# Supplementary material for: Regulation of lineage reprogramming by dynamic chromatin SUMOylation
Source: Cell Mol Life Sci. 2026 May 27;83(1):289. doi: 10.1007/s00018-026-06255-5 (PMC13396097; doi:10.1007/s00018-026-06255-5)
Supplement: Supplementary file 2 — Supplementary file2 SUMO2/3 chromatome members (XLSX 337 KB) [file 18_2026_6255_MOESM2_ESM.xlsx]

## Sheet: INFO
Supplementary Table ST1 SUMO2/3 chromatome
The whole SUMO2/3 chromatome identified with RIME (SAINT FDR < 0.05)
Differentially SUMO2/3-associated proteins: |log2FC| > 1
covalently_SUMO23_modified column: protein is covalently modified by SUMO2/3 according to previously published data (Hendriks et al. 2018 Nat. Commun., PMID: 29942033)

## Sheet: SUMO23_chromatome
sp|P61965|SUMO2_HUMAN	P61956	SUMO2_HUMAN	SUMO2	95	Homo sapiens OX=9606	Small ubiquitin-related modifier 2	20	18	15	17	17	17	21	21	20
							raw SPCs									SPCs normalized to SUMO2 (%)									average normalized SPCs			SAINT FDR			FDR cutoff (< 0.05) passed	temporal changes
Protein	Protein ID	Entry Name	Gene	Protein Length	Organism	Description	SUMO23_chromatome_DMSO_0hE2_rep1_Spectral_Count	SUMO23_chromatome_DMSO_0hE2_rep2_Spectral_Count	SUMO23_chromatome_DMSO_0hE2_rep3_Spectral_Count	SUMO23_chromatome_DMSO_6hE2_rep1_Spectral_Count	SUMO23_chromatome_DMSO_6hE2_rep2_Spectral_Count	SUMO23_chromatome_DMSO_6hE2_rep3_Spectral_Count	SUMO23_chromatome_DMSO_24hE2_rep1_Spectral_Count	SUMO23_chromatome_DMSO_24hE2_rep2_Spectral_Count	SUMO23_chromatome_DMSO_24hE2_rep3_Spectral_Count	Norm_SUMO23_chromatome_DMSO_0hE2_rep1_Spectral_Count	Norm_SUMO23_chromatome_DMSO_0hE2_rep2_Spectral_Count	Norm_SUMO23_chromatome_DMSO_0hE2_rep3_Spectral_Count	Norm_SUMO23_chromatome_DMSO_6hE2_rep1_Spectral_Count	Norm_SUMO23_chromatome_DMSO_6hE2_rep2_Spectral_Count	Norm_SUMO23_chromatome_DMSO_6hE2_rep3_Spectral_Count	Norm_SUMO23_chromatome_DMSO_24hE2_rep1_Spectral_Count	Norm_SUMO23_chromatome_DMSO_24hE2_rep2_Spectral_Count	Norm_SUMO23_chromatome_DMSO_24hE2_rep3_Spectral_Count	Avg_Norm_SUMO23_chromatome_DMSO_0hE2_Spectral_Count	Avg_Norm_SUMO23_chromatome_DMSO_6hE2_Spectral_Count	Avg_Norm_SUMO23_chromatome_DMSO_24hE2_Spectral_Count	FDR_DMSO_0hE2	FDR_DMSO_6hE2	FDR_DMSO_24hE2	FDR_005_in_any_DMSO	log2FC_6hE2_vs_0hE2_DMSO	log2FC_24hE2_vs_0hE2_DMSO	DMSO_6hE2_vs_0hE2_UP	DMSO_6hE2_vs_0hE2_DN	DMSO_24hE2_vs_0hE2_UP	DMSO_24hE2_vs_0hE2_DN	Annotations: transcription factor = 1, coregulator = 2, SUMOylation = 3, Mediator complex = 4, heat shock proteins = 5, NuRD complex = 6, Sin3 complex = 7, SWI/SNF complex = 8, MCM complex = 9	covalently_SUMO23_modified
sp|Q9Y312|AAR2_HUMAN	Q9Y312	AAR2_HUMAN	AAR2	384	Homo sapiens OX=9606	Protein AAR2 homolog	5	0	0	4	3	4	5	4	0	25	0	0	23.5294	17.6471	23.5294	23.8095	19.0476	0	8.33333	21.5686	14.2857	0.1827	0.0035	0.0825	1	1.37197	0.777608	1	0	0	0		0
sp|Q9NRN7|ADPPT_HUMAN	Q9NRN7	ADPPT_HUMAN	AASDHPPT	309	Homo sapiens OX=9606	L-aminoadipate-semialdehyde dehydrogenase-phosphopantetheinyl transferase	6	6	1	5	2	3	6	3	2	30	33.3333	6.66667	29.4118	11.7647	17.6471	28.5714	14.2857	10	23.3333	19.6078	17.619	0.0144	0.0059	0.0042	1	-0.250962	-0.405256	0	0	0	0		1
sp|P61221|ABCE1_HUMAN	P61221	ABCE1_HUMAN	ABCE1	599	Homo sapiens OX=9606	ATP-binding cassette sub-family E member 1	4	3	0	9	5	6	8	3	3	20	16.6667	0	52.9412	29.4118	35.2941	38.0952	14.2857	15	12.2222	39.2157	22.4603	0.0831	0.0013	0.004	1	1.68192	0.877872	1	0	0	0		1
sp|Q96IU4|ABHEB_HUMAN	Q96IU4	ABHEB_HUMAN	ABHD14B	210	Homo sapiens OX=9606	Putative protein-lysine deacylase ABHD14B	5	3	3	1	2	1	2	1	1	25	16.6667	20	5.88235	11.7647	5.88235	9.52381	4.7619	5	20.5556	7.84314	6.42857	0.0041	0.0378	0.0413	1	-1.39003	-1.67696	0	1	0	1		0
sp|Q9P1F3|ABRAL_HUMAN	Q9P1F3	ABRAL_HUMAN	ABRACL	81	Homo sapiens OX=9606	Costars family protein ABRACL	3	2	2	2	1	2	1	1	1	15	11.1111	13.3333	11.7647	5.88235	11.7647	4.7619	4.7619	5	13.1481	9.80392	4.84127	0.0177	0.2685	0.9349	1	-0.423429	-1.4414	0	0	0	1		0
sp|Q9UKV3|ACINU_HUMAN	Q9UKV3	ACINU_HUMAN	ACIN1	1341	Homo sapiens OX=9606	Apoptotic chromatin condensation inducer in the nucleus	5	1	1	5	3	2	6	4	4	25	5.55556	6.66667	29.4118	17.6471	11.7647	28.5714	19.0476	20	12.4074	19.6078	22.5397	0.0382	0.06	0.0369	1	0.660229	0.861266	0	0	0	0		1
sp|P53396|ACLY_HUMAN	P53396	ACLY_HUMAN	ACLY	1101	Homo sapiens OX=9606	ATP-citrate synthase	52	45	43	37	38	44	39	40	33	260	250	286.667	217.647	223.529	258.824	185.714	190.476	165	265.556	233.333	180.397	0	0.2497	0.2937	1	-0.186621	-0.55784	0	0	0	0		1
sp|O00154|BACH_HUMAN	O00154	BACH_HUMAN	ACOT7	380	Homo sapiens OX=9606	Cytosolic acyl coenzyme A thioester hydrolase	7	8	11	7	5	9	6	5	3	35	44.4444	73.3333	41.1765	29.4118	52.9412	28.5714	23.8095	15	50.9259	41.1765	22.4603	0.0025	0.1026	0.1974	1	-0.30658	-1.18102	0	0	0	1		1
sp|P24666|PPAC_HUMAN	P24666	PPAC_HUMAN	ACP1	158	Homo sapiens OX=9606	Low molecular weight phosphotyrosine protein phosphatase	13	7	8	12	13	8	11	7	17	65	38.8889	53.3333	70.5882	76.4706	47.0588	52.381	33.3333	85	52.4074	64.7059	56.9048	0.0002	0.0564	0.0652	1	0.304126	0.118779	0	0	0	0		1
sp|O96019|ACL6A_HUMAN	O96019	ACL6A_HUMAN	ACTL6A	429	Homo sapiens OX=9606	Actin-like protein 6A	21	12	15	16	15	19	14	15	17	105	66.6667	100	94.1176	88.2353	111.765	66.6667	71.4286	85	90.5556	98.0392	74.3651	0	0	0	1	0.114556	-0.284178	0	0	0	0	8	1
sp|P61160|ARP2_HUMAN	P61160	ARP2_HUMAN	ACTR2	394	Homo sapiens OX=9606	Actin-related protein 2	3	1	2	2	0	0	0	1	1	15	5.55556	13.3333	11.7647	0	0	0	4.7619	5	11.2963	3.92157	3.25397	0.019	0.2264	0.9349	1	-1.52635	-1.79558	0	1	0	1		1
sp|P61158|ARP3_HUMAN	P61158	ARP3_HUMAN	ACTR3	418	Homo sapiens OX=9606	Actin-related protein 3	2	1	3	1	0	1	1	1	3	10	5.55556	20	5.88235	0	5.88235	4.7619	4.7619	15	11.8519	3.92157	8.1746	0.0255	0.9333	0.0426	1	-1.59561	-0.535892	0	1	0	0		0
sp|Q9H2P0|ADNP_HUMAN	Q9H2P0	ADNP_HUMAN	ADNP	1102	Homo sapiens OX=9606	Activity-dependent neuroprotector homeobox protein	176	151	118	169	148	132	185	147	132	880	838.889	786.667	994.118	870.588	776.471	880.952	700	660	835.185	880.392	746.984	0	0	0	1	0.0760502	-0.161019	0	0	0	0		1
sp|Q6IQ32|ADNP2_HUMAN	Q6IQ32	ADNP2_HUMAN	ADNP2	1131	Homo sapiens OX=9606	Activity-dependent neuroprotector homeobox protein 2	16	12	7	21	18	15	21	9	16	80	66.6667	46.6667	123.529	105.882	88.2353	100	42.8571	80	64.4444	105.882	74.2857	0.0002	0	0	1	0.716334	0.205029	0	0	0	0		1
sp|P30566|PUR8_HUMAN	P30566	PUR8_HUMAN	ADSL	484	Homo sapiens OX=9606	Adenylosuccinate lyase	13	14	3	9	12	13	13	9	6	65	77.7778	20	52.9412	70.5882	76.4706	61.9048	42.8571	30	54.2593	66.6667	44.9206	0.0046	0	0.0008	1	0.297096	-0.272491	0	0	0	0		1
sp|P30520|PURA2_HUMAN	P30520	PURA2_HUMAN	ADSS2	456	Homo sapiens OX=9606	Adenylosuccinate synthetase isozyme 2	7	16	2	9	9	10	11	6	8	35	88.8889	13.3333	52.9412	52.9412	58.8235	52.381	28.5714	40	45.7407	54.902	40.3175	0.0063	0.0003	0.0004	1	0.263378	-0.182075	0	0	0	0		1
sp|Q5TGY3|AHDC1_HUMAN	Q5TGY3	AHDC1_HUMAN	AHDC1	1603	Homo sapiens OX=9606	Transcription factor Gibbin	7	3	1	6	3	3	10	2	3	35	16.6667	6.66667	35.2941	17.6471	17.6471	47.619	9.52381	15	19.4444	23.5294	24.0476	0.0285	0.0055	0.0286	1	0.275107	0.306536	0	0	0	0		1
sp|O95433|AHSA1_HUMAN	O95433	AHSA1_HUMAN	AHSA1	338	Homo sapiens OX=9606	Activator of 90 kDa heat shock protein ATPase homolog 1	14	12	8	7	4	5	10	14	7	70	66.6667	53.3333	41.1765	23.5294	29.4118	47.619	66.6667	35	63.3333	31.3725	49.7619	0.0016	0.2553	0.1707	1	-1.01346	-0.347923	0	1	0	0		1
sp|O00170|AIP_HUMAN	O00170	AIP_HUMAN	AIP	330	Homo sapiens OX=9606	AH receptor-interacting protein	13	3	4	5	3	7	6	4	3	65	16.6667	26.6667	29.4118	17.6471	41.1765	28.5714	19.0476	15	36.1111	29.4118	20.873	0.0039	0.0034	0.0087	1	-0.296049	-0.790804	0	0	0	0		1
sp|P14550|AK1A1_HUMAN	P14550	AK1A1_HUMAN	AKR1A1	325	Homo sapiens OX=9606	Aldo-keto reductase family 1 member A1	17	5	3	8	4	2	2	3	1	85	27.7778	20	47.0588	23.5294	11.7647	9.52381	14.2857	5	44.2593	27.451	9.60317	0.0033	0.1848	0.2912	1	-0.689122	-2.2044	0	0	0	1		0
sp|P15121|ALDR_HUMAN	P15121	ALDR_HUMAN	AKR1B1	316	Homo sapiens OX=9606	Aldo-keto reductase family 1 member B1	22	16	18	24	12	23	18	18	12	110	88.8889	120	141.176	70.5882	135.294	85.7143	85.7143	60	106.296	115.686	77.1429	0.0003	0.0286	0.0506	1	0.122126	-0.462487	0	0	0	0		0
sp|P31751|AKT2_HUMAN	P31751	AKT2_HUMAN	AKT2	481	Homo sapiens OX=9606	RAC-beta serine/threonine-protein kinase	2	1	0	2	2	2	1	1	4	10	5.55556	0	11.7647	11.7647	11.7647	4.7619	4.7619	20	5.18519	11.7647	9.84127	0.1425	0.0217	0.0465	1	1.182	0.924449	1	0	0	0		0
sp|P09972|ALDOC_HUMAN	P09972	ALDOC_HUMAN	ALDOC	364	Homo sapiens OX=9606	Fructose-bisphosphate aldolase C	10	2	4	5	4	5	8	8	4	50	11.1111	26.6667	29.4118	23.5294	29.4118	38.0952	38.0952	20	29.2593	27.451	32.0635	0.0072	0.0023	0.0001	1	-0.0920356	0.132038	0	0	0	0		0
sp|P09917|LOX5_HUMAN	P09917	LOX5_HUMAN	ALOX5	674	Homo sapiens OX=9606	Polyunsaturated fatty acid 5-lipoxygenase	0	0	0	0	0	0	5	5	1	0	0	0	0	0	0	23.8095	23.8095	5	0	0	17.5397	1	1	0.0188	1	0	6	0	0	1	0		0
sp|Q9UJX6|ANC2_HUMAN	Q9UJX6	ANC2_HUMAN	ANAPC2	822	Homo sapiens OX=9606	Anaphase-promoting complex subunit 2	4	1	1	1	2	1	3	3	0	20	5.55556	6.66667	5.88235	11.7647	5.88235	14.2857	14.2857	0	10.7407	7.84314	9.52381	0.0331	0.0681	0.1678	1	-0.453591	-0.173483	0	0	0	0		0
sp|Q9UJX5|APC4_HUMAN	Q9UJX5	APC4_HUMAN	ANAPC4	808	Homo sapiens OX=9606	Anaphase-promoting complex subunit 4	11	5	5	6	6	9	13	10	5	55	27.7778	33.3333	35.2941	35.2941	52.9412	61.9048	47.619	25	38.7037	41.1765	44.8413	0.0023	0.0003	0.0001	1	0.0893485	0.212356	0	0	0	0		1
sp|Q9UJX3|APC7_HUMAN	Q9UJX3	APC7_HUMAN	ANAPC7	565	Homo sapiens OX=9606	Anaphase-promoting complex subunit 7	6	3	0	5	1	1	4	1	0	30	16.6667	0	29.4118	5.88235	5.88235	19.0476	4.7619	0	15.5556	13.7255	7.93651	0.0736	0.0483	0.158	1	-0.180572	-0.970854	0	0	0	0		1
sp|Q9NQW6|ANLN_HUMAN	Q9NQW6	ANLN_HUMAN	ANLN	1124	Homo sapiens OX=9606	Anillin	2	0	0	1	0	0	5	4	3	10	0	0	5.88235	0	0	23.8095	19.0476	15	3.33333	1.96078	19.2857	0.2508	0.9333	0.0034	1	-0.765535	2.5325	0	0	1	0		1
sp|P39687|AN32A_HUMAN	P39687	AN32A_HUMAN	ANP32A	249	Homo sapiens OX=9606	Acidic leucine-rich nuclear phosphoprotein 32 family member A	2	2	2	2	2	2	2	3	2	10	11.1111	13.3333	11.7647	11.7647	11.7647	9.52381	14.2857	10	11.4815	11.7647	11.2698	0.0133	0.103	0.0901	1	0.0351564	-0.0268416	0	0	0	0		0
sp|Q92688|AN32B_HUMAN	Q92688	AN32B_HUMAN	ANP32B	251	Homo sapiens OX=9606	Acidic leucine-rich nuclear phosphoprotein 32 family member B	8	11	3	4	3	4	10	7	2	40	61.1111	20	23.5294	17.6471	23.5294	47.619	33.3333	10	40.3704	21.5686	30.3175	0.0055	0.2072	0.1461	1	-0.904362	-0.413148	0	0	0	0		1
sp|Q9BTT0|AN32E_HUMAN	Q9BTT0	AN32E_HUMAN	ANP32E	268	Homo sapiens OX=9606	Acidic leucine-rich nuclear phosphoprotein 32 family member E	15	5	5	13	6	7	12	9	5	75	27.7778	33.3333	76.4706	35.2941	41.1765	57.1429	42.8571	25	45.3704	50.9804	41.6667	0.002	0.0811	0.0891	1	0.168192	-0.122857	0	0	0	0		1
sp|P04083|ANXA1_HUMAN	P04083	ANXA1_HUMAN	ANXA1	346	Homo sapiens OX=9606	Annexin A1	0	0	0	0	0	0	2	2	2	0	0	0	0	0	0	9.52381	9.52381	10	0	0	9.68254	1	1	0.0229	1	0	6	0	0	1	0		0
sp|P50995|ANX11_HUMAN	P50995	ANX11_HUMAN	ANXA11	505	Homo sapiens OX=9606	Annexin A11	6	4	4	6	3	9	5	3	4	30	22.2222	26.6667	35.2941	17.6471	52.9412	23.8095	14.2857	20	26.2963	35.2941	19.3651	0.252	0.0031	0.0027	1	0.424568	-0.441402	0	0	0	0		1
sp|P07355|ANXA2_HUMAN	P07355	ANXA2_HUMAN	ANXA2	339	Homo sapiens OX=9606	Annexin A2	4	0	0	0	0	0	12	11	5	20	0	0	0	0	0	57.1429	52.381	25	6.66667	0	44.8413	0.1883	1	0.0002	1	-6	2.74979	0	1	1	0		0
sp|P27695|APEX1_HUMAN	P27695	APEX1_HUMAN	APEX1	318	Homo sapiens OX=9606	DNA-(apurinic or apyrimidinic site) endonuclease	9	6	6	8	5	6	7	4	4	45	33.3333	40	47.0588	29.4118	35.2941	33.3333	19.0476	20	39.4444	37.2549	24.127	0.0025	0.2884	0.3356	1	-0.0823919	-0.709175	0	0	0	0		1
sp|Q9BZZ5|API5_HUMAN	Q9BZZ5	API5_HUMAN	API5	524	Homo sapiens OX=9606	Apoptosis inhibitor 5	16	19	12	15	15	22	20	23	8	80	105.556	80	88.2353	88.2353	129.412	95.2381	109.524	40	88.5185	101.961	81.5873	0.0002	0	0	1	0.203963	-0.117635	0	0	0	0		0
sp|O60306|AQR_HUMAN	O60306	AQR_HUMAN	AQR	1485	Homo sapiens OX=9606	RNA helicase aquarius	11	8	3	9	5	5	9	10	2	55	44.4444	20	52.9412	29.4118	29.4118	42.8571	47.619	10	39.8148	37.2549	33.4921	0.0041	0.0015	0.0078	1	-0.0958751	-0.249486	0	0	0	0		1
sp|Q14CB8|RHG19_HUMAN	Q14CB8	RHG19_HUMAN	ARHGAP19	494	Homo sapiens OX=9606	Rho GTPase-activating protein 19	4	2	1	2	3	1	4	3	0	20	11.1111	6.66667	11.7647	17.6471	5.88235	19.0476	14.2857	0	12.5926	11.7647	11.1111	0.0218	0.0266	0.1043	1	-0.0981101	-0.180572	0	0	0	0		1
sp|P52565|GDIR1_HUMAN	P52565	GDIR1_HUMAN	ARHGDIA	204	Homo sapiens OX=9606	Rho GDP-dissociation inhibitor 1	3	2	1	2	2	1	5	2	2	15	11.1111	6.66667	11.7647	11.7647	5.88235	23.8095	9.52381	10	10.9259	9.80392	14.4444	0.0129	0.0217	0.0099	1	-0.156325	0.402759	0	0	0	0		0
sp|O14497|ARI1A_HUMAN	O14497	ARI1A_HUMAN	ARID1A	2285	Homo sapiens OX=9606	AT-rich interactive domain-containing protein 1A	13	7	5	21	7	8	16	8	4	65	38.8889	33.3333	123.529	41.1765	47.0588	76.1905	38.0952	20	45.7407	70.5882	44.7619	0.0006	0.0001	0.0012	1	0.625948	-0.0312083	0	0	0	0	8	1
sp|Q68CP9|ARID2_HUMAN	Q68CP9	ARID2_HUMAN	ARID2	1835	Homo sapiens OX=9606	AT-rich interactive domain-containing protein 2	16	14	2	10	8	6	4	5	6	80	77.7778	13.3333	58.8235	47.0588	35.2941	19.0476	23.8095	30	57.037	47.0588	24.2857	0.0118	0.0021	0.0091	1	-0.277434	-1.23179	0	0	0	1	8	1
sp|Q99856|ARI3A_HUMAN	Q99856	ARI3A_HUMAN	ARID3A	593	Homo sapiens OX=9606	AT-rich interactive domain-containing protein 3A	6	1	0	6	3	5	16	9	7	30	5.55556	0	35.2941	17.6471	29.4118	76.1905	42.8571	35	11.8519	27.451	51.3492	0.1216	0.0015	0	1	1.21175	2.11523	1	0	1	0		1
sp|P29374|ARI4A_HUMAN	P29374	ARI4A_HUMAN	ARID4A	1257	Homo sapiens OX=9606	AT-rich interactive domain-containing protein 4A	10	12	5	6	4	3	29	26	11	50	66.6667	33.3333	35.2941	23.5294	17.6471	138.095	123.81	55	50	25.4902	105.635	0.002	0.0051	0	1	-0.971986	1.07909	0	0	1	0	7	1
sp|Q4LE39|ARI4B_HUMAN	Q4LE39	ARI4B_HUMAN	ARID4B	1312	Homo sapiens OX=9606	AT-rich interactive domain-containing protein 4B	17	13	6	12	14	11	13	11	9	85	72.2222	40	70.5882	82.3529	64.7059	61.9048	52.381	45	65.7407	72.549	53.0952	0.002	0	0	1	0.142168	-0.308205	0	0	0	0	7	1
sp|Q14865|ARI5B_HUMAN	Q14865	ARI5B_HUMAN	ARID5B	1188	Homo sapiens OX=9606	AT-rich interactive domain-containing protein 5B	20	12	8	19	13	6	8	4	2	100	66.6667	53.3333	111.765	76.4706	35.2941	38.0952	19.0476	10	73.3333	74.5098	22.381	0.0011	0	0.01	1	0.0229611	-1.7122	0	0	0	1		1
sp|Q9Y4X5|ARI1_HUMAN	Q9Y4X5	ARI1_HUMAN	ARIH1	557	Homo sapiens OX=9606	E3 ubiquitin-protein ligase ARIH1	6	5	1	4	3	4	4	2	2	30	27.7778	6.66667	23.5294	17.6471	23.5294	19.0476	9.52381	10	21.4815	21.5686	12.8571	0.0161	0.0039	0.0117	1	0.00584088	-0.740523	0	0	0	0		0
sp|Q8N8R7|AL14E_HUMAN	Q8N8R7	AL14E_HUMAN	ARL14EP	260	Homo sapiens OX=9606	ARL14 effector protein	20	19	17	25	17	19	20	18	18	100	105.556	113.333	147.059	100	111.765	95.2381	85.7143	90	106.296	119.608	90.3175	0.0003	0	0	1	0.170221	-0.235015	0	0	0	0		1
sp|Q66PJ3|AR6P4_HUMAN	Q66PJ3	AR6P4_HUMAN	ARL6IP4	237	Homo sapiens OX=9606	ADP-ribosylation factor-like protein 6-interacting protein 4	5	3	1	7	1	2	4	2	3	25	16.6667	6.66667	41.1765	5.88235	11.7647	19.0476	9.52381	15	16.1111	19.6078	14.5238	0.0119	0.2793	0.3207	1	0.283375	-0.149636	0	0	0	0		0
sp|O15145|ARPC3_HUMAN	O15145	ARPC3_HUMAN	ARPC3	178	Homo sapiens OX=9606	Actin-related protein 2/3 complex subunit 3	2	1	1	3	1	3	3	1	1	10	5.55556	6.66667	17.6471	5.88235	17.6471	14.2857	4.7619	5	7.40741	13.7255	8.01587	0.0284	0.096	0.1414	1	0.889817	0.113891	0	0	0	0		1
sp|P59998|ARPC4_HUMAN	P59998	ARPC4_HUMAN	ARPC4	168	Homo sapiens OX=9606	Actin-related protein 2/3 complex subunit 4	7	4	4	4	4	7	8	6	6	35	22.2222	26.6667	23.5294	23.5294	41.1765	38.0952	28.5714	30	27.963	29.4118	32.2222	0.0043	0.0893	0.069	1	0.0728761	0.204539	0	0	0	0		0
sp|Q9NVP2|ASF1B_HUMAN	Q9NVP2	ASF1B_HUMAN	ASF1B	202	Homo sapiens OX=9606	Histone chaperone ASF1B	8	4	1	5	6	3	7	5	7	40	22.2222	6.66667	29.4118	35.2941	17.6471	33.3333	23.8095	35	22.963	27.451	30.7143	0.0131	0.0023	0.0006	1	0.257549	0.419601	0	0	0	0		0
sp|Q9UBL3|ASH2L_HUMAN	Q9UBL3	ASH2L_HUMAN	ASH2L	628	Homo sapiens OX=9606	Set1/Ash2 histone methyltransferase complex subunit ASH2	6	5	5	11	4	5	8	2	3	30	27.7778	33.3333	64.7059	23.5294	29.4118	38.0952	9.52381	15	30.3704	39.2157	20.873	0.008	0.0007	0.0105	1	0.368766	-0.541025	0	0	0	0		1
sp|P08243|ASNS_HUMAN	P08243	ASNS_HUMAN	ASNS	561	Homo sapiens OX=9606	Asparagine synthetase [glutamine-hydrolyzing]	6	3	1	5	3	2	4	4	1	30	16.6667	6.66667	29.4118	17.6471	11.7647	19.0476	19.0476	5	17.7778	19.6078	14.3651	0.0144	0.053	0.0725	1	0.141356	-0.307509	0	0	0	0		1
sp|Q6PL18|ATAD2_HUMAN	Q6PL18	ATAD2_HUMAN	ATAD2	1390	Homo sapiens OX=9606	ATPase family AAA domain-containing protein 2	28	24	16	38	34	27	41	32	31	140	133.333	106.667	223.529	200	158.824	195.238	152.381	155	126.667	194.118	167.54	0	0	0	1	0.615894	0.403466	0	0	0	0		1
sp|P17544|ATF7_HUMAN	P17544	ATF7_HUMAN	ATF7	483	Homo sapiens OX=9606	Cyclic AMP-dependent transcription factor ATF-7	6	3	0	9	5	6	12	8	0	30	16.6667	0	52.9412	29.4118	35.2941	57.1429	38.0952	0	15.5556	39.2157	31.746	0.0718	0.0007	0.0741	1	1.334	1.02915	1	0	1	0	1	0
sp|Q6VMQ6|MCAF1_HUMAN	Q6VMQ6	MCAF1_HUMAN	ATF7IP	1270	Homo sapiens OX=9606	Activating transcription factor 7-interacting protein 1	73	52	43	51	48	50	51	51	67	365	288.889	286.667	300	282.353	294.118	242.857	242.857	335	313.519	292.157	273.571	0	0	0	1	-0.101807	-0.196633	0	0	0	0		1
sp|Q5U623|MCAF2_HUMAN	Q5U623	MCAF2_HUMAN	ATF7IP2	682	Homo sapiens OX=9606	Activating transcription factor 7-interacting protein 2	17	13	8	13	6	10	10	6	5	85	72.2222	53.3333	76.4706	35.2941	58.8235	47.619	28.5714	25	70.1852	56.8627	33.7302	0	0.0003	0.0006	1	-0.303683	-1.05713	0	0	0	1		1
sp|P31939|PUR9_HUMAN	P31939	PUR9_HUMAN	ATIC	592	Homo sapiens OX=9606	Bifunctional purine biosynthesis protein ATIC	2	1	2	4	1	1	1	1	2	10	5.55556	13.3333	23.5294	5.88235	5.88235	4.7619	4.7619	10	9.62963	11.7647	6.50794	0.0272	0.1906	0.2533	1	0.288913	-0.56528	0	0	0	0		1
sp|P46100|ATRX_HUMAN	P46100	ATRX_HUMAN	ATRX	2492	Homo sapiens OX=9606	Transcriptional regulator ATRX	47	55	42	50	44	39	61	51	43	235	305.556	280	294.118	258.824	229.412	290.476	242.857	215	273.519	260.784	249.444	0	0	0	1	-0.0687814	-0.13292	0	0	0	0		1
sp|Q9UBB4|ATX10_HUMAN	Q9UBB4	ATX10_HUMAN	ATXN10	475	Homo sapiens OX=9606	Ataxin-10	14	7	3	7	7	12	11	9	6	70	38.8889	20	41.1765	41.1765	70.5882	52.381	42.8571	30	42.963	50.9804	41.746	0.0052	0.0546	0.0516	1	0.246849	-0.0414544	0	0	0	0		0
sp|Q96GD4|AURKB_HUMAN	Q96GD4	AURKB_HUMAN	AURKB	344	Homo sapiens OX=9606	Aurora kinase B	19	14	5	19	14	5	15	17	8	95	77.7778	33.3333	111.765	82.3529	29.4118	71.4286	80.9524	40	68.7037	74.5098	64.127	0.0008	0.0368	0.0127	1	0.117042	-0.0994563	0	0	0	0		1
sp|O95816|BAG2_HUMAN	O95816	BAG2_HUMAN	BAG2	211	Homo sapiens OX=9606	BAG family molecular chaperone regulator 2	8	6	1	3	2	5	1	1	2	40	33.3333	6.66667	17.6471	11.7647	29.4118	4.7619	4.7619	10	26.6667	19.6078	6.50794	0.0131	0.0736	0.1714	1	-0.443607	-2.03477	0	0	0	1		1
sp|O95429|BAG4_HUMAN	O95429	BAG4_HUMAN	BAG4	457	Homo sapiens OX=9606	BAG family molecular chaperone regulator 4	3	0	0	2	1	1	3	0	0	15	0	0	11.7647	5.88235	5.88235	14.2857	0	0	5	7.84314	4.7619	0.1961	0.0426	0.2392	1	0.649503	-0.0703893	0	0	0	0		0
sp|Q9UL15|BAG5_HUMAN	Q9UL15	BAG5_HUMAN	BAG5	447	Homo sapiens OX=9606	BAG family molecular chaperone regulator 5	4	0	0	2	0	1	4	1	1	20	0	0	11.7647	0	5.88235	19.0476	4.7619	5	6.66667	5.88235	9.60317	0.1827	0.1531	0.045	1	-0.180572	0.526546	0	0	0	0		1
sp|O75531|BAF_HUMAN	O75531	BAF_HUMAN	BANF1	89	Homo sapiens OX=9606	Barrier-to-autointegration factor	12	12	10	6	12	13	11	16	7	60	66.6667	66.6667	35.2941	70.5882	76.4706	52.381	76.1905	35	64.4444	60.7843	54.5238	0.0003	0.0721	0.0626	1	-0.0843569	-0.24117	0	0	0	0		0
sp|Q8N9N5|BANP_HUMAN	Q8N9N5	BANP_HUMAN	BANP	519	Homo sapiens OX=9606	Protein BANP	1	1	0	1	1	4	3	2	3	5	5.55556	0	5.88235	5.88235	23.5294	14.2857	9.52381	15	3.51852	11.7647	12.9365	0.9241	0.0543	0.0109	1	1.74143	1.87841	1	0	1	0		1
sp|Q8IXM2|BAP18_HUMAN	Q8IXM2	BAP18_HUMAN	BAP18	172	Homo sapiens OX=9606	Chromatin complexes subunit BAP18	5	6	0	4	2	2	3	2	4	25	33.3333	0	23.5294	11.7647	11.7647	14.2857	9.52381	20	19.4444	15.6863	14.6032	0.0462	0.01	0.0107	1	-0.309855	-0.413076	0	0	0	0		1
sp|Q99728|BARD1_HUMAN	Q99728	BARD1_HUMAN	BARD1	777	Homo sapiens OX=9606	BRCA1-associated RING domain protein 1	2	3	1	2	2	0	2	1	2	10	16.6667	6.66667	11.7647	11.7647	0	9.52381	4.7619	10	11.1111	7.84314	8.09524	0.0231	0.1661	0.1166	1	-0.5025	-0.456858	0	0	0	0		1
sp|Q9NRL2|BAZ1A_HUMAN	Q9NRL2	BAZ1A_HUMAN	BAZ1A	1556	Homo sapiens OX=9606	Bromodomain adjacent to zinc finger domain protein 1A	41	42	23	43	19	36	39	33	19	205	233.333	153.333	252.941	111.765	211.765	185.714	157.143	95	197.222	192.157	145.952	0	0	0	1	-0.0375376	-0.434324	0	0	0	0		1
sp|Q9UIG0|BAZ1B_HUMAN	Q9UIG0	BAZ1B_HUMAN	BAZ1B	1483	Homo sapiens OX=9606	Tyrosine-protein kinase BAZ1B	49	31	23	49	33	26	35	37	30	245	172.222	153.333	288.235	194.118	152.941	166.667	176.19	150	190.185	211.765	164.286	0	0	0	1	0.155057	-0.211198	0	0	0	0		1
sp|O75934|SPF27_HUMAN	O75934	SPF27_HUMAN	BCAS2	225	Homo sapiens OX=9606	Pre-mRNA-splicing factor SPF27	6	4	3	5	6	3	7	10	3	30	22.2222	20	29.4118	35.2941	17.6471	33.3333	47.619	15	24.0741	27.451	31.9841	0.0016	0.0555	0.0362	1	0.189377	0.409876	0	0	0	0		1
sp|Q9P287|BCCIP_HUMAN	Q9P287	BCCIP_HUMAN	BCCIP	314	Homo sapiens OX=9606	BRCA2 and CDKN1A-interacting protein	6	2	1	1	1	1	2	1	0	30	11.1111	6.66667	5.88235	5.88235	5.88235	9.52381	4.7619	0	15.9259	5.88235	4.7619	0.0139	0.9333	0.1508	1	-1.43691	-1.74177	0	1	0	1		1
sp|Q9H165|BC11A_HUMAN	Q9H165	BC11A_HUMAN	BCL11A	835	Homo sapiens OX=9606	B-cell lymphoma/leukemia 11A	39	41	12	39	30	31	28	21	12	195	227.778	80	229.412	176.471	182.353	133.333	100	60	167.593	196.078	97.7778	0	0	0	1	0.226472	-0.77738	0	0	0	0	1	1
sp|Q9C0K0|BC11B_HUMAN	Q9C0K0	BC11B_HUMAN	BCL11B	894	Homo sapiens OX=9606	B-cell lymphoma/leukemia 11B	39	42	30	47	36	34	38	25	22	195	233.333	200	276.471	211.765	200	180.952	119.048	110	209.444	229.412	136.667	0	0	0	1	0.131372	-0.615906	0	0	0	0	1	0
sp|P41182|BCL6_HUMAN	P41182	BCL6_HUMAN	BCL6	706	Homo sapiens OX=9606	B-cell lymphoma 6 protein	0	2	1	3	4	2	0	0	0	0	11.1111	6.66667	17.6471	23.5294	11.7647	0	0	0	5.92593	17.6471	0	0.1322	0.0051	1	1	1.57432	-6	1	0	0	1	1	0
sp|Q4VC05|BCL7A_HUMAN	Q4VC05	BCL7A_HUMAN	BCL7A	210	Homo sapiens OX=9606	B-cell CLL/lymphoma 7 protein family member A	3	1	2	1	2	2	3	2	2	15	5.55556	13.3333	5.88235	11.7647	11.7647	14.2857	9.52381	10	11.2963	9.80392	11.2698	0.0236	0.0301	0.0103	1	-0.204419	-0.00338264	0	0	0	0	1	1
sp|Q9NYF8|BCLF1_HUMAN	Q9NYF8	BCLF1_HUMAN	BCLAF1	920	Homo sapiens OX=9606	Bcl-2-associated transcription factor 1	7	6	2	7	2	3	11	6	4	35	33.3333	13.3333	41.1765	11.7647	17.6471	52.381	28.5714	20	27.2222	23.5294	33.6508	0.0063	0.0571	0.02	1	-0.21032	0.305856	0	0	0	0	4	1
sp|Q6W2J9|BCOR_HUMAN	Q6W2J9	BCOR_HUMAN	BCOR	1755	Homo sapiens OX=9606	BCL-6 corepressor	16	12	3	15	5	5	16	6	4	80	66.6667	20	88.2353	29.4118	29.4118	76.1905	28.5714	20	55.5556	49.0196	41.5873	0.002	0.0013	0.0015	1	-0.180572	-0.417788	0	0	0	0	2	1
sp|Q5T5X7|BEND3_HUMAN	Q5T5X7	BEND3_HUMAN	BEND3	828	Homo sapiens OX=9606	BEN domain-containing protein 3	77	99	73	89	86	67	98	78	65	385	550	486.667	523.529	505.882	394.118	466.667	371.429	325	473.889	474.51	387.698	0	0	0	1	0.00188906	-0.289614	0	0	0	0		1
sp|Q7L4P6|BEND5_HUMAN	Q7L4P6	BEND5_HUMAN	BEND5	421	Homo sapiens OX=9606	BEN domain-containing protein 5	2	2	2	1	1	3	7	4	2	10	11.1111	13.3333	5.88235	5.88235	17.6471	33.3333	19.0476	10	11.4815	9.80392	20.7937	0.0165	0.0481	0.0047	1	-0.227878	0.856834	0	0	0	0		1
sp|P54132|BLM_HUMAN	P54132	BLM_HUMAN	BLM	1417	Homo sapiens OX=9606	RecQ-like DNA helicase BLM	26	29	19	33	21	19	39	30	31	130	161.111	126.667	194.118	123.529	111.765	185.714	142.857	155	139.259	143.137	161.19	0	0.0009	0	1	0.039626	0.210993	0	0	0	0		1
sp|P35226|BMI1_HUMAN	P35226	BMI1_HUMAN	BMI1	326	Homo sapiens OX=9606	Polycomb complex protein BMI-1	8	7	2	5	8	4	6	7	4	40	38.8889	13.3333	29.4118	47.0588	23.5294	28.5714	33.3333	20	30.7407	33.3333	27.3016	0.007	0.0012	0.0029	1	0.116814	-0.171167	0	0	0	0		1
sp|Q9H3K6|BOLA2_HUMAN	Q9H3K6	BOLA2_HUMAN	BOLA2B	86	Homo sapiens OX=9606	BolA-like protein 2	6	5	4	5	9	6	5	8	6	30	27.7778	26.6667	29.4118	52.9412	35.2941	23.8095	38.0952	30	28.1481	39.2157	30.6349	0.006	0.0647	0.0666	1	0.478391	0.122137	0	0	0	0		1
sp|O95861|BPNT1_HUMAN	O95861	BPNT1_HUMAN	BPNT1	308	Homo sapiens OX=9606	3'(2'),5'-bisphosphate nucleotidase 1	2	2	3	2	1	1	1	3	1	10	11.1111	20	11.7647	5.88235	5.88235	4.7619	14.2857	5	13.7037	7.84314	8.01587	0.0136	0.0346	0.0364	1	-0.805063	-0.773634	0	0	0	0		1
sp|Q12830|BPTF_HUMAN	Q12830	BPTF_HUMAN	BPTF	3046	Homo sapiens OX=9606	Nucleosome-remodeling factor subunit BPTF	30	23	12	24	14	11	31	24	15	150	127.778	80	141.176	82.3529	64.7059	147.619	114.286	75	119.259	96.0784	112.302	0.0002	0	0	1	-0.311817	-0.086723	0	0	0	0		1
sp|O95696|BRD1_HUMAN	O95696	BRD1_HUMAN	BRD1	1058	Homo sapiens OX=9606	Bromodomain-containing protein 1	11	3	3	3	4	3	3	2	1	55	16.6667	20	17.6471	23.5294	17.6471	14.2857	9.52381	5	30.5556	19.6078	9.60317	0.0039	0.0079	0.0497	1	-0.640004	-1.66985	0	0	0	1		1
sp|P25440|BRD2_HUMAN	P25440	BRD2_HUMAN	BRD2	801	Homo sapiens OX=9606	Bromodomain-containing protein 2	12	13	6	14	9	6	15	11	8	60	72.2222	40	82.3529	52.9412	35.2941	71.4286	52.381	40	57.4074	56.8627	54.6032	0.0006	0	0	1	-0.0137532	-0.0722521	0	0	0	0		1
sp|Q15059|BRD3_HUMAN	Q15059	BRD3_HUMAN	BRD3	726	Homo sapiens OX=9606	Bromodomain-containing protein 3	10	9	4	7	6	3	9	7	2	50	50	26.6667	41.1765	35.2941	17.6471	42.8571	33.3333	10	42.2222	31.3725	28.7302	0.0017	0.0015	0.0038	1	-0.4285	-0.555437	0	0	0	0		0
sp|O60885|BRD4_HUMAN	O60885	BRD4_HUMAN	BRD4	1362	Homo sapiens OX=9606	Bromodomain-containing protein 4	14	10	9	14	10	10	14	21	12	70	55.5556	60	82.3529	58.8235	58.8235	66.6667	100	60	61.8519	66.6667	75.5556	0	0.0134	0.0088	1	0.108149	0.288721	0	0	0	0		1
sp|Q9NPI1|BRD7_HUMAN	Q9NPI1	BRD7_HUMAN	BRD7	651	Homo sapiens OX=9606	Bromodomain-containing protein 7	13	8	5	5	3	3	6	3	1	65	44.4444	33.3333	29.4118	17.6471	17.6471	28.5714	14.2857	5	47.5926	21.5686	15.9524	0.0027	0.0059	0.0198	1	-1.1418	-1.57697	0	1	0	1		1
sp|Q9H0E9|BRD8_HUMAN	Q9H0E9	BRD8_HUMAN	BRD8	1235	Homo sapiens OX=9606	Bromodomain-containing protein 8	19	16	8	8	2	11	9	12	4	95	88.8889	53.3333	47.0588	11.7647	64.7059	42.8571	57.1429	20	79.0741	41.1765	40	0	0.0148	0.0006	1	-0.941385	-0.983205	0	0	0	0		1
sp|Q9HCU9|BRMS1_HUMAN	Q9HCU9	BRMS1_HUMAN	BRMS1	246	Homo sapiens OX=9606	Breast cancer metastasis-suppressor 1	2	1	1	1	2	3	1	2	1	10	5.55556	6.66667	5.88235	11.7647	17.6471	4.7619	9.52381	5	7.40741	11.7647	6.42857	0.0291	0.0208	0.044	1	0.667425	-0.204471	0	0	0	0	7	0
sp|Q5PSV4|BRM1L_HUMAN	Q5PSV4	BRM1L_HUMAN	BRMS1L	323	Homo sapiens OX=9606	Breast cancer metastasis-suppressor 1-like protein	2	1	1	1	2	1	1	2	1	10	5.55556	6.66667	5.88235	11.7647	5.88235	4.7619	9.52381	5	7.40741	7.84314	6.42857	0.0269	0.0409	0.0444	1	0.0824622	-0.204471	0	0	0	0	7	1
sp|O14981|BTAF1_HUMAN	O14981	BTAF1_HUMAN	BTAF1	1849	Homo sapiens OX=9606	TATA-binding protein-associated factor 172	4	3	1	1	0	3	3	4	0	20	16.6667	6.66667	5.88235	0	17.6471	14.2857	19.0476	0	14.4444	7.84314	11.1111	0.0305	0.2238	0.1824	1	-0.881012	-0.378512	0	0	0	0		1
sp|P41223|BUD31_HUMAN	P41223	BUD31_HUMAN	BUD31	144	Homo sapiens OX=9606	Protein BUD31 homolog	5	7	3	4	5	2	5	2	1	25	38.8889	20	23.5294	29.4118	11.7647	23.8095	9.52381	5	27.963	21.5686	12.7778	0.0088	0.006	0.0154	1	-0.374583	-1.12988	0	0	0	1		0
sp|Q99622|C10_HUMAN	Q99622	C10_HUMAN	C12orf57	126	Homo sapiens OX=9606	Protein C10	3	2	0	4	2	2	0	0	0	15	11.1111	0	23.5294	11.7647	11.7647	0	0	0	8.7037	15.6863	0	0.0601	0.0079	1	1	0.849801	-6	0	0	0	1		0
sp|P07358|CO8B_HUMAN	P07358	CO8B_HUMAN	C8B	591	Homo sapiens OX=9606	Complement component C8 beta chain	0	0	2	2	2	2	2	1	3	0	0	13.3333	11.7647	11.7647	11.7647	9.52381	4.7619	15	4.44444	11.7647	9.7619	0.206	0.0108	0.0405	1	1.40439	1.13516	1	0	1	0		0
sp|Q9NZ63|TLS1_HUMAN	Q9NZ63	TLS1_HUMAN	C9orf78	289	Homo sapiens OX=9606	Telomere length and silencing protein 1 homolog	7	1	0	5	1	1	4	1	0	35	5.55556	0	29.4118	5.88235	5.88235	19.0476	4.7619	0	13.5185	13.7255	7.93651	0.102	0.0333	0.132	1	0.0219206	-0.768361	0	0	0	0		1
sp|Q9HB71|CYBP_HUMAN	Q9HB71	CYBP_HUMAN	CACYBP	228	Homo sapiens OX=9606	Calcyclin-binding protein	10	7	4	4	3	5	8	7	5	50	38.8889	26.6667	23.5294	17.6471	29.4118	38.0952	33.3333	25	38.5185	23.5294	32.1429	0.0033	0.0044	0.0007	1	-0.711087	-0.261054	0	0	0	0		1
sp|P27708|PYR1_HUMAN	P27708	PYR1_HUMAN	CAD	2225	Homo sapiens OX=9606	CAD protein	11	5	4	9	1	3	10	4	1	55	27.7778	26.6667	52.9412	5.88235	17.6471	47.619	19.0476	5	36.4815	25.4902	23.8889	0.0014	0.1758	0.1832	1	-0.517222	-0.610825	0	0	0	0		1
sp|P0DP23|CALM1_HUMAN	P0DP23	CALM1_HUMAN	CALM1	149	Homo sapiens OX=9606	Calmodulin-1	15	14	8	9	8	3	13	10	4	75	77.7778	53.3333	52.9412	47.0588	17.6471	61.9048	47.619	20	68.7037	39.2157	43.1746	0.0014	0.0733	0.0567	1	-0.808957	-0.670205	0	0	0	0		0
sp|Q86VP6|CAND1_HUMAN	Q86VP6	CAND1_HUMAN	CAND1	1230	Homo sapiens OX=9606	Cullin-associated NEDD8-dissociated protein 1	31	17	13	14	12	27	14	13	14	155	94.4444	86.6667	82.3529	70.5882	158.824	66.6667	61.9048	70	112.037	103.922	66.1905	0	0	0	1	-0.108481	-0.75928	0	0	0	0		1
sp|P40121|CAPG_HUMAN	P40121	CAPG_HUMAN	CAPG	348	Homo sapiens OX=9606	Macrophage-capping protein	7	7	4	7	6	5	4	5	2	35	38.8889	26.6667	41.1765	35.2941	29.4118	19.0476	23.8095	10	33.5185	35.2941	17.619	0.0041	0.0005	0.005	1	0.0744694	-0.927822	0	0	0	0		1
sp|P47756|CAPZB_HUMAN	P47756	CAPZB_HUMAN	CAPZB	272	Homo sapiens OX=9606	F-actin-capping protein subunit beta	4	6	4	6	7	3	10	3	5	20	33.3333	26.6667	35.2941	41.1765	17.6471	47.619	14.2857	25	26.6667	31.3725	28.9683	0.007	0.0458	0.0438	1	0.234465	0.119435	0	0	0	0		0
sp|Q86X55|CARM1_HUMAN	Q86X55	CARM1_HUMAN	CARM1	608	Homo sapiens OX=9606	Histone-arginine methyltransferase CARM1	9	15	8	14	10	5	7	10	1	45	83.3333	53.3333	82.3529	58.8235	29.4118	33.3333	47.619	5	60.5556	56.8627	28.6508	0.002	0.0003	0.0357	1	-0.0907756	-1.07968	0	0	0	1		1
sp|P42575|CASP2_HUMAN	P42575	CASP2_HUMAN	CASP2	452	Homo sapiens OX=9606	Caspase-2	8	6	3	4	3	5	4	4	1	40	33.3333	20	23.5294	17.6471	29.4118	19.0476	19.0476	5	31.1111	23.5294	14.3651	0.0046	0.0023	0.0183	1	-0.402965	-1.11486	0	0	0	1		1
sp|O43439|MTG8R_HUMAN	O43439	MTG8R_HUMAN	CBFA2T2	604	Homo sapiens OX=9606	Protein CBFA2T2	6	5	3	6	5	3	3	5	2	30	27.7778	20	35.2941	29.4118	17.6471	14.2857	23.8095	10	25.9259	27.451	16.0317	0.0082	0.002	0.0103	1	0.0824622	-0.693464	0	0	0	0		0
sp|O75081|MTG16_HUMAN	O75081	MTG16_HUMAN	CBFA2T3	653	Homo sapiens OX=9606	Protein CBFA2T3	11	16	5	11	11	3	5	4	1	55	88.8889	33.3333	64.7059	64.7059	17.6471	23.8095	19.0476	5	59.0741	49.0196	15.9524	0.0031	0.0023	0.0177	1	-0.269166	-1.88875	0	0	0	1		0
sp|Q13951|PEBB_HUMAN	Q13951	PEBB_HUMAN	CBFB	182	Homo sapiens OX=9606	Core-binding factor subunit beta	6	9	5	5	6	5	6	7	7	30	50	33.3333	29.4118	35.2941	29.4118	28.5714	33.3333	35	37.7778	31.3725	32.3016	0.0041	0.0341	0.027	1	-0.268035	-0.225933	0	0	0	0		0
sp|P83916|CBX1_HUMAN	P83916	CBX1_HUMAN	CBX1	185	Homo sapiens OX=9606	Chromobox protein homolog 1	23	22	13	16	17	17	19	21	20	115	122.222	86.6667	94.1176	100	100	90.4762	100	100	107.963	98.0392	96.8254	0.0008	0	0	1	-0.139106	-0.157079	0	0	0	0		1
sp|Q14781|CBX2_HUMAN	Q14781	CBX2_HUMAN	CBX2	532	Homo sapiens OX=9606	Chromobox protein homolog 2	7	11	7	6	8	6	8	6	3	35	61.1111	46.6667	35.2941	47.0588	35.2941	38.0952	28.5714	15	47.5926	39.2157	27.2222	0.0033	0.0001	0.0021	1	-0.279306	-0.805952	0	0	0	0		1
sp|Q13185|CBX3_HUMAN	Q13185	CBX3_HUMAN	CBX3	183	Homo sapiens OX=9606	Chromobox protein homolog 3	59	60	41	43	44	52	45	51	49	295	333.333	273.333	252.941	258.824	305.882	214.286	242.857	245	300.556	272.549	234.048	0.0374	0.2047	0.2278	1	-0.141116	-0.36083	0	0	0	0		1
sp|O00257|CBX4_HUMAN	O00257	CBX4_HUMAN	CBX4	560	Homo sapiens OX=9606	E3 SUMO-protein ligase CBX4	4	4	0	16	10	8	16	16	11	20	22.2222	0	94.1176	58.8235	47.0588	76.1905	76.1905	55	14.0741	66.6667	69.127	0.0755	0.0003	0	1	2.24393	2.29621	1	0	1	0	3	1
sp|Q8IX12|CCAR1_HUMAN	Q8IX12	CCAR1_HUMAN	CCAR1	1150	Homo sapiens OX=9606	Cell division cycle and apoptosis regulator protein 1	10	3	0	3	1	3	6	5	2	50	16.6667	0	17.6471	5.88235	17.6471	28.5714	23.8095	10	22.2222	13.7255	20.7937	0.0789	0.0398	0.0054	1	-0.695145	-0.09586	0	0	0	0		1
sp|Q8N163|CCAR2_HUMAN	Q8N163	CCAR2_HUMAN	CCAR2	923	Homo sapiens OX=9606	Cell cycle and apoptosis regulator protein 2	41	31	17	35	30	24	37	32	16	205	172.222	113.333	205.882	176.471	141.176	176.19	152.381	80	163.519	174.51	136.19	0	0.0402	0.053	1	0.0938541	-0.263828	0	0	0	0		1
sp|Q8WUD4|CCD12_HUMAN	Q8WUD4	CCD12_HUMAN	CCDC12	166	Homo sapiens OX=9606	Coiled-coil domain-containing protein 12	5	2	0	2	0	2	2	4	1	25	11.1111	0	11.7647	0	11.7647	9.52381	19.0476	5	12.037	7.84314	11.1905	0.057	0.096	0.0164	1	-0.617978	-0.105209	0	0	0	0		1
sp|P30281|CCND3_HUMAN	P30281	CCND3_HUMAN	CCND3	292	Homo sapiens OX=9606	G1/S-specific cyclin-D3	0	0	0	2	1	1	4	1	0	0	0	0	11.7647	5.88235	5.88235	19.0476	4.7619	0	0	7.84314	7.93651	1	0.0468	0.1198	1	6	6	1	0	1	0		0
sp|O60563|CCNT1_HUMAN	O60563	CCNT1_HUMAN	CCNT1	726	Homo sapiens OX=9606	Cyclin-T1	9	4	3	8	4	4	3	6	2	45	22.2222	20	47.0588	23.5294	23.5294	14.2857	28.5714	10	29.0741	31.3725	17.619	0.0065	0.0012	0.0111	1	0.10977	-0.722597	0	0	0	0		1
sp|P78371|TCPB_HUMAN	P78371	TCPB_HUMAN	CCT2	535	Homo sapiens OX=9606	T-complex protein 1 subunit beta	24	7	3	12	6	10	10	5	3	120	38.8889	20	70.5882	35.2941	58.8235	47.619	23.8095	15	59.6296	54.902	28.8095	0.0039	0.2934	0.3515	1	-0.119172	-1.04948	0	0	0	1		1
sp|P49368|TCPG_HUMAN	P49368	TCPG_HUMAN	CCT3	545	Homo sapiens OX=9606	T-complex protein 1 subunit gamma	17	23	17	19	12	15	13	16	20	85	127.778	113.333	111.765	70.5882	88.2353	61.9048	76.1905	100	108.704	90.1961	79.3651	0.0425	0.3052	0.3082	1	-0.269264	-0.453825	0	0	0	0		1
sp|P50991|TCPD_HUMAN	P50991	TCPD_HUMAN	CCT4	539	Homo sapiens OX=9606	T-complex protein 1 subunit delta	12	4	4	3	5	8	5	5	6	60	22.2222	26.6667	17.6471	29.4118	47.0588	23.8095	23.8095	30	36.2963	31.3725	25.873	0.0048	0.268	0.2958	1	-0.21032	-0.488374	0	0	0	0		1
sp|Q99832|TCPH_HUMAN	Q99832	TCPH_HUMAN	CCT7	543	Homo sapiens OX=9606	T-complex protein 1 subunit eta	11	5	1	4	3	3	4	1	0	55	27.7778	6.66667	23.5294	17.6471	17.6471	19.0476	4.7619	0	29.8148	19.6078	7.93651	0.0177	0.0059	0.1602	1	-0.604599	-1.90945	0	0	0	1		1
sp|O95400|CD2B2_HUMAN	O95400	CD2B2_HUMAN	CD2BP2	341	Homo sapiens OX=9606	CD2 antigen cytoplasmic tail-binding protein 2	10	9	6	11	8	14	10	10	13	50	50	40	64.7059	47.0588	82.3529	47.619	47.619	65	46.6667	64.7059	53.4127	0.0014	0	0.0002	1	0.471504	0.19479	0	0	0	0		1
sp|Q12834|CDC20_HUMAN	Q12834	CDC20_HUMAN	CDC20	499	Homo sapiens OX=9606	Cell division cycle protein 20 homolog	6	5	0	4	4	3	3	1	0	30	27.7778	0	23.5294	23.5294	17.6471	14.2857	4.7619	0	19.2593	21.5686	6.34921	0.0702	0.0041	0.1682	1	0.163382	-1.6009	0	0	0	1		1
sp|P30260|CDC27_HUMAN	P30260	CDC27_HUMAN	CDC27	824	Homo sapiens OX=9606	Cell division cycle protein 27 homolog	6	1	1	1	0	1	1	1	0	30	5.55556	6.66667	5.88235	0	5.88235	4.7619	4.7619	0	14.0741	3.92157	3.1746	0.0358	0.9333	0.9349	1	-1.84354	-2.14839	0	1	0	1		0
sp|Q16543|CDC37_HUMAN	Q16543	CDC37_HUMAN	CDC37	378	Homo sapiens OX=9606	Hsp90 co-chaperone Cdc37	14	6	2	9	7	9	18	9	10	70	33.3333	13.3333	52.9412	41.1765	52.9412	85.7143	42.8571	50	38.8889	49.0196	59.5238	0.0052	0.0007	0.0002	1	0.334001	0.614109	0	0	0	0		1
sp|O60508|PRP17_HUMAN	O60508	PRP17_HUMAN	CDC40	579	Homo sapiens OX=9606	Pre-mRNA-processing factor 17	3	3	2	1	0	1	0	0	1	15	16.6667	13.3333	5.88235	0	5.88235	0	0	5	15	3.92157	1.66667	0.0093	0.9333	0.9349	1	-1.93546	-3.16993	0	1	0	1		0
sp|O75419|CDC45_HUMAN	O75419	CDC45_HUMAN	CDC45	566	Homo sapiens OX=9606	Cell division control protein 45 homolog	6	1	2	2	0	1	4	2	2	30	5.55556	13.3333	11.7647	0	5.88235	19.0476	9.52381	10	16.2963	5.88235	12.8571	0.0229	0.1638	0.0119	1	-1.47008	-0.341974	0	1	0	0		1
sp|Q99459|CDC5L_HUMAN	Q99459	CDC5L_HUMAN	CDC5L	802	Homo sapiens OX=9606	Cell division cycle 5-like protein	18	17	8	24	13	10	21	14	15	90	94.4444	53.3333	141.176	76.4706	58.8235	100	66.6667	75	79.2593	92.1569	80.5556	0.0376	0.003	0.0023	1	0.217512	0.0234046	0	0	0	0		1
sp|Q6P1J9|CDC73_HUMAN	Q6P1J9	CDC73_HUMAN	CDC73	531	Homo sapiens OX=9606	Parafibromin	6	7	3	10	4	2	15	9	5	30	38.8889	20	58.8235	23.5294	11.7647	71.4286	42.8571	25	29.6296	31.3725	46.4286	0.006	0.0072	0.0009	1	0.0824622	0.647972	0	0	0	0		1
sp|Q69YH5|CDCA2_HUMAN	Q69YH5	CDCA2_HUMAN	CDCA2	1023	Homo sapiens OX=9606	Cell division cycle-associated protein 2	7	8	1	10	3	0	9	5	2	35	44.4444	6.66667	58.8235	17.6471	0	42.8571	23.8095	10	28.7037	25.4902	25.5556	0.0221	0.0924	0.0065	1	-0.171294	-0.1676	0	0	0	0		1
sp|Q96GN5|CDA7L_HUMAN	Q96GN5	CDA7L_HUMAN	CDCA7L	454	Homo sapiens OX=9606	Cell division cycle-associated 7-like protein	3	3	0	3	2	2	1	0	0	15	16.6667	0	17.6471	11.7647	11.7647	4.7619	0	0	10.5556	13.7255	1.5873	0.0958	0.0112	0.9349	1	0.378855	-2.73335	0	0	0	1		1
sp|Q53HL2|BOREA_HUMAN	Q53HL2	BOREA_HUMAN	CDCA8	280	Homo sapiens OX=9606	Borealin	7	8	4	7	5	8	9	6	4	35	44.4444	26.6667	41.1765	29.4118	47.0588	42.8571	28.5714	20	35.3704	39.2157	30.4762	0.0002	0.0005	0.0006	1	0.14889	-0.214859	0	0	0	0		1
sp|P21127|CD11B_HUMAN	P21127	CD11B_HUMAN	CDK11B	795	Homo sapiens OX=9606	Cyclin-dependent kinase 11B	5	6	3	8	4	6	7	5	3	25	33.3333	20	47.0588	23.5294	35.2941	33.3333	23.8095	15	26.1111	35.2941	24.0476	0.0063	0.0608	0.0778	1	0.434764	-0.11877	0	0	0	0		1
sp|P24941|CDK2_HUMAN	P24941	CDK2_HUMAN	CDK2	298	Homo sapiens OX=9606	Cyclin-dependent kinase 2	10	6	1	7	4	5	4	7	4	50	33.3333	6.66667	41.1765	23.5294	29.4118	19.0476	33.3333	20	30	31.3725	24.127	0.0199	0.0029	0.0031	1	0.0645403	-0.314315	0	0	0	0		1
sp|O14519|CDKA1_HUMAN	O14519	CDKA1_HUMAN	CDK2AP1	115	Homo sapiens OX=9606	Cyclin-dependent kinase 2-associated protein 1	4	4	2	3	2	2	3	2	2	20	22.2222	13.3333	17.6471	11.7647	11.7647	14.2857	9.52381	10	18.5185	13.7255	11.2698	0.0088	0.0091	0.0115	1	-0.432111	-0.716501	0	0	0	0		0
sp|P11802|CDK4_HUMAN	P11802	CDK4_HUMAN	CDK4	303	Homo sapiens OX=9606	Cyclin-dependent kinase 4	1	0	0	2	1	1	0	0	0	5	0	0	11.7647	5.88235	5.88235	0	0	0	1.66667	7.84314	0	0.9241	0.0386	1	1	2.23447	-6	1	0	0	1	4	1
sp|Q00535|CDK5_HUMAN	Q00535	CDK5_HUMAN	CDK5	292	Homo sapiens OX=9606	Cyclin-dependent kinase 5	2	3	1	2	0	1	3	0	0	10	16.6667	6.66667	11.7647	0	5.88235	14.2857	0	0	11.1111	5.88235	4.7619	0.0174	0.124	0.2217	1	-0.917538	-1.22239	0	0	0	1		1
sp|Q00534|CDK6_HUMAN	Q00534	CDK6_HUMAN	CDK6	326	Homo sapiens OX=9606	Cyclin-dependent kinase 6	10	11	4	12	4	8	1	1	1	50	61.1111	26.6667	70.5882	23.5294	47.0588	4.7619	4.7619	5	45.9259	47.0588	4.84127	0.0025	0.0005	0.9349	1	0.0351564	-3.24585	0	0	0	1	4	0
sp|P50750|CDK9_HUMAN	P50750	CDK9_HUMAN	CDK9	372	Homo sapiens OX=9606	Cyclin-dependent kinase 9	5	3	4	6	4	3	5	4	2	25	16.6667	26.6667	35.2941	23.5294	17.6471	23.8095	19.0476	10	22.7778	25.4902	17.619	0.007	0.002	0.004	1	0.162315	-0.370491	0	0	0	0	4	1
sp|Q9NXV6|CARF_HUMAN	Q9NXV6	CARF_HUMAN	CDKN2AIP	580	Homo sapiens OX=9606	CDKN2A-interacting protein	2	3	1	1	1	1	2	1	0	10	16.6667	6.66667	5.88235	5.88235	5.88235	9.52381	4.7619	0	11.1111	5.88235	4.7619	0.0242	0.9333	0.1921	1	-0.917538	-1.22239	0	0	0	1		1
sp|Q9Y232|CDYL_HUMAN	Q9Y232	CDYL_HUMAN	CDYL	598	Homo sapiens OX=9606	Chromodomain Y-like protein	10	8	4	14	7	5	8	5	2	50	44.4444	26.6667	82.3529	41.1765	29.4118	38.0952	23.8095	10	40.3704	50.9804	23.9683	0.0011	0.0005	0.0073	1	0.336646	-0.752172	0	0	0	0		0
sp|P49715|CEBPA_HUMAN	P49715	CEBPA_HUMAN	CEBPA	358	Homo sapiens OX=9606	CCAAT/enhancer-binding protein alpha	2	0	0	14	7	6	9	4	6	10	0	0	82.3529	41.1765	35.2941	42.8571	19.0476	30	3.33333	52.9412	30.6349	0.2086	0.0007	0.0007	1	3.98935	3.20014	1	0	1	0	1	1
sp|P17676|CEBPB_HUMAN	P17676	CEBPB_HUMAN	CEBPB	345	Homo sapiens OX=9606	CCAAT/enhancer-binding protein beta	0	0	0	1	2	1	2	1	1	0	0	0	5.88235	11.7647	5.88235	9.52381	4.7619	5	0	7.84314	6.42857	1	0.0455	0.0304	1	6	6	1	0	1	0	1	1
sp|P53567|CEBPG_HUMAN	P53567	CEBPG_HUMAN	CEBPG	150	Homo sapiens OX=9606	CCAAT/enhancer-binding protein gamma	1	0	0	1	0	0	1	1	2	5	0	0	5.88235	0	0	4.7619	4.7619	10	1.66667	1.96078	6.50794	0.9241	0.9333	0.0418	1	0.234465	1.96523	0	0	1	0	1	0
sp|Q92879|CELF1_HUMAN	Q92879	CELF1_HUMAN	CELF1	486	Homo sapiens OX=9606	CUGBP Elav-like family member 1	2	2	1	1	0	1	1	1	1	10	11.1111	6.66667	5.88235	0	5.88235	4.7619	4.7619	5	9.25926	3.92157	4.84127	0.0215	0.9333	0.9349	1	-1.23947	-0.935511	0	1	0	0		1
sp|P07199|CENPB_HUMAN	P07199	CENPB_HUMAN	CENPB	599	Homo sapiens OX=9606	Major centromere autoantigen B	5	4	4	7	5	5	6	4	5	25	22.2222	26.6667	41.1765	29.4118	29.4118	28.5714	19.0476	25	24.6296	33.3333	24.2063	0.0063	0.1832	0.2424	1	0.436571	-0.0250094	0	0	0	0		1
sp|Q9UEE9|CFDP1_HUMAN	Q9UEE9	CFDP1_HUMAN	CFDP1	299	Homo sapiens OX=9606	Craniofacial development protein 1	3	2	2	2	2	1	2	2	2	15	11.1111	13.3333	11.7647	11.7647	5.88235	9.52381	9.52381	10	13.1481	9.80392	9.68254	0.0108	0.0171	0.0177	1	-0.423429	-0.441402	0	0	0	0		1
sp|Q9UFW8|CGBP1_HUMAN	Q9UFW8	CGBP1_HUMAN	CGGBP1	167	Homo sapiens OX=9606	CGG triplet repeat-binding protein 1	1	1	2	1	1	0	2	1	1	5	5.55556	13.3333	5.88235	5.88235	0	9.52381	4.7619	5	7.96296	3.92157	6.42857	0.0314	0.9333	0.166	1	-1.02187	-0.308807	0	1	0	0		0
sp|Q13111|CAF1A_HUMAN	Q13111	CAF1A_HUMAN	CHAF1A	956	Homo sapiens OX=9606	Chromatin assembly factor 1 subunit A	19	12	2	11	3	6	6	6	4	95	66.6667	13.3333	64.7059	17.6471	35.2941	28.5714	28.5714	20	58.3333	39.2157	25.7143	0.0129	0.0038	0.0022	1	-0.57289	-1.18175	0	0	0	1		1
sp|Q13112|CAF1B_HUMAN	Q13112	CAF1B_HUMAN	CHAF1B	559	Homo sapiens OX=9606	Chromatin assembly factor 1 subunit B	10	6	9	9	8	13	13	14	13	50	33.3333	60	52.9412	47.0588	76.4706	61.9048	66.6667	65	47.7778	58.8235	64.5238	0.0033	0.0373	0.0158	1	0.300054	0.433492	0	0	0	0		1
sp|Q96JM3|CHAP1_HUMAN	Q96JM3	CHAP1_HUMAN	CHAMP1	812	Homo sapiens OX=9606	Chromosome alignment-maintaining phosphoprotein 1	40	50	33	55	41	36	66	55	44	200	277.778	220	323.529	241.176	211.765	314.286	261.905	220	232.593	258.824	265.397	0	0	0	1	0.154164	0.190346	0	0	0	0		1
sp|O14646|CHD1_HUMAN	O14646	CHD1_HUMAN	CHD1	1710	Homo sapiens OX=9606	Chromodomain-helicase-DNA-binding protein 1	12	18	9	25	16	15	28	17	14	60	100	60	147.059	94.1176	88.2353	133.333	80.9524	70	73.3333	109.804	94.7619	0.0408	0.0266	0.0389	1	0.582389	0.369838	0	0	0	0		1
sp|Q12873|CHD3_HUMAN	Q12873	CHD3_HUMAN	CHD3	2000	Homo sapiens OX=9606	Chromodomain-helicase-DNA-binding protein 3	84	71	41	58	45	32	63	57	33	420	394.444	273.333	341.176	264.706	188.235	300	271.429	165	362.593	264.706	245.476	0	0	0	1	-0.453959	-0.562766	0	0	0	0	6	1
sp|Q14839|CHD4_HUMAN	Q14839	CHD4_HUMAN	CHD4	1912	Homo sapiens OX=9606	Chromodomain-helicase-DNA-binding protein 4	318	281	198	270	235	212	276	220	196	1590	1561.11	1320	1588.24	1382.35	1247.06	1314.29	1047.62	980	1490.37	1405.88	1113.97	0	0	0	1	-0.084195	-0.419963	0	0	0	0	6	1
sp|Q9P2D1|CHD7_HUMAN	Q9P2D1	CHD7_HUMAN	CHD7	2997	Homo sapiens OX=9606	Chromodomain-helicase-DNA-binding protein 7	6	1	0	4	4	2	5	2	1	30	5.55556	0	23.5294	23.5294	11.7647	23.8095	9.52381	5	11.8519	19.6078	12.7778	0.2319	0.0247	0.1242	1	0.726318	0.108524	0	0	0	0		1
sp|Q9HCK8|CHD8_HUMAN	Q9HCK8	CHD8_HUMAN	CHD8	2581	Homo sapiens OX=9606	Chromodomain-helicase-DNA-binding protein 8	20	17	6	18	15	11	15	13	6	100	94.4444	40	105.882	88.2353	64.7059	71.4286	61.9048	30	78.1481	86.2745	54.4444	0.0016	0	0.0004	1	0.142723	-0.521427	0	0	0	0		1
sp|O14757|CHK1_HUMAN	O14757	CHK1_HUMAN	CHEK1	476	Homo sapiens OX=9606	Serine/threonine-protein kinase Chk1	5	6	2	9	5	2	4	1	2	25	33.3333	13.3333	52.9412	29.4118	11.7647	19.0476	4.7619	10	23.8889	31.3725	11.2698	0.0099	0.0044	0.0273	1	0.393163	-1.08387	0	0	0	1		1
sp|O96017|CHK2_HUMAN	O96017	CHK2_HUMAN	CHEK2	543	Homo sapiens OX=9606	Serine/threonine-protein kinase Chk2	6	3	0	5	3	1	8	6	1	30	16.6667	0	29.4118	17.6471	5.88235	38.0952	28.5714	5	15.5556	17.6471	23.8889	0.0702	0.0247	0.028	1	0.181998	0.61891	0	0	0	0		1
sp|Q8IWX8|CHERP_HUMAN	Q8IWX8	CHERP_HUMAN	CHERP	916	Homo sapiens OX=9606	Calcium homeostasis endoplasmic reticulum protein	6	2	2	5	2	6	5	3	1	30	11.1111	13.3333	29.4118	11.7647	35.2941	23.8095	14.2857	5	18.1481	25.4902	14.3651	0.0085	0.0063	0.0337	1	0.49012	-0.337256	0	0	0	0		1
sp|Q9H444|CHM4B_HUMAN	Q9H444	CHM4B_HUMAN	CHMP4B	224	Homo sapiens OX=9606	Charged multivesicular body protein 4b	3	2	0	1	0	0	1	1	3	15	11.1111	0	5.88235	0	0	4.7619	4.7619	15	8.7037	1.96078	8.1746	0.0767	0.9333	0.0366	1	-2.1502	-0.0904807	0	1	0	0		1
sp|Q9UHD1|CHRD1_HUMAN	Q9UHD1	CHRD1_HUMAN	CHORDC1	332	Homo sapiens OX=9606	Cysteine and histidine-rich domain-containing protein 1	6	3	1	1	2	5	6	8	2	30	16.6667	6.66667	5.88235	11.7647	29.4118	28.5714	38.0952	10	17.7778	15.6863	25.5556	0.0169	0.0852	0.0535	1	-0.180572	0.523562	0	0	0	0		0
sp|Q9NRG0|CHRC1_HUMAN	Q9NRG0	CHRC1_HUMAN	CHRAC1	131	Homo sapiens OX=9606	Chromatin accessibility complex protein 1	3	1	1	1	0	4	2	3	1	15	5.55556	6.66667	5.88235	0	23.5294	9.52381	14.2857	5	9.07407	9.80392	9.60317	0.0257	0.0928	0.0162	1	0.111609	0.081761	0	0	0	0		0
sp|Q6FI81|CPIN1_HUMAN	Q6FI81	CPIN1_HUMAN	CIAPIN1	312	Homo sapiens OX=9606	Anamorsin	3	2	1	4	1	2	2	2	2	15	11.1111	6.66667	23.5294	5.88235	11.7647	9.52381	9.52381	10	10.9259	13.7255	9.68254	0.0163	0.0212	0.0167	1	0.329102	-0.174298	0	0	0	0		1
sp|Q9ULV3|CIZ1_HUMAN	Q9ULV3	CIZ1_HUMAN	CIZ1	898	Homo sapiens OX=9606	Cip1-interacting zinc finger protein	6	4	5	14	6	4	13	5	6	30	22.2222	33.3333	82.3529	35.2941	23.5294	61.9048	23.8095	30	28.5185	47.0588	38.5714	0.0037	0.0007	0.0006	1	0.722566	0.435634	0	0	0	0		1
sp|P33552|CKS2_HUMAN	P33552	CKS2_HUMAN	CKS2	79	Homo sapiens OX=9606	Cyclin-dependent kinases regulatory subunit 2	7	4	1	9	2	4	5	3	0	35	22.2222	6.66667	52.9412	11.7647	23.5294	23.8095	14.2857	0	21.2963	29.4118	12.6984	0.0114	0.0072	0.0781	1	0.465791	-0.745954	0	0	0	0		0
sp|P54105|ICLN_HUMAN	P54105	ICLN_HUMAN	CLNS1A	237	Homo sapiens OX=9606	Methylosome subunit pICln	6	3	2	1	2	1	3	3	1	30	16.6667	13.3333	5.88235	11.7647	5.88235	14.2857	14.2857	5	20	7.84314	11.1905	0.0076	0.0431	0.0173	1	-1.3505	-0.837729	0	1	0	0		1
sp|Q8NFW8|NEUA_HUMAN	Q8NFW8	NEUA_HUMAN	CMAS	434	Homo sapiens OX=9606	N-acylneuraminate cytidylyltransferase	1	2	1	0	2	0	1	1	1	5	11.1111	6.66667	0	11.7647	0	4.7619	4.7619	5	7.59259	3.92157	4.84127	0.035	0.2127	0.9349	1	-0.953162	-0.649207	0	0	0	0		1
sp|P30085|KCY_HUMAN	P30085	KCY_HUMAN	CMPK1	196	Homo sapiens OX=9606	UMP-CMP kinase	7	8	1	6	3	8	7	8	4	35	44.4444	6.66667	35.2941	17.6471	47.0588	33.3333	38.0952	20	28.7037	33.3333	30.4762	0.0202	0.0381	0.0238	1	0.215729	0.0864457	0	0	0	0		0
sp|Q8N1G2|CMTR1_HUMAN	Q8N1G2	CMTR1_HUMAN	CMTR1	835	Homo sapiens OX=9606	Cap-specific mRNA (nucleoside-2'-O-)-methyltransferase 1	4	3	3	5	4	5	15	6	1	20	16.6667	20	29.4118	23.5294	29.4118	71.4286	28.5714	5	18.8889	27.451	35	0.0094	0.0026	0.0576	1	0.53932	0.889817	0	0	0	0		1
sp|Q96KP4|CNDP2_HUMAN	Q96KP4	CNDP2_HUMAN	CNDP2	475	Homo sapiens OX=9606	Cytosolic non-specific dipeptidase	18	15	13	14	9	9	15	16	6	90	83.3333	86.6667	82.3529	52.9412	52.9412	71.4286	76.1905	30	86.6667	62.7451	59.2063	0	0.0001	0	1	-0.465974	-0.549725	0	0	0	0		1
sp|P38432|COIL_HUMAN	P38432	COIL_HUMAN	COIL	576	Homo sapiens OX=9606	Coilin	3	1	2	5	6	0	2	1	3	15	5.55556	13.3333	29.4118	35.2941	0	9.52381	4.7619	15	11.2963	21.5686	9.7619	0.0232	0.0772	0.0401	1	0.933085	-0.210615	0	0	0	0		1
sp|Q9BT78|CSN4_HUMAN	Q9BT78	CSN4_HUMAN	COPS4	406	Homo sapiens OX=9606	COP9 signalosome complex subunit 4	2	0	0	2	1	2	2	0	0	10	0	0	11.7647	5.88235	11.7647	9.52381	0	0	3.33333	9.80392	3.1746	0.2148	0.0272	0.2669	1	1.55639	-0.0703893	1	0	0	0		0
sp|Q7L5N1|CSN6_HUMAN	Q7L5N1	CSN6_HUMAN	COPS6	327	Homo sapiens OX=9606	COP9 signalosome complex subunit 6	2	2	1	2	2	2	1	3	1	10	11.1111	6.66667	11.7647	11.7647	11.7647	4.7619	14.2857	5	9.25926	11.7647	8.01587	0.0169	0.0862	0.1631	1	0.345497	-0.208037	0	0	0	0		1
sp|P57737|CORO7_HUMAN	P57737	CORO7_HUMAN	CORO7	925	Homo sapiens OX=9606	Coronin-7	1	2	0	5	1	3	6	5	0	5	11.1111	0	29.4118	5.88235	17.6471	28.5714	23.8095	0	5.37037	17.6471	17.4603	0.1719	0.0464	0.1022	1	1.71633	1.70099	1	0	1	0		1
sp|P15169|CBPN_HUMAN	P15169	CBPN_HUMAN	CPN1	458	Homo sapiens OX=9606	Carboxypeptidase N catalytic chain	1	3	0	1	1	2	0	2	2	5	16.6667	0	5.88235	5.88235	11.7647	0	9.52381	10	7.22222	7.84314	6.50794	0.1303	0.047	0.1054	1	0.118988	-0.150243	0	0	0	0		0
sp|Q99829|CPNE1_HUMAN	Q99829	CPNE1_HUMAN	CPNE1	537	Homo sapiens OX=9606	Copine-1	7	10	9	10	9	8	11	11	9	35	55.5556	60	58.8235	52.9412	47.0588	52.381	52.381	45	50.1852	52.9412	49.9206	0.0026	0.2047	0.204	1	0.0771287	-0.00762526	0	0	0	0		1
sp|O75131|CPNE3_HUMAN	O75131	CPNE3_HUMAN	CPNE3	537	Homo sapiens OX=9606	Copine-3	15	13	7	11	9	11	12	8	12	75	72.2222	46.6667	64.7059	52.9412	64.7059	57.1429	38.0952	60	64.6296	60.7843	51.746	0.0002	0.3269	0.3194	1	-0.0884967	-0.320747	0	0	0	0		1
sp|Q10570|CPSF1_HUMAN	Q10570	CPSF1_HUMAN	CPSF1	1443	Homo sapiens OX=9606	Cleavage and polyadenylation specificity factor subunit 1	12	19	11	16	11	14	15	13	5	60	105.556	73.3333	94.1176	64.7059	82.3529	71.4286	61.9048	25	79.6296	80.3922	52.7778	0.0002	0.0009	0.0123	1	0.0137494	-0.593375	0	0	0	0		1
sp|Q9P2I0|CPSF2_HUMAN	Q9P2I0	CPSF2_HUMAN	CPSF2	782	Homo sapiens OX=9606	Cleavage and polyadenylation specificity factor subunit 2	9	3	0	5	2	3	6	4	1	45	16.6667	0	29.4118	11.7647	17.6471	28.5714	19.0476	5	20.5556	19.6078	17.5397	0.088	0.0085	0.0295	1	-0.0680975	-0.228906	0	0	0	0		1
sp|Q9UKF6|CPSF3_HUMAN	Q9UKF6	CPSF3_HUMAN	CPSF3	684	Homo sapiens OX=9606	Cleavage and polyadenylation specificity factor subunit 3	8	2	0	5	2	4	4	5	1	40	11.1111	0	29.4118	11.7647	23.5294	19.0476	23.8095	5	17.037	21.5686	15.9524	0.0877	0.0089	0.0233	1	0.34026	-0.0949027	0	0	0	0		1
sp|Q16630|CPSF6_HUMAN	Q16630	CPSF6_HUMAN	CPSF6	551	Homo sapiens OX=9606	Cleavage and polyadenylation specificity factor subunit 6	11	11	8	10	9	11	13	8	7	55	61.1111	53.3333	58.8235	52.9412	64.7059	61.9048	38.0952	35	56.4815	58.8235	45	0.0008	0.3097	0.344	1	0.0586154	-0.327853	0	0	0	0		0
sp|Q8N684|CPSF7_HUMAN	Q8N684	CPSF7_HUMAN	CPSF7	471	Homo sapiens OX=9606	Cleavage and polyadenylation specificity factor subunit 7	8	8	7	12	7	6	15	10	3	40	44.4444	46.6667	70.5882	41.1765	35.2941	71.4286	47.619	15	43.7037	49.0196	44.6825	0.0008	0.1786	0.2052	1	0.165603	0.0319556	0	0	0	0		0
sp|P16220|CREB1_HUMAN	P16220	CREB1_HUMAN	CREB1	327	Homo sapiens OX=9606	Cyclic AMP-responsive element-binding protein 1	3	6	2	6	2	3	2	2	2	15	33.3333	13.3333	35.2941	11.7647	17.6471	9.52381	9.52381	10	20.5556	21.5686	9.68254	0.0063	0.004	0.0145	1	0.069406	-1.08607	0	0	0	1	2	1
sp|Q92793|CBP_HUMAN	Q92793	CBP_HUMAN	CREBBP	2442	Homo sapiens OX=9606	CREB-binding protein	19	8	1	36	16	16	39	25	14	95	44.4444	6.66667	211.765	94.1176	94.1176	185.714	119.048	70	48.7037	133.333	124.921	0.0422	0	0	1	1.45293	1.35891	1	0	1	0	2	1
sp|P46109|CRKL_HUMAN	P46109	CRKL_HUMAN	CRKL	303	Homo sapiens OX=9606	Crk-like protein	7	4	5	6	5	8	14	6	3	35	22.2222	33.3333	35.2941	29.4118	47.0588	66.6667	28.5714	15	30.1852	37.2549	36.746	0.0046	0.0009	0.0021	1	0.30359	0.283748	0	0	0	0		1
sp|Q9BZJ0|CRNL1_HUMAN	Q9BZJ0	CRNL1_HUMAN	CRNKL1	848	Homo sapiens OX=9606	Crooked neck-like protein 1	13	14	5	13	8	7	18	7	9	65	77.7778	33.3333	76.4706	47.0588	41.1765	85.7143	33.3333	45	58.7037	54.902	54.6825	0.0033	0.0005	0	1	-0.0965939	-0.102371	0	0	0	0		0
sp|P55060|XPO2_HUMAN	P55060	XPO2_HUMAN	CSE1L	971	Homo sapiens OX=9606	Exportin-2	35	25	19	29	20	31	30	23	27	175	138.889	126.667	170.588	117.647	182.353	142.857	109.524	135	146.852	156.863	129.127	0	0.0522	0.0579	1	0.0951413	-0.185571	0	0	0	0		1
sp|P48729|KC1A_HUMAN	P48729	KC1A_HUMAN	CSNK1A1	337	Homo sapiens OX=9606	Casein kinase I isoform alpha	2	3	0	5	2	2	3	5	2	10	16.6667	0	29.4118	11.7647	11.7647	14.2857	23.8095	10	8.88889	17.6471	16.0317	0.0877	0.0099	0.0096	1	0.989353	0.850857	0	0	0	0		1
sp|P48730|KC1D_HUMAN	P48730	KC1D_HUMAN	CSNK1D	415	Homo sapiens OX=9606	Casein kinase I isoform delta	0	1	0	2	1	1	1	1	0	0	5.55556	0	11.7647	5.88235	5.88235	4.7619	4.7619	0	1.85185	7.84314	3.1746	0.9241	0.0468	0.9349	1	2.08246	0.777608	1	0	0	0		0
sp|P68400|CSK21_HUMAN	P68400	CSK21_HUMAN	CSNK2A1	391	Homo sapiens OX=9606	Casein kinase II subunit alpha	24	19	10	19	16	12	20	13	12	120	105.556	66.6667	111.765	94.1176	70.5882	95.2381	61.9048	60	97.4074	92.1569	72.381	0.0002	0.2716	0.3094	1	-0.0799399	-0.428421	0	0	0	0	6	1
sp|P19784|CSK22_HUMAN	P19784	CSK22_HUMAN	CSNK2A2	350	Homo sapiens OX=9606	Casein kinase II subunit alpha'	7	5	4	8	5	2	7	2	4	35	27.7778	26.6667	47.0588	29.4118	11.7647	33.3333	9.52381	20	29.8148	29.4118	20.9524	0.0037	0.1774	0.2096	1	-0.019636	-0.508915	0	0	0	0		1
sp|P67870|CSK2B_HUMAN	P67870	CSK2B_HUMAN	CSNK2B	215	Homo sapiens OX=9606	Casein kinase II subunit beta	3	2	1	2	1	0	2	1	1	15	11.1111	6.66667	11.7647	5.88235	0	9.52381	4.7619	5	10.9259	5.88235	6.42857	0.0178	0.1865	0.17	1	-0.89329	-0.765185	0	0	0	0		0
sp|Q05048|CSTF1_HUMAN	Q05048	CSTF1_HUMAN	CSTF1	431	Homo sapiens OX=9606	Cleavage stimulation factor subunit 1	6	3	3	21	8	7	6	4	1	30	16.6667	20	123.529	47.0588	41.1765	28.5714	19.0476	5	22.2222	70.5882	17.5397	0.0076	0.0011	0.028	1	1.66742	-0.34138	1	0	0	0		0
sp|Q12996|CSTF3_HUMAN	Q12996	CSTF3_HUMAN	CSTF3	717	Homo sapiens OX=9606	Cleavage stimulation factor subunit 3	8	5	4	7	6	4	5	6	4	40	27.7778	26.6667	41.1765	35.2941	23.5294	23.8095	28.5714	20	31.4815	33.3333	24.127	0.007	0.002	0.0021	1	0.0824622	-0.383856	0	0	0	0		1
sp|Q13363|CTBP1_HUMAN	Q13363	CTBP1_HUMAN	CTBP1	440	Homo sapiens OX=9606	C-terminal-binding protein 1	32	17	24	20	23	20	25	18	23	160	94.4444	160	117.647	135.294	117.647	119.048	85.7143	115	138.148	123.529	106.587	0	0.0001	0	1	-0.161362	-0.374181	0	0	0	0		0
sp|P56545|CTBP2_HUMAN	P56545	CTBP2_HUMAN	CTBP2	445	Homo sapiens OX=9606	C-terminal-binding protein 2	32	35	24	41	23	23	36	26	26	160	194.444	160	241.176	135.294	135.294	171.429	123.81	130	171.481	170.588	141.746	0	0.0012	0.0022	1	-0.00753463	-0.274744	0	0	0	0		0
sp|P49711|CTCF_HUMAN	P49711	CTCF_HUMAN	CTCF	727	Homo sapiens OX=9606	Transcriptional repressor CTCF	5	5	4	10	4	6	8	7	3	25	27.7778	26.6667	58.8235	23.5294	35.2941	38.0952	33.3333	15	26.4815	39.2157	28.8095	0.0055	0.0005	0.0038	1	0.566447	0.121562	0	0	0	0		1
sp|Q8WYA6|CTBL1_HUMAN	Q8WYA6	CTBL1_HUMAN	CTNNBL1	563	Homo sapiens OX=9606	Beta-catenin-like protein 1	10	4	5	6	5	11	8	4	9	50	22.2222	33.3333	35.2941	29.4118	64.7059	38.0952	19.0476	45	35.1852	43.1373	34.0476	0.0047	0.0173	0.0357	1	0.293966	-0.0474142	0	0	0	0		1
sp|Q6PD62|CTR9_HUMAN	Q6PD62	CTR9_HUMAN	CTR9	1173	Homo sapiens OX=9606	RNA polymerase-associated protein CTR9 homolog	16	6	0	6	2	2	17	4	0	80	33.3333	0	35.2941	11.7647	11.7647	80.9524	19.0476	0	37.7778	19.6078	33.3333	0.0749	0.0212	0.0986	1	-0.946107	-0.180572	0	0	0	0		1
sp|Q13616|CUL1_HUMAN	Q13616	CUL1_HUMAN	CUL1	776	Homo sapiens OX=9606	Cullin-1	10	6	2	7	3	10	10	7	5	50	33.3333	13.3333	41.1765	17.6471	58.8235	47.619	33.3333	25	32.2222	39.2157	35.3175	0.0077	0.002	0.0021	1	0.283375	0.132326	0	0	0	0		1
sp|Q13617|CUL2_HUMAN	Q13617	CUL2_HUMAN	CUL2	745	Homo sapiens OX=9606	Cullin-2	6	1	0	4	2	4	9	6	4	30	5.55556	0	23.5294	11.7647	23.5294	42.8571	28.5714	20	11.8519	19.6078	30.4762	0.1434	0.0084	0.0004	1	0.726318	1.36257	0	0	1	0		0
sp|Q13618|CUL3_HUMAN	Q13618	CUL3_HUMAN	CUL3	768	Homo sapiens OX=9606	Cullin-3	12	5	1	6	2	3	4	4	1	60	27.7778	6.66667	35.2941	11.7647	17.6471	19.0476	19.0476	5	31.4815	21.5686	14.3651	0.0218	0.0072	0.0246	1	-0.545569	-1.13194	0	0	0	1		1
sp|Q13619|CUL4A_HUMAN	Q13619	CUL4A_HUMAN	CUL4A	759	Homo sapiens OX=9606	Cullin-4A	19	8	5	9	10	7	9	8	6	95	44.4444	33.3333	52.9412	58.8235	41.1765	42.8571	38.0952	30	57.5926	50.9804	36.9841	0.002	0.0003	0	1	-0.175941	-0.638977	0	0	0	0		0
sp|Q9NTM9|CUTC_HUMAN	Q9NTM9	CUTC_HUMAN	CUTC	273	Homo sapiens OX=9606	Copper homeostasis protein cutC homolog	1	2	2	1	2	0	1	1	0	5	11.1111	13.3333	5.88235	11.7647	0	4.7619	4.7619	0	9.81481	5.88235	3.1746	0.0235	0.1823	0.9349	1	-0.738568	-1.62838	0	0	0	1		1
sp|P39880|CUX1_HUMAN	P39880	CUX1_HUMAN	CUX1	1505	Homo sapiens OX=9606	Homeobox protein cut-like 1	15	10	5	14	6	4	6	9	3	75	55.5556	33.3333	82.3529	35.2941	23.5294	28.5714	42.8571	15	54.6296	47.0588	28.8095	0.0014	0.002	0.0024	1	-0.215218	-0.923138	0	0	0	0		1
sp|Q9HCG8|CWC22_HUMAN	Q9HCG8	CWC22_HUMAN	CWC22	908	Homo sapiens OX=9606	Pre-mRNA-splicing factor CWC22 homolog	1	2	1	1	0	1	4	1	0	5	11.1111	6.66667	5.88235	0	5.88235	19.0476	4.7619	0	7.59259	3.92157	7.93651	0.036	0.9333	0.2017	1	-0.953162	0.0639118	0	0	0	0		1
sp|Q6UX04|CWC27_HUMAN	Q6UX04	CWC27_HUMAN	CWC27	472	Homo sapiens OX=9606	Spliceosome-associated protein CWC27 homolog	6	4	1	2	2	2	3	2	2	30	22.2222	6.66667	11.7647	11.7647	11.7647	14.2857	9.52381	10	19.6296	11.7647	11.2698	0.0161	0.0135	0.0124	1	-0.738568	-0.800566	0	0	0	0		1
sp|Q69YN2|C19L1_HUMAN	Q69YN2	C19L1_HUMAN	CWF19L1	538	Homo sapiens OX=9606	CWF19-like protein 1	8	2	2	4	1	0	6	4	3	40	11.1111	13.3333	23.5294	5.88235	0	28.5714	19.0476	15	21.4815	9.80392	20.873	0.0088	0.1377	0.0032	1	-1.13166	-0.0414544	0	1	0	0		1
sp|Q9NUQ9|CYRIB_HUMAN	Q9NUQ9	CYRIB_HUMAN	CYRIB	324	Homo sapiens OX=9606	CYFIP-related Rac1 interactor B	7	9	3	6	7	6	3	2	4	35	50	20	35.2941	41.1765	35.2941	14.2857	9.52381	20	35	37.2549	14.6032	0.0025	0.0309	0.0741	1	0.0900753	-1.26107	0	0	0	1		0
sp|Q9NWV4|CZIB_HUMAN	Q9NWV4	CZIB_HUMAN	CZIB	160	Homo sapiens OX=9606	CXXC motif containing zinc binding protein	1	0	0	2	2	2	1	1	0	5	0	0	11.7647	11.7647	11.7647	4.7619	4.7619	0	1.66667	11.7647	3.1746	0.9241	0.0144	0.9349	1	2.81943	0.929611	1	0	0	0		0
sp|Q9UER7|DAXX_HUMAN	Q9UER7	DAXX_HUMAN	DAXX	740	Homo sapiens OX=9606	Death domain-associated protein 6	11	10	2	6	8	8	12	15	10	55	55.5556	13.3333	35.2941	47.0588	47.0588	57.1429	71.4286	50	41.2963	43.1373	59.5238	0.0067	0.0001	0	1	0.062922	0.527454	0	0	0	0		1
sp|Q9Y4B6|DCAF1_HUMAN	Q9Y4B6	DCAF1_HUMAN	DCAF1	1507	Homo sapiens OX=9606	DDB1- and CUL4-associated factor 1	4	1	2	1	2	1	1	1	1	20	5.55556	13.3333	5.88235	11.7647	5.88235	4.7619	4.7619	5	12.963	7.84314	4.84127	0.0355	0.1133	0.9349	1	-0.724893	-1.42094	0	0	0	1		1
sp|P61962|DCAF7_HUMAN	P61962	DCAF7_HUMAN	DCAF7	342	Homo sapiens OX=9606	DDB1- and CUL4-associated factor 7	7	6	8	9	6	6	5	5	6	35	33.3333	53.3333	52.9412	35.2941	35.2941	23.8095	23.8095	30	40.5556	41.1765	25.873	0.0029	0.0007	0.0021	1	0.0219206	-0.648451	0	0	0	0		1
sp|Q9BTE7|DCNL5_HUMAN	Q9BTE7	DCNL5_HUMAN	DCUN1D5	237	Homo sapiens OX=9606	DCN1-like protein 5	6	1	2	4	1	5	4	1	1	30	5.55556	13.3333	23.5294	5.88235	29.4118	19.0476	4.7619	5	16.2963	19.6078	9.60317	0.021	0.0232	0.0373	1	0.266887	-0.762961	0	0	0	0		1
sp|Q16531|DDB1_HUMAN	Q16531	DDB1_HUMAN	DDB1	1140	Homo sapiens OX=9606	DNA damage-binding protein 1	30	25	12	26	19	14	26	27	22	150	138.889	80	152.941	111.765	82.3529	123.81	128.571	110	122.963	115.686	120.794	0	0	0	1	-0.0880061	-0.0256792	0	0	0	0		1
sp|Q5TDH0|DDI2_HUMAN	Q5TDH0	DDI2_HUMAN	DDI2	399	Homo sapiens OX=9606	Protein DDI1 homolog 2	3	1	0	4	0	2	2	4	1	15	5.55556	0	23.5294	0	11.7647	9.52381	19.0476	5	6.85185	11.7647	11.1905	0.1183	0.0893	0.0253	1	0.779899	0.707706	0	0	0	0		0
sp|Q92499|DDX1_HUMAN	Q92499	DDX1_HUMAN	DDX1	740	Homo sapiens OX=9606	ATP-dependent RNA helicase DDX1	30	35	19	31	20	22	33	27	22	150	194.444	126.667	182.353	117.647	129.412	157.143	128.571	110	157.037	143.137	131.905	0.0099	0.2166	0.208	1	-0.133706	-0.251608	0	0	0	0		1
sp|Q9BUQ8|DDX23_HUMAN	Q9BUQ8	DDX23_HUMAN	DDX23	820	Homo sapiens OX=9606	Probable ATP-dependent RNA helicase DDX23	13	16	7	9	14	10	17	10	11	65	88.8889	46.6667	52.9412	82.3529	58.8235	80.9524	47.619	55	66.8519	64.7059	61.1905	0.0003	0.0001	0.0001	1	-0.0470707	-0.12766	0	0	0	0		1
sp|Q9UJV9|DDX41_HUMAN	Q9UJV9	DDX41_HUMAN	DDX41	622	Homo sapiens OX=9606	Probable ATP-dependent RNA helicase DDX41	2	4	2	5	3	2	5	2	3	10	22.2222	13.3333	29.4118	17.6471	11.7647	23.8095	9.52381	15	15.1852	19.6078	16.1111	0.0148	0.1384	0.1504	1	0.368766	0.0853915	0	0	0	0		1
sp|Q86XP3|DDX42_HUMAN	Q86XP3	DDX42_HUMAN	DDX42	938	Homo sapiens OX=9606	ATP-dependent RNA helicase DDX42	33	24	13	24	13	18	27	19	15	165	133.333	86.6667	141.176	76.4706	105.882	128.571	90.4762	75	128.333	107.843	98.0159	0	0	0	1	-0.250962	-0.388809	0	0	0	0		1
sp|Q7L014|DDX46_HUMAN	Q7L014	DDX46_HUMAN	DDX46	1031	Homo sapiens OX=9606	Probable ATP-dependent RNA helicase DDX46	23	24	13	33	21	20	27	26	11	115	133.333	86.6667	194.118	123.529	117.647	128.571	123.81	55	111.667	145.098	102.46	0.0006	0.0001	0.004	1	0.377829	-0.124133	0	0	0	0		1
sp|O00273|DFFA_HUMAN	O00273	DFFA_HUMAN	DFFA	331	Homo sapiens OX=9606	DNA fragmentation factor subunit alpha	9	3	3	3	3	2	2	6	4	45	16.6667	20	17.6471	17.6471	11.7647	9.52381	28.5714	20	27.2222	15.6863	19.3651	0.0052	0.0051	0.0105	1	-0.795282	-0.491327	0	0	0	0		0
sp|P00374|DYR_HUMAN	P00374	DYR_HUMAN	DHFR	187	Homo sapiens OX=9606	Dihydrofolate reductase	3	2	0	5	1	3	3	2	1	15	11.1111	0	29.4118	5.88235	17.6471	14.2857	9.52381	5	8.7037	17.6471	9.60317	0.0636	0.0202	0.0216	1	1.01973	0.141882	1	0	0	0		1
sp|O60231|DHX16_HUMAN	O60231	DHX16_HUMAN	DHX16	1041	Homo sapiens OX=9606	Pre-mRNA-splicing factor ATP-dependent RNA helicase DHX16	15	9	5	10	6	4	14	8	5	75	50	33.3333	58.8235	35.2941	23.5294	66.6667	38.0952	25	52.7778	39.2157	43.254	0.0037	0.0588	0.0504	1	-0.4285	-0.287098	0	0	0	0		0
sp|Q9H2U1|DHX36_HUMAN	Q9H2U1	DHX36_HUMAN	DHX36	1008	Homo sapiens OX=9606	ATP-dependent DNA/RNA helicase DHX36	8	4	1	3	1	0	6	3	0	40	22.2222	6.66667	17.6471	5.88235	0	28.5714	14.2857	0	22.963	7.84314	14.2857	0.0262	0.1983	0.1349	1	-1.54981	-0.684736	0	1	0	0		1
sp|Q92620|PRP16_HUMAN	Q92620	PRP16_HUMAN	DHX38	1227	Homo sapiens OX=9606	Pre-mRNA-splicing factor ATP-dependent RNA helicase PRP16	10	13	2	9	8	7	16	12	10	50	72.2222	13.3333	52.9412	47.0588	41.1765	76.1905	57.1429	50	45.1852	47.0588	61.1111	0.0056	0.0007	0	1	0.0586154	0.435585	0	0	0	0		1
sp|Q8IX18|DHX40_HUMAN	Q8IX18	DHX40_HUMAN	DHX40	779	Homo sapiens OX=9606	Probable ATP-dependent RNA helicase DHX40	2	1	0	2	3	2	2	4	1	10	5.55556	0	11.7647	17.6471	11.7647	9.52381	19.0476	5	5.18519	13.7255	11.1905	0.165	0.0137	0.0394	1	1.40439	1.1098	1	0	1	0		1
sp|Q9Y2L1|RRP44_HUMAN	Q9Y2L1	RRP44_HUMAN	DIS3	958	Homo sapiens OX=9606	Exosome complex exonuclease RRP44	20	18	12	17	14	14	25	14	11	100	100	80	100	82.3529	82.3529	119.048	66.6667	55	93.3333	88.2353	80.2381	0.0003	0.1961	0.206	1	-0.0810366	-0.218105	0	0	0	0		1
sp|Q9NPF5|DMAP1_HUMAN	Q9NPF5	DMAP1_HUMAN	DMAP1	467	Homo sapiens OX=9606	DNA methyltransferase 1-associated protein 1	12	13	14	13	10	14	12	16	11	60	72.2222	93.3333	76.4706	58.8235	82.3529	57.1429	76.1905	55	75.1852	72.549	62.7778	0.0006	0.0001	0	1	-0.0514923	-0.260194	0	0	0	0		1
sp|P31689|DNJA1_HUMAN	P31689	DNJA1_HUMAN	DNAJA1	397	Homo sapiens OX=9606	DnaJ homolog subfamily A member 1	40	35	22	33	25	27	33	21	16	200	194.444	146.667	194.118	147.059	158.824	157.143	100	80	180.37	166.667	112.381	0.039	0.0175	0.0504	1	-0.113997	-0.682565	0	0	0	0		0
sp|O60884|DNJA2_HUMAN	O60884	DNJA2_HUMAN	DNAJA2	412	Homo sapiens OX=9606	DnaJ homolog subfamily A member 2	9	5	0	9	3	2	10	8	4	45	27.7778	0	52.9412	17.6471	11.7647	47.619	38.0952	20	24.2593	27.451	35.2381	0.0456	0.0095	0.0015	1	0.178322	0.5386	0	0	0	0		0
sp|P25685|DNJB1_HUMAN	P25685	DNJB1_HUMAN	DNAJB1	340	Homo sapiens OX=9606	DnaJ homolog subfamily B member 1	8	8	11	6	5	7	6	10	5	40	44.4444	73.3333	35.2941	29.4118	41.1765	28.5714	47.619	25	52.5926	35.2941	33.7302	0.0011	0.069	0.0663	1	-0.575432	-0.640821	0	0	0	0		0
sp|O75190|DNJB6_HUMAN	O75190	DNJB6_HUMAN	DNAJB6	326	Homo sapiens OX=9606	DnaJ homolog subfamily B member 6	3	6	2	5	4	5	8	6	5	15	33.3333	13.3333	29.4118	23.5294	29.4118	38.0952	28.5714	25	20.5556	27.451	30.5556	0.0093	0.0009	0.0006	1	0.417329	0.571906	0	0	0	0		1
sp|Q9NVM6|DJC17_HUMAN	Q9NVM6	DJC17_HUMAN	DNAJC17	304	Homo sapiens OX=9606	DnaJ homolog subfamily C member 17	3	2	0	3	1	2	1	3	1	15	11.1111	0	17.6471	5.88235	11.7647	4.7619	14.2857	5	8.7037	11.7647	8.01587	0.081	0.0203	0.0376	1	0.434764	-0.11877	0	0	0	0		0
sp|Q99615|DNJC7_HUMAN	Q99615	DNJC7_HUMAN	DNAJC7	494	Homo sapiens OX=9606	DnaJ homolog subfamily C member 7	11	13	9	10	9	9	13	10	12	55	72.2222	60	58.8235	52.9412	52.9412	61.9048	47.619	60	62.4074	54.902	56.5079	0.0041	0	0	1	-0.18486	-0.143264	0	0	0	0		0
sp|O75937|DNJC8_HUMAN	O75937	DNJC8_HUMAN	DNAJC8	253	Homo sapiens OX=9606	DnaJ homolog subfamily C member 8	11	6	5	11	7	7	10	9	6	55	33.3333	33.3333	64.7059	41.1765	41.1765	47.619	42.8571	30	40.5556	49.0196	40.1587	0.005	0.184	0.1902	1	0.273459	-0.0141859	0	0	0	0		1
sp|Q8WXX5|DNJC9_HUMAN	Q8WXX5	DNJC9_HUMAN	DNAJC9	260	Homo sapiens OX=9606	DnaJ homolog subfamily C member 9	15	12	14	18	10	13	17	11	13	75	66.6667	93.3333	105.882	58.8235	76.4706	80.9524	52.381	65	78.3333	80.3922	66.1111	0.0336	0.2397	0.2661	1	0.0374284	-0.244734	0	0	0	0		0
sp|P26358|DNMT1_HUMAN	P26358	DNMT1_HUMAN	DNMT1	1616	Homo sapiens OX=9606	DNA (cytosine-5)-methyltransferase 1	56	42	32	48	27	25	44	41	34	280	233.333	213.333	282.353	158.824	147.059	209.524	195.238	170	242.222	196.078	191.587	0	0.0253	0.0166	1	-0.3049	-0.338329	0	0	0	0		1
sp|Q9Y6K1|DNM3A_HUMAN	Q9Y6K1	DNM3A_HUMAN	DNMT3A	912	Homo sapiens OX=9606	DNA (cytosine-5)-methyltransferase 3A	10	5	1	5	4	2	7	3	2	50	27.7778	6.66667	29.4118	23.5294	11.7647	33.3333	14.2857	10	28.1481	21.5686	19.2063	0.0212	0.0077	0.0112	1	-0.384106	-0.551457	0	0	0	0		1
sp|Q9ULA0|DNPEP_HUMAN	Q9ULA0	DNPEP_HUMAN	DNPEP	485	Homo sapiens OX=9606	Aspartyl aminopeptidase	1	1	2	0	0	0	0	0	0	5	5.55556	13.3333	0	0	0	0	0	0	7.96296	0	0	0.0349	1	1	1	-6	-6	0	1	0	1		0
sp|Q9H147|TDIF1_HUMAN	Q9H147	TDIF1_HUMAN	DNTTIP1	329	Homo sapiens OX=9606	Deoxynucleotidyltransferase terminal-interacting protein 1	6	5	4	10	6	3	4	5	4	30	27.7778	26.6667	58.8235	35.2941	17.6471	19.0476	23.8095	20	28.1481	37.2549	20.9524	0.005	0.002	0.0021	1	0.40439	-0.425926	0	0	0	0		1
sp|Q7L591|DOK3_HUMAN	Q7L591	DOK3_HUMAN	DOK3	496	Homo sapiens OX=9606	Docking protein 3	7	3	3	7	5	3	2	1	5	35	16.6667	20	41.1765	29.4118	17.6471	9.52381	4.7619	25	23.8889	29.4118	13.0952	0.0076	0.002	0.0344	1	0.300054	-0.867297	0	0	0	0		0
sp|Q92785|REQU_HUMAN	Q92785	REQU_HUMAN	DPF2	391	Homo sapiens OX=9606	Zinc finger protein ubi-d4	18	12	11	17	9	12	14	8	7	90	66.6667	73.3333	100	52.9412	70.5882	66.6667	38.0952	35	76.6667	74.5098	46.5873	0.0006	0	0	1	-0.0411692	-0.718663	0	0	0	0	8	1
sp|Q9C005|DPY30_HUMAN	Q9C005	DPY30_HUMAN	DPY30	99	Homo sapiens OX=9606	Protein dpy-30 homolog	2	1	1	2	2	0	2	2	2	10	5.55556	6.66667	11.7647	11.7647	0	9.52381	9.52381	10	7.40741	7.84314	9.68254	0.023	0.0883	0.0138	1	0.0824622	0.386417	0	0	0	0		1
sp|Q16555|DPYL2_HUMAN	Q16555	DPYL2_HUMAN	DPYSL2	572	Homo sapiens OX=9606	Dihydropyrimidinase-related protein 2	11	10	9	6	9	12	12	10	3	55	55.5556	60	35.2941	52.9412	70.5882	57.1429	47.619	15	56.8519	52.9412	39.9206	0.0034	0.1079	0.185	1	-0.102817	-0.510073	0	0	0	0		0
sp|Q01658|NC2B_HUMAN	Q01658	NC2B_HUMAN	DR1	176	Homo sapiens OX=9606	Protein Dr1	3	1	2	1	2	2	1	3	1	15	5.55556	13.3333	5.88235	11.7647	11.7647	4.7619	14.2857	5	11.2963	9.80392	8.01587	0.021	0.1126	0.1519	1	-0.204419	-0.494918	0	0	0	0		1
sp|P15924|DESP_HUMAN	P15924	DESP_HUMAN	DSP	2871	Homo sapiens OX=9606	Desmoplakin	3	3	15	1	0	2	2	1	0	15	16.6667	100	5.88235	0	11.7647	9.52381	4.7619	0	43.8889	5.88235	4.7619	0.0125	0.2183	0.2561	1	-2.89939	-3.20425	0	1	0	1		0
sp|Q6P1R4|DUS1L_HUMAN	Q6P1R4	DUS1L_HUMAN	DUS1L	473	Homo sapiens OX=9606	tRNA-dihydrouridine(16/17) synthase [NAD(P)(+)]-like	5	3	1	3	0	0	2	2	1	25	16.6667	6.66667	17.6471	0	0	9.52381	9.52381	5	16.1111	5.88235	8.01587	0.0165	0.2119	0.0325	1	-1.45359	-1.00712	0	1	0	1		1
sp|Q96G46|DUS3L_HUMAN	Q96G46	DUS3L_HUMAN	DUS3L	650	Homo sapiens OX=9606	tRNA-dihydrouridine(47) synthase [NAD(P)(+)]-like	9	10	0	10	10	9	15	7	2	45	55.5556	0	58.8235	58.8235	52.9412	71.4286	33.3333	10	33.5185	56.8627	38.254	0.0459	0.0001	0.0075	1	0.762525	0.190651	0	0	0	0		1
sp|P51452|DUS3_HUMAN	P51452	DUS3_HUMAN	DUSP3	185	Homo sapiens OX=9606	Dual specificity protein phosphatase 3	0	0	0	0	0	0	2	1	1	0	0	0	0	0	0	9.52381	4.7619	5	0	0	6.42857	1	1	0.0329	1	0	6	0	0	1	0		0
sp|Q13115|DUS4_HUMAN	Q13115	DUS4_HUMAN	DUSP4	394	Homo sapiens OX=9606	Dual specificity protein phosphatase 4	0	0	0	1	3	1	0	0	0	0	0	0	5.88235	17.6471	5.88235	0	0	0	0	9.80392	0	1	0.0412	1	1	6	0	1	0	0	0		0
sp|P33316|DUT_HUMAN	P33316	DUT_HUMAN	DUT	252	Homo sapiens OX=9606	Deoxyuridine 5'-triphosphate nucleotidohydrolase, mitochondrial	11	5	6	5	3	4	10	5	4	55	27.7778	40	29.4118	17.6471	23.5294	47.619	23.8095	20	40.9259	23.5294	30.4762	0.0428	0.2879	0.24	1	-0.79855	-0.425332	0	0	0	0		1
sp|P63167|DYL1_HUMAN	P63167	DYL1_HUMAN	DYNLL1	89	Homo sapiens OX=9606	Dynein light chain 1, cytoplasmic	11	13	8	12	10	7	14	13	10	55	72.2222	53.3333	70.5882	58.8235	41.1765	66.6667	61.9048	50	60.1852	56.8627	59.5238	0.0372	0	0.0001	1	-0.0819247	-0.0159415	0	0	0	0		1
sp|Q96FJ2|DYL2_HUMAN	Q96FJ2	DYL2_HUMAN	DYNLL2	89	Homo sapiens OX=9606	Dynein light chain 2, cytoplasmic	2	2	1	1	1	2	1	1	1	10	11.1111	6.66667	5.88235	5.88235	11.7647	4.7619	4.7619	5	9.25926	7.84314	4.84127	0.0195	0.0289	0.9349	1	-0.239466	-0.935511	0	0	0	0		1
sp|Q14209|E2F2_HUMAN	Q14209	E2F2_HUMAN	E2F2	437	Homo sapiens OX=9606	Transcription factor E2F2	4	3	2	1	0	4	3	2	4	20	16.6667	13.3333	5.88235	0	23.5294	14.2857	9.52381	20	16.6667	9.80392	14.6032	0.0086	0.1286	0.0112	1	-0.765535	-0.190684	0	0	0	0	1	1
sp|O00716|E2F3_HUMAN	O00716	E2F3_HUMAN	E2F3	465	Homo sapiens OX=9606	Transcription factor E2F3	1	1	0	2	2	1	2	0	0	5	5.55556	0	11.7647	11.7647	5.88235	9.52381	0	0	3.51852	9.80392	3.1746	0.9241	0.0252	0.2645	1	1.47839	-0.148392	1	0	0	0	1	0
sp|O75461|E2F6_HUMAN	O75461	E2F6_HUMAN	E2F6	281	Homo sapiens OX=9606	Transcription factor E2F6	10	16	7	10	6	4	18	13	8	50	88.8889	46.6667	58.8235	35.2941	23.5294	85.7143	61.9048	40	61.8519	39.2157	62.5397	0.0006	0.0009	0	1	-0.657386	0.0159551	0	0	0	0	1	1
sp|Q9UH73|COE1_HUMAN	Q9UH73	COE1_HUMAN	EBF1	591	Homo sapiens OX=9606	Transcription factor COE1	45	39	41	45	42	39	26	22	27	225	216.667	273.333	264.706	247.059	229.412	123.81	104.762	135	238.333	247.059	121.19	0	0	0.0007	1	0.0518738	-0.975704	0	0	0	0	1	1
sp|Q9NTX5|ECHD1_HUMAN	Q9NTX5	ECHD1_HUMAN	ECHDC1	307	Homo sapiens OX=9606	Ethylmalonyl-CoA decarboxylase	6	3	2	2	1	3	3	3	0	30	16.6667	13.3333	11.7647	5.88235	17.6471	14.2857	14.2857	0	20	11.7647	9.52381	0.0077	0.0209	0.1127	1	-0.765535	-1.07039	0	0	0	1		1
sp|Q9H8V3|ECT2_HUMAN	Q9H8V3	ECT2_HUMAN	ECT2	914	Homo sapiens OX=9606	Protein ECT2	2	3	0	7	6	4	4	3	1	10	16.6667	0	41.1765	35.2941	23.5294	19.0476	14.2857	5	8.88889	33.3333	12.7778	0.1434	0.0009	0.0314	1	1.90689	0.523562	1	0	0	0		1
sp|O75530|EED_HUMAN	O75530	EED_HUMAN	EED	441	Homo sapiens OX=9606	Polycomb protein EED	9	7	1	8	7	2	7	8	5	45	38.8889	6.66667	47.0588	41.1765	11.7647	33.3333	38.0952	25	30.1852	33.3333	32.1429	0.0189	0.0047	0.0007	1	0.143125	0.0906575	0	0	0	0		1
sp|P24534|EF1B_HUMAN	P24534	EF1B_HUMAN	EEF1B2	225	Homo sapiens OX=9606	Elongation factor 1-beta	1	2	2	1	1	2	1	2	1	5	11.1111	13.3333	5.88235	5.88235	11.7647	4.7619	9.52381	5	9.81481	7.84314	6.42857	0.026	0.142	0.166	1	-0.32353	-0.610463	0	0	0	0		0
sp|P29692|EF1D_HUMAN	P29692	EF1D_HUMAN	EEF1D	281	Homo sapiens OX=9606	Elongation factor 1-delta	4	4	6	5	3	6	5	2	3	20	22.2222	40	29.4118	17.6471	35.2941	23.8095	9.52381	15	27.4074	27.451	16.1111	0.0078	0.1721	0.268	1	0.00229181	-0.76651	0	0	0	0		0
sp|Q96C19|EFHD2_HUMAN	Q96C19	EFHD2_HUMAN	EFHD2	240	Homo sapiens OX=9606	EF-hand domain-containing protein D2	2	2	1	3	1	0	6	4	2	10	11.1111	6.66667	17.6471	5.88235	0	28.5714	19.0476	10	9.25926	7.84314	19.2063	0.0225	0.0995	0.0061	1	-0.239466	1.05261	0	0	1	0		0
sp|Q15029|U5S1_HUMAN	Q15029	U5S1_HUMAN	EFTUD2	972	Homo sapiens OX=9606	116 kDa U5 small nuclear ribonucleoprotein component	55	54	27	47	47	40	54	52	37	275	300	180	276.471	276.471	235.294	257.143	247.619	185	251.667	262.745	229.921	0.021	0.0061	0.0047	1	0.0621497	-0.130378	0	0	0	0		1
sp|Q9H9B1|EHMT1_HUMAN	Q9H9B1	EHMT1_HUMAN	EHMT1	1298	Homo sapiens OX=9606	Histone-lysine N-methyltransferase EHMT1	26	29	12	29	23	20	30	22	16	130	161.111	80	170.588	135.294	117.647	142.857	104.762	80	123.704	141.176	109.206	0	0	0	1	0.190611	-0.179832	0	0	0	0		1
sp|Q96KQ7|EHMT2_HUMAN	Q96KQ7	EHMT2_HUMAN	EHMT2	1210	Homo sapiens OX=9606	Histone-lysine N-methyltransferase EHMT2	42	41	24	35	40	25	46	24	26	210	227.778	160	205.882	235.294	147.059	219.048	114.286	130	199.259	196.078	154.444	0	0	0	1	-0.0232159	-0.367559	0	0	0	0		1
sp|O60739|EIF1B_HUMAN	O60739	EIF1B_HUMAN	EIF1B	113	Homo sapiens OX=9606	Eukaryotic translation initiation factor 1b	4	3	2	7	1	2	1	0	0	20	16.6667	13.3333	41.1765	5.88235	11.7647	4.7619	0	0	16.6667	19.6078	1.5873	0.011	0.0157	0.9349	1	0.234465	-3.39232	0	0	0	1		0
sp|P41091|IF2G_HUMAN	P41091	IF2G_HUMAN	EIF2S3	472	Homo sapiens OX=9606	Eukaryotic translation initiation factor 2 subunit 3	1	1	0	4	1	1	2	1	0	5	5.55556	0	23.5294	5.88235	5.88235	9.52381	4.7619	0	3.51852	11.7647	4.7619	0.9241	0.0433	0.178	1	1.74143	0.436571	1	0	0	0		1
sp|P55884|EIF3B_HUMAN	P55884	EIF3B_HUMAN	EIF3B	814	Homo sapiens OX=9606	Eukaryotic translation initiation factor 3 subunit B	3	1	2	4	2	2	5	1	2	15	5.55556	13.3333	23.5294	11.7647	11.7647	23.8095	4.7619	10	11.2963	15.6863	12.8571	0.0259	0.0636	0.0856	1	0.473653	0.18672	0	0	0	0		0
sp|O00303|EIF3F_HUMAN	O00303	EIF3F_HUMAN	EIF3F	357	Homo sapiens OX=9606	Eukaryotic translation initiation factor 3 subunit F	4	3	1	3	2	2	0	3	1	20	16.6667	6.66667	17.6471	11.7647	11.7647	0	14.2857	5	14.4444	13.7255	6.42857	0.013	0.0769	0.1933	1	-0.073657	-1.16794	0	0	0	1		0
sp|Q13347|EIF3I_HUMAN	Q13347	EIF3I_HUMAN	EIF3I	325	Homo sapiens OX=9606	Eukaryotic translation initiation factor 3 subunit I	6	1	1	2	3	1	2	1	0	30	5.55556	6.66667	11.7647	17.6471	5.88235	9.52381	4.7619	0	14.0741	11.7647	4.7619	0.022	0.0225	0.1482	1	-0.258575	-1.56343	0	0	0	1		1
sp|Q9UBQ5|EIF3K_HUMAN	Q9UBQ5	EIF3K_HUMAN	EIF3K	218	Homo sapiens OX=9606	Eukaryotic translation initiation factor 3 subunit K	2	1	1	0	1	1	0	0	0	10	5.55556	6.66667	0	5.88235	5.88235	0	0	0	7.40741	3.92157	0	0.0278	0.9333	1	1	-0.917538	-6	0	0	0	1		1
sp|Q9Y262|EIF3L_HUMAN	Q9Y262	EIF3L_HUMAN	EIF3L	564	Homo sapiens OX=9606	Eukaryotic translation initiation factor 3 subunit L	5	2	0	2	1	2	4	1	0	25	11.1111	0	11.7647	5.88235	11.7647	19.0476	4.7619	0	12.037	9.80392	7.93651	0.1	0.0321	0.1685	1	-0.296049	-0.600904	0	0	0	0		1
sp|Q7L2H7|EIF3M_HUMAN	Q7L2H7	EIF3M_HUMAN	EIF3M	374	Homo sapiens OX=9606	Eukaryotic translation initiation factor 3 subunit M	8	2	1	6	1	1	0	1	0	40	11.1111	6.66667	35.2941	5.88235	5.88235	0	4.7619	0	19.2593	15.6863	1.5873	0.0172	0.1176	0.9349	1	-0.296049	-3.6009	0	0	0	1		1
sp|Q15056|IF4H_HUMAN	Q15056	IF4H_HUMAN	EIF4H	248	Homo sapiens OX=9606	Eukaryotic translation initiation factor 4H	10	5	7	11	4	6	6	5	8	50	27.7778	46.6667	64.7059	23.5294	35.2941	28.5714	23.8095	40	41.4815	41.1765	30.7937	0.0008	0.1118	0.1544	1	-0.0106472	-0.429835	0	0	0	0		1
sp|Q9BQ52|RNZ2_HUMAN	Q9BQ52	RNZ2_HUMAN	ELAC2	826	Homo sapiens OX=9606	Zinc phosphodiesterase ELAC protein 2	16	9	3	7	5	5	9	7	6	80	50	20	41.1765	29.4118	29.4118	42.8571	33.3333	30	50	33.3333	35.3968	0.0042	0.1294	0.0971	1	-0.584963	-0.498308	0	0	0	0		1
sp|Q12926|ELAV2_HUMAN	Q12926	ELAV2_HUMAN	ELAVL2	359	Homo sapiens OX=9606	ELAV-like protein 2	4	0	0	1	0	0	1	2	1	20	0	0	5.88235	0	0	4.7619	9.52381	5	6.66667	1.96078	6.42857	0.1801	0.9333	0.0432	1	-1.76553	-0.0524674	0	1	0	0		0
sp|P32519|ELF1_HUMAN	P32519	ELF1_HUMAN	ELF1	619	Homo sapiens OX=9606	ETS-related transcription factor Elf-1	36	29	19	36	28	28	38	33	26	180	161.111	126.667	211.765	164.706	164.706	180.952	157.143	130	155.926	180.392	156.032	0	0.0011	0.0004	1	0.210276	0.000978762	0	0	0	0	1	1
sp|Q15723|ELF2_HUMAN	Q15723	ELF2_HUMAN	ELF2	593	Homo sapiens OX=9606	ETS-related transcription factor Elf-2	4	3	2	4	2	1	8	7	0	20	16.6667	13.3333	23.5294	11.7647	5.88235	38.0952	33.3333	0	16.6667	13.7255	23.8095	0.0104	0.0247	0.0832	1	-0.280108	0.514573	0	0	0	0	1	1
sp|Q15370|ELOB_HUMAN	Q15370	ELOB_HUMAN	ELOB	118	Homo sapiens OX=9606	Elongin-B	2	1	1	1	0	2	1	1	0	10	5.55556	6.66667	5.88235	0	11.7647	4.7619	4.7619	0	7.40741	5.88235	3.1746	0.0289	0.0991	0.9349	1	-0.332575	-1.22239	0	0	0	1		1
sp|Q15369|ELOC_HUMAN	Q15369	ELOC_HUMAN	ELOC	112	Homo sapiens OX=9606	Elongin-C	7	9	4	6	6	8	6	2	1	35	50	26.6667	35.2941	35.2941	47.0588	28.5714	9.52381	5	37.2222	39.2157	14.3651	0.0023	0.0001	0.0137	1	0.0752667	-1.3736	0	0	0	1		1
sp|Q7Z589|EMSY_HUMAN	Q7Z589	EMSY_HUMAN	EMSY	1322	Homo sapiens OX=9606	BRCA2-interacting transcriptional repressor EMSY	6	3	0	2	3	0	8	7	3	30	16.6667	0	11.7647	17.6471	0	38.0952	33.3333	15	15.5556	9.80392	28.8095	0.1152	0.1685	0.0018	1	-0.665999	0.889116	0	0	0	0		1
sp|P06733|ENOA_HUMAN	P06733	ENOA_HUMAN	ENO1	434	Homo sapiens OX=9606	Alpha-enolase	103	84	71	82	66	82	99	92	72	515	466.667	473.333	482.353	388.235	482.353	471.429	438.095	360	485	450.98	423.175	0.04	0.2784	0.2924	1	-0.10492	-0.196732	0	0	0	0		1
sp|P13929|ENOB_HUMAN	P13929	ENOB_HUMAN	ENO3	434	Homo sapiens OX=9606	Beta-enolase	4	2	3	4	2	3	2	1	2	20	11.1111	20	23.5294	11.7647	17.6471	9.52381	4.7619	10	17.037	17.6471	8.09524	0.0122	0.0104	0.0349	1	0.0507533	-1.07353	0	0	0	1		0
sp|Q9NPA8|ENY2_HUMAN	Q9NPA8	ENY2_HUMAN	ENY2	101	Homo sapiens OX=9606	Transcription and mRNA export factor ENY2	3	1	2	2	1	1	4	2	1	15	5.55556	13.3333	11.7647	5.88235	5.88235	19.0476	9.52381	5	11.2963	7.84314	11.1905	0.0187	0.0307	0.0218	1	-0.526347	-0.0135784	0	0	0	0		1
sp|Q09472|EP300_HUMAN	Q09472	EP300_HUMAN	EP300	2414	Homo sapiens OX=9606	Histone acetyltransferase p300	2	1	0	9	5	1	7	2	2	10	5.55556	0	52.9412	29.4118	5.88235	33.3333	9.52381	10	5.18519	29.4118	17.619	0.2497	0.0696	0.0296	1	2.50393	1.76467	1	0	1	0	2	1
sp|Q96L91|EP400_HUMAN	Q96L91	EP400_HUMAN	EP400	3159	Homo sapiens OX=9606	E1A-binding protein p400	32	41	19	34	23	23	42	39	11	160	227.778	126.667	200	135.294	135.294	200	185.714	55	171.481	156.863	146.905	0	0	0.0001	1	-0.12855	-0.223172	0	0	0	0		1
sp|Q9H2F5|EPC1_HUMAN	Q9H2F5	EPC1_HUMAN	EPC1	836	Homo sapiens OX=9606	Enhancer of polycomb homolog 1	2	4	2	5	1	0	5	1	0	10	22.2222	13.3333	29.4118	5.88235	0	23.8095	4.7619	0	15.1852	11.7647	9.52381	0.0129	0.1528	0.1806	1	-0.368199	-0.673054	0	0	0	0		1
sp|Q52LR7|EPC2_HUMAN	Q52LR7	EPC2_HUMAN	EPC2	807	Homo sapiens OX=9606	Enhancer of polycomb homolog 2	5	6	1	4	2	2	8	4	2	25	33.3333	6.66667	23.5294	11.7647	11.7647	38.0952	19.0476	10	21.6667	15.6863	22.381	0.0206	0.0089	0.0075	1	-0.465974	0.0467942	0	0	0	0		1
sp|Q92889|XPF_HUMAN	Q92889	XPF_HUMAN	ERCC4	916	Homo sapiens OX=9606	DNA repair endonuclease XPF	2	1	0	2	0	1	5	2	1	10	5.55556	0	11.7647	0	5.88235	23.8095	9.52381	5	5.18519	5.88235	12.7778	0.1667	0.1819	0.0392	1	0.181998	1.30117	0	0	1	0		1
sp|P11308|ERG_HUMAN	P11308	ERG_HUMAN	ERG	479	Homo sapiens OX=9606	Transcriptional regulator ERG	43	30	21	47	30	17	22	18	10	215	166.667	140	276.471	176.471	100	104.762	85.7143	50	173.889	184.314	80.1587	0	0	0.0001	1	0.0839978	-1.11723	0	0	0	1	1	0
sp|P84090|ERH_HUMAN	P84090	ERH_HUMAN	ERH	104	Homo sapiens OX=9606	Enhancer of rudimentary homolog	5	3	0	4	4	3	9	5	1	25	16.6667	0	23.5294	23.5294	17.6471	42.8571	23.8095	5	13.8889	21.5686	23.8889	0.05	0.0052	0.0184	1	0.635003	0.782409	0	0	0	0		1
sp|P10768|ESTD_HUMAN	P10768	ESTD_HUMAN	ESD	282	Homo sapiens OX=9606	S-formylglutathione hydrolase	10	13	13	11	14	11	17	16	13	50	72.2222	86.6667	64.7059	82.3529	64.7059	80.9524	76.1905	65	69.6296	70.5882	74.0476	0.0006	0.1097	0.0728	1	0.0197264	0.088752	0	0	0	0		1
sp|P03372|ESR1_HUMAN	P03372	ESR1_HUMAN	ESR1	595	Homo sapiens OX=9606	Estrogen receptor	8	4	4	76	74	58	64	57	66	40	22.2222	26.6667	447.059	435.294	341.176	304.762	271.429	330	29.6296	407.843	302.063	0.006	0	0	1	3.7829	3.34974	1	0	1	0	1	0
sp|P11474|ERR1_HUMAN	P11474	ERR1_HUMAN	ESRRA	423	Homo sapiens OX=9606	Steroid hormone receptor ERR1	6	6	1	5	4	4	7	3	2	30	33.3333	6.66667	29.4118	23.5294	23.5294	33.3333	14.2857	10	23.3333	25.4902	19.2063	0.0177	0.0026	0.0038	1	0.12755	-0.280809	0	0	0	0		1
sp|P14921|ETS1_HUMAN	P14921	ETS1_HUMAN	ETS1	441	Homo sapiens OX=9606	Protein C-ets-1	0	0	0	3	1	1	4	2	4	0	0	0	17.6471	5.88235	5.88235	19.0476	9.52381	20	0	9.80392	16.1905	1	0.0388	0.0082	1	6	6	1	0	1	0	1	1
sp|P41212|ETV6_HUMAN	P41212	ETV6_HUMAN	ETV6	452	Homo sapiens OX=9606	Transcription factor ETV6	21	21	14	23	24	26	42	29	25	105	116.667	93.3333	135.294	141.176	152.941	200	138.095	125	105	143.137	154.365	0.0006	0	0	1	0.44701	0.555957	0	0	0	0	1	1
sp|Q99504|EYA3_HUMAN	Q99504	EYA3_HUMAN	EYA3	573	Homo sapiens OX=9606	Eyes absent homolog 3	4	3	1	3	4	3	3	4	2	20	16.6667	6.66667	17.6471	23.5294	17.6471	14.2857	19.0476	10	14.4444	19.6078	14.4444	0.0119	0.0067	0.013	1	0.440916	0	0	0	0	0		1
sp|Q01469|FABP5_HUMAN	Q01469	FABP5_HUMAN	FABP5	135	Homo sapiens OX=9606	Fatty acid-binding protein 5	8	4	3	4	5	6	3	3	4	40	22.2222	20	23.5294	29.4118	35.2941	14.2857	14.2857	20	27.4074	29.4118	16.1905	0.0042	0.0027	0.0065	1	0.101827	-0.75942	0	0	0	0		0
sp|Q9NVQ4|FAIM1_HUMAN	Q9NVQ4	FAIM1_HUMAN	FAIM	179	Homo sapiens OX=9606	Fas apoptotic inhibitory molecule 1	3	3	1	1	0	0	0	0	0	15	16.6667	6.66667	5.88235	0	0	0	0	0	12.7778	1.96078	0	0.0119	0.9333	1	1	-2.70413	-6	0	1	0	1		1
sp|Q9H098|F107B_HUMAN	Q9H098	F107B_HUMAN	FAM107B	131	Homo sapiens OX=9606	Protein FAM107B	1	3	0	3	3	1	1	3	1	5	16.6667	0	17.6471	17.6471	5.88235	4.7619	14.2857	5	7.22222	13.7255	8.01587	0.094	0.0155	0.0332	1	0.926343	0.150417	0	0	0	0		0
sp|Q96PZ2|F111A_HUMAN	Q96PZ2	F111A_HUMAN	FAM111A	611	Homo sapiens OX=9606	Serine protease FAM111A	14	25	6	19	13	11	41	39	31	70	138.889	40	111.765	76.4706	64.7059	195.238	185.714	155	82.963	84.3137	178.651	0.0008	0.0009	0	1	0.0233001	1.1066	0	0	1	0		1
sp|Q6SJ93|F111B_HUMAN	Q6SJ93	F111B_HUMAN	FAM111B	734	Homo sapiens OX=9606	Serine protease FAM111B	3	4	1	2	1	1	1	2	1	15	22.2222	6.66667	11.7647	5.88235	5.88235	4.7619	9.52381	5	14.6296	7.84314	6.42857	0.018	0.0618	0.0709	1	-0.89939	-1.18632	0	0	0	1		1
sp|Q14320|FA50A_HUMAN	Q14320	FA50A_HUMAN	FAM50A	339	Homo sapiens OX=9606	Protein FAM50A	3	1	2	4	1	1	4	2	0	15	5.55556	13.3333	23.5294	5.88235	5.88235	19.0476	9.52381	0	11.2963	11.7647	9.52381	0.0161	0.0319	0.1011	1	0.0586154	-0.246239	0	0	0	0		1
sp|Q52LJ0|FA98B_HUMAN	Q52LJ0	FA98B_HUMAN	FAM98B	433	Homo sapiens OX=9606	Protein FAM98B	8	8	10	9	7	10	12	12	9	40	44.4444	66.6667	52.9412	41.1765	58.8235	57.1429	57.1429	45	50.3704	50.9804	53.0952	0.0006	0.1799	0.1457	1	0.0173671	0.0760071	0	0	0	0		0
sp|Q9NVI1|FANCI_HUMAN	Q9NVI1	FANCI_HUMAN	FANCI	1328	Homo sapiens OX=9606	Fanconi anemia group I protein	21	11	2	16	8	8	26	15	15	105	61.1111	13.3333	94.1176	47.0588	47.0588	123.81	71.4286	75	59.8148	62.7451	90.0794	0.0101	0	0.0001	1	0.0689999	0.590694	0	0	0	0		1
sp|P49327|FAS_HUMAN	P49327	FAS_HUMAN	FASN	2511	Homo sapiens OX=9606	Fatty acid synthase	85	55	36	42	24	48	53	45	30	425	305.556	240	247.059	141.176	282.353	252.381	214.286	150	323.519	223.529	205.556	0.0437	0.2072	0.2104	1	-0.533384	-0.65432	0	0	0	0		1
sp|Q9HAH7|FBRS_HUMAN	Q9HAH7	FBRS_HUMAN	FBRS	460	Homo sapiens OX=9606	Probable fibrosin-1	4	5	0	5	2	0	2	3	1	20	27.7778	0	29.4118	11.7647	0	9.52381	14.2857	5	15.9259	13.7255	9.60317	0.0551	0.1016	0.0292	1	-0.21452	-0.729794	0	0	0	0		0
sp|P14324|FPPS_HUMAN	P14324	FPPS_HUMAN	FDPS	419	Homo sapiens OX=9606	Farnesyl pyrophosphate synthase	6	3	0	3	1	2	1	0	1	30	16.6667	0	17.6471	5.88235	11.7647	4.7619	0	5	15.5556	11.7647	3.25397	0.0544	0.0202	0.9349	1	-0.402965	-2.25716	0	0	0	1		1
sp|P39748|FEN1_HUMAN	P39748	FEN1_HUMAN	FEN1	380	Homo sapiens OX=9606	Flap endonuclease 1	38	40	32	38	23	35	53	41	31	190	222.222	213.333	223.529	135.294	205.882	252.381	195.238	155	208.519	188.235	200.873	0.0353	0.2157	0.1649	1	-0.147638	-0.0538917	0	0	0	0		1
sp|P16591|FER_HUMAN	P16591	FER_HUMAN	FER	822	Homo sapiens OX=9606	Tyrosine-protein kinase Fer	2	3	1	2	1	4	2	2	3	10	16.6667	6.66667	11.7647	5.88235	23.5294	9.52381	9.52381	15	11.1111	13.7255	11.3492	0.1994	0.0393	0.0227	1	0.304855	0.0305883	0	0	0	0		1
sp|P02679|FIBG_HUMAN	P02679	FIBG_HUMAN	FGG	453	Homo sapiens OX=9606	Fibrinogen gamma chain	1	1	3	2	0	1	1	2	1	5	5.55556	20	11.7647	0	5.88235	4.7619	9.52381	5	10.1852	5.88235	6.42857	0.0325	0.1505	0.0472	1	-0.792007	-0.663902	0	0	0	0		0
sp|Q13642|FHL1_HUMAN	Q13642	FHL1_HUMAN	FHL1	323	Homo sapiens OX=9606	Four and a half LIM domains protein 1	6	2	0	2	2	0	4	3	1	30	11.1111	0	11.7647	11.7647	0	19.0476	14.2857	5	13.7037	7.84314	12.7778	0.0779	0.0935	0.0169	1	-0.805063	-0.100929	0	0	0	0		0
sp|Q6UN15|FIP1_HUMAN	Q6UN15	FIP1_HUMAN	FIP1L1	594	Homo sapiens OX=9606	Pre-mRNA 3'-end-processing factor FIP1	7	7	4	5	7	9	8	6	5	35	38.8889	26.6667	29.4118	41.1765	52.9412	38.0952	28.5714	25	33.5185	41.1765	30.5556	0.0011	0.0005	0	1	0.296862	-0.133524	0	0	0	0		1
sp|Q96SL8|FIZ1_HUMAN	Q96SL8	FIZ1_HUMAN	FIZ1	496	Homo sapiens OX=9606	Flt3-interacting zinc finger protein 1	1	2	1	2	2	1	3	0	0	5	11.1111	6.66667	11.7647	11.7647	5.88235	14.2857	0	0	7.59259	9.80392	4.7619	0.0314	0.0316	0.2432	1	0.368766	-0.673054	0	0	0	0		0
sp|Q00688|FKBP3_HUMAN	Q00688	FKBP3_HUMAN	FKBP3	224	Homo sapiens OX=9606	Peptidyl-prolyl cis-trans isomerase FKBP3	1	2	1	1	1	1	1	1	0	5	11.1111	6.66667	5.88235	5.88235	5.88235	4.7619	4.7619	0	7.59259	5.88235	3.1746	0.0242	0.9333	0.9349	1	-0.368199	-1.25802	0	0	0	1		0
sp|Q02790|FKBP4_HUMAN	Q02790	FKBP4_HUMAN	FKBP4	459	Homo sapiens OX=9606	Peptidyl-prolyl cis-trans isomerase FKBP4	11	8	6	9	2	5	10	9	2	55	44.4444	40	52.9412	11.7647	29.4118	47.619	42.8571	10	46.4815	31.3725	33.4921	0.0016	0.0078	0.0076	1	-0.567153	-0.472837	0	0	0	0		1
sp|Q13451|FKBP5_HUMAN	Q13451	FKBP5_HUMAN	FKBP5	457	Homo sapiens OX=9606	Peptidyl-prolyl cis-trans isomerase FKBP5	17	12	9	16	13	14	13	11	11	85	66.6667	60	94.1176	76.4706	82.3529	61.9048	52.381	55	70.5556	84.3137	56.4286	0.0003	0.0015	0.0082	1	0.257008	-0.322334	0	0	0	0		1
sp|Q5D862|FILA2_HUMAN	Q5D862	FILA2_HUMAN	FLG2	2391	Homo sapiens OX=9606	Filaggrin-2	2	2	2	1	2	0	2	5	0	10	11.1111	13.3333	5.88235	11.7647	0	9.52381	23.8095	0	11.4815	5.88235	11.1111	0.0307	0.2712	0.2173	1	-0.964844	-0.0473057	0	0	0	0		0
sp|Q01543|FLI1_HUMAN	Q01543	FLI1_HUMAN	FLI1	452	Homo sapiens OX=9606	Friend leukemia integration 1 transcription factor	41	36	20	60	36	33	51	38	42	205	200	133.333	352.941	211.765	194.118	242.857	180.952	210	179.444	252.941	211.27	0.0006	0	0	1	0.495265	0.23555	0	0	0	0	1	0
sp|P15408|FOSL2_HUMAN	P15408	FOSL2_HUMAN	FOSL2	326	Homo sapiens OX=9606	Fos-related antigen 2	0	0	0	3	1	1	8	5	1	0	0	0	17.6471	5.88235	5.88235	38.0952	23.8095	5	0	9.80392	22.3016	1	0.0416	0.025	1	6	6	1	0	1	0	1	1
sp|Q9UPW0|FOXJ3_HUMAN	Q9UPW0	FOXJ3_HUMAN	FOXJ3	622	Homo sapiens OX=9606	Forkhead box protein J3	1	0	0	3	1	1	1	0	0	5	0	0	17.6471	5.88235	5.88235	4.7619	0	0	1.66667	9.80392	1.5873	0.9241	0.0477	0.9349	1	2.55639	-0.0703893	1	0	0	0		1
sp|P85037|FOXK1_HUMAN	P85037	FOXK1_HUMAN	FOXK1	733	Homo sapiens OX=9606	Forkhead box protein K1	5	6	4	7	4	1	3	2	0	25	33.3333	26.6667	41.1765	23.5294	5.88235	14.2857	9.52381	0	28.3333	23.5294	7.93651	0.0055	0.065	0.1773	1	-0.268035	-1.83592	0	0	0	1	1	1
sp|Q9H334|FOXP1_HUMAN	Q9H334	FOXP1_HUMAN	FOXP1	677	Homo sapiens OX=9606	Forkhead box protein P1	9	4	2	4	4	6	3	2	3	45	22.2222	13.3333	23.5294	23.5294	35.2941	14.2857	9.52381	15	26.8519	27.451	12.9365	0.0043	0.0027	0.0135	1	0.0318361	-1.05357	0	0	0	1	1	1
sp|Q05932|FOLC_HUMAN	Q05932	FOLC_HUMAN	FPGS	587	Homo sapiens OX=9606	Folylpolyglutamate synthase, mitochondrial	8	7	4	3	1	3	2	1	0	40	38.8889	26.6667	17.6471	5.88235	17.6471	9.52381	4.7619	0	35.1852	13.7255	4.7619	0.0058	0.0276	0.194	1	-1.35811	-2.88536	0	1	0	1		0
sp|Q16658|FSCN1_HUMAN	Q16658	FSCN1_HUMAN	FSCN1	493	Homo sapiens OX=9606	Fascin	8	11	7	7	6	7	9	6	7	40	61.1111	46.6667	41.1765	35.2941	41.1765	42.8571	28.5714	35	49.2593	39.2157	35.4762	0.0026	0	0	1	-0.328964	-0.473544	0	0	0	0		1
sp|Q9C0B1|FTO_HUMAN	Q9C0B1	FTO_HUMAN	FTO	505	Homo sapiens OX=9606	Alpha-ketoglutarate-dependent dioxygenase FTO	3	1	1	3	2	2	3	4	0	15	5.55556	6.66667	17.6471	11.7647	11.7647	14.2857	19.0476	0	9.07407	13.7255	11.1111	0.0315	0.0108	0.1018	1	0.597035	0.292181	0	0	0	0		1
sp|Q96AE4|FUBP1_HUMAN	Q96AE4	FUBP1_HUMAN	FUBP1	644	Homo sapiens OX=9606	Far upstream element-binding protein 1	16	19	13	27	24	17	20	24	14	80	105.556	86.6667	158.824	141.176	100	95.2381	114.286	70	90.7407	133.333	93.1746	0.0263	0.2861	0.3254	1	0.555215	0.0381863	0	0	0	0		0
sp|Q96I24|FUBP3_HUMAN	Q96I24	FUBP3_HUMAN	FUBP3	572	Homo sapiens OX=9606	Far upstream element-binding protein 3	1	1	0	1	2	2	3	2	0	5	5.55556	0	5.88235	11.7647	11.7647	14.2857	9.52381	0	3.51852	9.80392	7.93651	0.9241	0.0409	0.1396	1	1.47839	1.17354	1	0	1	0		1
sp|Q06546|GABPA_HUMAN	Q06546	GABPA_HUMAN	GABPA	454	Homo sapiens OX=9606	GA-binding protein alpha chain	7	7	3	5	9	5	4	8	6	35	38.8889	20	29.4118	52.9412	29.4118	19.0476	38.0952	30	31.2963	37.2549	29.0476	0.0055	0.0005	0.0024	1	0.251438	-0.107572	0	0	0	0	1	1
sp|P51570|GALK1_HUMAN	P51570	GALK1_HUMAN	GALK1	392	Homo sapiens OX=9606	Galactokinase	6	4	3	5	5	3	10	8	4	30	22.2222	20	29.4118	29.4118	17.6471	47.619	38.0952	20	24.0741	25.4902	35.2381	0.0065	0.0533	0.023	1	0.0824622	0.549656	0	0	0	0		0
sp|Q86YP4|P66A_HUMAN	Q86YP4	P66A_HUMAN	GATAD2A	633	Homo sapiens OX=9606	Transcriptional repressor p66-alpha	72	61	44	81	61	53	62	61	46	360	338.889	293.333	476.471	358.824	311.765	295.238	290.476	230	330.741	382.353	271.905	0	0	0	1	0.209204	-0.282599	0	0	0	0	6	1
sp|Q8WXI9|P66B_HUMAN	Q8WXI9	P66B_HUMAN	GATAD2B	593	Homo sapiens OX=9606	Transcriptional repressor p66-beta	53	56	31	53	47	39	54	49	29	265	311.111	206.667	311.765	276.471	229.412	257.143	233.333	145	260.926	272.549	211.825	0	0	0	1	0.0628754	-0.300765	0	0	0	0	6	1
sp|Q04446|GLGB_HUMAN	Q04446	GLGB_HUMAN	GBE1	702	Homo sapiens OX=9606	1,4-alpha-glucan-branching enzyme	13	9	9	14	8	4	19	14	9	65	50	60	82.3529	47.0588	23.5294	90.4762	66.6667	45	58.3333	50.9804	67.381	0.0016	0.0007	0	1	-0.194378	0.20802	0	0	0	0		0
sp|P48507|GSH0_HUMAN	P48507	GSH0_HUMAN	GCLM	274	Homo sapiens OX=9606	Glutamate--cysteine ligase regulatory subunit	5	5	2	2	2	3	7	1	2	25	27.7778	13.3333	11.7647	11.7647	17.6471	33.3333	4.7619	10	22.037	13.7255	16.0317	0.0065	0.0095	0.0281	1	-0.683073	-0.458999	0	0	0	0		1
sp|P50395|GDIB_HUMAN	P50395	GDIB_HUMAN	GDI2	445	Homo sapiens OX=9606	Rab GDP dissociation inhibitor beta	10	5	3	2	2	4	4	3	4	50	27.7778	20	11.7647	11.7647	23.5294	19.0476	14.2857	20	32.5926	15.6863	17.7778	0.0025	0.1677	0.1522	1	-1.05504	-0.874469	0	1	0	0		1
sp|Q14691|PSF1_HUMAN	Q14691	PSF1_HUMAN	GINS1	196	Homo sapiens OX=9606	DNA replication complex GINS protein PSF1	2	1	0	4	1	0	2	5	1	10	5.55556	0	23.5294	5.88235	0	9.52381	23.8095	5	5.18519	9.80392	12.7778	0.1059	0.0991	0.018	1	0.918963	1.30117	0	0	1	0		1
sp|Q9Y248|PSF2_HUMAN	Q9Y248	PSF2_HUMAN	GINS2	185	Homo sapiens OX=9606	DNA replication complex GINS protein PSF2	1	2	0	2	0	0	3	1	1	5	11.1111	0	11.7647	0	0	14.2857	4.7619	5	5.37037	3.92157	8.01587	0.0994	0.1974	0.0286	1	-0.453591	0.577838	0	0	0	0		1
sp|Q9BRX5|PSF3_HUMAN	Q9BRX5	PSF3_HUMAN	GINS3	216	Homo sapiens OX=9606	DNA replication complex GINS protein PSF3	10	9	1	3	1	2	8	5	0	50	50	6.66667	17.6471	5.88235	11.7647	38.0952	23.8095	0	35.5556	11.7647	20.6349	0.0266	0.0182	0.0719	1	-1.59561	-0.784987	0	1	0	0		1
sp|Q9BRT9|SLD5_HUMAN	Q9BRT9	SLD5_HUMAN	GINS4	223	Homo sapiens OX=9606	DNA replication complex GINS protein SLD5	3	3	0	5	0	2	3	6	1	15	16.6667	0	29.4118	0	11.7647	14.2857	28.5714	5	10.5556	13.7255	15.9524	0.0614	0.0788	0.0156	1	0.378855	0.595769	0	0	0	0		1
sp|P35754|GLRX1_HUMAN	P35754	GLRX1_HUMAN	GLRX	106	Homo sapiens OX=9606	Glutaredoxin-1	3	0	1	3	1	1	2	2	3	15	0	6.66667	17.6471	5.88235	5.88235	9.52381	9.52381	15	7.22222	9.80392	11.3492	0.0652	0.0247	0.0128	1	0.440916	0.652077	0	0	0	0		0
sp|O76003|GLRX3_HUMAN	O76003	GLRX3_HUMAN	GLRX3	335	Homo sapiens OX=9606	Glutaredoxin-3	15	11	7	12	6	9	9	9	5	75	61.1111	46.6667	70.5882	35.2941	52.9412	42.8571	42.8571	25	60.9259	52.9412	36.9048	0.0011	0.0464	0.0562	1	-0.202666	-0.723249	0	0	0	0		1
sp|Q49A26|GLYR1_HUMAN	Q49A26	GLYR1_HUMAN	GLYR1	553	Homo sapiens OX=9606	Cytokine-like nuclear factor N-PAC	34	26	15	22	16	24	36	35	31	170	144.444	100	129.412	94.1176	141.176	171.429	166.667	155	138.148	121.569	164.365	0	0	0	1	-0.184445	0.250688	0	0	0	0		1
sp|O60234|GMFG_HUMAN	O60234	GMFG_HUMAN	GMFG	142	Homo sapiens OX=9606	Glia maturation factor gamma	13	12	7	16	10	16	21	10	13	65	66.6667	46.6667	94.1176	58.8235	94.1176	100	47.619	65	59.4444	82.3529	70.873	0.0419	0.0655	0.0675	1	0.470278	0.253694	0	0	0	0		0
sp|O75496|GEMI_HUMAN	O75496	GEMI_HUMAN	GMNN	209	Homo sapiens OX=9606	Geminin	5	6	5	6	10	3	8	2	2	25	33.3333	33.3333	35.2941	58.8235	17.6471	38.0952	9.52381	10	30.5556	37.2549	19.2063	0.0028	0.002	0.0086	1	0.285996	-0.669851	0	0	0	0		0
sp|P49915|GUAA_HUMAN	P49915	GUAA_HUMAN	GMPS	693	Homo sapiens OX=9606	GMP synthase [glutamine-hydrolyzing]	74	45	35	51	44	47	73	62	43	370	250	233.333	300	258.824	276.471	347.619	295.238	215	284.444	278.431	285.952	0.0101	0.0288	0.014	1	-0.0308251	0.00762801	0	0	0	0		1
sp|Q3T8J9|GON4L_HUMAN	Q3T8J9	GON4L_HUMAN	GON4L	2241	Homo sapiens OX=9606	GON-4-like protein	2	5	2	3	4	4	6	4	4	10	27.7778	13.3333	17.6471	23.5294	23.5294	28.5714	19.0476	20	17.037	21.5686	22.5397	0.0229	0.011	0.0122	1	0.34026	0.403793	0	0	0	0		1
sp|P06744|G6PI_HUMAN	P06744	G6PI_HUMAN	GPI	558	Homo sapiens OX=9606	Glucose-6-phosphate isomerase	9	6	4	3	1	2	5	5	4	45	33.3333	26.6667	17.6471	5.88235	11.7647	23.8095	23.8095	20	35	11.7647	22.5397	0.0041	0.0272	0.0029	1	-1.57289	-0.634888	0	1	0	0		1
sp|Q92917|GPKOW_HUMAN	Q92917	GPKOW_HUMAN	GPKOW	476	Homo sapiens OX=9606	G-patch domain and KOW motifs-containing protein	12	9	5	7	5	6	7	7	3	60	50	33.3333	41.1765	29.4118	35.2941	33.3333	33.3333	15	47.7778	35.2941	27.2222	0.0006	0.0012	0.0015	1	-0.436912	-0.811555	0	0	0	0		1
sp|Q13098|CSN1_HUMAN	Q13098	CSN1_HUMAN	GPS1	491	Homo sapiens OX=9606	COP9 signalosome complex subunit 1	7	1	2	2	0	2	3	3	0	35	5.55556	13.3333	11.7647	0	11.7647	14.2857	14.2857	0	17.963	7.84314	9.52381	0.0301	0.1129	0.1206	1	-1.19552	-0.915415	0	1	0	0		0
sp|P36969|GPX4_HUMAN	P36969	GPX4_HUMAN	GPX4	197	Homo sapiens OX=9606	Phospholipid hydroperoxide glutathione peroxidase	0	0	0	1	1	0	5	3	2	0	0	0	5.88235	5.88235	0	23.8095	14.2857	10	0	3.92157	16.0317	1	0.9333	0.0092	1	6	6	1	0	1	0		0
sp|Q13588|GRAP_HUMAN	Q13588	GRAP_HUMAN	GRAP	217	Homo sapiens OX=9606	GRB2-related adapter protein	1	0	0	4	0	0	3	3	2	5	0	0	23.5294	0	0	14.2857	14.2857	10	1.66667	7.84314	12.8571	0.9241	0.1886	0.0107	1	2.23447	2.94753	1	0	1	0		0
sp|P62993|GRB2_HUMAN	P62993	GRB2_HUMAN	GRB2	217	Homo sapiens OX=9606	Growth factor receptor-bound protein 2	5	6	3	5	3	2	5	4	2	25	33.3333	20	29.4118	17.6471	11.7647	23.8095	19.0476	10	26.1111	19.6078	17.619	0.0055	0.0046	0.0054	1	-0.413233	-0.567528	0	0	0	0		0
sp|P00390|GSHR_HUMAN	P00390	GSHR_HUMAN	GSR	522	Homo sapiens OX=9606	Glutathione reductase, mitochondrial	6	2	5	3	4	2	7	5	4	30	11.1111	33.3333	17.6471	23.5294	11.7647	33.3333	23.8095	20	24.8148	17.6471	25.7143	0.0115	0.0064	0.0023	1	-0.491774	0.0513684	0	0	0	0		1
sp|P09488|GSTM1_HUMAN	P09488	GSTM1_HUMAN	GSTM1	218	Homo sapiens OX=9606	Glutathione S-transferase Mu 1	2	6	2	4	3	6	7	5	1	10	33.3333	13.3333	23.5294	17.6471	35.2941	33.3333	23.8095	5	18.8889	25.4902	20.7143	0.012	0.1147	0.1504	1	0.432405	0.133088	0	0	0	0		0
sp|P09211|GSTP1_HUMAN	P09211	GSTP1_HUMAN	GSTP1	210	Homo sapiens	Glutathione S-transferase P	65	52	41	69	43	62	57	45	50	325	288.889	273.333	405.882	252.941	364.706	271.429	214.286	250	295.741	341.176	245.238	0.0349	0.1186	0.1747	1	0.206185	-0.27015	0	0	0	0		1
sp|Q00403|TF2B_HUMAN	Q00403	TF2B_HUMAN	GTF2B	316	Homo sapiens OX=9606	Transcription initiation factor IIB	18	18	16	21	29	15	22	18	14	90	100	106.667	123.529	170.588	88.2353	104.762	85.7143	70	98.8889	127.451	86.8254	0.0003	0.0007	0.0013	1	0.366062	-0.187691	0	0	0	0		1
sp|P29084|T2EB_HUMAN	P29084	T2EB_HUMAN	GTF2E2	291	Homo sapiens OX=9606	Transcription initiation factor IIE subunit beta	4	4	0	2	2	1	5	4	1	20	22.2222	0	11.7647	11.7647	5.88235	23.8095	19.0476	5	14.0741	9.80392	15.9524	0.0512	0.0266	0.0179	1	-0.521609	0.180732	0	0	0	0		1
sp|P35269|T2FA_HUMAN	P35269	T2FA_HUMAN	GTF2F1	517	Homo sapiens OX=9606	General transcription factor IIF subunit 1	6	3	1	7	3	3	3	8	2	30	16.6667	6.66667	41.1765	17.6471	17.6471	14.2857	38.0952	10	17.7778	25.4902	20.7937	0.0202	0.0009	0.0055	1	0.519867	0.226068	0	0	0	0		0
sp|P13984|T2FB_HUMAN	P13984	T2FB_HUMAN	GTF2F2	249	Homo sapiens OX=9606	General transcription factor IIF subunit 2	10	10	4	9	5	5	4	6	4	50	55.5556	26.6667	52.9412	29.4118	29.4118	19.0476	28.5714	20	44.0741	37.2549	22.5397	0.0031	0.0223	0.0485	1	-0.2425	-0.967463	0	0	0	0		1
sp|Q13888|TF2H2_HUMAN	Q13888	TF2H2_HUMAN	GTF2H2	395	Homo sapiens OX=9606	General transcription factor IIH subunit 2	1	0	0	3	2	1	3	4	2	5	0	0	17.6471	11.7647	5.88235	14.2857	19.0476	10	1.66667	11.7647	14.4444	0.9241	0.0202	0.0084	1	2.81943	3.11548	1	0	1	0		0
sp|P78347|GTF2I_HUMAN	P78347	GTF2I_HUMAN	GTF2I	998	Homo sapiens OX=9606	General transcription factor II-I	265	272	217	245	239	227	260	242	206	1325	1511.11	1446.67	1441.18	1405.88	1335.29	1238.1	1152.38	1030	1427.59	1394.12	1140.16	0	0	0	1	-0.034232	-0.32435	0	0	0	0		1
sp|Q9UHL9|GT2D1_HUMAN	Q9UHL9	GT2D1_HUMAN	GTF2IRD1	959	Homo sapiens OX=9606	General transcription factor II-I repeat domain-containing protein 1	28	21	9	23	15	13	23	19	8	140	116.667	60	135.294	88.2353	76.4706	109.524	90.4762	40	105.556	100	80	0.0002	0	0	1	-0.0780025	-0.399931	0	0	0	0		1
sp|Q12789|TF3C1_HUMAN	Q12789	TF3C1_HUMAN	GTF3C1	2109	Homo sapiens OX=9606	General transcription factor 3C polypeptide 1	18	13	9	14	7	7	17	10	6	90	72.2222	60	82.3529	41.1765	41.1765	80.9524	47.619	30	74.0741	54.902	52.8571	0.0011	0.0003	0	1	-0.432111	-0.48687	0	0	0	0		1
sp|Q8WUA4|TF3C2_HUMAN	Q8WUA4	TF3C2_HUMAN	GTF3C2	911	Homo sapiens OX=9606	General transcription factor 3C polypeptide 2	12	10	7	18	8	8	13	11	5	60	55.5556	46.6667	105.882	47.0588	47.0588	61.9048	52.381	25	54.0741	66.6667	46.4286	0.0014	0.0005	0	1	0.302029	-0.219924	0	0	0	0		1
sp|Q9Y5Q9|TF3C3_HUMAN	Q9Y5Q9	TF3C3_HUMAN	GTF3C3	886	Homo sapiens OX=9606	General transcription factor 3C polypeptide 3	14	10	4	9	8	11	14	7	6	70	55.5556	26.6667	52.9412	47.0588	64.7059	66.6667	33.3333	30	50.7407	54.902	43.3333	0.002	0.0001	0.0007	1	0.113713	-0.227667	0	0	0	0		1
sp|Q9UKN8|TF3C4_HUMAN	Q9UKN8	TF3C4_HUMAN	GTF3C4	822	Homo sapiens OX=9606	General transcription factor 3C polypeptide 4	29	21	10	25	16	15	26	23	18	145	116.667	66.6667	147.059	94.1176	88.2353	123.81	109.524	90	109.444	109.804	107.778	0	0	0	1	0.00473086	-0.022139	0	0	0	0		1
sp|Q9Y5Q8|TF3C5_HUMAN	Q9Y5Q8	TF3C5_HUMAN	GTF3C5	519	Homo sapiens OX=9606	General transcription factor 3C polypeptide 5	14	14	9	11	14	12	15	11	11	70	77.7778	60	64.7059	82.3529	70.5882	71.4286	52.381	55	69.2593	72.549	59.6032	0	0.0001	0.0001	1	0.0669492	-0.216618	0	0	0	0		1
sp|O14929|HAT1_HUMAN	O14929	HAT1_HUMAN	HAT1	419	Homo sapiens OX=9606	Histone acetyltransferase type B catalytic subunit	16	17	10	15	11	17	14	14	18	80	94.4444	66.6667	88.2353	64.7059	100	66.6667	66.6667	90	80.3704	84.3137	74.4444	0.0006	0.2739	0.292	1	0.0691038	-0.1105	0	0	0	0		1
sp|P51610|HCFC1_HUMAN	P51610	HCFC1_HUMAN	HCFC1	2035	Homo sapiens OX=9606	Host cell factor 1	50	38	23	36	33	32	38	36	34	250	211.111	153.333	211.765	194.118	188.235	180.952	171.429	170	204.815	198.039	174.127	0	0	0	1	-0.0485339	-0.23418	0	0	0	0		1
sp|Q13547|HDAC1_HUMAN	Q13547	HDAC1_HUMAN	HDAC1	482	Homo sapiens OX=9606	Histone deacetylase 1	37	28	18	32	21	25	32	21	17	185	155.556	120	188.235	123.529	147.059	152.381	100	85	153.519	152.941	112.46	0.0006	0	0	1	-0.00543582	-0.448997	0	0	0	0	6	1
sp|Q92769|HDAC2_HUMAN	Q92769	HDAC2_HUMAN	HDAC2	488	Homo sapiens OX=9606	Histone deacetylase 2	70	63	50	74	59	49	73	49	52	350	350	333.333	435.294	347.059	288.235	347.619	233.333	260	344.444	356.863	280.317	0.0011	0	0	1	0.051098	-0.29721	0	0	0	0	6	1
sp|Q8WUI4|HDAC7_HUMAN	Q8WUI4	HDAC7_HUMAN	HDAC7	952	Homo sapiens OX=9606	Histone deacetylase 7	0	0	0	8	1	1	5	2	2	0	0	0	47.0588	5.88235	5.88235	23.8095	9.52381	10	0	19.6078	14.4444	1	0.0636	0.016	1	6	6	1	0	1	0		0
sp|Q9UKV0|HDAC9_HUMAN	Q9UKV0	HDAC9_HUMAN	HDAC9	1011	Homo sapiens OX=9606	Histone deacetylase 9	2	1	2	2	1	2	0	0	0	10	5.55556	13.3333	11.7647	5.88235	11.7647	0	0	0	9.62963	9.80392	0	0.0346	0.0514	1	1	0.0258786	-6	0	0	0	1		1
sp|P51858|HDGF_HUMAN	P51858	HDGF_HUMAN	HDGF	240	Homo sapiens OX=9606	Hepatoma-derived growth factor	13	12	10	12	10	9	13	16	2	65	66.6667	66.6667	70.5882	58.8235	52.9412	61.9048	76.1905	10	66.1111	60.7843	49.3651	0.0378	0.2484	0.2813	1	-0.121194	-0.421402	0	0	0	0		1
sp|Q7Z4V5|HDGR2_HUMAN	Q7Z4V5	HDGR2_HUMAN	HDGFL2	671	Homo sapiens OX=9606	Hepatoma-derived growth factor-related protein 2	4	2	2	3	1	1	3	1	1	20	11.1111	13.3333	17.6471	5.88235	5.88235	14.2857	4.7619	5	14.8148	9.80392	8.01587	0.0106	0.0491	0.0544	1	-0.59561	-0.886109	0	0	0	0		1
sp|Q7Z4Q2|HEAT3_HUMAN	Q7Z4Q2	HEAT3_HUMAN	HEATR3	680	Homo sapiens OX=9606	HEAT repeat-containing protein 3	2	1	1	2	1	1	3	1	2	10	5.55556	6.66667	11.7647	5.88235	5.88235	14.2857	4.7619	10	7.40741	7.84314	9.68254	0.0332	0.1391	0.1047	1	0.0824622	0.386417	0	0	0	0		0
sp|Q9NRZ9|HELLS_HUMAN	Q9NRZ9	HELLS_HUMAN	HELLS	838	Homo sapiens OX=9606	Lymphoid-specific helicase	16	14	7	19	11	10	9	11	4	80	77.7778	46.6667	111.765	64.7059	58.8235	42.8571	52.381	20	68.1481	78.4314	38.4127	0	0.013	0.0567	1	0.202756	-0.827091	0	0	0	0		1
sp|O94992|HEXI1_HUMAN	O94992	HEXI1_HUMAN	HEXIM1	359	Homo sapiens OX=9606	Protein HEXIM1	6	5	0	4	3	6	8	5	8	30	27.7778	0	23.5294	17.6471	35.2941	38.0952	23.8095	40	19.2593	25.4902	33.9683	0.0493	0.0473	0.0215	1	0.40439	0.818635	0	0	0	0		0
sp|P49773|HINT1_HUMAN	P49773	HINT1_HUMAN	HINT1	126	Homo sapiens OX=9606	Adenosine 5'-monophosphoramidase HINT1	13	7	5	8	10	8	9	8	7	65	38.8889	33.3333	47.0588	58.8235	47.0588	42.8571	38.0952	35	45.7407	50.9804	38.6508	0.0025	0.0127	0.0171	1	0.156463	-0.242982	0	0	0	0		1
sp|Q9H2X6|HIPK2_HUMAN	Q9H2X6	HIPK2_HUMAN	HIPK2	1198	Homo sapiens OX=9606	Homeodomain-interacting protein kinase 2	3	3	2	12	8	10	11	5	8	15	16.6667	13.3333	70.5882	47.0588	58.8235	52.381	23.8095	40	15	58.8235	38.7302	0.0094	0.0001	0.0015	1	1.97143	1.36849	1	0	1	0		1
sp|Q9BW71|HIRP3_HUMAN	Q9BW71	HIRP3_HUMAN	HIRIP3	556	Homo sapiens OX=9606	HIRA-interacting protein 3	3	5	1	2	2	2	7	2	5	15	27.7778	6.66667	11.7647	11.7647	11.7647	33.3333	9.52381	25	16.4815	11.7647	22.619	0.0215	0.0117	0.0078	1	-0.486381	0.456692	0	0	0	0		0
sp|Q14527|HLTF_HUMAN	Q14527	HLTF_HUMAN	HLTF	1009	Homo sapiens OX=9606	Helicase-like transcription factor	18	15	7	23	13	15	12	11	4	90	83.3333	46.6667	135.294	76.4706	88.2353	57.1429	52.381	20	73.3333	100	43.1746	0.0014	0	0.0007	1	0.447459	-0.764286	0	0	0	0		1
sp|Q6NT76|HMBX1_HUMAN	Q6NT76	HMBX1_HUMAN	HMBOX1	420	Homo sapiens OX=9606	Homeobox-containing protein 1	26	21	18	22	14	17	20	16	12	130	116.667	120	129.412	82.3529	100	95.2381	76.1905	60	122.222	103.922	77.1429	0	0	0	1	-0.234012	-0.663902	0	0	0	0		1
sp|Q96FZ2|HMCES_HUMAN	Q96FZ2	HMCES_HUMAN	HMCES	354	Homo sapiens OX=9606	Abasic site processing protein HMCES	16	11	9	9	9	10	11	11	12	80	61.1111	60	52.9412	52.9412	58.8235	52.381	52.381	60	67.037	54.902	54.9206	0.0002	0.0001	0.0001	1	-0.288101	-0.28761	0	0	0	0		1
sp|Q9NP66|HM20A_HUMAN	Q9NP66	HM20A_HUMAN	HMG20A	347	Homo sapiens OX=9606	High mobility group protein 20A	12	11	3	6	6	6	8	8	2	60	61.1111	20	35.2941	35.2941	35.2941	38.0952	38.0952	10	47.037	35.2941	28.7302	0.002	0.0013	0.0072	1	-0.414369	-0.711231	0	0	0	0		0
sp|P17096|HMGA1_HUMAN	P17096	HMGA1_HUMAN	HMGA1	107	Homo sapiens OX=9606	High mobility group protein HMG-I/HMG-Y	2	4	1	2	0	3	2	4	0	10	22.2222	6.66667	11.7647	0	17.6471	9.52381	19.0476	0	12.963	9.80392	9.52381	0.0184	0.9333	0.3575	1	-0.402965	-0.444785	0	0	0	0		1
sp|O14979|HNRDL_HUMAN	O14979	HNRDL_HUMAN	HNRNPDL	420	Homo sapiens OX=9606	Heterogeneous nuclear ribonucleoprotein D-like	30	23	20	26	23	23	23	18	23	150	127.778	133.333	152.941	135.294	135.294	109.524	85.7143	115	137.037	141.176	103.413	0	0.1657	0.2351	1	0.0429338	-0.406153	0	0	0	0		1
sp|Q1KMD3|HNRL2_HUMAN	Q1KMD3	HNRL2_HUMAN	HNRNPUL2	747	Homo sapiens OX=9606	Heterogeneous nuclear ribonucleoprotein U-like protein 2	5	6	4	4	4	2	4	4	3	25	33.3333	26.6667	23.5294	23.5294	11.7647	19.0476	19.0476	15	28.3333	19.6078	17.6984	0.0046	0.1179	0.1213	1	-0.531069	-0.67888	0	0	0	0		1
sp|Q8IX15|HOMEZ_HUMAN	Q8IX15	HOMEZ_HUMAN	HOMEZ	550	Homo sapiens OX=9606	Homeobox and leucine zipper protein Homez	17	20	13	10	14	10	13	14	11	85	111.111	86.6667	58.8235	82.3529	58.8235	61.9048	66.6667	55	94.2593	66.6667	61.1905	0.0006	0.0001	0	1	-0.499669	-0.623327	0	0	0	0		1
sp|Q9NWY4|HPF1_HUMAN	Q9NWY4	HPF1_HUMAN	HPF1	346	Homo sapiens OX=9606	Histone PARylation factor 1	4	4	1	2	0	0	1	0	0	20	22.2222	6.66667	11.7647	0	0	4.7619	0	0	16.2963	3.92157	1.5873	0.0169	0.2204	0.9349	1	-2.05504	-3.3599	0	1	0	1		1
sp|Q00613|HSF1_HUMAN	Q00613	HSF1_HUMAN	HSF1	529	Homo sapiens OX=9606	Heat shock factor protein 1	8	6	5	16	7	6	4	3	1	40	33.3333	33.3333	94.1176	41.1765	35.2941	19.0476	14.2857	5	35.5556	56.8627	12.7778	0.0042	0.0001	0.0213	1	0.677409	-1.47644	0	0	0	1	1	1
sp|P14625|ENPL_HUMAN	P14625	ENPL_HUMAN	HSP90B1	803	Homo sapiens OX=9606	Endoplasmin	16	16	21	21	19	15	17	18	17	80	88.8889	140	123.529	111.765	88.2353	80.9524	85.7143	85	102.963	107.843	83.8889	0.0287	0	0	1	0.0668089	-0.295574	0	0	0	0	5	1
sp|P0DMV8|HS71A_HUMAN	P0DMV8	HS71A_HUMAN	HSPA1A	641	Homo sapiens OX=9606	Heat shock 70 kDa protein 1A	12	11	7	8	5	4	5	1	0	60	61.1111	46.6667	47.0588	29.4118	23.5294	23.8095	4.7619	0	55.9259	33.3333	9.52381	0.0022	0.0699	0.242	1	-0.746552	-2.55391	0	0	0	1	5	1
sp|P34932|HSP74_HUMAN	P34932	HSP74_HUMAN	HSPA4	840	Homo sapiens OX=9606	Heat shock 70 kDa protein 4	25	20	15	25	16	25	21	18	19	125	111.111	100	147.059	94.1176	147.059	100	85.7143	95	112.037	129.412	93.5714	0	0.0675	0.087	1	0.207993	-0.259836	0	0	0	0	5	1
sp|Q9Y547|IFT25_HUMAN	Q9Y547	IFT25_HUMAN	HSPB11	144	Homo sapiens OX=9606	Intraflagellar transport protein 25 homolog	3	2	2	1	2	4	2	1	2	15	11.1111	13.3333	5.88235	11.7647	23.5294	9.52381	4.7619	10	13.1481	13.7255	8.09524	0.0125	0.0178	0.0249	1	0.0619981	-0.699714	0	0	0	0	5	0
sp|Q9NZL4|HPBP1_HUMAN	Q9NZL4	HPBP1_HUMAN	HSPBP1	359	Homo sapiens OX=9606	Hsp70-binding protein 1	2	1	1	3	0	2	3	1	0	10	5.55556	6.66667	17.6471	0	11.7647	14.2857	4.7619	0	7.40741	9.80392	6.34921	0.0255	0.1005	0.1504	1	0.40439	-0.222392	0	0	0	0	5	0
sp|Q92598|HS105_HUMAN	Q92598	HS105_HUMAN	HSPH1	858	Homo sapiens OX=9606	Heat shock protein 105 kDa	19	13	7	16	16	13	15	12	13	95	72.2222	46.6667	94.1176	94.1176	76.4706	71.4286	57.1429	65	71.2963	88.2353	64.5238	0.0014	0.2757	0.3138	1	0.307529	-0.143996	0	0	0	0	5	1
sp|O43719|HTSF1_HUMAN	O43719	HTSF1_HUMAN	HTATSF1	755	Homo sapiens OX=9606	HIV Tat-specific factor 1	8	8	0	8	1	1	4	3	1	40	44.4444	0	47.0588	5.88235	5.88235	19.0476	14.2857	5	28.1481	19.6078	12.7778	0.0525	0.0575	0.0298	1	-0.521609	-1.1394	0	0	0	1		1
sp|Q9Y4L1|HYOU1_HUMAN	Q9Y4L1	HYOU1_HUMAN	HYOU1	999	Homo sapiens OX=9606	Hypoxia up-regulated protein 1	0	0	0	6	5	3	2	2	1	0	0	0	35.2941	29.4118	17.6471	9.52381	9.52381	5	0	27.451	8.01587	1	0.0294	0.1256	1	6	6	1	0	1	0		0
sp|Q02535|ID3_HUMAN	Q02535	ID3_HUMAN	ID3	119	Homo sapiens OX=9606	DNA-binding protein inhibitor ID-3	2	1	1	1	1	1	0	0	0	10	5.55556	6.66667	5.88235	5.88235	5.88235	0	0	0	7.40741	5.88235	0	0.024	0.9333	1	1	-0.332575	-6	0	0	0	1		0
sp|Q13907|IDI1_HUMAN	Q13907	IDI1_HUMAN	IDI1	227	Homo sapiens OX=9606	Isopentenyl-diphosphate Delta-isomerase 1	5	5	1	3	1	5	9	7	3	25	27.7778	6.66667	17.6471	5.88235	29.4118	42.8571	33.3333	15	19.8148	17.6471	30.3968	0.0122	0.0849	0.03	1	-0.167152	0.617341	0	0	0	0		1
sp|Q13123|RED_HUMAN	Q13123	RED_HUMAN	IK	557	Homo sapiens OX=9606	Protein Red	3	3	2	6	4	2	3	3	1	15	16.6667	13.3333	35.2941	23.5294	11.7647	14.2857	14.2857	5	15	23.5294	11.1905	0.0067	0.0055	0.0241	1	0.649503	-0.422691	0	0	0	0		1
sp|Q13422|IKZF1_HUMAN	Q13422	IKZF1_HUMAN	IKZF1	519	Homo sapiens OX=9606	DNA-binding protein Ikaros	87	83	36	66	46	32	62	44	34	435	461.111	240	388.235	270.588	188.235	295.238	209.524	170	378.704	282.353	224.921	0	0	0	1	-0.42357	-0.751654	0	0	0	0	1	1
sp|Q9UKS7|IKZF2_HUMAN	Q9UKS7	IKZF2_HUMAN	IKZF2	526	Homo sapiens OX=9606	Zinc finger protein Helios	19	11	8	18	22	3	16	3	1	95	61.1111	53.3333	105.882	129.412	17.6471	76.1905	14.2857	5	69.8148	84.3137	31.8254	0.0014	0.0153	0.0403	1	0.272234	-1.13335	0	0	0	1	1	1
sp|Q9H0C8|ILKAP_HUMAN	Q9H0C8	ILKAP_HUMAN	ILKAP	392	Homo sapiens OX=9606	Integrin-linked kinase-associated serine/threonine phosphatase 2C	11	3	11	5	4	2	6	3	8	55	16.6667	73.3333	29.4118	23.5294	11.7647	28.5714	14.2857	40	48.3333	21.5686	27.619	0.0027	0.0032	0.0057	1	-1.16408	-0.807355	0	1	0	0		1
sp|Q9NQS7|INCE_HUMAN	Q9NQS7	INCE_HUMAN	INCENP	918	Homo sapiens OX=9606	Inner centromere protein	5	2	7	4	4	7	5	5	2	25	11.1111	46.6667	23.5294	23.5294	41.1765	23.8095	23.8095	10	27.5926	29.4118	19.2063	0.0093	0.0013	0.0063	1	0.0921123	-0.522698	0	0	0	0		1
sp|Q9UK53|ING1_HUMAN	Q9UK53	ING1_HUMAN	ING1	422	Homo sapiens OX=9606	Inhibitor of growth protein 1	1	3	0	1	2	0	2	1	1	5	16.6667	0	5.88235	11.7647	0	9.52381	4.7619	5	7.22222	5.88235	6.42857	0.1253	0.1543	0.0492	1	-0.296049	-0.167945	0	0	0	0	7	0
sp|Q9NXR8|ING3_HUMAN	Q9NXR8	ING3_HUMAN	ING3	418	Homo sapiens OX=9606	Inhibitor of growth protein 3	6	4	1	5	2	3	4	4	0	30	22.2222	6.66667	29.4118	11.7647	17.6471	19.0476	19.0476	0	19.6296	19.6078	12.6984	0.0156	0.0067	0.0912	1	-0.0016021	-0.628385	0	0	0	0		1
sp|Q8WYH8|ING5_HUMAN	Q8WYH8	ING5_HUMAN	ING5	240	Homo sapiens OX=9606	Inhibitor of growth protein 5	1	1	2	2	2	1	3	5	1	5	5.55556	13.3333	11.7647	11.7647	5.88235	14.2857	23.8095	5	7.96296	9.80392	14.3651	0.0295	0.0171	0.0147	1	0.300054	0.851189	0	0	0	0		0
sp|Q8NBZ0|IN80E_HUMAN	Q8NBZ0	IN80E_HUMAN	INO80E	244	Homo sapiens OX=9606	INO80 complex subunit E	8	7	0	3	1	0	3	1	0	40	38.8889	0	17.6471	5.88235	0	14.2857	4.7619	0	26.2963	7.84314	6.34921	0.044	0.1076	0.1274	1	-1.74536	-2.05021	0	1	0	1		1
sp|Q8N201|INT1_HUMAN	Q8N201	INT1_HUMAN	INTS1	2190	Homo sapiens OX=9606	Integrator complex subunit 1	8	3	1	5	0	4	4	1	1	40	16.6667	6.66667	29.4118	0	23.5294	19.0476	4.7619	5	21.1111	17.6471	9.60317	0.0326	0.1588	0.1671	1	-0.258575	-1.13642	0	0	0	1		1
sp|Q9NVR2|INT10_HUMAN	Q9NVR2	INT10_HUMAN	INTS10	710	Homo sapiens OX=9606	Integrator complex subunit 10	5	3	1	4	4	2	4	2	0	25	16.6667	6.66667	23.5294	23.5294	11.7647	19.0476	9.52381	0	16.1111	19.6078	9.52381	0.0202	0.0084	0.1374	1	0.283375	-0.758445	0	0	0	0		1
sp|Q5TA45|INT11_HUMAN	Q5TA45	INT11_HUMAN	INTS11	600	Homo sapiens OX=9606	Integrator complex subunit 11	9	7	4	4	7	9	8	7	3	45	38.8889	26.6667	23.5294	41.1765	52.9412	38.0952	33.3333	15	36.8519	39.2157	28.8095	0.0028	0.0024	0.0034	1	0.0896937	-0.355191	0	0	0	0		1
sp|Q9NVM9|INT13_HUMAN	Q9NVM9	INT13_HUMAN	INTS13	706	Homo sapiens OX=9606	Integrator complex subunit 13	12	7	5	12	8	4	4	3	0	60	38.8889	33.3333	70.5882	47.0588	23.5294	19.0476	14.2857	0	44.0741	47.0588	11.1111	0.0033	0.0005	0.1367	1	0.094535	-1.98793	0	0	0	1		1
sp|Q96SY0|INT14_HUMAN	Q96SY0	INT14_HUMAN	INTS14	518	Homo sapiens OX=9606	Integrator complex subunit 14	3	1	2	1	1	1	1	2	1	15	5.55556	13.3333	5.88235	5.88235	5.88235	4.7619	9.52381	5	11.2963	5.88235	6.42857	0.025	0.9333	0.0476	1	-0.941385	-0.81328	0	0	0	0		1
sp|Q68E01|INT3_HUMAN	Q68E01	INT3_HUMAN	INTS3	1043	Homo sapiens OX=9606	Integrator complex subunit 3	3	3	0	2	0	1	3	4	2	15	16.6667	0	11.7647	0	5.88235	14.2857	19.0476	10	10.5556	5.88235	14.4444	0.126	0.2008	0.0119	1	-0.843537	0.452512	0	0	0	0		1
sp|Q96HW7|INT4_HUMAN	Q96HW7	INT4_HUMAN	INTS4	963	Homo sapiens OX=9606	Integrator complex subunit 4	7	4	4	7	1	2	2	5	2	35	22.2222	26.6667	41.1765	5.88235	11.7647	9.52381	23.8095	10	27.963	19.6078	14.4444	0.0041	0.0487	0.022	1	-0.512086	-0.953003	0	0	0	0		1
sp|Q9NV88|INT9_HUMAN	Q9NV88	INT9_HUMAN	INTS9	658	Homo sapiens OX=9606	Integrator complex subunit 9	10	3	2	3	3	1	7	1	0	50	16.6667	13.3333	17.6471	17.6471	5.88235	33.3333	4.7619	0	26.6667	13.7255	12.6984	0.0053	0.0282	0.1599	1	-0.95818	-1.07039	0	0	0	1		1
sp|O00410|IPO5_HUMAN	O00410	IPO5_HUMAN	IPO5	1097	Homo sapiens OX=9606	Importin-5	6	7	2	5	2	5	5	7	2	30	38.8889	13.3333	29.4118	11.7647	29.4118	23.8095	33.3333	10	27.4074	23.5294	22.381	0.01	0.011	0.0052	1	-0.220101	-0.292294	0	0	0	0		1
sp|O95373|IPO7_HUMAN	O95373	IPO7_HUMAN	IPO7	1038	Homo sapiens OX=9606	Importin-7	3	3	0	3	2	1	0	1	0	15	16.6667	0	17.6471	11.7647	5.88235	0	4.7619	0	10.5556	11.7647	1.5873	0.1415	0.0495	0.9349	1	0.156463	-2.73335	0	0	0	1		0
sp|P14316|IRF2_HUMAN	P14316	IRF2_HUMAN	IRF2	349	Homo sapiens OX=9606	Interferon regulatory factor 2	1	2	2	2	1	0	2	3	0	5	11.1111	13.3333	11.7647	5.88235	0	9.52381	14.2857	0	9.81481	5.88235	7.93651	0.0281	0.1359	0.1033	1	-0.738568	-0.306457	0	0	0	0	1	1
sp|Q8IU81|I2BP1_HUMAN	Q8IU81	I2BP1_HUMAN	IRF2BP1	584	Homo sapiens OX=9606	Interferon regulatory factor 2-binding protein 1	13	17	6	20	13	12	10	7	6	65	94.4444	40	117.647	76.4706	70.5882	47.619	33.3333	30	66.4815	88.2353	36.9841	0.0006	0	0.0002	1	0.408403	-0.846046	0	0	0	0		1
sp|Q7Z5L9|I2BP2_HUMAN	Q7Z5L9	I2BP2_HUMAN	IRF2BP2	587	Homo sapiens OX=9606	Interferon regulatory factor 2-binding protein 2	37	26	21	38	40	40	41	51	34	185	144.444	140	223.529	235.294	235.294	195.238	242.857	170	156.481	231.373	202.698	0	0	0	1	0.564226	0.373343	0	0	0	0		1
sp|Q9H1B7|I2BPL_HUMAN	Q9H1B7	I2BPL_HUMAN	IRF2BPL	796	Homo sapiens OX=9606	Probable E3 ubiquitin-protein ligase IRF2BPL	1	1	0	4	1	2	1	1	1	5	5.55556	0	23.5294	5.88235	11.7647	4.7619	4.7619	5	3.51852	13.7255	4.84127	0.9241	0.0343	0.9349	1	1.96382	0.460417	1	0	0	0		1
sp|Q15306|IRF4_HUMAN	Q15306	IRF4_HUMAN	IRF4	451	Homo sapiens OX=9606	Interferon regulatory factor 4	13	16	12	7	11	11	8	1	0	65	88.8889	80	41.1765	64.7059	64.7059	38.0952	4.7619	0	77.963	56.8627	14.2857	0.0002	0.0007	0.1548	1	-0.455305	-2.44822	0	0	0	1	1	0
sp|Q9ULR0|ISY1_HUMAN	Q9ULR0	ISY1_HUMAN	ISY1	285	Homo sapiens OX=9606	Pre-mRNA-splicing factor ISY1 homolog	4	5	2	1	1	4	3	3	1	20	27.7778	13.3333	5.88235	5.88235	23.5294	14.2857	14.2857	5	20.3704	11.7647	11.1905	0.0096	0.0421	0.0174	1	-0.792007	-0.864201	0	0	0	0		1
sp|Q9NPH2|INO1_HUMAN	Q9NPH2	INO1_HUMAN	ISYNA1	558	Homo sapiens OX=9606	Inositol-3-phosphate synthase 1	2	2	1	2	3	1	1	2	1	10	11.1111	6.66667	11.7647	17.6471	5.88235	4.7619	9.52381	5	9.25926	11.7647	6.42857	0.0191	0.0295	0.0587	1	0.345497	-0.526399	0	0	0	0		1
sp|Q96ST2|IWS1_HUMAN	Q96ST2	IWS1_HUMAN	IWS1	819	Homo sapiens OX=9606	Protein IWS1 homolog	6	5	1	7	0	2	4	3	1	30	27.7778	6.66667	41.1765	0	11.7647	19.0476	14.2857	5	21.4815	17.6471	12.7778	0.0194	0.1093	0.0323	1	-0.283666	-0.749457	0	0	0	0		1
sp|Q15652|JHD2C_HUMAN	Q15652	JHD2C_HUMAN	JMJD1C	2540	Homo sapiens OX=9606	Probable JmjC domain-containing histone demethylation protein 2C	5	3	1	1	2	2	5	6	7	25	16.6667	6.66667	5.88235	11.7647	11.7647	23.8095	28.5714	35	16.1111	9.80392	29.127	0.0343	0.155	0.0054	1	-0.716625	0.8543	0	0	0	0		1
sp|Q9H910|JUPI2_HUMAN	Q9H910	JUPI2_HUMAN	JPT2	190	Homo sapiens OX=9606	Jupiter microtubule associated homolog 2	4	3	2	5	3	1	1	1	0	20	16.6667	13.3333	29.4118	17.6471	5.88235	4.7619	4.7619	0	16.6667	17.6471	3.1746	0.0114	0.0133	0.9349	1	0.0824622	-2.39232	0	0	0	1		0
sp|P17535|JUND_HUMAN	P17535	JUND_HUMAN	JUND	347	Homo sapiens OX=9606	Transcription factor JunD	1	1	0	3	0	1	4	3	3	5	5.55556	0	17.6471	0	5.88235	19.0476	14.2857	15	3.51852	7.84314	16.1111	0.9241	0.1276	0.005	1	1.15646	2.19502	1	0	1	0	1	1
sp|P14923|PLAK_HUMAN	P14923	PLAK_HUMAN	JUP	745	Homo sapiens OX=9606	Junction plakoglobin	4	1	7	2	1	0	3	4	0	20	5.55556	46.6667	11.7647	5.88235	0	14.2857	19.0476	0	24.0741	5.88235	11.1111	0.0346	0.1811	0.1446	1	-2.03302	-1.11548	0	1	0	1		0
sp|Q7Z3B3|KANL1_HUMAN	Q7Z3B3	KANL1_HUMAN	KANSL1	1105	Homo sapiens OX=9606	KAT8 regulatory NSL complex subunit 1	6	2	1	4	1	0	7	0	1	30	11.1111	6.66667	23.5294	5.88235	0	33.3333	0	5	15.9259	9.80392	12.7778	0.0247	0.1827	0.1824	1	-0.699946	-0.31774	0	0	0	0		1
sp|Q9P2N6|KANL3_HUMAN	Q9P2N6	KANL3_HUMAN	KANSL3	904	Homo sapiens OX=9606	KAT8 regulatory NSL complex subunit 3	2	3	1	5	2	4	2	1	1	10	16.6667	6.66667	29.4118	11.7647	23.5294	9.52381	4.7619	5	11.1111	21.5686	6.42857	0.0194	0.0076	0.0687	1	0.956931	-0.789433	0	0	0	0		0
sp|Q9H8E8|CSR2B_HUMAN	Q9H8E8	CSR2B_HUMAN	KAT14	782	Homo sapiens OX=9606	Cysteine-rich protein 2-binding protein	10	5	2	5	5	3	13	7	3	50	27.7778	13.3333	29.4118	29.4118	17.6471	61.9048	33.3333	15	30.3704	25.4902	36.746	0.0055	0.0031	0.0021	1	-0.252722	0.274924	0	0	0	0		1
sp|Q92993|KAT5_HUMAN	Q92993	KAT5_HUMAN	KAT5	513	Homo sapiens OX=9606	Histone acetyltransferase KAT5	4	2	1	1	3	3	4	2	1	20	11.1111	6.66667	5.88235	17.6471	17.6471	19.0476	9.52381	5	12.5926	13.7255	11.1905	0.0194	0.0326	0.0212	1	0.124282	-0.170304	0	0	0	0		1
sp|O95251|KAT7_HUMAN	O95251	KAT7_HUMAN	KAT7	611	Homo sapiens OX=9606	Histone acetyltransferase KAT7	16	14	3	15	9	6	14	12	7	80	77.7778	20	88.2353	52.9412	35.2941	66.6667	57.1429	35	59.2593	58.8235	52.9365	0.0014	0.0005	0.0001	1	-0.0106472	-0.162778	0	0	0	0		1
sp|Q9H7Z6|KAT8_HUMAN	Q9H7Z6	KAT8_HUMAN	KAT8	458	Homo sapiens OX=9606	Histone acetyltransferase KAT8	10	5	2	7	0	5	9	7	3	50	27.7778	13.3333	41.1765	0	29.4118	42.8571	33.3333	15	30.3704	23.5294	30.3968	0.0063	0.0756	0.0021	1	-0.368199	0.00125616	0	0	0	0		1
sp|Q719H9|KCTD1_HUMAN	Q719H9	KCTD1_HUMAN	KCTD1	257	Homo sapiens OX=9606	BTB/POZ domain-containing protein KCTD1	4	0	1	5	1	3	3	0	4	20	0	6.66667	29.4118	5.88235	17.6471	14.2857	0	20	8.88889	17.6471	11.4286	0.0789	0.0172	0.0908	1	0.989353	0.36257	0	0	0	0		0
sp|Q96SI1|KCD15_HUMAN	Q96SI1	KCD15_HUMAN	KCTD15	283	Homo sapiens OX=9606	BTB/POZ domain-containing protein KCTD15	7	6	2	2	5	3	4	3	4	35	33.3333	13.3333	11.7647	29.4118	17.6471	19.0476	14.2857	20	27.2222	19.6078	17.7778	0.0063	0.0081	0.0031	1	-0.473354	-0.61471	0	0	0	0		1
sp|O60341|KDM1A_HUMAN	O60341	KDM1A_HUMAN	KDM1A	852	Homo sapiens OX=9606	Lysine-specific histone demethylase 1A	96	105	74	101	89	81	104	89	91	480	583.333	493.333	594.118	523.529	476.471	495.238	423.81	455	518.889	531.373	458.016	0	0	0	1	0.0342981	-0.180028	0	0	0	0		1
sp|Q9Y2K7|KDM2A_HUMAN	Q9Y2K7	KDM2A_HUMAN	KDM2A	1162	Homo sapiens OX=9606	Lysine-specific demethylase 2A	12	12	2	6	9	5	10	6	4	60	66.6667	13.3333	35.2941	52.9412	29.4118	47.619	28.5714	20	46.6667	39.2157	32.0635	0.0104	0.0571	0.0637	1	-0.250962	-0.541461	0	0	0	0		1
sp|Q8NHM5|KDM2B_HUMAN	Q8NHM5	KDM2B_HUMAN	KDM2B	1336	Homo sapiens OX=9606	Lysine-specific demethylase 2B	7	5	5	8	5	3	11	4	3	35	27.7778	33.3333	47.0588	29.4118	17.6471	52.381	19.0476	15	32.037	31.3725	28.8095	0.0028	0.0051	0.0048	1	-0.030238	-0.153195	0	0	0	0		1
sp|Q9Y4C1|KDM3A_HUMAN	Q9Y4C1	KDM3A_HUMAN	KDM3A	1321	Homo sapiens OX=9606	Lysine-specific demethylase 3A	10	6	0	0	0	0	3	3	1	50	33.3333	0	0	0	0	14.2857	14.2857	5	27.7778	0	11.1905	0.1012	1	0.047	1	-6	-1.31166	0	1	0	1		1
sp|Q7LBC6|KDM3B_HUMAN	Q7LBC6	KDM3B_HUMAN	KDM3B	1761	Homo sapiens OX=9606	Lysine-specific demethylase 3B	44	31	5	25	15	15	44	27	9	220	172.222	33.3333	147.059	88.2353	88.2353	209.524	128.571	45	141.852	107.843	127.698	0.0008	0	0.0001	1	-0.395451	-0.151644	0	0	0	0		1
sp|O94953|KDM4B_HUMAN	O94953	KDM4B_HUMAN	KDM4B	1096	Homo sapiens OX=9606	Lysine-specific demethylase 4B	4	1	1	4	4	2	6	7	3	20	5.55556	6.66667	23.5294	23.5294	11.7647	28.5714	33.3333	15	10.7407	19.6078	25.6349	0.0352	0.0124	0.0015	1	0.868337	1.25502	0	0	1	0		1
sp|Q9UGL1|KDM5B_HUMAN	Q9UGL1	KDM5B_HUMAN	KDM5B	1544	Homo sapiens OX=9606	Lysine-specific demethylase 5B	28	31	15	18	12	12	39	20	9	140	172.222	100	105.882	70.5882	70.5882	185.714	95.2381	45	137.407	82.3529	108.651	0	0	0	1	-0.738568	-0.338761	0	0	0	0		1
sp|P41229|KDM5C_HUMAN	P41229	KDM5C_HUMAN	KDM5C	1560	Homo sapiens OX=9606	Lysine-specific demethylase 5C	60	59	38	55	42	30	66	52	43	300	327.778	253.333	323.529	247.059	176.471	314.286	247.619	215	293.704	249.02	258.968	0	0	0	1	-0.238102	-0.181586	0	0	0	0		1
sp|O15550|KDM6A_HUMAN	O15550	KDM6A_HUMAN	KDM6A	1401	Homo sapiens OX=9606	Lysine-specific demethylase 6A	6	1	1	14	7	6	17	7	2	30	5.55556	6.66667	82.3529	41.1765	35.2941	80.9524	33.3333	10	14.0741	52.9412	41.4286	0.0384	0.0001	0.014	1	1.91135	1.55759	1	0	1	0		1
sp|Q07666|KHDR1_HUMAN	Q07666	KHDR1_HUMAN	KHDRBS1	443	Homo sapiens OX=9606	KH domain-containing, RNA-binding, signal transduction-associated protein 1	22	21	3	18	14	7	21	22	6	110	116.667	20	105.882	82.3529	41.1765	100	104.762	30	82.2222	76.4706	78.254	0.0047	0.2354	0.2177	1	-0.104623	-0.0713645	0	0	0	0		1
sp|Q8N8K9|K1958_HUMAN	Q8N8K9	K1958_HUMAN	KIAA1958	716	Homo sapiens OX=9606	Uncharacterized protein KIAA1958	15	11	6	17	12	7	18	9	11	75	61.1111	40	100	70.5882	41.1765	85.7143	42.8571	55	58.7037	70.5882	61.1905	0.0003	0	0.0001	1	0.265976	0.0598556	0	0	0	0		1
sp|O95235|KI20A_HUMAN	O95235	KI20A_HUMAN	KIF20A	890	Homo sapiens OX=9606	Kinesin-like protein KIF20A	5	2	1	1	2	1	2	5	3	25	11.1111	6.66667	5.88235	11.7647	5.88235	9.52381	23.8095	15	14.2593	7.84314	16.1111	0.0194	0.0714	0.0144	1	-0.862396	0.176157	0	0	0	0		1
sp|Q14807|KIF22_HUMAN	Q14807	KIF22_HUMAN	KIF22	665	Homo sapiens OX=9606	Kinesin-like protein KIF22	36	34	26	38	33	26	42	36	21	180	188.889	173.333	223.529	194.118	152.941	200	171.429	105	180.741	190.196	158.81	0	0.0067	0.0047	1	0.0735658	-0.186624	0	0	0	0		1
sp|Q02241|KIF23_HUMAN	Q02241	KIF23_HUMAN	KIF23	960	Homo sapiens OX=9606	Kinesin-like protein KIF23	4	2	1	3	1	1	7	1	1	20	11.1111	6.66667	17.6471	5.88235	5.88235	33.3333	4.7619	5	12.5926	9.80392	14.3651	0.0195	0.1247	0.1285	1	-0.361144	0.189991	0	0	0	0		1
sp|O00139|KIF2A_HUMAN	O00139	KIF2A_HUMAN	KIF2A	706	Homo sapiens OX=9606	Kinesin-like protein KIF2A	19	8	5	11	5	9	19	12	6	95	44.4444	33.3333	64.7059	29.4118	52.9412	90.4762	57.1429	30	57.5926	49.0196	59.2063	0.0456	0.2081	0.1959	1	-0.232524	0.0398686	0	0	0	0		0
sp|Q99661|KIF2C_HUMAN	Q99661	KIF2C_HUMAN	KIF2C	725	Homo sapiens OX=9606	Kinesin-like protein KIF2C	15	10	6	10	6	7	25	17	12	75	55.5556	40	58.8235	35.2941	41.1765	119.048	80.9524	60	56.8519	45.098	86.6667	0.0413	0.2315	0.0884	1	-0.334143	0.60827	0	0	0	0		1
sp|O95239|KIF4A_HUMAN	O95239	KIF4A_HUMAN	KIF4A	1232	Homo sapiens OX=9606	Chromosome-associated kinesin KIF4A	27	27	15	22	23	20	50	41	24	135	150	100	129.412	135.294	117.647	238.095	195.238	120	128.333	127.451	184.444	0	0	0	1	-0.00995347	0.52329	0	0	0	0		1
sp|Q9BW19|KIFC1_HUMAN	Q9BW19	KIFC1_HUMAN	KIFC1	673	Homo sapiens OX=9606	Kinesin-like protein KIFC1	17	8	7	10	8	11	22	18	9	85	44.4444	46.6667	58.8235	47.0588	64.7059	104.762	85.7143	45	58.7037	56.8627	78.4921	0.0014	0.0316	0.01	1	-0.0459678	0.419095	0	0	0	0		1
sp|Q9Y2Y9|KLF13_HUMAN	Q9Y2Y9	KLF13_HUMAN	KLF13	288	Homo sapiens OX=9606	Krueppel-like factor 13	1	2	2	1	2	3	1	3	3	5	11.1111	13.3333	5.88235	11.7647	17.6471	4.7619	14.2857	15	9.81481	11.7647	11.3492	0.0223	0.1033	0.1381	1	0.261432	0.209558	0	0	0	0		0
sp|Q9P2G3|KLH14_HUMAN	Q9P2G3	KLH14_HUMAN	KLHL14	628	Homo sapiens OX=9606	Kelch-like protein 14	2	2	5	2	2	0	0	0	0	10	11.1111	33.3333	11.7647	11.7647	0	0	0	0	18.1481	7.84314	0	0.013	0.1409	1	1	-1.21032	-6	0	1	0	1		1
sp|P52294|IMA5_HUMAN	P52294	IMA5_HUMAN	KPNA1	538	Homo sapiens OX=9606	Importin subunit alpha-5	4	1	0	3	1	2	2	1	1	20	5.55556	0	17.6471	5.88235	11.7647	9.52381	4.7619	5	8.51852	11.7647	6.42857	0.1247	0.0283	0.0481	1	0.465791	-0.406104	0	0	0	0		0
sp|P52292|IMA1_HUMAN	P52292	IMA1_HUMAN	KPNA2	529	Homo sapiens OX=9606	Importin subunit alpha-1	12	14	6	12	10	9	10	11	4	60	77.7778	40	70.5882	58.8235	52.9412	47.619	52.381	20	59.2593	60.7843	40	0.0006	0.2132	0.2858	1	0.0366585	-0.567041	0	0	0	0		1
sp|O00629|IMA3_HUMAN	O00629	IMA3_HUMAN	KPNA4	521	Homo sapiens OX=9606	Importin subunit alpha-3	2	3	0	1	1	3	2	3	0	10	16.6667	0	5.88235	5.88235	17.6471	9.52381	14.2857	0	8.88889	9.80392	7.93651	0.1047	0.0497	0.1453	1	0.141356	-0.163499	0	0	0	0		0
sp|Q14974|IMB1_HUMAN	Q14974	IMB1_HUMAN	KPNB1	876	Homo sapiens OX=9606	Importin subunit beta-1	18	9	6	14	2	12	15	11	5	90	50	40	82.3529	11.7647	70.5882	71.4286	52.381	25	60	54.902	49.6032	0.0002	0.1439	0.145	1	-0.128105	-0.27453	0	0	0	0		0
sp|P08779|K1C16_HUMAN	P08779	K1C16_HUMAN	KRT16	473	Homo sapiens OX=9606	Keratin, type I cytoskeletal 16	1	6	7	0	6	8	1	0	3	5	33.3333	46.6667	0	35.2941	47.0588	4.7619	0	15	28.3333	27.451	6.5873	0.0342	0.0769	0.2036	1	-0.0456427	-2.10474	0	0	0	1		0
sp|Q969R5|LMBL2_HUMAN	Q969R5	LMBL2_HUMAN	L3MBTL2	705	Homo sapiens OX=9606	Lethal(3)malignant brain tumor-like protein 2	37	33	30	31	27	24	39	35	34	185	183.333	200	182.353	158.824	141.176	185.714	166.667	170	189.444	160.784	174.127	0	0	0	1	-0.236648	-0.121635	0	0	0	0		1
sp|Q96JM7|LMBL3_HUMAN	Q96JM7	LMBL3_HUMAN	L3MBTL3	780	Homo sapiens OX=9606	Lethal(3)malignant brain tumor-like protein 3	10	3	1	13	3	2	8	4	2	50	16.6667	6.66667	76.4706	17.6471	11.7647	38.0952	19.0476	10	24.4444	35.2941	22.381	0.0136	0.0089	0.0052	1	0.529921	-0.127235	0	0	0	0		1
sp|O43813|LANC1_HUMAN	O43813	LANC1_HUMAN	LANCL1	399	Homo sapiens OX=9606	Glutathione S-transferase LANCL1	4	6	4	6	4	4	5	5	3	20	33.3333	26.6667	35.2941	23.5294	23.5294	23.8095	23.8095	15	26.6667	27.451	20.873	0.0058	0.0499	0.0552	1	0.0418202	-0.353398	0	0	0	0		0
sp|Q9P2J5|SYLC_HUMAN	Q9P2J5	SYLC_HUMAN	LARS1	1176	Homo sapiens OX=9606	Leucine--tRNA ligase, cytoplasmic	3	2	1	2	1	0	0	1	0	15	11.1111	6.66667	11.7647	5.88235	0	0	4.7619	0	10.9259	5.88235	1.5873	0.0287	0.1911	0.9349	1	-0.89329	-2.78311	0	0	0	1		1
sp|Q14847|LASP1_HUMAN	Q14847	LASP1_HUMAN	LASP1	261	Homo sapiens OX=9606	LIM and SH3 domain protein 1	1	0	0	2	0	0	6	3	3	5	0	0	11.7647	0	0	28.5714	14.2857	15	1.66667	3.92157	19.2857	0.9241	0.2055	0.0036	1	1.23447	3.5325	1	0	1	0		0
sp|P13796|PLSL_HUMAN	P13796	PLSL_HUMAN	LCP1	627	Homo sapiens OX=9606	Plastin-2	11	5	15	7	11	7	28	20	16	55	27.7778	100	41.1765	64.7059	41.1765	133.333	95.2381	80	60.9259	49.0196	102.857	0.0034	0.0505	0.0002	1	-0.313697	0.755514	0	0	0	0		0
sp|Q86U70|LDB1_HUMAN	Q86U70	LDB1_HUMAN	LDB1	411	Homo sapiens OX=9606	LIM domain-binding protein 1	4	3	3	3	2	4	3	2	1	20	16.6667	20	17.6471	11.7647	23.5294	14.2857	9.52381	5	18.8889	17.6471	9.60317	0.0081	0.0042	0.0207	1	-0.0981101	-0.975955	0	0	0	0		1
sp|P07195|LDHB_HUMAN	P07195	LDHB_HUMAN	LDHB	334	Homo sapiens OX=9606	L-lactate dehydrogenase B chain	11	9	4	1	4	2	5	3	5	55	50	26.6667	5.88235	23.5294	11.7647	23.8095	14.2857	25	43.8889	13.7255	21.0317	0.0011	0.3016	0.3034	1	-1.677	-1.06129	0	1	0	1		1
sp|Q9UJU2|LEF1_HUMAN	Q9UJU2	LEF1_HUMAN	LEF1	399	Homo sapiens OX=9606	Lymphoid enhancer-binding factor 1	18	21	8	9	13	6	3	3	3	90	116.667	53.3333	52.9412	76.4706	35.2941	14.2857	14.2857	15	86.6667	54.902	14.5238	0	0.0118	0.0594	1	-0.65862	-2.57706	0	0	0	1	1	0
sp|O00182|LEG9_HUMAN	O00182	LEG9_HUMAN	LGALS9	355	Homo sapiens OX=9606	Galectin-9	3	5	4	3	3	6	6	7	10	15	27.7778	26.6667	17.6471	17.6471	35.2941	28.5714	33.3333	50	23.1481	23.5294	37.3016	0.0074	0.0043	0.0006	1	0.0235685	0.68834	0	0	0	0		0
sp|P18858|DNLI1_HUMAN	P18858	DNLI1_HUMAN	LIG1	919	Homo sapiens OX=9606	DNA ligase 1	8	3	1	2	2	4	6	5	5	40	16.6667	6.66667	11.7647	11.7647	23.5294	28.5714	23.8095	25	21.1111	15.6863	25.7937	0.0199	0.0166	0.0009	1	-0.4285	0.289013	0	0	0	0		1
sp|P49916|DNLI3_HUMAN	P49916	DNLI3_HUMAN	LIG3	1009	Homo sapiens OX=9606	DNA ligase 3	12	13	8	17	10	12	18	13	9	60	72.2222	53.3333	100	58.8235	70.5882	85.7143	61.9048	45	61.8519	76.4706	64.2063	0.0003	0.1233	0.1638	1	0.306088	0.0538992	0	0	0	0		1
sp|Q6MZP7|LIN54_HUMAN	Q6MZP7	LIN54_HUMAN	LIN54	749	Homo sapiens OX=9606	Protein lin-54 homolog	18	14	9	15	9	13	14	5	9	90	77.7778	60	88.2353	52.9412	76.4706	66.6667	23.8095	45	75.9259	72.549	45.1587	0	0.0001	0.0013	1	-0.0656365	-0.749588	0	0	0	0		1
sp|Q5TKA1|LIN9_HUMAN	Q5TKA1	LIN9_HUMAN	LIN9	542	Homo sapiens OX=9606	Protein lin-9 homolog	9	7	0	9	10	2	10	13	2	45	38.8889	0	52.9412	58.8235	11.7647	47.619	61.9048	10	27.963	41.1765	39.8413	0.0449	0.0115	0.0062	1	0.558303	0.510746	0	0	0	0		1
sp|Q5T3J3|LRIF1_HUMAN	Q5T3J3	LRIF1_HUMAN	LRIF1	769	Homo sapiens OX=9606	Ligand-dependent nuclear receptor-interacting factor 1	24	16	7	22	18	12	14	6	4	120	88.8889	46.6667	129.412	105.882	70.5882	66.6667	28.5714	20	85.1852	101.961	38.4127	0.0003	0	0.001	1	0.25934	-1.14902	0	0	0	1		1
sp|Q15345|LRC41_HUMAN	Q15345	LRC41_HUMAN	LRRC41	812	Homo sapiens OX=9606	Leucine-rich repeat-containing protein 41	4	7	2	9	4	4	9	7	3	20	38.8889	13.3333	52.9412	23.5294	23.5294	42.8571	33.3333	15	24.0741	33.3333	30.3968	0.0085	0.0032	0.0016	1	0.469485	0.33644	0	0	0	0		1
sp|Q9NT99|LRC4B_HUMAN	Q9NT99	LRC4B_HUMAN	LRRC4B	713	Homo sapiens OX=9606	Leucine-rich repeat-containing protein 4B	2	2	4	2	4	2	3	3	2	10	11.1111	26.6667	11.7647	23.5294	11.7647	14.2857	14.2857	10	15.9259	15.6863	12.8571	0.0118	0.0139	0.0115	1	-0.0218745	-0.308807	0	0	0	0		0
sp|Q9UFC0|LRWD1_HUMAN	Q9UFC0	LRWD1_HUMAN	LRWD1	647	Homo sapiens OX=9606	Leucine-rich repeat and WD repeat-containing protein 1	5	4	1	3	0	4	4	4	4	25	22.2222	6.66667	17.6471	0	23.5294	19.0476	19.0476	20	17.963	13.7255	19.3651	0.0181	0.0998	0.0047	1	-0.388168	0.108432	0	0	0	0		1
sp|Q9Y333|LSM2_HUMAN	Q9Y333	LSM2_HUMAN	LSM2	95	Homo sapiens OX=9606	U6 snRNA-associated Sm-like protein LSm2	4	1	0	2	1	1	1	1	1	20	5.55556	0	11.7647	5.88235	5.88235	4.7619	4.7619	5	8.51852	7.84314	4.84127	0.0721	0.0294	0.9349	1	-0.119172	-0.815217	0	0	0	0		0
sp|P62310|LSM3_HUMAN	P62310	LSM3_HUMAN	LSM3	102	Homo sapiens OX=9606	U6 snRNA-associated Sm-like protein LSm3	2	1	2	0	3	1	1	0	1	10	5.55556	13.3333	0	17.6471	5.88235	4.7619	0	5	9.62963	7.84314	3.25397	0.0189	0.0918	0.9349	1	-0.296049	-1.56528	0	0	0	1		0
sp|Q9Y4Z0|LSM4_HUMAN	Q9Y4Z0	LSM4_HUMAN	LSM4	139	Homo sapiens OX=9606	U6 snRNA-associated Sm-like protein LSm4	2	2	2	3	1	2	5	3	2	10	11.1111	13.3333	17.6471	5.88235	11.7647	23.8095	14.2857	10	11.4815	11.7647	16.0317	0.0172	0.2166	0.162	1	0.0351564	0.481623	0	0	0	0		1
sp|O95777|LSM8_HUMAN	O95777	LSM8_HUMAN	LSM8	96	Homo sapiens OX=9606	U6 snRNA-associated Sm-like protein LSm8	1	1	2	1	3	1	2	1	2	5	5.55556	13.3333	5.88235	17.6471	5.88235	9.52381	4.7619	10	7.96296	9.80392	8.09524	0.0314	0.0326	0.0259	1	0.300054	0.0237682	0	0	0	0		0
sp|P09960|LKHA4_HUMAN	P09960	LKHA4_HUMAN	LTA4H	611	Homo sapiens OX=9606	Leukotriene A-4 hydrolase	32	24	13	24	19	21	29	25	35	160	133.333	86.6667	141.176	111.765	123.529	138.095	119.048	175	126.667	125.49	144.048	0	0	0	1	-0.0134623	0.185509	0	0	0	0		1
sp|Q9NQ29|LUC7L_HUMAN	Q9NQ29	LUC7L_HUMAN	LUC7L	371	Homo sapiens OX=9606	Putative RNA-binding protein Luc7-like 1	10	6	4	6	7	2	4	8	4	50	33.3333	26.6667	35.2941	41.1765	11.7647	19.0476	38.0952	20	36.6667	29.4118	25.7143	0.0033	0.104	0.1249	1	-0.318076	-0.511899	0	0	0	0		0
sp|O95232|LC7L3_HUMAN	O95232	LC7L3_HUMAN	LUC7L3	432	Homo sapiens OX=9606	Luc7-like protein 3	11	3	1	13	5	5	8	5	2	55	16.6667	6.66667	76.4706	29.4118	29.4118	38.0952	23.8095	10	26.1111	45.098	23.9683	0.0165	0.0159	0.0511	1	0.788401	-0.123539	0	0	0	0		0
sp|O75608|LYPA1_HUMAN	O75608	LYPA1_HUMAN	LYPLA1	230	Homo sapiens OX=9606	Acyl-protein thioesterase 1	4	2	2	2	1	1	2	2	1	20	11.1111	13.3333	11.7647	5.88235	5.88235	9.52381	9.52381	5	14.8148	7.84314	8.01587	0.0104	0.2324	0.2497	1	-0.917538	-0.886109	0	0	0	0		0
sp|O95372|LYPA2_HUMAN	O95372	LYPA2_HUMAN	LYPLA2	231	Homo sapiens OX=9606	Acyl-protein thioesterase 2	4	5	2	3	6	3	4	4	3	20	27.7778	13.3333	17.6471	35.2941	17.6471	19.0476	19.0476	15	20.3704	23.5294	17.6984	0.009	0.0034	0.0054	1	0.207993	-0.202852	0	0	0	0		0
sp|Q9P0M6|H2AW_HUMAN	Q9P0M6	H2AW_HUMAN	MACROH2A2	372	Homo sapiens OX=9606	Core histone macro-H2A.2	7	6	3	6	4	5	6	5	5	35	33.3333	20	35.2941	23.5294	29.4118	28.5714	23.8095	25	29.4444	29.4118	25.7937	0.0046	0.0938	0.095	1	-0.0016021	-0.190979	0	0	0	0		1
sp|Q13257|MD2L1_HUMAN	Q13257	MD2L1_HUMAN	MAD2L1	205	Homo sapiens OX=9606	Mitotic spindle assembly checkpoint protein MAD2A	1	2	1	1	2	2	2	2	0	5	11.1111	6.66667	5.88235	11.7647	11.7647	9.52381	9.52381	0	7.59259	9.80392	6.34921	0.0301	0.0322	0.1177	1	0.368766	-0.258016	0	0	0	0		1
sp|Q9UI95|MD2L2_HUMAN	Q9UI95	MD2L2_HUMAN	MAD2L2	211	Homo sapiens OX=9606	Mitotic spindle assembly checkpoint protein MAD2B	5	1	3	3	2	3	3	1	2	25	5.55556	20	17.6471	11.7647	17.6471	14.2857	4.7619	10	16.8519	15.6863	9.68254	0.0187	0.0081	0.0246	1	-0.103404	-0.79945	0	0	0	0		1
sp|O15525|MAFG_HUMAN	O15525	MAFG_HUMAN	MAFG	162	Homo sapiens OX=9606	Transcription factor MafG	3	2	2	5	3	3	9	11	9	15	11.1111	13.3333	29.4118	17.6471	17.6471	42.8571	52.381	45	13.1481	21.5686	46.746	0.0093	0.0038	0	1	0.714075	1.82998	0	0	1	0		1
sp|P61326|MGN_HUMAN	P61326	MGN_HUMAN	MAGOH	146	Homo sapiens OX=9606	Protein mago nashi homolog	10	8	4	11	7	7	10	5	7	50	44.4444	26.6667	64.7059	41.1765	41.1765	47.619	23.8095	35	40.3704	49.0196	35.4762	0.0014	0.0162	0.019	1	0.280062	-0.186446	0	0	0	0		1
sp|Q16539|MK14_HUMAN	Q16539	MK14_HUMAN	MAPK14	360	Homo sapiens OX=9606	Mitogen-activated protein kinase 14	5	2	0	0	1	0	5	3	1	25	11.1111	0	0	5.88235	0	23.8095	14.2857	5	12.037	1.96078	14.3651	0.081	0.9333	0.0149	1	-2.61798	0.255086	0	1	0	0		1
sp|P49137|MAPK2_HUMAN	P49137	MAPK2_HUMAN	MAPKAPK2	400	Homo sapiens OX=9606	MAP kinase-activated protein kinase 2	4	4	1	5	3	6	6	4	1	20	22.2222	6.66667	29.4118	17.6471	35.2941	28.5714	19.0476	5	16.2963	27.451	17.5397	0.0151	0.0024	0.0257	1	0.752314	0.106079	0	0	0	0		0
sp|Q15555|MARE2_HUMAN	Q15555	MARE2_HUMAN	MAPRE2	327	Homo sapiens OX=9606	Microtubule-associated protein RP/EB family member 2	1	0	0	1	0	0	2	1	1	5	0	0	5.88235	0	0	9.52381	4.7619	5	1.66667	1.96078	6.42857	0.9241	0.9333	0.0411	1	0.234465	1.94753	0	0	1	0		1
sp|Q9NZL9|MAT2B_HUMAN	Q9NZL9	MAT2B_HUMAN	MAT2B	334	Homo sapiens OX=9606	Methionine adenosyltransferase 2 subunit beta	3	2	3	3	2	3	2	1	3	15	11.1111	20	17.6471	11.7647	17.6471	9.52381	4.7619	15	15.3704	15.6863	9.7619	0.0097	0.2784	0.2928	1	0.0293508	-0.654917	0	0	0	0		1
sp|P43243|MATR3_HUMAN	P43243	MATR3_HUMAN	MATR3	847	Homo sapiens OX=9606	Matrin-3	43	42	26	55	37	36	52	36	31	215	233.333	173.333	323.529	217.647	211.765	247.619	171.429	155	207.222	250.98	191.349	0.0393	0.2575	0.3043	1	0.276396	-0.114971	0	0	0	0		1
sp|Q9Y6X3|SCC4_HUMAN	Q9Y6X3	SCC4_HUMAN	MAU2	613	Homo sapiens OX=9606	MAU2 chromatid cohesion factor homolog	4	3	2	3	4	3	1	2	3	20	16.6667	13.3333	17.6471	23.5294	17.6471	4.7619	9.52381	15	16.6667	19.6078	9.7619	0.0082	0.0054	0.0454	1	0.234465	-0.771731	0	0	0	0		0
sp|P61244|MAX_HUMAN	P61244	MAX_HUMAN	MAX	160	Homo sapiens OX=9606	Protein max	9	9	5	6	3	2	4	3	4	45	50	33.3333	35.2941	17.6471	11.7647	19.0476	14.2857	20	42.7778	21.5686	17.7778	0.0026	0.0068	0.0066	1	-0.987927	-1.26679	0	0	0	1	1	0
sp|Q9UIS9|MBD1_HUMAN	Q9UIS9	MBD1_HUMAN	MBD1	605	Homo sapiens OX=9606	Methyl-CpG-binding domain protein 1	22	20	25	17	17	16	15	14	15	110	111.111	166.667	100	100	94.1176	71.4286	66.6667	75	129.259	98.0392	71.0317	0.0002	0	0	1	-0.398837	-0.863732	0	0	0	0		1
sp|Q9UBB5|MBD2_HUMAN	Q9UBB5	MBD2_HUMAN	MBD2	411	Homo sapiens OX=9606	Methyl-CpG-binding domain protein 2	11	14	7	7	7	6	11	9	6	55	77.7778	46.6667	41.1765	41.1765	35.2941	52.381	42.8571	30	59.8148	39.2157	41.746	0.0008	0.0003	0.0004	1	-0.609072	-0.518864	0	0	0	0	6	1
sp|O95983|MBD3_HUMAN	O95983	MBD3_HUMAN	MBD3	291	Homo sapiens OX=9606	Methyl-CpG-binding domain protein 3	46	46	25	44	40	36	45	45	29	230	255.556	166.667	258.824	235.294	211.765	214.286	214.286	145	217.407	235.294	191.19	0	0	0	1	0.114064	-0.18539	0	0	0	0	6	1
sp|O95243|MBD4_HUMAN	O95243	MBD4_HUMAN	MBD4	580	Homo sapiens OX=9606	Methyl-CpG-binding domain protein 4	0	0	0	2	0	0	6	7	1	0	0	0	11.7647	0	0	28.5714	33.3333	5	0	3.92157	22.3016	1	0.244	0.0292	1	6	6	1	0	1	0		1
sp|Q9NS73|MBIP1_HUMAN	Q9NS73	MBIP1_HUMAN	MBIP	344	Homo sapiens OX=9606	MAP3K12-binding inhibitory protein 1	4	2	0	5	3	3	6	3	1	20	11.1111	0	29.4118	17.6471	17.6471	28.5714	14.2857	5	10.3704	21.5686	15.9524	0.0749	0.0044	0.0173	1	1.05647	0.621304	1	0	0	0		1
sp|Q05BQ5|MBTD1_HUMAN	Q05BQ5	MBTD1_HUMAN	MBTD1	628	Homo sapiens OX=9606	MBT domain-containing protein 1	6	8	3	9	2	4	7	5	2	30	44.4444	20	52.9412	11.7647	23.5294	33.3333	23.8095	10	31.4815	29.4118	22.381	0.0052	0.0082	0.0078	1	-0.0981101	-0.492232	0	0	0	0		1
sp|Q7L590|MCM10_HUMAN	Q7L590	MCM10_HUMAN	MCM10	875	Homo sapiens OX=9606	Protein MCM10 homolog	7	3	2	11	3	2	2	1	0	35	16.6667	13.3333	64.7059	17.6471	11.7647	9.52381	4.7619	0	21.6667	31.3725	4.7619	0.0078	0.0089	0.2112	1	0.534026	-2.18587	0	0	0	1	9	1
sp|P49736|MCM2_HUMAN	P49736	MCM2_HUMAN	MCM2	904	Homo sapiens OX=9606	DNA replication licensing factor MCM2	32	41	30	35	16	25	28	30	23	160	227.778	200	205.882	94.1176	147.059	133.333	142.857	115	195.926	149.02	130.397	0.0034	0.2667	0.2741	1	-0.394806	-0.5874	0	0	0	0	9	1
sp|P25205|MCM3_HUMAN	P25205	MCM3_HUMAN	MCM3	808	Homo sapiens OX=9606	DNA replication licensing factor MCM3	41	32	23	45	30	35	35	40	36	205	177.778	153.333	264.706	176.471	205.882	166.667	190.476	180	178.704	215.686	179.048	0	0.0642	0.0597	1	0.271365	0.0027738	0	0	0	0	9	1
sp|P33991|MCM4_HUMAN	P33991	MCM4_HUMAN	MCM4	863	Homo sapiens OX=9606	DNA replication licensing factor MCM4	41	41	23	34	24	45	42	30	27	205	227.778	153.333	200	141.176	264.706	200	142.857	135	195.37	201.961	159.286	0.002	0.0907	0.1098	1	0.0478635	-0.294595	0	0	0	0	9	1
sp|P33992|MCM5_HUMAN	P33992	MCM5_HUMAN	MCM5	734	Homo sapiens OX=9606	DNA replication licensing factor MCM5	47	39	26	45	23	39	42	36	29	235	216.667	173.333	264.706	135.294	229.412	200	171.429	145	208.333	209.804	172.143	0.0086	0.0658	0.066	1	0.010148	-0.275287	0	0	0	0	9	1
sp|Q14566|MCM6_HUMAN	Q14566	MCM6_HUMAN	MCM6	821	Homo sapiens OX=9606	DNA replication licensing factor MCM6	39	36	25	23	17	40	30	24	14	195	200	166.667	135.294	100	235.294	142.857	114.286	70	187.222	156.863	109.048	0.0039	0.1927	0.2549	1	-0.255249	-0.779793	0	0	0	0	9	1
sp|P33993|MCM7_HUMAN	P33993	MCM7_HUMAN	MCM7	719	Homo sapiens OX=9606	DNA replication licensing factor MCM7	49	57	47	54	49	46	57	50	42	245	316.667	313.333	317.647	288.235	270.588	271.429	238.095	210	291.667	292.157	239.841	0.0248	0.1713	0.2319	1	0.00242266	-0.282241	0	0	0	0	9	1
sp|Q9BTE3|MCMBP_HUMAN	Q9BTE3	MCMBP_HUMAN	MCMBP	642	Homo sapiens OX=9606	Mini-chromosome maintenance complex-binding protein	8	6	2	11	2	10	11	8	5	40	33.3333	13.3333	64.7059	11.7647	58.8235	52.381	38.0952	25	28.8889	45.098	38.4921	0.0096	0.0136	0.0004	1	0.64255	0.414046	0	0	0	0	9	1
sp|Q96EZ8|MCRS1_HUMAN	Q96EZ8	MCRS1_HUMAN	MCRS1	462	Homo sapiens OX=9606	Microspherule protein 1	10	7	4	10	5	4	9	5	3	50	38.8889	26.6667	58.8235	29.4118	23.5294	42.8571	23.8095	15	38.5185	37.2549	27.2222	0.0031	0.0011	0.0016	1	-0.0481219	-0.500767	0	0	0	0		1
sp|Q14676|MDC1_HUMAN	Q14676	MDC1_HUMAN	MDC1	2089	Homo sapiens OX=9606	Mediator of DNA damage checkpoint protein 1	14	9	5	6	6	6	14	11	7	70	50	33.3333	35.2941	35.2941	35.2941	66.6667	52.381	35	51.1111	35.2941	51.3492	0	0.0595	0.0246	1	-0.534209	0.00670502	0	0	0	0		1
sp|Q9HAF1|EAF6_HUMAN	Q9HAF1	EAF6_HUMAN	MEAF6	191	Homo sapiens OX=9606	Chromatin modification-related protein MEAF6	9	6	6	8	6	5	8	4	6	45	33.3333	40	47.0588	35.2941	29.4118	38.0952	19.0476	30	39.4444	37.2549	29.0476	0.0037	0.0016	0.0031	1	-0.0823919	-0.441402	0	0	0	0		1
sp|Q96RN5|MED15_HUMAN	Q96RN5	MED15_HUMAN	MED15	788	Homo sapiens OX=9606	Mediator of RNA polymerase II transcription subunit 15	0	0	0	2	3	1	4	0	1	0	0	0	11.7647	17.6471	5.88235	19.0476	0	5	0	11.7647	8.01587	1	0.0379	0.1754	1	6	6	1	0	1	0	4	0
sp|Q9Y2X0|MED16_HUMAN	Q9Y2X0	MED16_HUMAN	MED16	877	Homo sapiens OX=9606	Mediator of RNA polymerase II transcription subunit 16	1	0	0	3	4	3	5	6	2	5	0	0	17.6471	23.5294	17.6471	23.8095	28.5714	10	1.66667	19.6078	20.7937	0.9241	0.006	0.0099	1	3.55639	3.64111	1	0	1	0	4	1
sp|Q9H944|MED20_HUMAN	Q9H944	MED20_HUMAN	MED20	212	Homo sapiens OX=9606	Mediator of RNA polymerase II transcription subunit 20	1	1	1	1	1	2	2	0	1	5	5.55556	6.66667	5.88235	5.88235	11.7647	9.52381	0	5	5.74074	7.84314	4.84127	0.9241	0.0366	0.1288	1	0.450194	-0.245851	0	0	0	0	4	1
sp|Q9ULK4|MED23_HUMAN	Q9ULK4	MED23_HUMAN	MED23	1368	Homo sapiens OX=9606	Mediator of RNA polymerase II transcription subunit 23	10	5	2	17	11	8	13	10	5	50	27.7778	13.3333	100	64.7059	47.0588	61.9048	47.619	25	30.3704	70.5882	44.8413	0.008	0.002	0.0058	1	1.21676	0.562163	1	0	0	0	4	0
sp|O75448|MED24_HUMAN	O75448	MED24_HUMAN	MED24	989	Homo sapiens OX=9606	Mediator of RNA polymerase II transcription subunit 24	3	0	0	6	6	2	6	8	1	15	0	0	35.2941	35.2941	11.7647	28.5714	38.0952	5	5	27.451	23.8889	0.2353	0.012	0.0327	1	2.45686	2.25634	1	0	1	0	4	1
sp|Q9NPJ6|MED4_HUMAN	Q9NPJ6	MED4_HUMAN	MED4	270	Homo sapiens OX=9606	Mediator of RNA polymerase II transcription subunit 4	2	6	1	4	3	2	3	3	1	10	33.3333	6.66667	23.5294	17.6471	11.7647	14.2857	14.2857	5	16.6667	17.6471	11.1905	0.0153	0.0095	0.0178	1	0.0824622	-0.574694	0	0	0	0	4	1
sp|Q06413|MEF2C_HUMAN	Q06413	MEF2C_HUMAN	MEF2C	473	Homo sapiens OX=9606	Myocyte-specific enhancer factor 2C	21	13	12	15	14	11	13	7	11	105	72.2222	80	88.2353	82.3529	64.7059	61.9048	33.3333	55	85.7407	78.4314	50.0794	0.0003	0	0.0001	1	-0.12855	-0.775765	0	0	0	0	1	0
sp|Q9Y316|MEMO1_HUMAN	Q9Y316	MEMO1_HUMAN	MEMO1	297	Homo sapiens OX=9606	Protein MEMO1	7	5	2	11	3	5	8	8	5	35	27.7778	13.3333	64.7059	17.6471	29.4118	38.0952	38.0952	25	25.3704	37.2549	33.7302	0.006	0.0021	0	1	0.554286	0.410895	0	0	0	0		1
sp|Q86U44|MTA70_HUMAN	Q86U44	MTA70_HUMAN	METTL3	580	Homo sapiens OX=9606	N6-adenosine-methyltransferase catalytic subunit	6	2	1	3	3	1	6	5	2	30	11.1111	6.66667	17.6471	17.6471	5.88235	28.5714	23.8095	10	15.9259	13.7255	20.7937	0.0183	0.0272	0.0047	1	-0.21452	0.384766	0	0	0	0		1
sp|Q8IWI9|MGAP_HUMAN	Q8IWI9	MGAP_HUMAN	MGA	3065	Homo sapiens OX=9606	MAX gene-associated protein	165	157	103	150	136	110	181	141	106	825	872.222	686.667	882.353	800	647.059	861.905	671.429	530	794.63	776.471	687.778	0	0	0	1	-0.0333513	-0.20834	0	0	0	0		1
sp|P16455|MGMT_HUMAN	P16455	MGMT_HUMAN	MGMT	207	Homo sapiens OX=9606	Methylated-DNA--protein-cysteine methyltransferase	1	2	3	1	2	2	3	2	0	5	11.1111	20	5.88235	11.7647	11.7647	14.2857	9.52381	0	12.037	9.80392	7.93651	0.0214	0.03	0.0929	1	-0.296049	-0.600904	0	0	0	0		0
sp|Q6PJG2|MDEAS_HUMAN	Q6PJG2	MDEAS_HUMAN	MIDEAS	1045	Homo sapiens OX=9606	Mitotic deacetylase-associated SANT domain protein	6	5	0	9	4	2	8	4	3	30	27.7778	0	52.9412	23.5294	11.7647	38.0952	19.0476	15	19.2593	29.4118	24.0476	0.0795	0.0109	0.0048	1	0.610841	0.320342	0	0	0	0		1
sp|P14174|MIF_HUMAN	P14174	MIF_HUMAN	MIF	115	Homo sapiens OX=9606	Macrophage migration inhibitory factor	4	6	4	3	1	2	4	3	3	20	33.3333	26.6667	17.6471	5.88235	11.7647	19.0476	14.2857	15	26.6667	11.7647	16.1111	0.0076	0.1118	0.0669	1	-1.18057	-0.726982	0	1	0	0		1
sp|Q13015|AF1Q_HUMAN	Q13015	AF1Q_HUMAN	MLLT11	90	Homo sapiens OX=9606	Protein AF1q	1	2	1	1	2	3	2	1	3	5	11.1111	6.66667	5.88235	11.7647	17.6471	9.52381	4.7619	15	7.59259	11.7647	9.7619	0.0291	0.0249	0.0186	1	0.631801	0.36257	0	0	0	0		0
sp|Q9BU76|MMTA2_HUMAN	Q9BU76	MMTA2_HUMAN	MMTAG2	263	Homo sapiens OX=9606	Multiple myeloma tumor-associated protein 2	1	3	1	3	1	0	1	1	1	5	16.6667	6.66667	17.6471	5.88235	0	4.7619	4.7619	5	9.44444	7.84314	4.84127	0.0237	0.1774	0.9349	1	-0.268035	-0.96408	0	0	0	0		0
sp|P51948|MAT1_HUMAN	P51948	MAT1_HUMAN	MNAT1	309	Homo sapiens OX=9606	CDK-activating kinase assembly factor MAT1	2	2	0	2	2	1	1	2	1	10	11.1111	0	11.7647	11.7647	5.88235	4.7619	9.52381	5	7.03704	9.80392	6.42857	0.0916	0.0306	0.0409	1	0.478391	-0.13047	0	0	0	0		1
sp|Q7L9L4|MOB1B_HUMAN	Q7L9L4	MOB1B_HUMAN	MOB1B	216	Homo sapiens OX=9606	MOB kinase activator 1B	11	4	6	5	4	9	5	7	4	55	22.2222	40	29.4118	23.5294	52.9412	23.8095	33.3333	20	39.0741	35.2941	25.7143	0.002	0.0361	0.0463	1	-0.146784	-0.603642	0	0	0	0		0
sp|O95396|MOCS3_HUMAN	O95396	MOCS3_HUMAN	MOCS3	460	Homo sapiens OX=9606	Adenylyltransferase and sulfurtransferase MOCS3	1	2	0	3	2	1	3	1	0	5	11.1111	0	17.6471	11.7647	5.88235	14.2857	4.7619	0	5.37037	11.7647	6.34921	0.1359	0.0202	0.1646	1	1.13137	0.241555	1	0	0	0		1
sp|Q9Y6X9|MORC2_HUMAN	Q9Y6X9	MORC2_HUMAN	MORC2	1032	Homo sapiens OX=9606	ATPase MORC2	25	27	5	21	16	12	34	24	12	125	150	33.3333	123.529	94.1176	70.5882	161.905	114.286	60	102.778	96.0784	112.063	0.0008	0	0	1	-0.0972439	0.124788	0	0	0	0		1
sp|Q14149|MORC3_HUMAN	Q14149	MORC3_HUMAN	MORC3	939	Homo sapiens OX=9606	MORC family CW-type zinc finger protein 3	32	28	23	43	32	26	47	44	40	160	155.556	153.333	252.941	188.235	152.941	223.81	209.524	200	156.296	198.039	211.111	0	0	0	1	0.341503	0.433719	0	0	0	0		1
sp|Q9UBU8|MO4L1_HUMAN	Q9UBU8	MO4L1_HUMAN	MORF4L1	362	Homo sapiens OX=9606	Mortality factor 4-like protein 1	13	8	3	6	5	6	7	2	5	65	44.4444	20	35.2941	29.4118	35.2941	33.3333	9.52381	25	43.1481	33.3333	22.619	0.0037	0.0005	0.0091	1	-0.372333	-0.93176	0	0	0	0	7	1
sp|P29372|3MG_HUMAN	P29372	3MG_HUMAN	MPG	298	Homo sapiens OX=9606	DNA-3-methyladenine glycosylase	4	1	1	4	0	3	7	7	3	20	5.55556	6.66667	23.5294	0	17.6471	33.3333	33.3333	15	10.7407	13.7255	27.2222	0.0261	0.0832	0.0004	1	0.353764	1.34169	0	0	1	0		0
sp|Q00013|EM55_HUMAN	Q00013	EM55_HUMAN	MPP1	466	Homo sapiens OX=9606	55 kDa erythrocyte membrane protein	5	4	0	7	2	7	2	3	2	25	22.2222	0	41.1765	11.7647	41.1765	9.52381	14.2857	10	15.7407	31.3725	11.2698	0.0601	0.0057	0.0132	1	0.994999	-0.482036	0	0	0	0		1
sp|P49959|MRE11_HUMAN	P49959	MRE11_HUMAN	MRE11	708	Homo sapiens OX=9606	Double-strand break repair protein MRE11	16	13	11	10	11	11	18	14	6	80	72.2222	73.3333	58.8235	64.7059	64.7059	85.7143	66.6667	30	75.1852	62.7451	60.7937	0	0.0001	0	1	-0.260946	-0.306528	0	0	0	0		1
sp|Q9NV56|MRGBP_HUMAN	Q9NV56	MRGBP_HUMAN	MRGBP	204	Homo sapiens OX=9606	MRG/MORF4L-binding protein	2	3	2	2	3	1	2	3	3	10	16.6667	13.3333	11.7647	17.6471	5.88235	9.52381	14.2857	15	13.3333	11.7647	12.9365	0.0139	0.0178	0.0096	1	-0.180572	-0.0435893	0	0	0	0		1
sp|Q9Y2R9|RT07_HUMAN	Q9Y2R9	RT07_HUMAN	MRPS7	242	Homo sapiens OX=9606	28S ribosomal protein S7, mitochondrial	2	1	2	2	2	1	1	1	1	10	5.55556	13.3333	11.7647	11.7647	5.88235	4.7619	4.7619	5	9.62963	9.80392	4.84127	0.0199	0.0187	0.9349	1	0.0258786	-0.992095	0	0	0	0		1
sp|Q6P1R3|MSD2_HUMAN	Q6P1R3	MSD2_HUMAN	MSANTD2	559	Homo sapiens OX=9606	Myb/SANT-like DNA-binding domain-containing protein 2	7	5	1	3	3	0	1	1	1	35	27.7778	6.66667	17.6471	17.6471	0	4.7619	4.7619	5	23.1481	11.7647	4.84127	0.017	0.1072	0.9349	1	-0.976432	-2.25744	0	0	0	1		1
sp|Q8NCY6|MSD4_HUMAN	Q8NCY6	MSD4_HUMAN	MSANTD4	345	Homo sapiens OX=9606	Myb/SANT-like DNA-binding domain-containing protein 4	4	4	2	6	7	2	2	1	0	20	22.2222	13.3333	35.2941	41.1765	11.7647	9.52381	4.7619	0	18.5185	29.4118	4.7619	0.0104	0.0049	0.1559	1	0.667425	-1.95936	0	0	0	1		1
sp|P43246|MSH2_HUMAN	P43246	MSH2_HUMAN	MSH2	934	Homo sapiens OX=9606	DNA mismatch repair protein Msh2	15	13	9	23	18	10	15	13	7	75	72.2222	60	135.294	105.882	58.8235	71.4286	61.9048	35	69.0741	100	56.1111	0.0016	0	0	1	0.533784	-0.299858	0	0	0	0		1
sp|Q68DK7|MSL1_HUMAN	Q68DK7	MSL1_HUMAN	MSL1	614	Homo sapiens OX=9606	Male-specific lethal 1 homolog	3	0	0	2	0	0	4	2	1	15	0	0	11.7647	0	0	19.0476	9.52381	5	5	3.92157	11.1905	0.2126	0.2384	0.031	1	-0.350497	1.16227	0	0	1	0		1
sp|P26038|MOES_HUMAN	P26038	MOES_HUMAN	MSN	577	Homo sapiens OX=9606	Moesin	4	2	0	1	1	3	14	7	2	20	11.1111	0	5.88235	5.88235	17.6471	66.6667	33.3333	10	10.3704	9.80392	36.6667	0.094	0.0489	0.0072	1	-0.0810366	1.822	0	0	1	0		0
sp|Q13330|MTA1_HUMAN	Q13330	MTA1_HUMAN	MTA1	715	Homo sapiens OX=9606	Metastasis-associated protein MTA1	88	98	53	92	64	53	90	56	52	440	544.444	353.333	541.176	376.471	311.765	428.571	266.667	260	445.926	409.804	318.413	0	0	0	1	-0.12187	-0.485906	0	0	0	0	6	1
sp|O94776|MTA2_HUMAN	O94776	MTA2_HUMAN	MTA2	668	Homo sapiens OX=9606	Metastasis-associated protein MTA2	94	89	47	92	77	67	86	81	64	470	494.444	313.333	541.176	452.941	394.118	409.524	385.714	320	425.926	462.745	371.746	0	0	0	1	0.119615	-0.196285	0	0	0	0	6	1
sp|Q9BTC8|MTA3_HUMAN	Q9BTC8	MTA3_HUMAN	MTA3	594	Homo sapiens OX=9606	Metastasis-associated protein MTA3	9	5	6	8	5	5	9	6	7	45	27.7778	40	47.0588	29.4118	29.4118	42.8571	28.5714	35	37.5926	35.2941	35.4762	0.0016	0.0021	0.0012	1	-0.0910207	-0.0835973	0	0	0	0	6	1
sp|Q13126|MTAP_HUMAN	Q13126	MTAP_HUMAN	MTAP	283	Homo sapiens OX=9606	S-methyl-5'-thioadenosine phosphorylase	6	8	2	3	3	4	5	6	2	30	44.4444	13.3333	17.6471	17.6471	23.5294	23.8095	28.5714	10	29.2593	19.6078	20.7937	0.0039	0.0052	0.0047	1	-0.577462	-0.49275	0	0	0	0		0
sp|P11586|C1TC_HUMAN	P11586	C1TC_HUMAN	MTHFD1	935	Homo sapiens OX=9606	C-1-tetrahydrofolate synthase, cytoplasmic	17	21	9	19	18	17	16	19	9	85	116.667	60	111.765	105.882	100	76.1905	90.4762	45	87.2222	105.882	70.5556	0	0.1402	0.2068	1	0.279695	-0.305936	0	0	0	0		1
sp|P58546|MTPN_HUMAN	P58546	MTPN_HUMAN	MTPN	118	Homo sapiens OX=9606	Myotrophin	7	7	4	4	3	4	4	3	4	35	38.8889	26.6667	23.5294	17.6471	23.5294	19.0476	14.2857	20	33.5185	21.5686	17.7778	0.0023	0.3061	0.3138	1	-0.636024	-0.914883	0	0	0	0		1
sp|P42285|MTREX_HUMAN	P42285	MTREX_HUMAN	MTREX	1042	Homo sapiens OX=9606	Exosome RNA helicase MTR4	36	29	22	34	22	24	29	21	14	180	161.111	146.667	200	129.412	141.176	138.095	100	70	162.593	156.863	102.698	0.0478	0.332	0.9349	1	-0.0517588	-0.662848	0	0	0	0		1
sp|P10242|MYB_HUMAN	P10242	MYB_HUMAN	MYB	640	Homo sapiens OX=9606	Transcriptional activator Myb	11	8	12	5	6	2	4	3	4	55	44.4444	80	29.4118	35.2941	11.7647	19.0476	14.2857	20	59.8148	25.4902	17.7778	0.0014	0.0101	0.0069	1	-1.23056	-1.75043	0	1	0	1	1	1
sp|P10244|MYBB_HUMAN	P10244	MYBB_HUMAN	MYBL2	700	Homo sapiens OX=9606	Myb-related protein B	16	15	9	18	8	9	16	11	12	80	83.3333	60	105.882	47.0588	52.9412	76.1905	52.381	60	74.4444	68.6275	62.8571	0.002	0	0.0001	1	-0.117378	-0.244087	0	0	0	0		1
sp|P01106|MYC_HUMAN	P01106	MYC_HUMAN	MYC	439	Homo sapiens OX=9606	Myc proto-oncogene protein	1	2	1	2	2	1	1	0	0	5	11.1111	6.66667	11.7647	11.7647	5.88235	4.7619	0	0	7.59259	9.80392	1.5873	0.0325	0.0202	0.9349	1	0.368766	-2.25802	0	0	0	1	1	1
sp|Q13506|NAB1_HUMAN	Q13506	NAB1_HUMAN	NAB1	487	Homo sapiens OX=9606	NGFI-A-binding protein 1	0	0	0	4	2	2	0	0	0	0	0	0	23.5294	11.7647	11.7647	0	0	0	0	15.6863	0	1	0.0126	1	1	6	0	1	0	0	0		1
sp|Q15742|NAB2_HUMAN	Q15742	NAB2_HUMAN	NAB2	525	Homo sapiens OX=9606	NGFI-A-binding protein 2	1	0	0	4	6	3	5	5	4	5	0	0	23.5294	35.2941	17.6471	23.8095	23.8095	20	1.66667	25.4902	22.5397	0.9241	0.0032	0.0013	1	3.9349	3.75743	1	0	1	0		1
sp|E9PAV3|NACAM_HUMAN	E9PAV3	NACAM_HUMAN	NACA	2078	Homo sapiens OX=9606	Nascent polypeptide-associated complex subunit alpha, muscle-specific form	6	6	5	2	6	7	9	5	6	30	33.3333	33.3333	11.7647	35.2941	41.1765	42.8571	23.8095	30	32.2222	29.4118	32.2222	0.002	0.2013	0.1843	1	-0.131663	0	0	0	0	0		0
sp|Q96RE7|NACC1_HUMAN	Q96RE7	NACC1_HUMAN	NACC1	527	Homo sapiens OX=9606	Nucleus accumbens-associated protein 1	13	9	4	15	6	6	19	11	3	65	50	26.6667	88.2353	35.2941	35.2941	90.4762	52.381	15	47.2222	52.9412	52.619	0.0027	0	0.0016	1	0.164924	0.156119	0	0	0	0		1
sp|Q96HR8|NAF1_HUMAN	Q96HR8	NAF1_HUMAN	NAF1	494	Homo sapiens OX=9606	H/ACA ribonucleoprotein complex non-core subunit NAF1	8	7	4	6	7	4	8	4	4	40	38.8889	26.6667	35.2941	41.1765	23.5294	38.0952	19.0476	20	35.1852	33.3333	25.7143	0.002	0.0327	0.0434	1	-0.0780025	-0.452398	0	0	0	0		1
sp|Q9UJ70|NAGK_HUMAN	Q9UJ70	NAGK_HUMAN	NAGK	344	Homo sapiens OX=9606	N-acetyl-D-glucosamine kinase	3	1	1	1	0	0	2	0	2	15	5.55556	6.66667	5.88235	0	0	9.52381	0	10	9.07407	1.96078	6.50794	0.0278	0.9333	0.1109	1	-2.21032	-0.47955	0	1	0	0		0
sp|P43490|NAMPT_HUMAN	P43490	NAMPT_HUMAN	NAMPT	491	Homo sapiens OX=9606	Nicotinamide phosphoribosyltransferase	7	5	4	10	4	10	7	5	4	35	27.7778	26.6667	58.8235	23.5294	58.8235	33.3333	23.8095	20	29.8148	47.0588	25.7143	0.008	0	0.0036	1	0.658436	-0.213459	0	0	0	0		1
sp|Q9NR45|SIAS_HUMAN	Q9NR45	SIAS_HUMAN	NANS	359	Homo sapiens OX=9606	Sialic acid synthase	3	3	2	0	3	2	3	4	0	15	16.6667	13.3333	0	17.6471	11.7647	14.2857	19.0476	0	15	9.80392	11.1111	0.009	0.0893	0.0846	1	-0.613532	-0.432959	0	0	0	0		1
sp|P54920|SNAA_HUMAN	P54920	SNAA_HUMAN	NAPA	295	Homo sapiens OX=9606	Alpha-soluble NSF attachment protein	8	4	1	9	8	8	10	3	4	40	22.2222	6.66667	52.9412	47.0588	47.0588	47.619	14.2857	20	22.963	49.0196	27.3016	0.0153	0.0007	0.0038	1	1.09405	0.249676	1	0	0	0		0
sp|O43776|SYNC_HUMAN	O43776	SYNC_HUMAN	NARS1	548	Homo sapiens OX=9606	Asparagine--tRNA ligase, cytoplasmic	6	1	1	1	1	0	4	1	0	30	5.55556	6.66667	5.88235	5.88235	0	19.0476	4.7619	0	14.0741	3.92157	7.93651	0.0278	0.9333	0.1675	1	-1.84354	-0.826464	0	1	0	0		0
sp|P49321|NASP_HUMAN	P49321	NASP_HUMAN	NASP	788	Homo sapiens OX=9606	Nuclear autoantigenic sperm protein	18	19	8	14	13	12	18	13	14	90	105.556	53.3333	82.3529	76.4706	70.5882	85.7143	61.9048	70	82.963	76.4706	72.5397	0.0006	0.0361	0.0345	1	-0.117562	-0.193697	0	0	0	0		1
sp|O60934|NBN_HUMAN	O60934	NBN_HUMAN	NBN	754	Homo sapiens OX=9606	Nibrin	20	14	7	7	10	8	11	8	6	100	77.7778	46.6667	41.1765	58.8235	47.0588	52.381	38.0952	30	74.8148	49.0196	40.1587	0.0003	0	0.0004	1	-0.609965	-0.89761	0	0	0	0		1
sp|Q9BPX3|CND3_HUMAN	Q9BPX3	CND3_HUMAN	NCAPG	1015	Homo sapiens OX=9606	Condensin complex subunit 3	4	2	2	5	2	5	4	4	2	20	11.1111	13.3333	29.4118	11.7647	29.4118	19.0476	19.0476	10	14.8148	23.5294	16.0317	0.011	0.2632	0.2987	1	0.667425	0.113891	0	0	0	0		1
sp|Q15003|CND2_HUMAN	Q15003	CND2_HUMAN	NCAPH	741	Homo sapiens OX=9606	Condensin complex subunit 2	4	0	1	1	1	4	5	3	1	20	0	6.66667	5.88235	5.88235	23.5294	23.8095	14.2857	5	8.88889	11.7647	14.3651	0.1346	0.059	0.0315	1	0.40439	0.692491	0	0	0	0		1
sp|Q09161|NCBP1_HUMAN	Q09161	NCBP1_HUMAN	NCBP1	790	Homo sapiens OX=9606	Nuclear cap-binding protein subunit 1	14	8	8	6	6	8	13	9	5	70	44.4444	53.3333	35.2941	35.2941	47.0588	61.9048	42.8571	25	55.9259	39.2157	43.254	0.0023	0.0573	0.0474	1	-0.512086	-0.370685	0	0	0	0		0
sp|P52298|NCBP2_HUMAN	P52298	NCBP2_HUMAN	NCBP2	156	Homo sapiens OX=9606	Nuclear cap-binding protein subunit 2	1	1	2	2	3	2	1	1	3	5	5.55556	13.3333	11.7647	17.6471	11.7647	4.7619	4.7619	15	7.96296	13.7255	8.1746	0.0314	0.0095	0.042	1	0.78548	0.0378434	0	0	0	0		1
sp|A6NI72|NCF1B_HUMAN	A6NI72	NCF1B_HUMAN	NCF1B	391	Homo sapiens OX=9606	Putative neutrophil cytosol factor 1B	0	0	0	0	0	0	50	43	36	0	0	0	0	0	0	238.095	204.762	180	0	0	207.619	1	1	0	1	0	6	0	0	1	0		0
sp|Q15080|NCF4_HUMAN	Q15080	NCF4_HUMAN	NCF4	339	Homo sapiens OX=9606	Neutrophil cytosol factor 4	6	3	3	2	3	3	5	1	2	30	16.6667	20	11.7647	17.6471	17.6471	23.8095	4.7619	10	22.2222	15.6863	12.8571	0.007	0.0106	0.0261	1	-0.5025	-0.789433	0	0	0	0		0
sp|Q15596|NCOA2_HUMAN	Q15596	NCOA2_HUMAN	NCOA2	1464	Homo sapiens OX=9606	Nuclear receptor coactivator 2	4	4	0	36	15	17	30	22	14	20	22.2222	0	211.765	88.2353	100	142.857	104.762	70	14.0741	133.333	105.873	0.1463	0	0	1	3.24393	2.91122	1	0	1	0	2	1
sp|Q9Y6Q9|NCOA3_HUMAN	Q9Y6Q9	NCOA3_HUMAN	NCOA3	1424	Homo sapiens OX=9606	Nuclear receptor coactivator 3	2	0	0	29	26	25	38	32	31	10	0	0	170.588	152.941	147.059	180.952	152.381	155	3.33333	156.863	162.778	0.2548	0	0	1	5.55639	5.60979	1	0	1	0	2	1
sp|Q9HCD5|NCOA5_HUMAN	Q9HCD5	NCOA5_HUMAN	NCOA5	579	Homo sapiens OX=9606	Nuclear receptor coactivator 5	10	15	4	14	7	6	16	15	6	50	83.3333	26.6667	82.3529	41.1765	35.2941	76.1905	71.4286	30	53.3333	52.9412	59.2063	0.0029	0.0119	0.0072	1	-0.0106472	0.150714	0	0	0	0	2	0
sp|Q9Y618|NCOR2_HUMAN	Q9Y618	NCOR2_HUMAN	NCOR2	2514	Homo sapiens OX=9606	Nuclear receptor corepressor 2	9	2	0	17	4	2	6	2	1	45	11.1111	0	100	23.5294	11.7647	28.5714	9.52381	5	18.7037	45.098	14.3651	0.1597	0.0349	0.0808	1	1.26974	-0.380758	1	0	0	0		1
sp|Q15843|NEDD8_HUMAN	Q15843	NEDD8_HUMAN	NEDD8	81	Homo sapiens	NEDD8	6	4	4	5	3	5	3	3	5	30	22.2222	26.6667	29.4118	17.6471	29.4118	14.2857	14.2857	25	26.2963	25.4902	17.8571	0.0028	0.055	0.0675	1	-0.0449171	-0.558358	0	0	0	0		1
sp|Q8TDX7|NEK7_HUMAN	Q8TDX7	NEK7_HUMAN	NEK7	302	Homo sapiens OX=9606	Serine/threonine-protein kinase Nek7	1	1	0	1	0	0	1	2	1	5	5.55556	0	5.88235	0	0	4.7619	9.52381	5	3.51852	1.96078	6.42857	0.9241	0.9333	0.0438	1	-0.843537	0.86953	0	0	0	0		0
sp|Q9H3P2|NELFA_HUMAN	Q9H3P2	NELFA_HUMAN	NELFA	528	Homo sapiens OX=9606	Negative elongation factor A	17	9	3	16	9	14	10	10	8	85	50	20	94.1176	52.9412	82.3529	47.619	47.619	40	51.6667	76.4706	45.0794	0.0048	0	0.0002	1	0.565671	-0.196767	0	0	0	0		1
sp|Q8WX92|NELFB_HUMAN	Q8WX92	NELFB_HUMAN	NELFB	580	Homo sapiens OX=9606	Negative elongation factor B	25	13	8	24	11	9	16	11	11	125	72.2222	53.3333	141.176	64.7059	52.9412	76.1905	52.381	55	83.5185	86.2745	61.1905	0.0002	0	0	1	0.0468383	-0.448789	0	0	0	0		1
sp|Q8IXH7|NELFD_HUMAN	Q8IXH7	NELFD_HUMAN	NELFCD	590	Homo sapiens OX=9606	Negative elongation factor C/D	18	10	2	10	8	6	11	11	5	90	55.5556	13.3333	58.8235	47.0588	35.2941	52.381	52.381	25	52.963	47.0588	43.254	0.0072	0.0129	0.0141	1	-0.170519	-0.292151	0	0	0	0		1
sp|P18615|NELFE_HUMAN	P18615	NELFE_HUMAN	NELFE	380	Homo sapiens OX=9606	Negative elongation factor E	19	13	4	14	9	12	10	13	6	95	72.2222	26.6667	82.3529	52.9412	70.5882	47.619	61.9048	30	64.6296	68.6275	46.5079	0.0002	0	0.0001	1	0.08659	-0.474719	0	0	0	0		1
sp|Q8NCF5|NF2IP_HUMAN	Q8NCF5	NF2IP_HUMAN	NFATC2IP	419	Homo sapiens OX=9606	NFATC2-interacting protein	14	5	6	8	6	3	4	8	5	70	27.7778	40	47.0588	35.2941	17.6471	19.0476	38.0952	25	45.9259	33.3333	27.381	0.0011	0.0013	0.0027	1	-0.462343	-0.746136	0	0	0	0		1
sp|Q16621|NFE2_HUMAN	Q16621	NFE2_HUMAN	NFE2	373	Homo sapiens OX=9606	Transcription factor NF-E2 45 kDa subunit	0	0	0	0	0	0	3	3	3	0	0	0	0	0	0	14.2857	14.2857	15	0	0	14.5238	1	1	0.0072	1	0	6	0	0	1	0	1	0
sp|P08651|NFIC_HUMAN	P08651	NFIC_HUMAN	NFIC	508	Homo sapiens OX=9606	Nuclear factor 1 C-type	4	4	4	5	3	3	5	4	6	20	22.2222	26.6667	29.4118	17.6471	17.6471	23.8095	19.0476	30	22.963	21.5686	24.2857	0.0099	0.0011	0.0024	1	-0.0903744	0.0807991	0	0	0	0	1	1
sp|Q16649|NFIL3_HUMAN	Q16649	NFIL3_HUMAN	NFIL3	462	Homo sapiens OX=9606	Nuclear factor interleukin-3-regulated protein	4	10	4	18	18	11	16	12	9	20	55.5556	26.6667	105.882	105.882	64.7059	76.1905	57.1429	45	34.0741	92.1569	59.4444	0.0041	0	0.0004	1	1.43542	0.802868	1	0	0	0	1	1
sp|Q14938|NFIX_HUMAN	Q14938	NFIX_HUMAN	NFIX	502	Homo sapiens OX=9606	Nuclear factor 1 X-type	4	2	3	4	3	1	2	1	2	20	11.1111	20	23.5294	17.6471	5.88235	9.52381	4.7619	10	17.037	15.6863	8.09524	0.0125	0.0147	0.0428	1	-0.119172	-1.07353	0	0	0	1	1	0
sp|Q6P4R8|NFRKB_HUMAN	Q6P4R8	NFRKB_HUMAN	NFRKB	1299	Homo sapiens OX=9606	Nuclear factor related to kappa-B-binding protein	4	2	2	2	3	4	2	0	0	20	11.1111	13.3333	11.7647	17.6471	23.5294	9.52381	0	0	14.8148	17.6471	3.1746	0.0113	0.0202	0.2975	1	0.252387	-2.22239	0	0	0	1		1
sp|Q13952|NFYC_HUMAN	Q13952	NFYC_HUMAN	NFYC	458	Homo sapiens OX=9606	Nuclear transcription factor Y subunit gamma	1	3	1	2	1	1	1	2	3	5	16.6667	6.66667	11.7647	5.88235	5.88235	4.7619	9.52381	15	9.44444	7.84314	9.7619	0.0317	0.0493	0.0347	1	-0.268035	0.0476967	0	0	0	0	1	0
sp|Q6KC79|NIPBL_HUMAN	Q6KC79	NIPBL_HUMAN	NIPBL	2804	Homo sapiens OX=9606	Nipped-B-like protein	9	3	4	4	6	4	8	4	5	45	16.6667	26.6667	23.5294	35.2941	23.5294	38.0952	19.0476	25	29.4444	27.451	27.381	0.007	0.0073	0.0096	1	-0.101138	-0.104823	0	0	0	0		1
sp|Q9NVX2|NLE1_HUMAN	Q9NVX2	NLE1_HUMAN	NLE1	485	Homo sapiens OX=9606	Notchless protein homolog 1	7	9	2	9	0	2	6	6	0	35	50	13.3333	52.9412	0	11.7647	28.5714	28.5714	0	32.7778	21.5686	19.0476	0.006	0.3159	0.3469	1	-0.603784	-0.783107	0	0	0	0		1
sp|Q96D46|NMD3_HUMAN	Q96D46	NMD3_HUMAN	NMD3	503	Homo sapiens OX=9606	60S ribosomal export protein NMD3	2	5	0	6	6	1	1	0	0	10	27.7778	0	35.2941	35.2941	5.88235	4.7619	0	0	12.5926	25.4902	1.5873	0.0916	0.0333	0.9349	1	1.01737	-2.98793	1	0	0	1		1
sp|P15531|NDKA_HUMAN	P15531	NDKA_HUMAN	NME1	152	Homo sapiens OX=9606	Nucleoside diphosphate kinase A	22	23	21	16	19	18	19	19	13	110	127.778	140	94.1176	111.765	105.882	90.4762	90.4762	65	125.926	103.922	81.9841	0.0141	0.165	0.2173	1	-0.27708	-0.619159	0	0	0	0		1
sp|P22392|NDKB_HUMAN	P22392	NDKB_HUMAN	NME2	152	Homo sapiens OX=9606	Nucleoside diphosphate kinase B	4	6	4	7	1	4	4	1	2	20	33.3333	26.6667	41.1765	5.88235	23.5294	19.0476	4.7619	10	26.6667	23.5294	11.2698	0.007	0.1461	0.2128	1	-0.180572	-1.24257	0	0	0	1		1
sp|Q96MY1|NOL4L_HUMAN	Q96MY1	NOL4L_HUMAN	NOL4L	436	Homo sapiens OX=9606	Nucleolar protein 4-like	6	4	2	5	1	4	3	3	1	30	22.2222	13.3333	29.4118	5.88235	23.5294	14.2857	14.2857	5	21.8519	19.6078	11.1905	0.0094	0.0189	0.0225	1	-0.156325	-0.965484	0	0	0	0		1
sp|Q9Y314|NOSIP_HUMAN	Q9Y314	NOSIP_HUMAN	NOSIP	301	Homo sapiens OX=9606	Nitric oxide synthase-interacting protein	21	20	13	26	17	16	20	12	15	105	111.111	86.6667	152.941	100	94.1176	95.2381	57.1429	75	100.926	115.686	75.7937	0	0	0	1	0.196921	-0.413148	0	0	0	0		1
sp|Q8TAT6|NPL4_HUMAN	Q8TAT6	NPL4_HUMAN	NPLOC4	608	Homo sapiens OX=9606	Nuclear protein localization protein 4 homolog	7	8	6	9	7	8	8	7	7	35	44.4444	40	52.9412	41.1765	47.0588	38.0952	33.3333	35	39.8148	47.0588	35.4762	0.002	0.0007	0.0007	1	0.24116	-0.166454	0	0	0	0		1
sp|P13056|NR2C1_HUMAN	P13056	NR2C1_HUMAN	NR2C1	603	Homo sapiens OX=9606	Nuclear receptor subfamily 2 group C member 1	1	4	0	2	4	4	3	2	4	5	22.2222	0	11.7647	23.5294	23.5294	14.2857	9.52381	20	9.07407	19.6078	14.6032	0.1393	0.012	0.0133	1	1.11161	0.68646	1	0	0	0	1	1
sp|P49116|NR2C2_HUMAN	P49116	NR2C2_HUMAN	NR2C2	596	Homo sapiens OX=9606	Nuclear receptor subfamily 2 group C member 2	23	16	9	26	17	6	23	16	11	115	88.8889	60	152.941	100	35.2941	109.524	76.1905	55	87.963	96.0784	80.2381	0.0011	0.0001	0	1	0.127316	-0.132609	0	0	0	0	1	1
sp|P48552|NRIP1_HUMAN	P48552	NRIP1_HUMAN	NRIP1	1158	Homo sapiens OX=9606	Nuclear receptor-interacting protein 1	19	17	4	65	53	48	45	38	31	95	94.4444	26.6667	382.353	311.765	282.353	214.286	180.952	155	72.037	325.49	183.413	0.0008	0	0	1	2.1758	1.34828	1	0	1	0	2	1
sp|Q96L73|NSD1_HUMAN	Q96L73	NSD1_HUMAN	NSD1	2696	Homo sapiens OX=9606	Histone-lysine N-methyltransferase, H3 lysine-36 specific	12	13	5	11	6	6	10	6	4	60	72.2222	33.3333	64.7059	35.2941	35.2941	47.619	28.5714	20	55.1852	45.098	32.0635	0.0006	0.002	0.0042	1	-0.291216	-0.783349	0	0	0	0		1
sp|O96028|NSD2_HUMAN	O96028	NSD2_HUMAN	NSD2	1365	Homo sapiens OX=9606	Histone-lysine N-methyltransferase NSD2	8	9	5	11	5	5	13	3	9	40	50	33.3333	64.7059	29.4118	29.4118	61.9048	14.2857	45	41.1111	41.1765	40.3968	0.0014	0.0152	0.0418	1	0.00229181	-0.0252864	0	0	0	0		1
sp|Q9BZ95|NSD3_HUMAN	Q9BZ95	NSD3_HUMAN	NSD3	1437	Homo sapiens OX=9606	Histone-lysine N-methyltransferase NSD3	6	8	2	8	2	2	9	5	5	30	44.4444	13.3333	47.0588	11.7647	11.7647	42.8571	23.8095	25	29.2593	23.5294	30.5556	0.005	0.0141	0.0018	1	-0.314428	0.0625415	0	0	0	0		1
sp|Q8WV22|NSE1_HUMAN	Q8WV22	NSE1_HUMAN	NSMCE1	266	Homo sapiens OX=9606	Non-structural maintenance of chromosomes element 1 homolog	7	8	3	5	1	1	5	6	2	35	44.4444	20	29.4118	5.88235	5.88235	23.8095	28.5714	10	33.1481	13.7255	20.7937	0.0023	0.0361	0.0008	1	-1.27207	-0.672785	0	1	0	0		1
sp|Q96MF7|NSE2_HUMAN	Q96MF7	NSE2_HUMAN	NSMCE2	247	Homo sapiens OX=9606	E3 SUMO-protein ligase NSE2	2	3	1	1	2	2	5	4	3	10	16.6667	6.66667	5.88235	11.7647	11.7647	23.8095	19.0476	15	11.1111	9.80392	19.2857	0.0183	0.0229	0.0021	1	-0.180572	0.795529	0	0	0	0	3	1
sp|Q96MG7|NSE3_HUMAN	Q96MG7	NSE3_HUMAN	NSMCE3	304	Homo sapiens OX=9606	Non-structural maintenance of chromosomes element 3 homolog	5	6	0	3	0	0	5	3	0	25	33.3333	0	17.6471	0	0	23.8095	14.2857	0	19.4444	5.88235	12.6984	0.0493	0.1983	0.0863	1	-1.72489	-0.61471	0	1	0	0		1
sp|Q9NXX6|NSE4A_HUMAN	Q9NXX6	NSE4A_HUMAN	NSMCE4A	385	Homo sapiens OX=9606	Non-structural maintenance of chromosomes element 4 homolog A	8	7	4	7	7	4	10	9	11	40	38.8889	26.6667	41.1765	41.1765	23.5294	47.619	42.8571	55	35.1852	35.2941	48.4921	0.0037	0.0016	0.0001	1	0.00445965	0.462781	0	0	0	0		1
sp|Q08J23|NSUN2_HUMAN	Q08J23	NSUN2_HUMAN	NSUN2	767	Homo sapiens OX=9606	RNA cytosine C(5)-methyltransferase NSUN2	27	19	9	23	16	19	23	21	16	135	105.556	60	135.294	94.1176	111.765	109.524	100	80	100.185	113.725	96.5079	0.0386	0.3212	0.3428	1	0.182886	-0.0539497	0	0	0	0		1
sp|Q96P11|NSUN5_HUMAN	Q96P11	NSUN5_HUMAN	NSUN5	429	Homo sapiens OX=9606	28S rRNA (cytosine-C(5))-methyltransferase	7	3	2	8	4	1	10	5	3	35	16.6667	13.3333	47.0588	23.5294	5.88235	47.619	23.8095	15	21.6667	25.4902	28.8095	0.0085	0.9333	0.3424	1	0.234465	0.411069	0	0	0	0		0
sp|Q9Y5Y2|NUBP2_HUMAN	Q9Y5Y2	NUBP2_HUMAN	NUBP2	271	Homo sapiens OX=9606	Cytosolic Fe-S cluster assembly factor NUBP2	1	3	0	1	2	1	1	2	0	5	16.6667	0	5.88235	11.7647	5.88235	4.7619	9.52381	0	7.22222	7.84314	4.7619	0.1068	0.0349	0.1555	1	0.118988	-0.600904	0	0	0	0		1
sp|Q96RS6|NUDC1_HUMAN	Q96RS6	NUDC1_HUMAN	NUDCD1	583	Homo sapiens OX=9606	NudC domain-containing protein 1	11	7	9	11	4	7	10	8	1	55	38.8889	60	64.7059	23.5294	41.1765	47.619	38.0952	5	51.2963	43.1373	30.2381	0.0011	0.0015	0.0378	1	-0.24992	-0.762487	0	0	0	0		0
sp|Q8WVJ2|NUDC2_HUMAN	Q8WVJ2	NUDC2_HUMAN	NUDCD2	157	Homo sapiens OX=9606	NudC domain-containing protein 2	4	1	1	0	2	3	0	1	1	20	5.55556	6.66667	0	11.7647	17.6471	0	4.7619	5	10.7407	9.80392	3.25397	0.0255	0.0788	0.9349	1	-0.131663	-1.72282	0	0	0	1		1
sp|Q14980|NUMA1_HUMAN	Q14980	NUMA1_HUMAN	NUMA1	2115	Homo sapiens OX=9606	Nuclear mitotic apparatus protein 1	127	114	74	92	106	99	102	110	81	635	633.333	493.333	541.176	623.529	582.353	485.714	523.81	405	587.222	582.353	471.508	0	0	0	1	-0.0120128	-0.316625	0	0	0	0		1
sp|P57740|NU107_HUMAN	P57740	NU107_HUMAN	NUP107	925	Homo sapiens OX=9606	Nuclear pore complex protein Nup107	3	3	1	5	5	2	1	1	0	15	16.6667	6.66667	29.4118	29.4118	11.7647	4.7619	4.7619	0	12.7778	23.5294	3.1746	0.0199	0.0059	0.9349	1	0.880828	-2.00899	0	0	0	1		1
sp|P49790|NU153_HUMAN	P49790	NU153_HUMAN	NUP153	1475	Homo sapiens OX=9606	Nuclear pore complex protein Nup153	3	1	1	5	3	0	4	6	0	15	5.55556	6.66667	29.4118	17.6471	0	19.0476	28.5714	0	9.07407	15.6863	15.873	0.037	0.1337	0.1435	1	0.78968	0.806754	0	0	0	0		1
sp|Q9UKX7|NUP50_HUMAN	Q9UKX7	NUP50_HUMAN	NUP50	468	Homo sapiens OX=9606	Nuclear pore complex protein Nup50	10	10	6	8	3	5	11	11	5	50	55.5556	40	47.0588	17.6471	29.4118	52.381	52.381	25	48.5185	31.3725	43.254	0.0025	0.0015	0.0008	1	-0.629033	-0.165703	0	0	0	0		1
sp|Q8N1F7|NUP93_HUMAN	Q8N1F7	NUP93_HUMAN	NUP93	819	Homo sapiens OX=9606	Nuclear pore complex protein Nup93	4	2	2	9	1	2	4	2	0	20	11.1111	13.3333	52.9412	5.88235	11.7647	19.0476	9.52381	0	14.8148	23.5294	9.52381	0.0118	0.2802	0.3469	1	0.667425	-0.63743	0	0	0	0		1
sp|Q9BXS6|NUSAP_HUMAN	Q9BXS6	NUSAP_HUMAN	NUSAP1	441	Homo sapiens OX=9606	Nucleolar and spindle-associated protein 1	6	2	4	10	4	2	12	13	3	30	11.1111	26.6667	58.8235	23.5294	11.7647	57.1429	61.9048	15	22.5926	31.3725	44.6825	0.0085	0.2811	0.2657	1	0.473653	0.983861	0	0	0	0		0
sp|Q9UBU9|NXF1_HUMAN	Q9UBU9	NXF1_HUMAN	NXF1	619	Homo sapiens OX=9606	Nuclear RNA export factor 1	21	10	5	11	10	7	16	12	6	105	55.5556	33.3333	64.7059	58.8235	41.1765	76.1905	57.1429	30	64.6296	54.902	54.4444	0.0017	0.2458	0.2164	1	-0.235338	-0.247411	0	0	0	0		1
sp|Q8N543|OGFD1_HUMAN	Q8N543	OGFD1_HUMAN	OGFOD1	542	Homo sapiens OX=9606	Prolyl 3-hydroxylase OGFOD1	3	2	1	1	0	1	3	2	0	15	11.1111	6.66667	5.88235	0	5.88235	14.2857	9.52381	0	10.9259	3.92157	7.93651	0.018	0.9333	0.1327	1	-1.47825	-0.461179	0	1	0	0		1
sp|O15294|OGT1_HUMAN	O15294	OGT1_HUMAN	OGT	1046	Homo sapiens OX=9606	UDP-N-acetylglucosamine--peptide N-acetylglucosaminyltransferase 110 kDa subunit	33	27	14	37	25	23	29	24	22	165	150	93.3333	217.647	147.059	135.294	138.095	114.286	110	136.111	166.667	120.794	0	0	0	1	0.292181	-0.17224	0	0	0	0	7	1
sp|Q9NTK5|OLA1_HUMAN	Q9NTK5	OLA1_HUMAN	OLA1	396	Homo sapiens OX=9606	Obg-like ATPase 1	2	2	2	1	1	3	5	1	6	10	11.1111	13.3333	5.88235	5.88235	17.6471	23.8095	4.7619	30	11.4815	9.80392	19.5238	0.0123	0.2549	0.2092	1	-0.227878	0.765926	0	0	0	0		0
sp|Q9UBD5|ORC3_HUMAN	Q9UBD5	ORC3_HUMAN	ORC3	711	Homo sapiens OX=9606	Origin recognition complex subunit 3	7	3	0	3	0	1	4	3	1	35	16.6667	0	17.6471	0	5.88235	19.0476	14.2857	5	17.2222	7.84314	12.7778	0.0736	0.1603	0.0265	1	-1.13477	-0.430634	0	1	0	0		1
sp|O43929|ORC4_HUMAN	O43929	ORC4_HUMAN	ORC4	436	Homo sapiens OX=9606	Origin recognition complex subunit 4	6	1	2	1	0	5	2	1	0	30	5.55556	13.3333	5.88235	0	29.4118	9.52381	4.7619	0	16.2963	11.7647	4.7619	0.021	0.133	0.1725	1	-0.470079	-1.77493	0	0	0	1		0
sp|Q9Y5N6|ORC6_HUMAN	Q9Y5N6	ORC6_HUMAN	ORC6	252	Homo sapiens OX=9606	Origin recognition complex subunit 6	3	1	3	3	2	2	1	0	0	15	5.55556	20	17.6471	11.7647	11.7647	4.7619	0	0	13.5185	13.7255	1.5873	0.0167	0.0105	0.9349	1	0.0219206	-3.09029	0	0	0	1		1
sp|Q92882|OSTF1_HUMAN	Q92882	OSTF1_HUMAN	OSTF1	214	Homo sapiens OX=9606	Osteoclast-stimulating factor 1	2	3	1	4	2	4	2	1	2	10	16.6667	6.66667	23.5294	11.7647	23.5294	9.52381	4.7619	10	11.1111	19.6078	8.09524	0.0163	0.0048	0.0322	1	0.819428	-0.456858	0	0	0	0		0
sp|Q96FW1|OTUB1_HUMAN	Q96FW1	OTUB1_HUMAN	OTUB1	271	Homo sapiens OX=9606	Ubiquitin thioesterase OTUB1	18	13	14	9	10	13	12	14	9	90	72.2222	93.3333	52.9412	58.8235	76.4706	57.1429	66.6667	45	85.1852	62.7451	56.2698	0.0002	0.0275	0.0225	1	-0.4411	-0.598241	0	0	0	0		1
sp|Q8N7H5|PAF1_HUMAN	Q8N7H5	PAF1_HUMAN	PAF1	531	Homo sapiens OX=9606	RNA polymerase II-associated factor 1 homolog	8	4	1	5	6	3	5	8	0	40	22.2222	6.66667	29.4118	35.2941	17.6471	23.8095	38.0952	0	22.963	27.451	20.6349	0.0175	0.0024	0.0853	1	0.257549	-0.154221	0	0	0	0		1
sp|P43034|LIS1_HUMAN	P43034	LIS1_HUMAN	PAFAH1B1	410	Homo sapiens OX=9606	Platelet-activating factor acetylhydrolase IB subunit beta	4	4	4	5	3	2	4	2	3	20	22.2222	26.6667	29.4118	17.6471	11.7647	19.0476	9.52381	15	22.963	19.6078	14.5238	0.005	0.0046	0.0142	1	-0.227878	-0.660889	0	0	0	0		0
sp|P68402|PA1B2_HUMAN	P68402	PA1B2_HUMAN	PAFAH1B2	229	Homo sapiens OX=9606	Platelet-activating factor acetylhydrolase IB subunit alpha2	3	5	4	6	3	5	5	5	3	15	27.7778	26.6667	35.2941	17.6471	29.4118	23.8095	23.8095	15	23.1481	27.451	20.873	0.007	0.0007	0.0029	1	0.245961	-0.149258	0	0	0	0		1
sp|Q15102|PA1B3_HUMAN	Q15102	PA1B3_HUMAN	PAFAH1B3	231	Homo sapiens OX=9606	Platelet-activating factor acetylhydrolase IB subunit alpha1	8	1	3	6	2	2	2	4	0	40	5.55556	20	35.2941	11.7647	11.7647	9.52381	19.0476	0	21.8519	19.6078	9.52381	0.0225	0.0089	0.0968	1	-0.156325	-1.19814	0	0	0	1		1
sp|P22234|PUR6_HUMAN	P22234	PUR6_HUMAN	PAICS	425	Homo sapiens OX=9606	Bifunctional phosphoribosylaminoimidazole carboxylase/phosphoribosylaminoimidazole succinocarboxamide synthetase	21	13	9	15	11	15	8	12	13	105	72.2222	60	88.2353	64.7059	88.2353	38.0952	57.1429	65	79.0741	80.3922	53.4127	0.0002	0.062	0.0829	1	0.02385	-0.566022	0	0	0	0		1
sp|P51003|PAPOA_HUMAN	P51003	PAPOA_HUMAN	PAPOLA	745	Homo sapiens OX=9606	Poly(A) polymerase alpha	12	7	3	6	2	5	9	11	1	60	38.8889	20	35.2941	11.7647	29.4118	42.8571	52.381	5	39.6296	25.4902	33.4127	0.0011	0.0091	0.0459	1	-0.636637	-0.246183	0	0	0	0		0
sp|Q9BWT3|PAPOG_HUMAN	Q9BWT3	PAPOG_HUMAN	PAPOLG	736	Homo sapiens OX=9606	Poly(A) polymerase gamma	5	6	1	6	4	5	4	3	1	25	33.3333	6.66667	35.2941	23.5294	29.4118	19.0476	14.2857	5	21.6667	29.4118	12.7778	0.0106	0.0011	0.0261	1	0.440916	-0.76184	0	0	0	0		1
sp|O43252|PAPS1_HUMAN	O43252	PAPS1_HUMAN	PAPSS1	624	Homo sapiens OX=9606	Bifunctional 3'-phosphoadenosine 5'-phosphosulfate synthase 1	14	15	10	15	4	12	17	17	6	70	83.3333	66.6667	88.2353	23.5294	70.5882	80.9524	80.9524	30	73.3333	60.7843	63.9683	0.0006	0.0017	0.0001	1	-0.27077	-0.197113	0	0	0	0		1
sp|Q9HBE1|PATZ1_HUMAN	Q9HBE1	PATZ1_HUMAN	PATZ1	687	Homo sapiens OX=9606	POZ-, AT hook-, and zinc finger-containing protein 1	7	7	3	6	4	5	9	8	2	35	38.8889	20	35.2941	23.5294	29.4118	42.8571	38.0952	10	31.2963	29.4118	30.3175	0.0052	0.002	0.0086	1	-0.0895986	-0.045843	0	0	0	0		0
sp|Q02548|PAX5_HUMAN	Q02548	PAX5_HUMAN	PAX5	391	Homo sapiens OX=9606	Paired box protein Pax-5	8	2	3	9	3	2	2	2	1	40	11.1111	20	52.9412	17.6471	11.7647	9.52381	9.52381	5	23.7037	27.451	8.01587	0.0085	0.0082	0.0246	1	0.211745	-1.56418	0	0	0	1	1	0
sp|Q6ZW49|PAXI1_HUMAN	Q6ZW49	PAXI1_HUMAN	PAXIP1	1069	Homo sapiens OX=9606	PAX-interacting protein 1	3	2	0	8	10	5	5	4	1	15	11.1111	0	47.0588	58.8235	29.4118	23.8095	19.0476	5	8.7037	45.098	15.9524	0.1441	0.0005	0.043	1	2.37336	0.87407	1	0	0	0		1
sp|Q86U86|PB1_HUMAN	Q86U86	PB1_HUMAN	PBRM1	1689	Homo sapiens OX=9606	Protein polybromo-1	59	44	27	46	27	31	33	31	27	295	244.444	180	270.588	158.824	182.353	157.143	147.619	135	239.815	203.922	146.587	0	0	0	1	-0.233906	-0.710161	0	0	0	0	8	1
sp|P40424|PBX1_HUMAN	P40424	PBX1_HUMAN	PBX1	430	Homo sapiens OX=9606	Pre-B-cell leukemia transcription factor 1	13	21	10	18	12	12	6	3	4	65	116.667	66.6667	105.882	70.5882	70.5882	28.5714	14.2857	20	82.7778	82.3529	20.9524	0	0	0.0021	1	-0.00742334	-1.98213	0	0	0	1	1	1
sp|O94913|PCF11_HUMAN	O94913	PCF11_HUMAN	PCF11	1555	Homo sapiens OX=9606	Pre-mRNA cleavage complex 2 protein Pcf11	2	1	1	2	3	2	1	1	2	10	5.55556	6.66667	11.7647	17.6471	11.7647	4.7619	4.7619	10	7.40741	13.7255	6.50794	0.0416	0.0329	0.1435	1	0.889817	-0.186769	0	0	0	0		1
sp|Q9BSM1|PCGF1_HUMAN	Q9BSM1	PCGF1_HUMAN	PCGF1	259	Homo sapiens OX=9606	Polycomb group RING finger protein 1	4	2	1	3	1	3	2	3	2	20	11.1111	6.66667	17.6471	5.88235	17.6471	9.52381	14.2857	10	12.5926	13.7255	11.2698	0.0183	0.019	0.0129	1	0.124282	-0.160108	0	0	0	0		1
sp|Q9BYE7|PCGF6_HUMAN	Q9BYE7	PCGF6_HUMAN	PCGF6	350	Homo sapiens OX=9606	Polycomb group RING finger protein 6	17	22	15	14	18	9	20	21	10	85	122.222	100	82.3529	105.882	52.9412	95.2381	100	50	102.407	80.3922	81.746	0	0	0	1	-0.349193	-0.325099	0	0	0	0		1
sp|Q5JVF3|PCID2_HUMAN	Q5JVF3	PCID2_HUMAN	PCID2	399	Homo sapiens OX=9606	PCI domain-containing protein 2	7	4	1	6	1	2	6	4	2	35	22.2222	6.66667	35.2941	5.88235	11.7647	28.5714	19.0476	10	21.2963	17.6471	19.2063	0.0096	0.0739	0.0618	1	-0.271175	-0.149019	0	0	0	0		1
sp|P22061|PIMT_HUMAN	P22061	PIMT_HUMAN	PCMT1	227	Homo sapiens OX=9606	Protein-L-isoaspartate(D-aspartate) O-methyltransferase	7	1	5	2	4	1	2	3	2	35	5.55556	33.3333	11.7647	23.5294	5.88235	9.52381	14.2857	10	24.6296	13.7255	11.2698	0.0244	0.0182	0.012	1	-0.843537	-1.12793	0	0	0	1		0
sp|P12004|PCNA_HUMAN	P12004	PCNA_HUMAN	PCNA	261	Homo sapiens OX=9606	Proliferating cell nuclear antigen	32	24	24	20	19	17	31	37	23	160	133.333	160	117.647	111.765	100	147.619	176.19	115	151.111	109.804	146.27	0	0.0661	0.0186	1	-0.46068	-0.0469774	0	0	0	0		1
sp|Q8WW12|PCNP_HUMAN	Q8WW12	PCNP_HUMAN	PCNP	178	Homo sapiens OX=9606	PEST proteolytic signal-containing nuclear protein	9	5	1	6	9	6	8	10	1	45	27.7778	6.66667	35.2941	52.9412	35.2941	38.0952	47.619	5	26.4815	41.1765	30.2381	0.0156	0.0257	0.0655	1	0.636836	0.191383	0	0	0	0		0
sp|P49585|PCY1A_HUMAN	P49585	PCY1A_HUMAN	PCYT1A	367	Homo sapiens OX=9606	Choline-phosphate cytidylyltransferase A	5	5	4	5	4	6	5	12	6	25	27.7778	26.6667	29.4118	23.5294	35.2941	23.8095	57.1429	30	26.4815	29.4118	36.9841	0.0043	0.0023	0.0007	1	0.15141	0.481922	0	0	0	0		1
sp|Q13442|HAP28_HUMAN	Q13442	HAP28_HUMAN	PDAP1	181	Homo sapiens OX=9606	28 kDa heat- and acid-stable phosphoprotein	6	2	0	0	1	0	2	0	0	30	11.1111	0	0	5.88235	0	9.52381	0	0	13.7037	1.96078	3.1746	0.0481	0.9333	0.2238	1	-2.80506	-2.10992	0	1	0	1		0
sp|Q53EL6|PDCD4_HUMAN	Q53EL6	PDCD4_HUMAN	PDCD4	469	Homo sapiens OX=9606	Programmed cell death protein 4	4	1	0	3	0	0	11	9	2	20	5.55556	0	17.6471	0	0	52.381	42.8571	10	8.51852	5.88235	35.0794	0.1213	0.2144	0.0075	1	-0.534209	2.04195	0	0	1	0		1
sp|O14737|PDCD5_HUMAN	O14737	PDCD5_HUMAN	PDCD5	125	Homo sapiens OX=9606	Programmed cell death protein 5	3	1	2	2	3	2	1	1	0	15	5.55556	13.3333	11.7647	17.6471	11.7647	4.7619	4.7619	0	11.2963	13.7255	3.1746	0.0229	0.0115	0.9349	1	0.281008	-1.8312	0	0	0	1		0
sp|Q6L8Q7|PDE12_HUMAN	Q6L8Q7	PDE12_HUMAN	PDE12	609	Homo sapiens OX=9606	2',5'-phosphodiesterase 12	13	11	3	12	5	7	10	7	4	65	61.1111	20	70.5882	29.4118	41.1765	47.619	33.3333	20	48.7037	47.0588	33.6508	0.0033	0.0143	0.028	1	-0.0495662	-0.533391	0	0	0	0		1
sp|O00151|PDLI1_HUMAN	O00151	PDLI1_HUMAN	PDLIM1	329	Homo sapiens OX=9606	PDZ and LIM domain protein 1	23	27	18	25	18	17	35	22	19	115	150	120	147.059	105.882	100	166.667	104.762	95	128.333	117.647	122.143	0	0.0233	0.0105	1	-0.125431	-0.0713264	0	0	0	0		0
sp|Q29RF7|PDS5A_HUMAN	Q29RF7	PDS5A_HUMAN	PDS5A	1337	Homo sapiens OX=9606	Sister chromatid cohesion protein PDS5 homolog A	57	58	27	58	38	48	63	44	46	285	322.222	180	341.176	223.529	282.353	300	209.524	230	262.407	282.353	246.508	0	0.0005	0	1	0.105691	-0.0901743	0	0	0	0		1
sp|Q9NTI5|PDS5B_HUMAN	Q9NTI5	PDS5B_HUMAN	PDS5B	1447	Homo sapiens OX=9606	Sister chromatid cohesion protein PDS5 homolog B	36	33	18	34	25	31	34	24	17	180	183.333	120	200	147.059	182.353	161.905	114.286	85	161.111	176.471	120.397	0	0.0025	0.0127	1	0.131372	-0.420259	0	0	0	0		1
sp|P30086|PEBP1_HUMAN	P30086	PEBP1_HUMAN	PEBP1	187	Homo sapiens OX=9606	Phosphatidylethanolamine-binding protein 1	5	9	8	7	8	4	4	5	4	25	50	53.3333	41.1765	47.0588	23.5294	19.0476	23.8095	20	42.7778	37.2549	20.9524	0.0014	0.1898	0.2724	1	-0.199431	-1.02975	0	0	0	1		0
sp|O15067|PUR4_HUMAN	O15067	PUR4_HUMAN	PFAS	1338	Homo sapiens OX=9606	Phosphoribosylformylglycinamidine synthase	1	2	5	5	1	2	5	2	2	5	11.1111	33.3333	29.4118	5.88235	11.7647	23.8095	9.52381	10	16.4815	15.6863	14.4444	0.0361	0.0552	0.0207	1	-0.0713432	-0.190331	0	0	0	0		0
sp|O60925|PFD1_HUMAN	O60925	PFD1_HUMAN	PFDN1	122	Homo sapiens OX=9606	Prefoldin subunit 1	1	2	1	2	3	2	1	3	2	5	11.1111	6.66667	11.7647	17.6471	11.7647	4.7619	14.2857	10	7.59259	13.7255	9.68254	0.0272	0.0108	0.0256	1	0.854193	0.350793	0	0	0	0		0
sp|Q9UHV9|PFD2_HUMAN	Q9UHV9	PFD2_HUMAN	PFDN2	154	Homo sapiens OX=9606	Prefoldin subunit 2	3	4	2	3	7	3	3	3	3	15	22.2222	13.3333	17.6471	41.1765	17.6471	14.2857	14.2857	15	16.8519	25.4902	14.5238	0.0072	0.0036	0.0072	1	0.597035	-0.214487	0	0	0	0		0
sp|Q9NQP4|PFD4_HUMAN	Q9NQP4	PFD4_HUMAN	PFDN4	134	Homo sapiens OX=9606	Prefoldin subunit 4	4	3	2	1	3	5	4	6	2	20	16.6667	13.3333	5.88235	17.6471	29.4118	19.0476	28.5714	10	16.6667	17.6471	19.2063	0.0097	0.0187	0.0063	1	0.0824622	0.204618	0	0	0	0		0
sp|Q99471|PFD5_HUMAN	Q99471	PFD5_HUMAN	PFDN5	154	Homo sapiens OX=9606	Prefoldin subunit 5	3	2	1	2	2	1	3	3	0	15	11.1111	6.66667	11.7647	11.7647	5.88235	14.2857	14.2857	0	10.9259	9.80392	9.52381	0.0126	0.0232	0.0849	1	-0.156325	-0.198145	0	0	0	0		0
sp|Q01813|PFKAP_HUMAN	Q01813	PFKAP_HUMAN	PFKP	784	Homo sapiens OX=9606	ATP-dependent 6-phosphofructokinase, platelet type	4	2	3	1	0	1	3	2	1	20	11.1111	20	5.88235	0	5.88235	14.2857	9.52381	5	17.037	3.92157	9.60317	0.01	0.9333	0.3539	1	-2.11917	-0.827091	0	1	0	0		0
sp|P18669|PGAM1_HUMAN	P18669	PGAM1_HUMAN	PGAM1	254	Homo sapiens OX=9606	Phosphoglycerate mutase 1	2	1	0	2	0	1	2	3	1	10	5.55556	0	11.7647	0	5.88235	9.52381	14.2857	5	5.18519	5.88235	9.60317	0.1083	0.1254	0.0239	1	0.181998	0.889116	0	0	0	0		1
sp|P52209|6PGD_HUMAN	P52209	6PGD_HUMAN	PGD	483	Homo sapiens OX=9606	6-phosphogluconate dehydrogenase, decarboxylating	34	33	27	29	25	34	33	32	35	170	183.333	180	170.588	147.059	200	157.143	152.381	175	177.778	172.549	161.508	0	0.0396	0.032	1	-0.0430687	-0.13847	0	0	0	0		0
sp|Q8IXK0|PHC2_HUMAN	Q8IXK0	PHC2_HUMAN	PHC2	858	Homo sapiens OX=9606	Polyhomeotic-like protein 2	5	6	2	7	9	11	10	7	8	25	33.3333	13.3333	41.1765	52.9412	64.7059	47.619	33.3333	40	23.8889	52.9412	40.3175	0.0067	0.0009	0	1	1.14805	0.755065	1	0	0	0		1
sp|Q8WUB8|PHF10_HUMAN	Q8WUB8	PHF10_HUMAN	PHF10	498	Homo sapiens OX=9606	PHD finger protein 10	4	3	1	1	1	1	3	2	2	20	16.6667	6.66667	5.88235	5.88235	5.88235	14.2857	9.52381	10	14.4444	5.88235	11.2698	0.0137	0.9333	0.0825	1	-1.29605	-0.358048	0	1	0	0	8	1
sp|Q9UIL8|PHF11_HUMAN	Q9UIL8	PHF11_HUMAN	PHF11	331	Homo sapiens OX=9606	PHD finger protein 11	15	15	11	19	12	12	10	13	11	75	83.3333	73.3333	111.765	70.5882	70.5882	47.619	61.9048	55	77.2222	84.3137	54.8413	0.0003	0	0	1	0.126751	-0.493754	0	0	0	0		0
sp|Q96QT6|PHF12_HUMAN	Q96QT6	PHF12_HUMAN	PHF12	1004	Homo sapiens OX=9606	PHD finger protein 12	1	2	0	1	0	1	2	2	2	5	11.1111	0	5.88235	0	5.88235	9.52381	9.52381	10	5.37037	3.92157	9.68254	0.1734	0.9333	0.0307	1	-0.453591	0.850364	0	0	0	0	7	1
sp|O94880|PHF14_HUMAN	O94880	PHF14_HUMAN	PHF14	948	Homo sapiens OX=9606	PHD finger protein 14	12	11	6	13	14	7	9	11	11	60	61.1111	40	76.4706	82.3529	41.1765	42.8571	52.381	55	53.7037	66.6667	50.0794	0.0022	0.0001	0	1	0.311944	-0.100805	0	0	0	0		1
sp|A8MW92|P20L1_HUMAN	A8MW92	P20L1_HUMAN	PHF20L1	1017	Homo sapiens OX=9606	PHD finger protein 20-like protein 1	0	1	0	4	1	1	2	4	1	0	5.55556	0	23.5294	5.88235	5.88235	9.52381	19.0476	5	1.85185	11.7647	11.1905	0.9241	0.0675	0.0459	1	2.66742	2.59523	1	0	1	0		1
sp|Q96BD5|PF21A_HUMAN	Q96BD5	PF21A_HUMAN	PHF21A	680	Homo sapiens OX=9606	PHD finger protein 21A	4	3	0	3	2	1	7	4	2	20	16.6667	0	17.6471	11.7647	5.88235	33.3333	19.0476	10	12.2222	11.7647	20.7937	0.0916	0.0335	0.0084	1	-0.0550414	0.766636	0	0	0	0		1
sp|Q9BUL5|PHF23_HUMAN	Q9BUL5	PHF23_HUMAN	PHF23	403	Homo sapiens OX=9606	PHD finger protein 23	3	4	2	4	1	2	5	4	0	15	22.2222	13.3333	23.5294	5.88235	11.7647	23.8095	19.0476	0	16.8519	13.7255	14.2857	0.0102	0.0228	0.0867	1	-0.296049	-0.238334	0	0	0	0		1
sp|Q9UPP1|PHF8_HUMAN	Q9UPP1	PHF8_HUMAN	PHF8	1060	Homo sapiens OX=9606	Histone lysine demethylase PHF8	13	7	4	13	8	8	7	5	3	65	38.8889	26.6667	76.4706	47.0588	47.0588	33.3333	23.8095	15	43.5185	56.8627	24.0476	0.002	0.0001	0.0021	1	0.385854	-0.855735	0	0	0	0		1
sp|Q8WWQ0|PHIP_HUMAN	Q8WWQ0	PHIP_HUMAN	PHIP	1821	Homo sapiens OX=9606	PH-interacting protein	7	5	1	6	5	4	4	3	0	35	27.7778	6.66667	35.2941	29.4118	23.5294	19.0476	14.2857	0	23.1481	29.4118	11.1111	0.0266	0.0031	0.1929	1	0.345497	-1.05889	0	0	0	1		1
sp|O75925|PIAS1_HUMAN	O75925	PIAS1_HUMAN	PIAS1	651	Homo sapiens OX=9606	E3 SUMO-protein ligase PIAS1	50	41	29	48	47	43	56	59	49	250	227.778	193.333	282.353	276.471	252.941	266.667	280.952	245	223.704	270.588	264.206	0	0	0	1	0.27451	0.240076	0	0	0	0	3	1
sp|O75928|PIAS2_HUMAN	O75928	PIAS2_HUMAN	PIAS2	621	Homo sapiens OX=9606	E3 SUMO-protein ligase PIAS2	22	20	19	24	33	28	30	26	30	110	111.111	126.667	141.176	194.118	164.706	142.857	123.81	150	115.926	166.667	138.889	0	0	0	1	0.523762	0.260728	0	0	0	0	3	1
sp|Q9Y6X2|PIAS3_HUMAN	Q9Y6X2	PIAS3_HUMAN	PIAS3	628	Homo sapiens OX=9606	E3 SUMO-protein ligase PIAS3	5	7	6	11	9	6	10	8	6	25	38.8889	40	64.7059	52.9412	35.2941	47.619	38.0952	30	34.6296	50.9804	38.5714	0.0033	0.0001	0.0013	1	0.557936	0.155526	0	0	0	0	3	1
sp|Q8N2W9|PIAS4_HUMAN	Q8N2W9	PIAS4_HUMAN	PIAS4	510	Homo sapiens OX=9606	E3 SUMO-protein ligase PIAS4	15	20	12	14	20	16	21	14	25	75	111.111	80	82.3529	117.647	94.1176	100	66.6667	125	88.7037	98.0392	97.2222	0.0014	0	0	1	0.144365	0.132292	0	0	0	0	3	1
sp|Q13526|PIN1_HUMAN	Q13526	PIN1_HUMAN	PIN1	163	Homo sapiens OX=9606	Peptidyl-prolyl cis-trans isomerase NIMA-interacting 1	15	10	12	12	11	10	13	11	13	75	55.5556	80	70.5882	64.7059	58.8235	61.9048	52.381	65	70.1852	64.7059	59.7619	0.0026	0.1161	0.117	1	-0.11727	-0.23194	0	0	0	0		1
sp|Q9Y263|PLAP_HUMAN	Q9Y263	PLAP_HUMAN	PLAA	795	Homo sapiens OX=9606	Phospholipase A-2-activating protein	6	10	2	13	9	4	11	5	2	30	55.5556	13.3333	76.4706	52.9412	23.5294	52.381	23.8095	10	32.963	50.9804	28.7302	0.0106	0.0009	0.0082	1	0.629097	-0.19828	0	0	0	0		1
sp|P08567|PLEK_HUMAN	P08567	PLEK_HUMAN	PLEK	350	Homo sapiens OX=9606	Pleckstrin	1	0	0	5	1	0	9	10	5	5	0	0	29.4118	5.88235	0	42.8571	47.619	25	1.66667	11.7647	38.4921	0.9241	0.119	0.0006	1	2.81943	4.52952	1	0	1	0		0
sp|Q9HB19|PKHA2_HUMAN	Q9HB19	PKHA2_HUMAN	PLEKHA2	425	Homo sapiens OX=9606	Pleckstrin homology domain-containing family A member 2	2	2	0	3	0	0	2	1	1	10	11.1111	0	17.6471	0	0	9.52381	4.7619	5	7.03704	5.88235	6.42857	0.1101	0.2102	0.0448	1	-0.258575	-0.13047	0	0	0	0		1
sp|Q8IVE3|PKHH2_HUMAN	Q8IVE3	PKHH2_HUMAN	PLEKHH2	1493	Homo sapiens OX=9606	Pleckstrin homology domain-containing family H member 2	2	2	3	3	1	2	2	1	2	10	11.1111	20	17.6471	5.88235	11.7647	9.52381	4.7619	10	13.7037	11.7647	8.09524	0.0204	0.0631	0.0703	1	-0.220101	-0.75942	0	0	0	0		1
sp|P53350|PLK1_HUMAN	P53350	PLK1_HUMAN	PLK1	603	Homo sapiens OX=9606	Serine/threonine-protein kinase PLK1	14	3	3	8	2	4	13	6	9	70	16.6667	20	47.0588	11.7647	23.5294	61.9048	28.5714	45	35.5556	27.451	45.1587	0.0014	0.0067	0.0002	1	-0.373217	0.34493	0	0	0	0		1
sp|O94903|PLPHP_HUMAN	O94903	PLPHP_HUMAN	PLPBP	275	Homo sapiens OX=9606	Pyridoxal phosphate homeostasis protein	2	2	0	1	1	2	0	1	0	10	11.1111	0	5.88235	5.88235	11.7647	0	4.7619	0	7.03704	7.84314	1.5873	0.0988	0.0409	0.9349	1	0.156463	-2.14839	0	0	0	1		1
sp|Q6P1K2|PMF1_HUMAN	Q6P1K2	PMF1_HUMAN	PMF1	205	Homo sapiens OX=9606	Polyamine-modulated factor 1	3	2	1	1	0	0	2	0	0	15	11.1111	6.66667	5.88235	0	0	9.52381	0	0	10.9259	1.96078	3.1746	0.0113	0.9333	0.2339	1	-2.47825	-1.78311	0	1	0	1		1
sp|P29590|PML_HUMAN	P29590	PML_HUMAN	PML	882	Homo sapiens OX=9606	Protein PML	49	46	16	41	33	22	61	59	39	245	255.556	106.667	241.176	194.118	129.412	290.476	280.952	195	202.407	188.235	255.476	0	0	0	1	-0.104725	0.335927	0	0	0	0		1
sp|O15305|PMM2_HUMAN	O15305	PMM2_HUMAN	PMM2	246	Homo sapiens OX=9606	Phosphomannomutase 2	2	3	1	2	1	3	3	0	1	10	16.6667	6.66667	11.7647	5.88235	17.6471	14.2857	0	5	11.1111	11.7647	6.42857	0.0151	0.0156	0.1195	1	0.0824622	-0.789433	0	0	0	0		0
sp|P54278|PMS2_HUMAN	P54278	PMS2_HUMAN	PMS2	862	Homo sapiens OX=9606	Mismatch repair endonuclease PMS2	2	1	0	4	1	2	1	2	1	10	5.55556	0	23.5294	5.88235	11.7647	4.7619	9.52381	5	5.18519	13.7255	6.42857	0.1594	0.0393	0.0798	1	1.40439	0.310103	1	0	0	0		1
sp|Q96T60|PNKP_HUMAN	Q96T60	PNKP_HUMAN	PNKP	521	Homo sapiens OX=9606	Bifunctional polynucleotide phosphatase/kinase	9	5	0	4	8	4	8	7	6	45	27.7778	0	23.5294	47.0588	23.5294	38.0952	33.3333	30	24.2593	31.3725	33.8095	0.0519	0.003	0.0009	1	0.370967	0.478894	0	0	0	0		1
sp|Q9H307|PININ_HUMAN	Q9H307	PININ_HUMAN	PNN	717	Homo sapiens OX=9606	Pinin	11	9	5	7	7	6	10	9	8	55	50	33.3333	41.1765	41.1765	35.2941	47.619	42.8571	40	46.1111	39.2157	43.4921	0.0014	0.0559	0.0452	1	-0.233684	-0.0843623	0	0	0	0		1
sp|P00491|PNPH_HUMAN	P00491	PNPH_HUMAN	PNP	289	Homo sapiens OX=9606	Purine nucleoside phosphorylase	12	3	2	6	3	1	6	2	1	60	16.6667	13.3333	35.2941	17.6471	5.88235	28.5714	9.52381	5	30	19.6078	14.3651	0.0085	0.0162	0.0156	1	-0.613532	-1.0624	0	0	0	1		1
sp|Q7Z3K3|POGZ_HUMAN	Q7Z3K3	POGZ_HUMAN	POGZ	1410	Homo sapiens OX=9606	Pogo transposable element with ZNF domain	108	113	85	130	109	111	118	110	104	540	627.778	566.667	764.706	641.176	652.941	561.905	523.81	520	578.148	686.275	535.238	0	0	0	1	0.247347	-0.111258	0	0	0	0		1
sp|P09884|DPOLA_HUMAN	P09884	DPOLA_HUMAN	POLA1	1462	Homo sapiens OX=9606	DNA polymerase alpha catalytic subunit	10	10	4	8	4	11	9	9	4	50	55.5556	26.6667	47.0588	23.5294	64.7059	42.8571	42.8571	20	44.0741	45.098	35.2381	0.0002	0.002	0.0016	1	0.0331344	-0.322794	0	0	0	0		1
sp|Q14181|DPOA2_HUMAN	Q14181	DPOA2_HUMAN	POLA2	598	Homo sapiens OX=9606	DNA polymerase alpha subunit B	1	1	0	3	0	0	3	2	1	5	5.55556	0	17.6471	0	0	14.2857	9.52381	5	3.51852	5.88235	9.60317	0.9241	0.2289	0.034	1	0.741425	1.44854	0	0	1	0		1
sp|P06746|DPOLB_HUMAN	P06746	DPOLB_HUMAN	POLB	335	Homo sapiens OX=9606	DNA polymerase beta	2	2	0	1	1	2	1	0	0	10	11.1111	0	5.88235	5.88235	11.7647	4.7619	0	0	7.03704	7.84314	1.5873	0.0967	0.0449	0.9349	1	0.156463	-2.14839	0	0	0	1		1
sp|P28340|DPOD1_HUMAN	P28340	DPOD1_HUMAN	POLD1	1107	Homo sapiens OX=9606	DNA polymerase delta catalytic subunit	33	25	10	22	13	15	34	18	15	165	138.889	66.6667	129.412	76.4706	88.2353	161.905	85.7143	75	123.519	98.0392	107.54	0.0002	0.0145	0.0101	1	-0.333297	-0.199858	0	0	0	0		1
sp|P49005|DPOD2_HUMAN	P49005	DPOD2_HUMAN	POLD2	469	Homo sapiens OX=9606	DNA polymerase delta subunit 2	12	16	3	9	4	9	15	10	4	60	88.8889	20	52.9412	23.5294	52.9412	71.4286	47.619	20	56.2963	43.1373	46.3492	0.0058	0.0007	0.0012	1	-0.384106	-0.280495	0	0	0	0		1
sp|Q15054|DPOD3_HUMAN	Q15054	DPOD3_HUMAN	POLD3	466	Homo sapiens OX=9606	DNA polymerase delta subunit 3	4	6	3	5	1	5	4	4	2	20	33.3333	20	29.4118	5.88235	29.4118	19.0476	19.0476	10	24.4444	21.5686	16.0317	0.0052	0.0227	0.0082	1	-0.180572	-0.608575	0	0	0	0		1
sp|Q9BY77|PDIP3_HUMAN	Q9BY77	PDIP3_HUMAN	POLDIP3	421	Homo sapiens OX=9606	Polymerase delta-interacting protein 3	6	7	0	9	3	2	16	9	3	30	38.8889	0	52.9412	17.6471	11.7647	76.1905	42.8571	15	22.963	27.451	44.6825	0.0475	0.0051	0.0016	1	0.257549	0.960402	0	0	0	0		1
sp|P24928|RPB1_HUMAN	P24928	RPB1_HUMAN	POLR2A	1970	Homo sapiens OX=9606	DNA-directed RNA polymerase II subunit RPB1	14	7	2	10	3	8	15	16	2	70	38.8889	13.3333	58.8235	17.6471	47.0588	71.4286	76.1905	10	40.7407	41.1765	52.5397	0.0082	0.0046	0.0238	1	0.015348	0.366935	0	0	0	0		1
sp|P19387|RPB3_HUMAN	P19387	RPB3_HUMAN	POLR2C	275	Homo sapiens OX=9606	DNA-directed RNA polymerase II subunit RPB3	4	3	1	6	1	2	6	3	1	20	16.6667	6.66667	35.2941	5.88235	11.7647	28.5714	14.2857	5	14.4444	17.6471	15.9524	0.0139	0.0256	0.0169	1	0.288913	0.143257	0	0	0	0		1
sp|P52434|RPAB3_HUMAN	P52434	RPAB3_HUMAN	POLR2H	150	Homo sapiens OX=9606	DNA-directed RNA polymerases I, II, and III subunit RPABC3	8	2	1	3	0	3	4	1	0	40	11.1111	6.66667	17.6471	0	17.6471	19.0476	4.7619	0	19.2593	11.7647	7.93651	0.0127	0.1554	0.2009	1	-0.711087	-1.27898	0	0	0	1		1
sp|P36954|RPB9_HUMAN	P36954	RPB9_HUMAN	POLR2I	125	Homo sapiens OX=9606	DNA-directed RNA polymerase II subunit RPB9	1	2	0	1	3	2	0	2	1	5	11.1111	0	5.88235	17.6471	11.7647	0	9.52381	5	5.37037	11.7647	4.84127	0.0831	0.0208	0.1173	1	1.13137	-0.149636	1	0	0	0		0
sp|O14802|RPC1_HUMAN	O14802	RPC1_HUMAN	POLR3A	1390	Homo sapiens OX=9606	DNA-directed RNA polymerase III subunit RPC1	12	10	3	9	4	5	12	13	5	60	55.5556	20	52.9412	23.5294	29.4118	57.1429	61.9048	25	45.1852	35.2941	48.0159	0.0025	0.0011	0	1	-0.356422	0.0876616	0	0	0	0		1
sp|Q9NW08|RPC2_HUMAN	Q9NW08	RPC2_HUMAN	POLR3B	1133	Homo sapiens OX=9606	DNA-directed RNA polymerase III subunit RPC2	8	5	1	6	3	2	6	3	2	40	27.7778	6.66667	35.2941	17.6471	11.7647	28.5714	14.2857	10	24.8148	21.5686	17.619	0.0247	0.0138	0.0127	1	-0.202267	-0.494066	0	0	0	0		1
sp|Q9BUI4|RPC3_HUMAN	Q9BUI4	RPC3_HUMAN	POLR3C	534	Homo sapiens OX=9606	DNA-directed RNA polymerase III subunit RPC3	3	6	3	4	2	5	4	5	2	15	33.3333	20	23.5294	11.7647	29.4118	19.0476	23.8095	10	22.7778	21.5686	17.619	0.0065	0.0072	0.0036	1	-0.0786926	-0.370491	0	0	0	0		1
sp|P05423|RPC4_HUMAN	P05423	RPC4_HUMAN	POLR3D	398	Homo sapiens OX=9606	DNA-directed RNA polymerase III subunit RPC4	2	4	1	2	0	1	5	1	0	10	22.2222	6.66667	11.7647	0	5.88235	23.8095	4.7619	0	12.963	5.88235	9.52381	0.0211	0.1428	0.1389	1	-1.13993	-0.444785	0	1	0	0		1
sp|Q9NVU0|RPC5_HUMAN	Q9NVU0	RPC5_HUMAN	POLR3E	708	Homo sapiens OX=9606	DNA-directed RNA polymerase III subunit RPC5	5	4	2	3	2	4	5	6	0	25	22.2222	13.3333	17.6471	11.7647	23.5294	23.8095	28.5714	0	20.1852	17.6471	17.4603	0.0028	0.0113	0.0996	1	-0.193869	-0.209217	0	0	0	0		1
sp|Q9H1D9|RPC6_HUMAN	Q9H1D9	RPC6_HUMAN	POLR3F	316	Homo sapiens OX=9606	DNA-directed RNA polymerase III subunit RPC6	4	7	0	3	2	0	2	1	0	20	38.8889	0	17.6471	11.7647	0	9.52381	4.7619	0	19.6296	9.80392	4.7619	0.0497	0.0897	0.1533	1	-1.0016	-2.04342	0	1	0	1		1
sp|Q15181|IPYR_HUMAN	Q15181	IPYR_HUMAN	PPA1	289	Homo sapiens OX=9606	Inorganic pyrophosphatase	16	4	1	15	5	3	8	7	3	80	22.2222	6.66667	88.2353	29.4118	17.6471	38.0952	33.3333	15	36.2963	45.098	28.8095	0.025	0.1344	0.1711	1	0.313242	-0.333277	0	0	0	0		1
sp|Q08752|PPID_HUMAN	Q08752	PPID_HUMAN	PPID	370	Homo sapiens OX=9606	Peptidyl-prolyl cis-trans isomerase D	8	5	2	3	0	2	3	2	0	40	27.7778	13.3333	17.6471	0	11.7647	14.2857	9.52381	0	27.037	9.80392	7.93651	0.0043	0.097	0.1138	1	-1.46351	-1.76836	0	1	0	1		1
sp|Q13427|PPIG_HUMAN	Q13427	PPIG_HUMAN	PPIG	754	Homo sapiens OX=9606	Peptidyl-prolyl cis-trans isomerase G	3	2	0	2	2	0	2	3	3	15	11.1111	0	11.7647	11.7647	0	9.52381	14.2857	15	8.7037	7.84314	12.9365	0.122	0.158	0.0137	1	-0.150199	0.571747	0	0	0	0		0
sp|O43447|PPIH_HUMAN	O43447	PPIH_HUMAN	PPIH	177	Homo sapiens OX=9606	Peptidyl-prolyl cis-trans isomerase H	4	7	4	5	5	5	6	4	4	20	38.8889	26.6667	29.4118	29.4118	29.4118	28.5714	19.0476	20	28.5185	29.4118	22.5397	0.0034	0.0015	0.0008	1	0.0444943	-0.339432	0	0	0	0		1
sp|Q13356|PPIL2_HUMAN	Q13356	PPIL2_HUMAN	PPIL2	520	Homo sapiens OX=9606	RING-type E3 ubiquitin-protein ligase PPIL2	12	5	3	13	3	6	19	9	4	60	27.7778	20	76.4706	17.6471	35.2941	90.4762	42.8571	20	35.9259	43.1373	51.1111	0.0039	0.0017	0.0008	1	0.263909	0.508612	0	0	0	0		1
sp|Q9H2H8|PPIL3_HUMAN	Q9H2H8	PPIL3_HUMAN	PPIL3	161	Homo sapiens OX=9606	Peptidyl-prolyl cis-trans isomerase-like 3	5	5	1	3	2	2	4	4	6	25	27.7778	6.66667	17.6471	11.7647	11.7647	19.0476	19.0476	30	19.8148	13.7255	22.6984	0.0137	0.0095	0.0026	1	-0.529722	0.196012	0	0	0	0		1
sp|Q8WUA2|PPIL4_HUMAN	Q8WUA2	PPIL4_HUMAN	PPIL4	492	Homo sapiens OX=9606	Peptidyl-prolyl cis-trans isomerase-like 4	9	7	5	8	5	4	8	5	6	45	38.8889	33.3333	47.0588	29.4118	23.5294	38.0952	23.8095	30	39.0741	33.3333	30.6349	0.0011	0.1498	0.1638	1	-0.229246	-0.351035	0	0	0	0		1
sp|O15355|PPM1G_HUMAN	O15355	PPM1G_HUMAN	PPM1G	546	Homo sapiens OX=9606	Protein phosphatase 1G	20	13	11	12	12	22	16	15	17	100	72.2222	73.3333	70.5882	70.5882	129.412	76.1905	71.4286	85	81.8519	90.1961	77.5397	0.0002	0.058	0.0497	1	0.14005	-0.0780802	0	0	0	0		1
sp|Q9Y570|PPME1_HUMAN	Q9Y570	PPME1_HUMAN	PPME1	386	Homo sapiens OX=9606	Protein phosphatase methylesterase 1	5	4	0	6	2	3	9	3	1	25	22.2222	0	35.2941	11.7647	17.6471	42.8571	14.2857	5	15.7407	21.5686	20.7143	0.0617	0.0072	0.0238	1	0.454431	0.396123	0	0	0	0		0
sp|P62136|PP1A_HUMAN	P62136	PP1A_HUMAN	PPP1CA	330	Homo sapiens OX=9606	Serine/threonine-protein phosphatase PP1-alpha catalytic subunit	2	4	3	6	1	2	6	3	4	10	22.2222	20	35.2941	5.88235	11.7647	28.5714	14.2857	20	17.4074	17.6471	20.9524	0.0111	0.0185	0.0036	1	0.0197264	0.267413	0	0	0	0		1
sp|Q96QC0|PP1RA_HUMAN	Q96QC0	PP1RA_HUMAN	PPP1R10	940	Homo sapiens OX=9606	Serine/threonine-protein phosphatase 1 regulatory subunit 10	6	5	0	7	2	3	2	3	0	30	27.7778	0	41.1765	11.7647	17.6471	9.52381	14.2857	0	19.2593	23.5294	7.93651	0.0853	0.0099	0.1899	1	0.288913	-1.27898	0	0	0	1		1
sp|Q12972|PP1R8_HUMAN	Q12972	PP1R8_HUMAN	PPP1R8	351	Homo sapiens OX=9606	Nuclear inhibitor of protein phosphatase 1	16	18	4	19	10	7	16	14	4	80	100	26.6667	111.765	58.8235	41.1765	76.1905	66.6667	20	68.8889	70.5882	54.2857	0.0003	0.0001	0.0013	1	0.0351564	-0.343699	0	0	0	0		1
sp|P62714|PP2AB_HUMAN	P62714	PP2AB_HUMAN	PPP2CB	309	Homo sapiens OX=9606	Serine/threonine-protein phosphatase 2A catalytic subunit beta isoform	3	3	4	2	0	5	3	5	1	15	16.6667	26.6667	11.7647	0	29.4118	14.2857	23.8095	5	19.4444	13.7255	14.3651	0.008	0.0865	0.0161	1	-0.5025	-0.436792	0	0	0	0		0
sp|P30153|2AAA_HUMAN	P30153	2AAA_HUMAN	PPP2R1A	589	Homo sapiens OX=9606	Serine/threonine-protein phosphatase 2A 65 kDa regulatory subunit A alpha isoform	17	14	8	16	13	14	10	10	12	85	77.7778	53.3333	94.1176	76.4706	82.3529	47.619	47.619	60	72.037	84.3137	51.746	0	0.0076	0.0376	1	0.227029	-0.477291	0	0	0	0		1
sp|Q13362|2A5G_HUMAN	Q13362	2A5G_HUMAN	PPP2R5C	524	Homo sapiens OX=9606	Serine/threonine-protein phosphatase 2A 56 kDa regulatory subunit gamma isoform	4	3	0	4	2	1	4	1	0	20	16.6667	0	23.5294	11.7647	5.88235	19.0476	4.7619	0	12.2222	13.7255	7.93651	0.0853	0.0224	0.1537	1	0.167351	-0.62293	0	0	0	0		1
sp|Q14738|2A5D_HUMAN	Q14738	2A5D_HUMAN	PPP2R5D	602	Homo sapiens OX=9606	Serine/threonine-protein phosphatase 2A 56 kDa regulatory subunit delta isoform	4	4	3	3	6	3	3	4	4	20	22.2222	20	17.6471	35.2941	17.6471	14.2857	19.0476	20	20.7407	23.5294	17.7778	0.0058	0.0039	0.0034	1	0.181998	-0.222392	0	0	0	0		1
sp|Q6IN85|P4R3A_HUMAN	Q6IN85	P4R3A_HUMAN	PPP4R3A	833	Homo sapiens OX=9606	Serine/threonine-protein phosphatase 4 regulatory subunit 3A	2	3	2	1	2	1	4	3	0	10	16.6667	13.3333	5.88235	11.7647	5.88235	19.0476	14.2857	0	13.3333	7.84314	11.1111	0.0129	0.0693	0.1306	1	-0.765535	-0.263034	0	0	0	0		0
sp|Q92733|PRCC_HUMAN	Q92733	PRCC_HUMAN	PRCC	491	Homo sapiens OX=9606	Proline-rich protein PRCC	5	2	0	4	3	2	4	1	0	25	11.1111	0	23.5294	17.6471	11.7647	19.0476	4.7619	0	12.037	17.6471	7.93651	0.0801	0.0124	0.1566	1	0.551947	-0.600904	0	0	0	0		0
sp|Q13029|PRDM2_HUMAN	Q13029	PRDM2_HUMAN	PRDM2	1718	Homo sapiens OX=9606	PR domain zinc finger protein 2	8	12	2	12	8	10	13	11	5	40	66.6667	13.3333	70.5882	47.0588	58.8235	61.9048	52.381	25	40	58.8235	46.4286	0.006	0.0005	0.0004	1	0.556393	0.215013	0	0	0	0		1
sp|P32119|PRDX2_HUMAN	P32119	PRDX2_HUMAN	PRDX2	198	Homo sapiens OX=9606	Peroxiredoxin-2	14	12	5	6	9	5	6	5	6	70	66.6667	33.3333	35.2941	52.9412	29.4118	28.5714	23.8095	30	56.6667	39.2157	27.4603	0.002	0.0001	0.0024	1	-0.531069	-1.04515	0	0	0	1		1
sp|P30044|PRDX5_HUMAN	P30044	PRDX5_HUMAN	PRDX5	214	Homo sapiens OX=9606	Peroxiredoxin-5, mitochondrial	5	2	1	2	2	4	3	1	1	25	11.1111	6.66667	11.7647	11.7647	23.5294	14.2857	4.7619	5	14.2593	15.6863	8.01587	0.0147	0.2707	0.3228	1	0.137604	-0.830967	0	0	0	0		0
sp|P30041|PRDX6_HUMAN	P30041	PRDX6_HUMAN	PRDX6	224	Homo sapiens OX=9606	Peroxiredoxin-6	19	17	9	9	6	7	14	16	7	95	94.4444	60	52.9412	35.2941	41.1765	66.6667	76.1905	35	83.1481	43.1373	59.2857	0	0.2734	0.2367	1	-0.94675	-0.488	0	0	0	0		1
sp|P49642|PRI1_HUMAN	P49642	PRI1_HUMAN	PRIM1	420	Homo sapiens OX=9606	DNA primase small subunit	4	2	2	4	2	3	5	3	0	20	11.1111	13.3333	23.5294	11.7647	17.6471	23.8095	14.2857	0	14.8148	17.6471	12.6984	0.011	0.0095	0.0891	1	0.252387	-0.222392	0	0	0	0		1
sp|P49643|PRI2_HUMAN	P49643	PRI2_HUMAN	PRIM2	509	Homo sapiens OX=9606	DNA primase large subunit	9	15	2	6	4	4	9	9	6	45	83.3333	13.3333	35.2941	23.5294	23.5294	42.8571	42.8571	30	47.2222	27.451	38.5714	0.0063	0.0015	0.0001	1	-0.782608	-0.291933	0	0	0	0		1
sp|Q05655|KPCD_HUMAN	Q05655	KPCD_HUMAN	PRKCD	676	Homo sapiens OX=9606	Protein kinase C delta type	0	0	0	2	0	0	11	5	5	0	0	0	11.7647	0	0	52.381	23.8095	25	0	3.92157	33.7302	1	0.2471	0.0004	1	6	6	1	0	1	0		1
sp|Q99873|ANM1_HUMAN	Q99873	ANM1_HUMAN	PRMT1	371	Homo sapiens OX=9606	Protein arginine N-methyltransferase 1	49	31	33	31	32	35	46	41	37	245	172.222	220	182.353	188.235	205.882	219.048	195.238	185	212.407	192.157	199.762	0.0642	0.0076	0.001	1	-0.14455	-0.0885526	0	0	0	0		1
sp|O14744|ANM5_HUMAN	O14744	ANM5_HUMAN	PRMT5	637	Homo sapiens OX=9606	Protein arginine N-methyltransferase 5	8	4	2	2	0	1	1	1	0	40	22.2222	13.3333	11.7647	0	5.88235	4.7619	4.7619	0	25.1852	5.88235	3.1746	0.0088	0.1607	0.9349	1	-2.09811	-2.98793	0	1	0	1		1
sp|Q99633|PRP18_HUMAN	Q99633	PRP18_HUMAN	PRPF18	342	Homo sapiens OX=9606	Pre-mRNA-splicing factor 18	1	4	1	4	0	2	3	0	4	5	22.2222	6.66667	23.5294	0	11.7647	14.2857	0	20	11.2963	11.7647	11.4286	0.0303	0.0991	0.0901	1	0.0586154	0.0167952	0	0	0	0		0
sp|Q9UMS4|PRP19_HUMAN	Q9UMS4	PRP19_HUMAN	PRPF19	504	Homo sapiens OX=9606	Pre-mRNA-processing factor 19	38	24	17	29	20	23	28	28	20	190	133.333	113.333	170.588	117.647	135.294	133.333	133.333	100	145.556	141.176	122.222	0.028	0.165	0.1843	1	-0.0440702	-0.252063	0	0	0	0		0
sp|O43395|PRPF3_HUMAN	O43395	PRPF3_HUMAN	PRPF3	683	Homo sapiens OX=9606	U4/U6 small nuclear ribonucleoprotein Prp3	2	2	0	8	6	5	5	4	1	10	11.1111	0	47.0588	35.2941	29.4118	23.8095	19.0476	5	7.03704	37.2549	15.9524	0.1294	0.0011	0.0203	1	2.40439	1.18073	1	0	1	0		1
sp|Q8WWY3|PRP31_HUMAN	Q8WWY3	PRP31_HUMAN	PRPF31	499	Homo sapiens OX=9606	U4/U6 small nuclear ribonucleoprotein Prp31	18	21	14	23	24	22	17	20	15	90	116.667	93.3333	135.294	141.176	129.412	80.9524	95.2381	75	100	135.294	83.7302	0	0.0628	0.1014	1	0.436099	-0.256181	0	0	0	0		1
sp|O43172|PRP4_HUMAN	O43172	PRP4_HUMAN	PRPF4	522	Homo sapiens OX=9606	U4/U6 small nuclear ribonucleoprotein Prp4	13	6	3	8	4	7	6	5	4	65	33.3333	20	47.0588	23.5294	41.1765	28.5714	23.8095	20	39.4444	37.2549	24.127	0.0033	0.0016	0.0031	1	-0.0823919	-0.709175	0	0	0	0		1
sp|O94906|PRP6_HUMAN	O94906	PRP6_HUMAN	PRPF6	941	Homo sapiens OX=9606	Pre-mRNA-processing factor 6	22	14	14	23	10	13	25	16	9	110	77.7778	93.3333	135.294	58.8235	76.4706	119.048	76.1905	45	93.7037	90.1961	80.0794	0.0284	0.0537	0.0544	1	-0.0550414	-0.226676	0	0	0	0		1
sp|Q6P2Q9|PRP8_HUMAN	Q6P2Q9	PRP8_HUMAN	PRPF8	2335	Homo sapiens OX=9606	Pre-mRNA-processing-splicing factor 8	83	57	33	66	46	39	76	63	33	415	316.667	220	388.235	270.588	229.412	361.905	300	165	317.222	296.078	275.635	0	0.0047	0.0073	1	-0.0995144	-0.202735	0	0	0	0		1
sp|P11908|PRPS2_HUMAN	P11908	PRPS2_HUMAN	PRPS2	318	Homo sapiens OX=9606	Ribose-phosphate pyrophosphokinase 2	2	1	1	3	1	2	1	1	3	10	5.55556	6.66667	17.6471	5.88235	11.7647	4.7619	4.7619	15	7.40741	11.7647	8.1746	0.0278	0.1005	0.1769	1	0.667425	0.14218	0	0	0	0		0
sp|P25786|PSA1_HUMAN	P25786	PSA1_HUMAN	PSMA1	263	Homo sapiens OX=9606	Proteasome subunit alpha type-1	1	0	2	3	1	1	1	1	2	5	0	13.3333	17.6471	5.88235	5.88235	4.7619	4.7619	10	6.11111	9.80392	6.50794	0.1086	0.0353	0.0398	1	0.681924	0.0907655	0	0	0	0		1
sp|P25787|PSA2_HUMAN	P25787	PSA2_HUMAN	PSMA2	234	Homo sapiens OX=9606	Proteasome subunit alpha type-2	2	3	0	1	2	2	1	1	1	10	16.6667	0	5.88235	11.7647	11.7647	4.7619	4.7619	5	8.88889	9.80392	4.84127	0.0853	0.0259	0.9349	1	0.141356	-0.876618	0	0	0	0		1
sp|P25788|PSA3_HUMAN	P25788	PSA3_HUMAN	PSMA3	255	Homo sapiens OX=9606	Proteasome subunit alpha type-3	8	4	4	1	1	2	6	3	0	40	22.2222	26.6667	5.88235	5.88235	11.7647	28.5714	14.2857	0	29.6296	7.84314	14.2857	0.0046	0.0346	0.086	1	-1.91754	-1.05247	0	1	0	1		1
sp|P25789|PSA4_HUMAN	P25789	PSA4_HUMAN	PSMA4	261	Homo sapiens OX=9606	Proteasome subunit alpha type-4	5	2	2	4	2	2	3	2	4	25	11.1111	13.3333	23.5294	11.7647	11.7647	14.2857	9.52381	20	16.4815	15.6863	14.6032	0.0093	0.0818	0.0791	1	-0.0713432	-0.174564	0	0	0	0		1
sp|P28066|PSA5_HUMAN	P28066	PSA5_HUMAN	PSMA5	241	Homo sapiens OX=9606	Proteasome subunit alpha type-5	3	2	3	6	3	2	3	5	5	15	11.1111	20	35.2941	17.6471	11.7647	14.2857	23.8095	25	15.3704	21.5686	21.0317	0.01	0.2276	0.1944	1	0.488782	0.452417	0	0	0	0		1
sp|P60900|PSA6_HUMAN	P60900	PSA6_HUMAN	PSMA6	246	Homo sapiens OX=9606	Proteasome subunit alpha type-6	9	8	12	13	11	10	4	6	6	45	44.4444	80	76.4706	64.7059	58.8235	19.0476	28.5714	30	56.4815	66.6667	25.873	0.1284	0.0183	0.0901	1	0.239188	-1.12633	0	0	0	1		1
sp|O14818|PSA7_HUMAN	O14818	PSA7_HUMAN	PSMA7	248	Homo sapiens OX=9606	Proteasome subunit alpha type-7	9	9	7	7	3	9	9	9	9	45	50	46.6667	41.1765	17.6471	52.9412	42.8571	42.8571	45	47.2222	37.2549	43.5714	0	0.0366	0.0084	1	-0.342036	-0.116084	0	0	0	0		1
sp|P40306|PSB10_HUMAN	P40306	PSB10_HUMAN	PSMB10	273	Homo sapiens OX=9606	Proteasome subunit beta type-10	3	1	0	5	0	0	4	2	2	15	5.55556	0	29.4118	0	0	19.0476	9.52381	10	6.85185	9.80392	12.8571	0.0982	0.1894	0.0096	1	0.516865	0.908004	0	0	0	0		0
sp|P49721|PSB2_HUMAN	P49721	PSB2_HUMAN	PSMB2	201	Homo sapiens OX=9606	Proteasome subunit beta type-2	5	3	3	3	3	4	7	5	2	25	16.6667	20	17.6471	17.6471	23.5294	33.3333	23.8095	10	20.5556	19.6078	22.381	0.0074	0.0052	0.0025	1	-0.0680975	0.122743	0	0	0	0		1
sp|P49720|PSB3_HUMAN	P49720	PSB3_HUMAN	PSMB3	205	Homo sapiens OX=9606	Proteasome subunit beta type-3	9	0	5	4	4	4	4	4	2	45	0	33.3333	23.5294	23.5294	23.5294	19.0476	19.0476	10	26.1111	23.5294	16.0317	0.0475	0.0013	0.0034	1	-0.150199	-0.703732	0	0	0	0		1
sp|P28070|PSB4_HUMAN	P28070	PSB4_HUMAN	PSMB4	264	Homo sapiens OX=9606	Proteasome subunit beta type-4	8	3	0	4	2	5	7	1	2	40	16.6667	0	23.5294	11.7647	29.4118	33.3333	4.7619	10	18.8889	21.5686	16.0317	0.0487	0.0076	0.0292	1	0.191397	-0.236606	0	0	0	0		0
sp|P28072|PSB6_HUMAN	P28072	PSB6_HUMAN	PSMB6	239	Homo sapiens OX=9606	Proteasome subunit beta type-6	1	2	3	1	1	1	1	1	1	5	11.1111	20	5.88235	5.88235	5.88235	4.7619	4.7619	5	12.037	5.88235	4.84127	0.0235	0.9333	0.9349	1	-1.03302	-1.31402	0	1	0	1		0
sp|P62191|PRS4_HUMAN	P62191	PRS4_HUMAN	PSMC1	440	Homo sapiens OX=9606	26S proteasome regulatory subunit 4	7	4	2	4	2	3	3	3	0	35	22.2222	13.3333	23.5294	11.7647	17.6471	14.2857	14.2857	0	23.5185	17.6471	9.52381	0.0046	0.0091	0.0978	1	-0.414369	-1.30419	0	0	0	1		1
sp|P17980|PRS6A_HUMAN	P17980	PRS6A_HUMAN	PSMC3	439	Homo sapiens OX=9606	26S proteasome regulatory subunit 6A	9	6	4	5	2	5	4	3	3	45	33.3333	26.6667	29.4118	11.7647	29.4118	19.0476	14.2857	15	35	23.5294	16.1111	0.0016	0.1861	0.2625	1	-0.57289	-1.1193	0	0	0	1		1
sp|P43686|PRS6B_HUMAN	P43686	PRS6B_HUMAN	PSMC4	418	Homo sapiens OX=9606	26S proteasome regulatory subunit 6B	1	1	0	0	0	1	3	2	2	5	5.55556	0	0	0	5.88235	14.2857	9.52381	10	3.51852	1.96078	11.2698	0.9241	0.9333	0.0132	1	-0.843537	1.67943	0	0	1	0		1
sp|P62333|PRS10_HUMAN	P62333	PRS10_HUMAN	PSMC6	389	Homo sapiens OX=9606	26S proteasome regulatory subunit 10B	5	2	1	3	0	0	3	3	0	25	11.1111	6.66667	17.6471	0	0	14.2857	14.2857	0	14.2593	5.88235	9.52381	0.0156	0.2848	0.2962	1	-1.27743	-0.582288	0	1	0	0		1
sp|O75832|PSD10_HUMAN	O75832	PSD10_HUMAN	PSMD10	226	Homo sapiens OX=9606	26S proteasome non-ATPase regulatory subunit 10	3	3	1	2	2	1	4	2	0	15	16.6667	6.66667	11.7647	11.7647	5.88235	19.0476	9.52381	0	12.7778	9.80392	9.52381	0.014	0.0238	0.0947	1	-0.382206	-0.424026	0	0	0	0		1
sp|O00231|PSD11_HUMAN	O00231	PSD11_HUMAN	PSMD11	422	Homo sapiens OX=9606	26S proteasome non-ATPase regulatory subunit 11	4	4	1	4	2	6	2	0	0	20	22.2222	6.66667	23.5294	11.7647	35.2941	9.52381	0	0	16.2963	23.5294	3.1746	0.0145	0.1268	0.303	1	0.529921	-2.3599	0	0	0	1		1
sp|Q13200|PSMD2_HUMAN	Q13200	PSMD2_HUMAN	PSMD2	908	Homo sapiens OX=9606	26S proteasome non-ATPase regulatory subunit 2	6	1	1	1	1	2	0	2	1	30	5.55556	6.66667	5.88235	5.88235	11.7647	0	9.52381	5	14.0741	7.84314	4.84127	0.0365	0.0687	0.1959	1	-0.843537	-1.53958	0	0	0	1		0
sp|O43242|PSMD3_HUMAN	O43242	PSMD3_HUMAN	PSMD3	534	Homo sapiens OX=9606	26S proteasome non-ATPase regulatory subunit 3	8	10	4	9	2	6	5	8	3	40	55.5556	26.6667	52.9412	11.7647	35.2941	23.8095	38.0952	15	40.7407	33.3333	25.6349	0.0002	0.041	0.0446	1	-0.289507	-0.668362	0	0	0	0		1
sp|P55036|PSMD4_HUMAN	P55036	PSMD4_HUMAN	PSMD4	377	Homo sapiens OX=9606	26S proteasome non-ATPase regulatory subunit 4	4	1	1	2	1	1	3	2	3	20	5.55556	6.66667	11.7647	5.88235	5.88235	14.2857	9.52381	15	10.7407	7.84314	12.9365	0.0279	0.0369	0.0091	1	-0.453591	0.268355	0	0	0	0		0
sp|O00233|PSMD9_HUMAN	O00233	PSMD9_HUMAN	PSMD9	223	Homo sapiens OX=9606	26S proteasome non-ATPase regulatory subunit 9	3	3	0	4	3	2	3	2	1	15	16.6667	0	23.5294	17.6471	11.7647	14.2857	9.52381	5	10.5556	17.6471	9.60317	0.0586	0.0059	0.0148	1	0.741425	-0.136419	0	0	0	0		1
sp|Q06323|PSME1_HUMAN	Q06323	PSME1_HUMAN	PSME1	249	Homo sapiens OX=9606	Proteasome activator complex subunit 1	7	7	10	8	4	10	5	5	4	35	38.8889	66.6667	47.0588	23.5294	58.8235	23.8095	23.8095	20	46.8519	43.1373	22.5397	0.0025	0.002	0.0013	1	-0.119172	-1.05564	0	0	0	1		0
sp|Q9UL46|PSME2_HUMAN	Q9UL46	PSME2_HUMAN	PSME2	239	Homo sapiens OX=9606	Proteasome activator complex subunit 2	3	4	8	6	6	8	6	10	9	15	22.2222	53.3333	35.2941	35.2941	47.0588	28.5714	47.619	45	30.1852	39.2157	40.3968	0.0078	0.0011	0.0002	1	0.37759	0.420401	0	0	0	0		1
sp|P61289|PSME3_HUMAN	P61289	PSME3_HUMAN	PSME3	254	Homo sapiens OX=9606	Proteasome activator complex subunit 3	22	13	13	16	15	15	23	17	10	110	72.2222	86.6667	94.1176	88.2353	88.2353	109.524	80.9524	50	89.6296	90.1961	80.1587	0.0006	0.0711	0.0771	1	0.00908897	-0.161116	0	0	0	0		1
sp|Q9GZU8|PIP30_HUMAN	Q9GZU8	PIP30_HUMAN	PSME3IP1	254	Homo sapiens OX=9606	PSME3-interacting protein	7	7	2	3	3	4	3	7	3	35	38.8889	13.3333	17.6471	17.6471	23.5294	14.2857	33.3333	15	29.0741	19.6078	20.873	0.0076	0.0048	0.0069	1	-0.568302	-0.478094	0	0	0	0		1
sp|O95456|PSMG1_HUMAN	O95456	PSMG1_HUMAN	PSMG1	288	Homo sapiens OX=9606	Proteasome assembly chaperone 1	2	3	3	2	2	2	0	0	0	10	16.6667	20	11.7647	11.7647	11.7647	0	0	0	15.5556	11.7647	0	0.011	0.0121	1	1	-0.402965	-6	0	0	0	1		1
sp|P26599|PTBP1_HUMAN	P26599	PTBP1_HUMAN	PTBP1	557	Homo sapiens OX=9606	Polypyrimidine tract-binding protein 1	97	93	89	97	92	76	104	83	81	485	516.667	593.333	570.588	541.176	447.059	495.238	395.238	405	531.667	519.608	431.825	0.0288	0.2251	0.2649	1	-0.0330988	-0.300074	0	0	0	0		1
sp|Q14289|FAK2_HUMAN	Q14289	FAK2_HUMAN	PTK2B	1009	Homo sapiens OX=9606	Protein-tyrosine kinase 2-beta	10	2	1	9	5	4	9	4	0	50	11.1111	6.66667	52.9412	29.4118	23.5294	42.8571	19.0476	0	22.5926	35.2941	20.6349	0.0266	0.0015	0.1069	1	0.643578	-0.130762	0	0	0	0		0
sp|Q06124|PTN11_HUMAN	Q06124	PTN11_HUMAN	PTPN11	593	Homo sapiens OX=9606	Tyrosine-protein phosphatase non-receptor type 11	9	4	1	8	5	5	8	6	2	45	22.2222	6.66667	47.0588	29.4118	29.4118	38.0952	28.5714	10	24.6296	35.2941	25.5556	0.0149	0.0016	0.0042	1	0.519033	0.053242	0	0	0	0		0
sp|P17706|PTN2_HUMAN	P17706	PTN2_HUMAN	PTPN2	415	Homo sapiens OX=9606	Tyrosine-protein phosphatase non-receptor type 2	4	1	0	1	0	0	2	2	1	20	5.55556	0	5.88235	0	0	9.52381	9.52381	5	8.51852	1.96078	8.01587	0.1198	0.9333	0.0317	1	-2.11917	-0.0877429	0	1	0	0		0
sp|P23469|PTPRE_HUMAN	P23469	PTPRE_HUMAN	PTPRE	700	Homo sapiens OX=9606	Receptor-type tyrosine-protein phosphatase epsilon	1	1	0	3	3	0	5	8	4	5	5.55556	0	17.6471	17.6471	0	23.8095	38.0952	20	3.51852	11.7647	27.3016	0.9241	0.1104	0.0022	1	1.74143	2.95594	1	0	1	0		0
sp|Q9UHX1|PUF60_HUMAN	Q9UHX1	PUF60_HUMAN	PUF60	559	Homo sapiens OX=9606	Poly(U)-binding-splicing factor PUF60	25	22	9	26	14	18	19	23	11	125	122.222	60	152.941	82.3529	105.882	90.4762	109.524	55	102.407	113.725	85	0.0014	0.002	0.0004	1	0.151236	-0.268785	0	0	0	0		1
sp|Q9Y606|PUS1_HUMAN	Q9Y606	PUS1_HUMAN	PUS1	427	Homo sapiens OX=9606	Pseudouridylate synthase 1 homolog	5	5	2	3	6	8	9	6	3	25	27.7778	13.3333	17.6471	35.2941	47.0588	42.8571	28.5714	15	22.037	33.3333	28.8095	0.0052	0.0033	0.0047	1	0.597035	0.386616	0	0	0	0		1
sp|Q96PZ0|PUS7_HUMAN	Q96PZ0	PUS7_HUMAN	PUS7	661	Homo sapiens OX=9606	Pseudouridylate synthase 7 homolog	19	16	6	15	12	18	14	14	5	95	88.8889	40	88.2353	70.5882	105.882	66.6667	66.6667	25	74.6296	88.2353	52.7778	0	0.0115	0.0387	1	0.241607	-0.499818	0	0	0	0		1
sp|Q2TAL8|QRIC1_HUMAN	Q2TAL8	QRIC1_HUMAN	QRICH1	776	Homo sapiens OX=9606	Transcriptional regulator QRICH1	13	9	10	12	9	9	10	9	5	65	50	66.6667	70.5882	52.9412	52.9412	47.619	42.8571	25	60.5556	58.8235	38.4921	0.0008	0.0003	0.0015	1	-0.041866	-0.653698	0	0	0	0		1
sp|Q9NP72|RAB18_HUMAN	Q9NP72	RAB18_HUMAN	RAB18	206	Homo sapiens OX=9606	Ras-related protein Rab-18	3	2	3	1	3	3	4	2	3	15	11.1111	20	5.88235	17.6471	17.6471	19.0476	9.52381	15	15.3704	13.7255	14.5238	0.0118	0.0205	0.0096	1	-0.163294	-0.081732	0	0	0	0		0
sp|P53611|PGTB2_HUMAN	P53611	PGTB2_HUMAN	RABGGTB	331	Homo sapiens OX=9606	Geranylgeranyl transferase type-2 subunit beta	0	0	0	1	1	2	2	2	0	0	0	0	5.88235	5.88235	11.7647	9.52381	9.52381	0	0	7.84314	6.34921	1	0.0426	0.1231	1	6	6	1	0	1	0		1
sp|Q9H0H5|RGAP1_HUMAN	Q9H0H5	RGAP1_HUMAN	RACGAP1	632	Homo sapiens OX=9606	Rac GTPase-activating protein 1	9	4	3	5	4	4	8	7	5	45	22.2222	20	29.4118	23.5294	23.5294	38.0952	33.3333	25	29.0741	25.4902	32.1429	0.1521	0.0029	0.0008	1	-0.189791	0.144765	0	0	0	0		1
sp|Q9NS91|RAD18_HUMAN	Q9NS91	RAD18_HUMAN	RAD18	495	Homo sapiens OX=9606	E3 ubiquitin-protein ligase RAD18	5	5	3	8	2	4	9	7	7	25	27.7778	20	47.0588	11.7647	23.5294	42.8571	33.3333	35	24.2593	27.451	37.0635	0.0046	0.0072	0.0004	1	0.178322	0.611463	0	0	0	0		1
sp|O60216|RAD21_HUMAN	O60216	RAD21_HUMAN	RAD21	631	Homo sapiens OX=9606	Double-strand-break repair protein rad21 homolog	8	2	2	8	3	7	7	7	2	40	11.1111	13.3333	47.0588	17.6471	41.1765	33.3333	33.3333	10	21.4815	35.2941	25.5556	0.0125	0.0025	0.0029	1	0.716334	0.250543	0	0	0	0		1
sp|Q92878|RAD50_HUMAN	Q92878	RAD50_HUMAN	RAD50	1312	Homo sapiens OX=9606	DNA repair protein RAD50	25	19	7	23	19	14	18	20	7	125	105.556	46.6667	135.294	111.765	82.3529	85.7143	95.2381	35	92.4074	109.804	71.9841	0	0	0.0001	1	0.248849	-0.36033	0	0	0	0		1
sp|O43502|RA51C_HUMAN	O43502	RA51C_HUMAN	RAD51C	376	Homo sapiens OX=9606	DNA repair protein RAD51 homolog 3	2	1	1	4	1	1	2	0	0	10	5.55556	6.66667	23.5294	5.88235	5.88235	9.52381	0	0	7.40741	11.7647	3.1746	0.027	0.039	0.2625	1	0.667425	-1.22239	0	0	0	1		0
sp|Q9Y4B4|ARIP4_HUMAN	Q9Y4B4	ARIP4_HUMAN	RAD54L2	1467	Homo sapiens OX=9606	Helicase ARIP4	39	33	22	42	36	50	48	44	50	195	183.333	146.667	247.059	211.765	294.118	228.571	209.524	250	175	250.98	229.365	0	0	0	1	0.52022	0.390291	0	0	0	0		1
sp|Q7Z5J4|RAI1_HUMAN	Q7Z5J4	RAI1_HUMAN	RAI1	1906	Homo sapiens OX=9606	Retinoic acid-induced protein 1	5	1	1	4	1	1	3	0	2	25	5.55556	6.66667	23.5294	5.88235	5.88235	14.2857	0	10	12.4074	11.7647	8.09524	0.0395	0.1058	0.2156	1	-0.0767364	-0.616056	0	0	0	0		1
sp|P49792|RBP2_HUMAN	P49792	RBP2_HUMAN	RANBP2	3224	Homo sapiens OX=9606	E3 SUMO-protein ligase RanBP2	37	25	11	42	28	37	38	45	17	185	138.889	73.3333	247.059	164.706	217.647	180.952	214.286	85	132.407	209.804	160.079	0	0	0	1	0.664058	0.273804	0	0	0	0	3	1
sp|P46060|RAGP1_HUMAN	P46060	RAGP1_HUMAN	RANGAP1	587	Homo sapiens OX=9606	Ran GTPase-activating protein 1	54	40	24	40	26	49	61	41	29	270	222.222	160	235.294	152.941	288.235	290.476	195.238	145	217.407	225.49	210.238	0	0	0	1	0.0526636	-0.048377	0	0	0	0		1
sp|P54136|SYRC_HUMAN	P54136	SYRC_HUMAN	RARS1	660	Homo sapiens OX=9606	Arginine--tRNA ligase, cytoplasmic	1	1	3	3	2	5	3	2	2	5	5.55556	20	17.6471	11.7647	29.4118	14.2857	9.52381	10	10.1852	19.6078	11.2698	0.034	0.0043	0.0154	1	0.944959	0.145995	0	0	0	0		1
sp|Q8IY67|RAVR1_HUMAN	Q8IY67	RAVR1_HUMAN	RAVER1	606	Homo sapiens OX=9606	Ribonucleoprotein PTB-binding 1	13	8	0	10	4	1	6	5	0	65	44.4444	0	58.8235	23.5294	5.88235	28.5714	23.8095	0	36.4815	29.4118	17.4603	0.0443	0.0442	0.0846	1	-0.310771	-1.06308	0	0	0	1		0
sp|P06400|RB_HUMAN	P06400	RB_HUMAN	RB1	928	Homo sapiens OX=9606	Retinoblastoma-associated protein	12	6	9	4	7	6	10	8	7	60	33.3333	60	23.5294	41.1765	35.2941	47.619	38.0952	35	51.1111	33.3333	40.2381	0.0029	0.0684	0.0483	1	-0.616671	-0.345075	0	0	0	0	8	0
sp|Q09028|RBBP4_HUMAN	Q09028	RBBP4_HUMAN	RBBP4	425	Homo sapiens OX=9606	Histone-binding protein RBBP4	55	45	36	51	42	39	53	46	42	275	250	240	300	247.059	229.412	252.381	219.048	210	255	258.824	227.143	0	0.0011	0.0026	1	0.0214715	-0.166897	0	0	0	0	6	1
sp|Q15291|RBBP5_HUMAN	Q15291	RBBP5_HUMAN	RBBP5	538	Homo sapiens OX=9606	Retinoblastoma-binding protein 5	6	8	4	8	6	7	8	9	10	30	44.4444	26.6667	47.0588	35.2941	41.1765	38.0952	42.8571	50	33.7037	41.1765	43.6508	0.0037	0.0005	0.0002	1	0.288913	0.373101	0	0	0	0		1
sp|Q16576|RBBP7_HUMAN	Q16576	RBBP7_HUMAN	RBBP7	425	Homo sapiens OX=9606	Histone-binding protein RBBP7	30	28	17	33	26	24	42	32	20	150	155.556	113.333	194.118	152.941	141.176	200	152.381	100	139.63	162.745	150.794	0	0	0	1	0.221009	0.110971	0	0	0	0	6	1
sp|P98175|RBM10_HUMAN	P98175	RBM10_HUMAN	RBM10	930	Homo sapiens OX=9606	RNA-binding protein 10	6	2	1	9	2	4	3	3	2	30	11.1111	6.66667	52.9412	11.7647	23.5294	14.2857	14.2857	10	15.9259	29.4118	12.8571	0.021	0.1619	0.229	1	0.885016	-0.308807	0	0	0	0		1
sp|Q9NTZ6|RBM12_HUMAN	Q9NTZ6	RBM12_HUMAN	RBM12	932	Homo sapiens OX=9606	RNA-binding protein 12	17	14	7	12	6	10	14	11	4	85	77.7778	46.6667	70.5882	35.2941	58.8235	66.6667	52.381	20	69.8148	54.902	46.3492	0.0008	0	0.0001	1	-0.346676	-0.590989	0	0	0	0		1
sp|Q96T37|RBM15_HUMAN	Q96T37	RBM15_HUMAN	RBM15	977	Homo sapiens OX=9606	RNA-binding protein 15	5	5	0	5	5	2	4	5	4	25	27.7778	0	29.4118	29.4118	11.7647	19.0476	23.8095	20	17.5926	23.5294	20.9524	0.0831	0.0077	0.005	1	0.419497	0.252146	0	0	0	0		1
sp|Q96I25|SPF45_HUMAN	Q96I25	SPF45_HUMAN	RBM17	401	Homo sapiens OX=9606	Splicing factor 45	3	3	3	5	3	3	5	3	4	15	16.6667	20	29.4118	17.6471	17.6471	23.8095	14.2857	20	17.2222	21.5686	19.3651	0.0063	0.0043	0.0059	1	0.324663	0.169186	0	0	0	0		1
sp|Q9NW64|RBM22_HUMAN	Q9NW64	RBM22_HUMAN	RBM22	420	Homo sapiens OX=9606	Pre-mRNA-splicing factor RBM22	6	5	6	7	6	8	5	11	5	30	27.7778	40	41.1765	35.2941	47.0588	23.8095	52.381	25	32.5926	41.1765	33.7302	0.0027	0.0165	0.0351	1	0.337276	0.049495	0	0	0	0		1
sp|P49756|RBM25_HUMAN	P49756	RBM25_HUMAN	RBM25	843	Homo sapiens OX=9606	RNA-binding protein 25	14	7	2	21	8	6	15	10	6	70	38.8889	13.3333	123.529	47.0588	35.2941	71.4286	47.619	30	40.7407	68.6275	49.6825	0.0082	0.0003	0	1	0.752314	0.286267	0	0	0	0		1
sp|Q5T8P6|RBM26_HUMAN	Q5T8P6	RBM26_HUMAN	RBM26	1007	Homo sapiens OX=9606	RNA-binding protein 26	7	7	1	5	1	2	4	1	1	35	38.8889	6.66667	29.4118	5.88235	11.7647	19.0476	4.7619	5	26.8519	15.6863	9.60317	0.0259	0.0475	0.07	1	-0.775519	-1.48344	0	0	0	1		1
sp|Q96EV2|RBM33_HUMAN	Q96EV2	RBM33_HUMAN	RBM33	1170	Homo sapiens OX=9606	RNA-binding protein 33	1	2	1	2	5	1	1	4	1	5	11.1111	6.66667	11.7647	29.4118	5.88235	4.7619	19.0476	5	7.59259	15.6863	9.60317	0.038	0.0526	0.0905	1	1.04684	0.338919	1	0	0	0		1
sp|Q9BWF3|RBM4_HUMAN	Q9BWF3	RBM4_HUMAN	RBM4	364	Homo sapiens OX=9606	RNA-binding protein 4	12	13	12	13	13	11	14	8	12	60	72.2222	80	76.4706	76.4706	64.7059	66.6667	38.0952	60	70.7407	72.549	54.9206	0.0022	0.1051	0.1381	1	0.0364148	-0.365193	0	0	0	0		1
sp|Q9BTD8|RBM42_HUMAN	Q9BTD8	RBM42_HUMAN	RBM42	480	Homo sapiens OX=9606	RNA-binding protein 42	1	2	0	3	1	1	4	1	3	5	11.1111	0	17.6471	5.88235	5.88235	19.0476	4.7619	15	5.37037	9.80392	12.9365	0.1368	0.0423	0.0304	1	0.868337	1.26835	0	0	1	0		0
sp|Q9BQ04|RBM4B_HUMAN	Q9BQ04	RBM4B_HUMAN	RBM4B	359	Homo sapiens OX=9606	RNA-binding protein 4B	1	5	2	4	3	1	3	2	0	5	27.7778	13.3333	23.5294	17.6471	5.88235	14.2857	9.52381	0	15.3704	15.6863	7.93651	0.024	0.0154	0.1083	1	0.0293508	-0.953576	0	0	0	0		1
sp|P52756|RBM5_HUMAN	P52756	RBM5_HUMAN	RBM5	815	Homo sapiens OX=9606	RNA-binding protein 5	4	1	5	6	2	4	7	2	3	20	5.55556	33.3333	35.2941	11.7647	23.5294	33.3333	9.52381	15	19.6296	23.5294	19.2857	0.0306	0.0072	0.0099	1	0.261432	-0.0255004	0	0	0	0		1
sp|Q9Y580|RBM7_HUMAN	Q9Y580	RBM7_HUMAN	RBM7	266	Homo sapiens OX=9606	RNA-binding protein 7	1	0	0	1	1	2	1	0	0	5	0	0	5.88235	5.88235	11.7647	4.7619	0	0	1.66667	7.84314	1.5873	0.9241	0.0396	0.9349	1	2.23447	-0.0703893	1	0	0	0		0
sp|Q9Y5S9|RBM8A_HUMAN	Q9Y5S9	RBM8A_HUMAN	RBM8A	174	Homo sapiens OX=9606	RNA-binding protein 8A	10	5	5	9	7	8	11	7	5	50	27.7778	33.3333	52.9412	41.1765	47.0588	52.381	33.3333	25	37.037	47.0588	36.9048	0.0041	0.0835	0.1054	1	0.345497	-0.00516171	0	0	0	0		1
sp|Q06330|SUH_HUMAN	Q06330	SUH_HUMAN	RBPJ	500	Homo sapiens OX=9606	Recombining binding protein suppressor of hairless	4	1	1	3	2	3	6	2	2	20	5.55556	6.66667	17.6471	11.7647	17.6471	28.5714	9.52381	10	10.7407	15.6863	16.0317	0.0269	0.0038	0.0113	1	0.546409	0.577838	0	0	0	0		0
sp|P18754|RCC1_HUMAN	P18754	RCC1_HUMAN	RCC1	421	Homo sapiens OX=9606	Regulator of chromosome condensation	12	10	9	17	15	17	16	16	12	60	55.5556	60	100	88.2353	100	76.1905	76.1905	60	58.5185	96.0784	70.7937	0.0002	0.0626	0.0715	1	0.715319	0.274727	0	0	0	0		1
sp|Q9UKL0|RCOR1_HUMAN	Q9UKL0	RCOR1_HUMAN	RCOR1	485	Homo sapiens OX=9606	REST corepressor 1	47	50	29	39	42	29	49	42	32	235	277.778	193.333	229.412	247.059	170.588	233.333	200	160	235.37	215.686	197.778	0	0	0	1	-0.125998	-0.251052	0	0	0	0	2	1
sp|Q8IZ40|RCOR2_HUMAN	Q8IZ40	RCOR2_HUMAN	RCOR2	523	Homo sapiens OX=9606	REST corepressor 2	24	15	10	11	12	12	10	8	5	120	83.3333	66.6667	64.7059	70.5882	70.5882	47.619	38.0952	25	90	68.6275	36.9048	0	0.0001	0	1	-0.391139	-1.28612	0	0	0	1	2	1
sp|Q9P2K3|RCOR3_HUMAN	Q9P2K3	RCOR3_HUMAN	RCOR3	495	Homo sapiens OX=9606	REST corepressor 3	5	6	5	4	7	5	11	4	2	25	33.3333	33.3333	23.5294	41.1765	29.4118	52.381	19.0476	10	30.5556	31.3725	27.1429	0.0039	0.0005	0.0067	1	0.038068	-0.170862	0	0	0	0	2	1
sp|P46063|RECQ1_HUMAN	P46063	RECQ1_HUMAN	RECQL	649	Homo sapiens OX=9606	ATP-dependent DNA helicase Q1	30	22	17	20	20	14	25	18	14	150	122.222	113.333	117.647	117.647	82.3529	119.048	85.7143	70	128.519	105.882	91.5873	0	0.0746	0.0725	1	-0.279514	-0.488757	0	0	0	0		1
sp|Q9BWE0|REPI1_HUMAN	Q9BWE0	REPI1_HUMAN	REPIN1	567	Homo sapiens OX=9606	Replication initiator 1	1	3	2	6	2	4	4	4	2	5	16.6667	13.3333	35.2941	11.7647	23.5294	19.0476	19.0476	10	11.6667	23.5294	16.0317	0.0233	0.1172	0.181	1	1.01207	0.458539	1	0	0	0		0
sp|Q9P2R6|RERE_HUMAN	Q9P2R6	RERE_HUMAN	RERE	1566	Homo sapiens OX=9606	Arginine-glutamic acid dipeptide repeats protein	4	3	1	8	2	2	2	3	0	20	16.6667	6.66667	47.0588	11.7647	11.7647	9.52381	14.2857	0	14.4444	23.5294	7.93651	0.0252	0.0282	0.2144	1	0.703951	-0.863938	0	0	0	0		1
sp|Q9HCM1|RESF1_HUMAN	Q9HCM1	RESF1_HUMAN	RESF1	1747	Homo sapiens OX=9606	Retroelement silencing factor 1	23	19	9	41	27	12	29	18	20	115	105.556	60	241.176	158.824	70.5882	138.095	85.7143	100	93.5185	156.863	107.937	0.0002	0	0	1	0.746179	0.206859	0	0	0	0		1
sp|P35251|RFC1_HUMAN	P35251	RFC1_HUMAN	RFC1	1148	Homo sapiens OX=9606	Replication factor C subunit 1	17	12	10	16	7	17	11	11	14	85	66.6667	66.6667	94.1176	41.1765	100	52.381	52.381	70	72.7778	78.4314	58.254	0.0011	0.0438	0.0467	1	0.107933	-0.321142	0	0	0	0		1
sp|P35250|RFC2_HUMAN	P35250	RFC2_HUMAN	RFC2	354	Homo sapiens OX=9606	Replication factor C subunit 2	18	7	5	9	6	10	12	10	4	90	38.8889	33.3333	52.9412	35.2941	58.8235	57.1429	47.619	20	54.0741	49.0196	41.5873	0.0023	0.1483	0.1628	1	-0.141578	-0.378794	0	0	0	0		1
sp|P40938|RFC3_HUMAN	P40938	RFC3_HUMAN	RFC3	356	Homo sapiens OX=9606	Replication factor C subunit 3	7	10	1	5	4	6	11	3	5	35	55.5556	6.66667	29.4118	23.5294	35.2941	52.381	14.2857	25	32.4074	29.4118	30.5556	0.0205	0.0336	0.0461	1	-0.13993	-0.0848889	0	0	0	0		1
sp|P35249|RFC4_HUMAN	P35249	RFC4_HUMAN	RFC4	363	Homo sapiens OX=9606	Replication factor C subunit 4	17	15	13	18	13	13	20	12	14	85	83.3333	86.6667	105.882	76.4706	76.4706	95.2381	57.1429	70	85	86.2745	74.127	0.0016	0.2427	0.2416	1	0.0214715	-0.197464	0	0	0	0		1
sp|P40937|RFC5_HUMAN	P40937	RFC5_HUMAN	RFC5	340	Homo sapiens OX=9606	Replication factor C subunit 5	19	14	6	11	8	10	14	11	15	95	77.7778	40	64.7059	47.0588	58.8235	66.6667	52.381	75	70.9259	56.8627	64.6825	0.0011	0.0953	0.0626	1	-0.318829	-0.132937	0	0	0	0		1
sp|O43665|RGS10_HUMAN	O43665	RGS10_HUMAN	RGS10	181	Homo sapiens OX=9606	Regulator of G-protein signaling 10	3	4	6	5	1	7	4	4	3	15	22.2222	40	29.4118	5.88235	41.1765	19.0476	19.0476	15	25.7407	25.4902	17.6984	0.0046	0.0238	0.0057	1	-0.0141111	-0.540434	0	0	0	0		0
sp|P08134|RHOC_HUMAN	P08134	RHOC_HUMAN	RHOC	193	Homo sapiens OX=9606	Rho-related GTP-binding protein RhoC	3	3	1	1	0	2	1	2	0	15	16.6667	6.66667	5.88235	0	11.7647	4.7619	9.52381	0	12.7778	5.88235	4.7619	0.0139	0.1126	0.1285	1	-1.11917	-1.42403	0	1	0	1		0
sp|Q5UIP0|RIF1_HUMAN	Q5UIP0	RIF1_HUMAN	RIF1	2472	Homo sapiens OX=9606	Telomere-associated protein RIF1	42	43	19	34	20	30	46	38	31	210	238.889	126.667	200	117.647	176.471	219.048	180.952	155	191.852	164.706	185	0	0	0	1	-0.220101	-0.0524674	0	0	0	0		1
sp|Q06587|RING1_HUMAN	Q06587	RING1_HUMAN	RING1	406	Homo sapiens OX=9606	E3 ubiquitin-protein ligase RING1	5	5	1	5	3	1	7	7	4	25	27.7778	6.66667	29.4118	17.6471	5.88235	33.3333	33.3333	20	19.8148	17.6471	28.8889	0.0144	0.024	0.0008	1	-0.167152	0.543935	0	0	0	0		1
sp|Q13129|RLF_HUMAN	Q13129	RLF_HUMAN	RLF	1914	Homo sapiens OX=9606	Zinc finger protein Rlf	2	2	0	3	3	0	3	2	2	10	11.1111	0	17.6471	17.6471	0	14.2857	9.52381	10	7.03704	11.7647	11.2698	0.2226	0.1742	0.0396	1	0.741425	0.679427	0	0	0	0		1
sp|Q9H9A7|RMI1_HUMAN	Q9H9A7	RMI1_HUMAN	RMI1	625	Homo sapiens OX=9606	RecQ-mediated genome instability protein 1	5	5	2	7	5	6	10	5	5	25	27.7778	13.3333	41.1765	29.4118	35.2941	47.619	23.8095	25	22.037	35.2941	32.1429	0.0067	0.0005	0.0004	1	0.679497	0.544568	0	0	0	0		1
sp|O75792|RNH2A_HUMAN	O75792	RNH2A_HUMAN	RNASEH2A	299	Homo sapiens OX=9606	Ribonuclease H2 subunit A	6	9	1	4	2	2	6	5	2	30	50	6.66667	23.5294	11.7647	11.7647	28.5714	23.8095	10	28.8889	15.6863	20.7937	0.0156	0.0104	0.0042	1	-0.881012	-0.474372	0	0	0	0		1
sp|Q5TBB1|RNH2B_HUMAN	Q5TBB1	RNH2B_HUMAN	RNASEH2B	312	Homo sapiens OX=9606	Ribonuclease H2 subunit B	1	2	2	5	2	2	2	1	0	5	11.1111	13.3333	29.4118	11.7647	11.7647	9.52381	4.7619	0	9.81481	17.6471	4.7619	0.0256	0.0064	0.141	1	0.846395	-1.04342	0	0	0	1		1
sp|Q8TDP1|RNH2C_HUMAN	Q8TDP1	RNH2C_HUMAN	RNASEH2C	164	Homo sapiens OX=9606	Ribonuclease H2 subunit C	8	5	5	6	4	2	3	2	1	40	27.7778	33.3333	35.2941	23.5294	11.7647	14.2857	9.52381	5	33.7037	23.5294	9.60317	0.0046	0.061	0.1306	1	-0.518442	-1.81132	0	0	0	1		0
sp|O15541|R113A_HUMAN	O15541	R113A_HUMAN	RNF113A	343	Homo sapiens OX=9606	E3 ubiquitin-protein ligase RNF113A	5	3	0	5	2	1	12	5	0	25	16.6667	0	29.4118	11.7647	5.88235	57.1429	23.8095	0	13.8889	15.6863	26.9841	0.056	0.0219	0.0764	1	0.175572	0.95818	0	0	0	0		0
sp|Q8WVD3|RN138_HUMAN	Q8WVD3	RN138_HUMAN	RNF138	245	Homo sapiens OX=9606	E3 ubiquitin-protein ligase RNF138	1	2	1	1	1	2	2	3	1	5	11.1111	6.66667	5.88235	5.88235	11.7647	9.52381	14.2857	5	7.59259	7.84314	9.60317	0.0273	0.2208	0.238	1	0.0468383	0.338919	0	0	0	0		0
sp|Q8NCN4|RN169_HUMAN	Q8NCN4	RN169_HUMAN	RNF169	708	Homo sapiens OX=9606	E3 ubiquitin-protein ligase RNF169	8	7	1	12	6	4	7	2	3	40	38.8889	6.66667	70.5882	35.2941	23.5294	33.3333	9.52381	15	28.5185	43.1373	19.2857	0.0223	0.0023	0.012	1	0.597035	-0.564366	0	0	0	0		1
sp|Q99496|RING2_HUMAN	Q99496	RING2_HUMAN	RNF2	336	Homo sapiens OX=9606	E3 ubiquitin-protein ligase RING2	12	13	11	17	18	9	19	15	12	60	72.2222	73.3333	100	105.882	52.9412	90.4762	71.4286	60	68.5185	86.2745	73.9683	0.0002	0	0	1	0.33244	0.110412	0	0	0	0		1
sp|Q5VTR2|BRE1A_HUMAN	Q5VTR2	BRE1A_HUMAN	RNF20	975	Homo sapiens OX=9606	E3 ubiquitin-protein ligase BRE1A	27	16	11	31	19	11	20	17	15	135	88.8889	73.3333	182.353	111.765	64.7059	95.2381	80.9524	75	99.0741	119.608	83.7302	0.0003	0	0	1	0.271733	-0.24276	0	0	0	0		1
sp|O75150|BRE1B_HUMAN	O75150	BRE1B_HUMAN	RNF40	1001	Homo sapiens OX=9606	E3 ubiquitin-protein ligase BRE1B	31	26	12	35	17	18	27	32	14	155	144.444	80	205.882	100	105.882	128.571	152.381	70	126.481	137.255	116.984	0	0	0	1	0.117932	-0.112613	0	0	0	0		1
sp|P13489|RINI_HUMAN	P13489	RINI_HUMAN	RNH1	461	Homo sapiens OX=9606	Ribonuclease inhibitor	7	5	4	9	8	5	7	10	4	35	27.7778	26.6667	52.9412	47.0588	29.4118	33.3333	47.619	20	29.8148	43.1373	33.6508	0.005	0.0146	0.0306	1	0.532905	0.174611	0	0	0	0		1
sp|O43148|MCES_HUMAN	O43148	MCES_HUMAN	RNMT	476	Homo sapiens OX=9606	mRNA cap guanine-N7 methyltransferase	10	11	2	7	2	4	7	7	2	50	61.1111	13.3333	41.1765	11.7647	23.5294	33.3333	33.3333	10	41.4815	25.4902	25.5556	0.0043	0.1136	0.131	1	-0.702525	-0.69883	0	0	0	0		1
sp|Q9H4A4|AMPB_HUMAN	Q9H4A4	AMPB_HUMAN	RNPEP	650	Homo sapiens OX=9606	Aminopeptidase B	6	1	0	2	2	1	2	5	1	30	5.55556	0	11.7647	11.7647	5.88235	9.52381	23.8095	5	11.8519	9.80392	12.7778	0.1337	0.0453	0.0293	1	-0.273682	0.108524	0	0	0	0		1
sp|Q15287|RNPS1_HUMAN	Q15287	RNPS1_HUMAN	RNPS1	305	Homo sapiens OX=9606	RNA-binding protein with serine-rich domain 1	11	13	5	8	3	8	13	10	6	55	72.2222	33.3333	47.0588	17.6471	47.0588	61.9048	47.619	30	53.5185	37.2549	46.5079	0.0006	0.264	0.2148	1	-0.522608	-0.202561	0	0	0	0		1
sp|P10155|RO60_HUMAN	P10155	RO60_HUMAN	RO60	538	Homo sapiens OX=9606	RNA-binding protein RO60	5	1	0	0	0	0	3	3	1	25	5.55556	0	0	0	0	14.2857	14.2857	5	10.1852	0	11.1905	0.1334	1	0.0193	1	-6	0.135799	0	1	0	0		0
sp|Q92753|RORB_HUMAN	Q92753	RORB_HUMAN	RORB	470	Homo sapiens OX=9606	Nuclear receptor ROR-beta	1	2	0	2	1	2	1	0	0	5	11.1111	0	11.7647	5.88235	11.7647	4.7619	0	0	5.37037	9.80392	1.5873	0.1403	0.0254	0.9349	1	0.868337	-1.75845	0	0	0	1	1	0
sp|P27694|RFA1_HUMAN	P27694	RFA1_HUMAN	RPA1	616	Homo sapiens OX=9606	Replication protein A 70 kDa DNA-binding subunit	47	48	24	38	36	36	48	45	41	235	266.667	160	223.529	211.765	211.765	228.571	214.286	205	220.556	215.686	215.952	0	0.0036	0.001	1	-0.0322077	-0.0304289	0	0	0	0		1
sp|P15927|RFA2_HUMAN	P15927	RFA2_HUMAN	RPA2	270	Homo sapiens OX=9606	Replication protein A 32 kDa subunit	11	12	7	8	8	8	13	11	12	55	66.6667	46.6667	47.0588	47.0588	47.0588	61.9048	52.381	60	56.1111	47.0588	58.0952	0	0.1344	0.0755	1	-0.253821	0.0501334	0	0	0	0		1
sp|P78346|RPP30_HUMAN	P78346	RPP30_HUMAN	RPP30	268	Homo sapiens OX=9606	Ribonuclease P protein subunit p30	10	5	0	8	6	5	8	7	0	50	27.7778	0	47.0588	35.2941	29.4118	38.0952	33.3333	0	25.9259	37.2549	23.8095	0.0446	0.3141	0.3344	1	0.523035	-0.122857	0	0	0	0		1
sp|Q96P16|RPR1A_HUMAN	Q96P16	RPR1A_HUMAN	RPRD1A	312	Homo sapiens OX=9606	Regulation of nuclear pre-mRNA domain-containing protein 1A	5	6	4	7	2	5	3	3	5	25	33.3333	26.6667	41.1765	11.7647	29.4118	14.2857	14.2857	25	28.3333	27.451	17.8571	0.002	0.1717	0.2266	1	-0.0456427	-0.665999	0	0	0	0		1
sp|Q9NQG5|RPR1B_HUMAN	Q9NQG5	RPR1B_HUMAN	RPRD1B	326	Homo sapiens OX=9606	Regulation of nuclear pre-mRNA domain-containing protein 1B	15	8	11	17	8	8	12	14	6	75	44.4444	73.3333	100	47.0588	47.0588	57.1429	66.6667	30	64.2593	64.7059	51.2698	0.0003	0.0312	0.0382	1	0.00999252	-0.325794	0	0	0	0		0
sp|P62280|RS11_HUMAN	P62280	RS11_HUMAN	RPS11	158	Homo sapiens OX=9606	40S ribosomal protein S11	4	3	2	4	2	2	2	4	2	20	16.6667	13.3333	23.5294	11.7647	11.7647	9.52381	19.0476	10	16.6667	15.6863	12.8571	0.009	0.9333	0.3469	1	-0.0874628	-0.374396	0	0	0	0		1
sp|P25398|RS12_HUMAN	P25398	RS12_HUMAN	RPS12	132	Homo sapiens OX=9606	40S ribosomal protein S12	1	2	2	4	2	2	3	1	2	5	11.1111	13.3333	23.5294	11.7647	11.7647	14.2857	4.7619	10	9.81481	15.6863	9.68254	0.0219	0.2825	0.3142	1	0.67647	-0.0195755	0	0	0	0		1
sp|Q8IZ73|RUSD2_HUMAN	Q8IZ73	RUSD2_HUMAN	RPUSD2	545	Homo sapiens OX=9606	Pseudouridylate synthase RPUSD2	7	3	0	7	4	2	5	1	0	35	16.6667	0	41.1765	23.5294	11.7647	23.8095	4.7619	0	17.2222	25.4902	9.52381	0.0655	0.0076	0.1591	1	0.565671	-0.854661	0	0	0	0		1
sp|Q92766|RREB1_HUMAN	Q92766	RREB1_HUMAN	RREB1	1687	Homo sapiens OX=9606	Ras-responsive element-binding protein 1	17	16	6	16	10	10	19	16	8	85	88.8889	40	94.1176	58.8235	58.8235	90.4762	76.1905	40	71.2963	70.5882	68.8889	0.0016	0	0	1	-0.0143994	-0.0495558	0	0	0	0		1
sp|Q96T23|RSF1_HUMAN	Q96T23	RSF1_HUMAN	RSF1	1441	Homo sapiens OX=9606	Remodeling and spacing factor 1	17	25	12	22	11	15	28	30	13	85	138.889	80	129.412	64.7059	88.2353	133.333	142.857	65	101.296	94.1176	113.73	0.0011	0	0	1	-0.106044	0.167033	0	0	0	0		1
sp|Q9Y3I0|RTCB_HUMAN	Q9Y3I0	RTCB_HUMAN	RTCB	505	Homo sapiens OX=9606	RNA-splicing ligase RtcB homolog	28	14	14	27	12	22	24	20	15	140	77.7778	93.3333	158.824	70.5882	129.412	114.286	95.2381	75	103.704	119.608	94.8413	0.0006	0.1729	0.1982	1	0.205845	-0.128881	0	0	0	0		1
sp|Q92541|RTF1_HUMAN	Q92541	RTF1_HUMAN	RTF1	710	Homo sapiens OX=9606	RNA polymerase-associated protein RTF1 homolog	16	18	10	16	15	16	18	13	13	80	100	66.6667	94.1176	88.2353	94.1176	85.7143	61.9048	65	82.2222	92.1569	70.873	0.0008	0.0457	0.0629	1	0.164563	-0.214292	0	0	0	0		1
sp|Q9BY42|RTF2_HUMAN	Q9BY42	RTF2_HUMAN	RTF2	306	Homo sapiens OX=9606	Replication termination factor 2	9	3	3	5	2	2	5	3	3	45	16.6667	20	29.4118	11.7647	11.7647	23.8095	14.2857	15	27.2222	17.6471	17.6984	0.007	0.0126	0.0061	1	-0.625357	-0.621165	0	0	0	0		1
sp|Q9Y224|RTRAF_HUMAN	Q9Y224	RTRAF_HUMAN	RTRAF	244	Homo sapiens OX=9606	RNA transcription, translation and transport factor protein	15	17	16	13	13	15	10	18	11	75	94.4444	106.667	76.4706	76.4706	88.2353	47.619	85.7143	55	92.037	80.3922	62.7778	0	0.1881	0.2363	1	-0.19516	-0.551961	0	0	0	0		0
sp|Q01196|RUNX1_HUMAN	Q01196	RUNX1_HUMAN	RUNX1	453	Homo sapiens OX=9606	Runt-related transcription factor 1	26	29	20	38	45	28	31	25	31	130	161.111	133.333	223.529	264.706	164.706	147.619	119.048	155	141.481	217.647	140.556	0	0.0239	0.0594	1	0.621377	-0.00947275	0	0	0	0	1	1
sp|Q9Y265|RUVB1_HUMAN	Q9Y265	RUVB1_HUMAN	RUVBL1	456	Homo sapiens OX=9606	RuvB-like 1	53	41	32	41	47	35	39	44	29	265	227.778	213.333	241.176	276.471	205.882	185.714	209.524	145	235.37	241.176	180.079	0.041	0.0752	0.1707	1	0.0351564	-0.3863	0	0	0	0		1
sp|Q9Y230|RUVB2_HUMAN	Q9Y230	RUVB2_HUMAN	RUVBL2	463	Homo sapiens OX=9606	RuvB-like 2	56	48	34	42	41	40	42	37	41	280	266.667	226.667	247.059	241.176	235.294	200	176.19	205	257.778	241.176	193.73	0	0.03	0.0549	1	-0.0960387	-0.412079	0	0	0	0		1
sp|P19793|RXRA_HUMAN	P19793	RXRA_HUMAN	RXRA	462	Homo sapiens OX=9606	Retinoic acid receptor RXR-alpha	2	3	0	7	1	0	10	7	2	10	16.6667	0	41.1765	5.88235	0	47.619	33.3333	10	8.88889	15.6863	30.3175	0.1	0.1348	0.0062	1	0.819428	1.77007	0	0	1	0	1	1
sp|P28702|RXRB_HUMAN	P28702	RXRB_HUMAN	RXRB	533	Homo sapiens OX=9606	Retinoic acid receptor RXR-beta	3	3	0	2	2	1	1	1	0	15	16.6667	0	11.7647	11.7647	5.88235	4.7619	4.7619	0	10.5556	9.80392	3.1746	0.0901	0.0353	0.9349	1	-0.106572	-1.73335	0	0	0	1	1	1
sp|P06702|S10A9_HUMAN	P06702	S10A9_HUMAN	S100A9	114	Homo sapiens OX=9606	Protein S100-A9	0	0	0	0	0	0	6	9	4	0	0	0	0	0	0	28.5714	42.8571	20	0	0	30.4762	1	1	0.0007	1	0	6	0	0	1	0		0
sp|Q9UBE0|SAE1_HUMAN	Q9UBE0	SAE1_HUMAN	SAE1	346	Homo sapiens OX=9606	SUMO-activating enzyme subunit 1	41	22	25	21	22	23	24	23	20	205	122.222	166.667	123.529	129.412	135.294	114.286	109.524	100	164.63	129.412	107.937	0	0	0	1	-0.347255	-0.609041	0	0	0	0	3	1
sp|Q14151|SAFB2_HUMAN	Q14151	SAFB2_HUMAN	SAFB2	953	Homo sapiens OX=9606	Scaffold attachment factor B2	2	8	8	8	7	4	7	6	4	10	44.4444	53.3333	47.0588	41.1765	23.5294	33.3333	28.5714	20	35.9259	37.2549	27.3016	0.0113	0.0011	0.0022	1	0.0524049	-0.396041	0	0	0	0		1
sp|Q9H0E3|SP130_HUMAN	Q9H0E3	SP130_HUMAN	SAP130	1048	Homo sapiens OX=9606	Histone deacetylase complex subunit SAP130	6	4	4	2	1	3	6	3	2	30	22.2222	26.6667	11.7647	5.88235	17.6471	28.5714	14.2857	10	26.2963	11.7647	17.619	0.0037	0.0541	0.0131	1	-1.16039	-0.577724	0	1	0	0	7	1
sp|O00422|SAP18_HUMAN	O00422	SAP18_HUMAN	SAP18	153	Homo sapiens OX=9606	Histone deacetylase complex subunit SAP18	5	2	0	3	1	0	5	3	0	25	11.1111	0	17.6471	5.88235	0	23.8095	14.2857	0	12.037	7.84314	12.6984	0.0484	0.0942	0.0802	1	-0.617978	0.0771679	0	0	0	0		1
sp|O75446|SAP30_HUMAN	O75446	SAP30_HUMAN	SAP30	220	Homo sapiens OX=9606	Histone deacetylase complex subunit SAP30	3	2	2	2	1	3	3	4	3	15	11.1111	13.3333	11.7647	5.88235	17.6471	14.2857	19.0476	15	13.1481	11.7647	16.1111	0.0141	0.015	0.0059	1	-0.160394	0.293196	0	0	0	0	7	1
sp|Q9UHR5|S30BP_HUMAN	Q9UHR5	S30BP_HUMAN	SAP30BP	308	Homo sapiens OX=9606	SAP30-binding protein	3	2	0	1	2	0	4	4	2	15	11.1111	0	5.88235	11.7647	0	19.0476	19.0476	10	8.7037	5.88235	16.0317	0.068	0.1351	0.0057	1	-0.565236	0.88123	0	0	0	0		1
sp|P82979|SARNP_HUMAN	P82979	SARNP_HUMAN	SARNP	210	Homo sapiens OX=9606	SAP domain-containing ribonucleoprotein	7	7	6	6	5	6	7	9	6	35	38.8889	40	35.2941	29.4118	35.2941	33.3333	42.8571	30	37.963	33.3333	35.3968	0.0008	0.0792	0.0605	1	-0.187627	-0.100973	0	0	0	0		1
sp|O43290|SNUT1_HUMAN	O43290	SNUT1_HUMAN	SART1	800	Homo sapiens OX=9606	U4/U6.U5 tri-snRNP-associated protein 1	8	7	2	5	4	5	9	12	2	40	38.8889	13.3333	29.4118	23.5294	29.4118	42.8571	57.1429	10	30.7407	27.451	36.6667	0.0099	0.0027	0.0096	1	-0.163294	0.254317	0	0	0	0		1
sp|Q15020|SART3_HUMAN	Q15020	SART3_HUMAN	SART3	963	Homo sapiens OX=9606	Squamous cell carcinoma antigen recognized by T-cells 3	25	21	3	26	15	11	30	12	9	125	116.667	20	152.941	88.2353	64.7059	142.857	57.1429	45	87.2222	101.961	81.6667	0.0072	0	0	1	0.225247	-0.0949484	0	0	0	0		1
sp|Q01826|SATB1_HUMAN	Q01826	SATB1_HUMAN	SATB1	763	Homo sapiens OX=9606	DNA-binding protein SATB1	6	1	0	6	3	2	3	1	1	30	5.55556	0	35.2941	17.6471	11.7647	14.2857	4.7619	5	11.8519	21.5686	8.01587	0.1419	0.0054	0.0635	1	0.863822	-0.564181	0	0	0	0		1
sp|A3KN83|SBNO1_HUMAN	A3KN83	SBNO1_HUMAN	SBNO1	1393	Homo sapiens OX=9606	Protein strawberry notch homolog 1	25	17	15	22	21	23	24	27	18	125	94.4444	100	129.412	123.529	135.294	114.286	128.571	90	106.481	129.412	110.952	0.0002	0	0	1	0.281366	0.0593381	0	0	0	0		0
sp|Q9UPN6|SCAF8_HUMAN	Q9UPN6	SCAF8_HUMAN	SCAF8	1271	Homo sapiens OX=9606	SR-related and CTD-associated factor 8	2	4	4	2	3	1	3	2	1	10	22.2222	26.6667	11.7647	17.6471	5.88235	14.2857	9.52381	5	19.6296	11.7647	9.60317	0.012	0.0514	0.0523	1	-0.738568	-1.03145	0	0	0	1		1
sp|Q9UQR0|SCML2_HUMAN	Q9UQR0	SCML2_HUMAN	SCML2	700	Homo sapiens OX=9606	Sex comb on midleg-like protein 2	9	8	6	11	16	13	9	8	5	45	44.4444	40	64.7059	94.1176	76.4706	42.8571	38.0952	25	43.1481	78.4314	35.3175	0.002	0.0001	0.0002	1	0.862132	-0.288917	0	0	0	0		1
sp|O00560|SDCB1_HUMAN	O00560	SDCB1_HUMAN	SDCBP	298	Homo sapiens OX=9606	Syntenin-1	11	4	2	11	2	5	20	13	10	55	22.2222	13.3333	64.7059	11.7647	29.4118	95.2381	61.9048	50	30.1852	35.2941	69.0476	0.0058	0.0041	0	1	0.225587	1.19375	0	0	1	0		1
sp|Q9BQF6|SENP7_HUMAN	Q9BQF6	SENP7_HUMAN	SENP7	1050	Homo sapiens OX=9606	Sentrin-specific protease 7	8	2	1	1	1	1	4	1	1	40	11.1111	6.66667	5.88235	5.88235	5.88235	19.0476	4.7619	5	19.2593	5.88235	9.60317	0.0267	0.9333	0.0632	1	-1.71109	-1.00397	0	1	0	1	3	1
sp|P49903|SPS1_HUMAN	P49903	SPS1_HUMAN	SEPHS1	392	Homo sapiens OX=9606	Selenide, water dikinase 1	11	11	5	7	6	3	14	7	4	55	61.1111	33.3333	41.1765	35.2941	17.6471	66.6667	33.3333	20	49.8148	31.3725	40	0.002	0.003	0.0009	1	-0.667072	-0.316575	0	0	0	0		0
sp|Q15019|SEPT2_HUMAN	Q15019	SEPT2_HUMAN	SEPTIN2	361	Homo sapiens OX=9606	Septin-2	4	0	1	2	0	3	6	2	1	20	0	6.66667	11.7647	0	17.6471	28.5714	9.52381	5	8.88889	9.80392	14.3651	0.1006	0.0981	0.0252	1	0.141356	0.692491	0	0	0	0		1
sp|Q9UHD8|SEPT9_HUMAN	Q9UHD8	SEPT9_HUMAN	SEPTIN9	586	Homo sapiens OX=9606	Septin-9	7	14	4	4	5	4	5	5	3	35	77.7778	26.6667	23.5294	29.4118	23.5294	23.8095	23.8095	15	46.4815	25.4902	20.873	0.0029	0.3294	0.3575	1	-0.866714	-1.15502	0	0	0	1		1
sp|Q8NC51|PAIRB_HUMAN	Q8NC51	PAIRB_HUMAN	SERBP1	408	Homo sapiens OX=9606	Plasminogen activator inhibitor 1 RNA-binding protein	6	1	1	3	1	1	2	4	0	30	5.55556	6.66667	17.6471	5.88235	5.88235	9.52381	19.0476	0	14.0741	9.80392	9.52381	0.0298	0.046	0.1116	1	-0.521609	-0.563429	0	0	0	0		1
sp|Q15047|SETB1_HUMAN	Q15047	SETB1_HUMAN	SETDB1	1291	Homo sapiens OX=9606	Histone-lysine N-methyltransferase SETDB1	49	44	41	48	38	36	50	38	44	245	244.444	273.333	282.353	223.529	211.765	238.095	180.952	220	254.259	239.216	213.016	0	0	0	1	-0.0879883	-0.255339	0	0	0	0		1
sp|Q7Z333|SETX_HUMAN	Q7Z333	SETX_HUMAN	SETX	2677	Homo sapiens OX=9606	Probable helicase senataxin	35	27	10	26	24	19	44	29	20	175	150	66.6667	152.941	141.176	111.765	209.524	138.095	100	130.556	135.294	149.206	0	0	0	1	0.0514353	0.192645	0	0	0	0		1
sp|Q15637|SF01_HUMAN	Q15637	SF01_HUMAN	SF1	639	Homo sapiens OX=9606	Splicing factor 1	17	13	6	14	10	10	16	13	5	85	72.2222	40	82.3529	58.8235	58.8235	76.1905	61.9048	25	65.7407	66.6667	54.3651	0.0006	0.2324	0.2696	1	0.0201779	-0.274107	0	0	0	0		0
sp|Q15459|SF3A1_HUMAN	Q15459	SF3A1_HUMAN	SF3A1	793	Homo sapiens OX=9606	Splicing factor 3A subunit 1	5	3	1	4	2	5	1	3	4	25	16.6667	6.66667	23.5294	11.7647	29.4118	4.7619	14.2857	20	16.1111	21.5686	13.0159	0.0174	0.2397	0.2903	1	0.420878	-0.307784	0	0	0	0		1
sp|Q15428|SF3A2_HUMAN	Q15428	SF3A2_HUMAN	SF3A2	464	Homo sapiens OX=9606	Splicing factor 3A subunit 2	4	1	1	3	1	0	1	2	0	20	5.55556	6.66667	17.6471	5.88235	0	4.7619	9.52381	0	10.7407	7.84314	4.7619	0.0299	0.1272	0.1765	1	-0.453591	-1.17348	0	0	0	1		1
sp|Q12874|SF3A3_HUMAN	Q12874	SF3A3_HUMAN	SF3A3	501	Homo sapiens OX=9606	Splicing factor 3A subunit 3	7	8	3	6	6	5	6	9	3	35	44.4444	20	35.2941	35.2941	29.4118	28.5714	42.8571	15	33.1481	33.3333	28.8095	0.0037	0.0733	0.0755	1	0.00803732	-0.202382	0	0	0	0		1
sp|O75533|SF3B1_HUMAN	O75533	SF3B1_HUMAN	SF3B1	1304	Homo sapiens OX=9606	Splicing factor 3B subunit 1	32	20	8	20	13	10	27	21	5	160	111.111	53.3333	117.647	76.4706	58.8235	128.571	100	25	108.148	84.3137	84.5238	0.0017	0.0089	0.0212	1	-0.35917	-0.355579	0	0	0	0		1
sp|Q13435|SF3B2_HUMAN	Q13435	SF3B2_HUMAN	SF3B2	895	Homo sapiens OX=9606	Splicing factor 3B subunit 2	25	13	5	18	4	7	12	8	1	125	72.2222	33.3333	105.882	23.5294	41.1765	57.1429	38.0952	5	76.8519	56.8627	33.4127	0.0003	0.0011	0.0479	1	-0.434596	-1.20168	0	0	0	1		1
sp|Q15393|SF3B3_HUMAN	Q15393	SF3B3_HUMAN	SF3B3	1217	Homo sapiens OX=9606	Splicing factor 3B subunit 3	47	32	32	34	32	32	36	50	27	235	177.778	213.333	200	188.235	188.235	171.429	238.095	135	208.704	192.157	181.508	0.0298	0.152	0.1105	1	-0.119172	-0.201424	0	0	0	0		1
sp|Q15427|SF3B4_HUMAN	Q15427	SF3B4_HUMAN	SF3B4	424	Homo sapiens OX=9606	Splicing factor 3B subunit 4	3	5	1	3	2	4	3	5	0	15	27.7778	6.66667	17.6471	11.7647	23.5294	14.2857	23.8095	0	16.4815	17.6471	12.6984	0.0142	0.3172	0.3515	1	0.0985818	-0.376198	0	0	0	0		1
sp|Q9UQ13|SHOC2_HUMAN	Q9UQ13	SHOC2_HUMAN	SHOC2	582	Homo sapiens OX=9606	Leucine-rich repeat protein SHOC-2	0	0	0	0	0	0	9	8	1	0	0	0	0	0	0	42.8571	38.0952	5	0	0	28.6508	1	1	0.0357	1	0	6	0	0	1	0		0
sp|Q8NDZ2|SIMC1_HUMAN	Q8NDZ2	SIMC1_HUMAN	SIMC1	872	Homo sapiens OX=9606	SUMO-interacting motif-containing protein 1	4	5	4	8	4	6	6	3	8	20	27.7778	26.6667	47.0588	23.5294	35.2941	28.5714	14.2857	40	24.8148	35.2941	27.619	0.007	0.002	0.0088	1	0.508226	0.154462	0	0	0	0		1
sp|Q96ST3|SIN3A_HUMAN	Q96ST3	SIN3A_HUMAN	SIN3A	1273	Homo sapiens OX=9606	Paired amphipathic helix protein Sin3a	35	22	16	31	25	17	36	31	20	175	122.222	106.667	182.353	147.059	100	171.429	147.619	100	134.63	143.137	139.683	0	0	0	1	0.0884033	0.0531557	0	0	0	0	7	1
sp|Q9NP50|SHCAF_HUMAN	Q9NP50	SHCAF_HUMAN	SINHCAF	221	Homo sapiens OX=9606	SIN3-HDAC complex-associated factor	3	2	1	0	1	1	2	0	0	15	11.1111	6.66667	0	5.88235	5.88235	9.52381	0	0	10.9259	3.92157	3.1746	0.0177	0.9333	0.2339	1	-1.47825	-1.78311	0	1	0	1	7	1
sp|P63208|SKP1_HUMAN	P63208	SKP1_HUMAN	SKP1	163	Homo sapiens OX=9606	S-phase kinase-associated protein 1	13	10	9	10	8	14	13	7	6	65	55.5556	60	58.8235	47.0588	82.3529	61.9048	33.3333	30	60.1852	62.7451	41.746	0.002	0.0007	0.0002	1	0.0600943	-0.527769	0	0	0	0		1
sp|Q13309|SKP2_HUMAN	Q13309	SKP2_HUMAN	SKP2	424	Homo sapiens OX=9606	S-phase kinase-associated protein 2	12	6	4	8	7	7	2	2	0	60	33.3333	26.6667	47.0588	41.1765	41.1765	9.52381	9.52381	0	40	43.1373	6.34921	0.0025	0.0003	0.1367	1	0.108934	-2.65535	0	0	0	1		1
sp|Q9BWU0|NADAP_HUMAN	Q9BWU0	NADAP_HUMAN	SLC4A1AP	796	Homo sapiens OX=9606	Kanadaptin	3	2	2	4	3	2	2	4	3	15	11.1111	13.3333	23.5294	17.6471	11.7647	9.52381	19.0476	15	13.1481	17.6471	14.5238	0.0136	0.0101	0.0122	1	0.424568	0.14356	0	0	0	0		1
sp|O14745|NHRF1_HUMAN	O14745	NHRF1_HUMAN	SLC9A3R1	358	Homo sapiens OX=9606	Na(+)/H(+) exchange regulatory cofactor NHE-RF1	0	0	0	2	0	0	1	3	1	0	0	0	11.7647	0	0	4.7619	14.2857	5	0	3.92157	8.01587	1	0.2204	0.0414	1	6	6	1	0	1	0		0
sp|Q8IX21|SLF2_HUMAN	Q8IX21	SLF2_HUMAN	SLF2	1173	Homo sapiens OX=9606	SMC5-SMC6 complex localization factor protein 2	6	4	2	2	4	2	12	14	4	30	22.2222	13.3333	11.7647	23.5294	11.7647	57.1429	66.6667	20	21.8519	15.6863	47.9365	0.0093	0.0223	0.0002	1	-0.478253	1.13337	0	0	1	0		1
sp|Q7Z7L1|SLN11_HUMAN	Q7Z7L1	SLN11_HUMAN	SLFN11	901	Homo sapiens OX=9606	Schlafen family member 11	11	6	1	8	4	4	8	5	3	55	33.3333	6.66667	47.0588	23.5294	23.5294	38.0952	23.8095	15	31.6667	31.3725	25.6349	0.0278	0.0376	0.033	1	-0.0134623	-0.304855	0	0	0	0		0
sp|Q08AF3|SLFN5_HUMAN	Q08AF3	SLFN5_HUMAN	SLFN5	891	Homo sapiens OX=9606	Schlafen family member 5	0	0	0	0	0	0	4	6	3	0	0	0	0	0	0	19.0476	28.5714	15	0	0	20.873	1	1	0.0065	1	0	6	0	0	1	0		0
sp|Q9NWH9|SLTM_HUMAN	Q9NWH9	SLTM_HUMAN	SLTM	1034	Homo sapiens OX=9606	SAFB-like transcription modulator	1	3	0	6	2	1	6	0	0	5	16.6667	0	35.2941	11.7647	5.88235	28.5714	0	0	7.22222	17.6471	9.52381	0.1618	0.0481	0.2371	1	1.28891	0.399096	1	0	0	0		1
sp|Q8IY92|SLX4_HUMAN	Q8IY92	SLX4_HUMAN	SLX4	1834	Homo sapiens OX=9606	Structure-specific endonuclease subunit SLX4	3	3	0	6	0	0	10	5	4	15	16.6667	0	35.2941	0	0	47.619	23.8095	20	10.5556	11.7647	30.4762	0.1508	0.238	0.004	1	0.156463	1.52968	0	0	1	0		1
sp|Q15797|SMAD1_HUMAN	Q15797	SMAD1_HUMAN	SMAD1	465	Homo sapiens OX=9606	Mothers against decapentaplegic homolog 1	0	0	0	3	2	1	2	1	0	0	0	0	17.6471	11.7647	5.88235	9.52381	4.7619	0	0	11.7647	4.7619	1	0.0235	0.1832	1	6	6	1	0	1	0		0
sp|P84022|SMAD3_HUMAN	P84022	SMAD3_HUMAN	SMAD3	425	Homo sapiens OX=9606	Mothers against decapentaplegic homolog 3	1	0	0	0	0	0	4	4	5	5	0	0	0	0	0	19.0476	19.0476	25	1.66667	0	21.0317	0.9241	1	0.0043	1	-6	3.65753	0	1	1	0		0
sp|O00193|SMAP_HUMAN	O00193	SMAP_HUMAN	SMAP	183	Homo sapiens OX=9606	Small acidic protein	9	6	3	7	2	5	5	4	3	45	33.3333	20	41.1765	11.7647	29.4118	23.8095	19.0476	15	32.7778	27.451	19.2857	0.0033	0.0054	0.0029	1	-0.25586	-0.765185	0	0	0	0		0
sp|P51531|SMCA2_HUMAN	P51531	SMCA2_HUMAN	SMARCA2	1590	Homo sapiens OX=9606	Probable global transcription activator SNF2L2	15	11	4	13	5	5	14	8	1	75	61.1111	26.6667	76.4706	29.4118	29.4118	66.6667	38.0952	5	54.2593	45.098	36.5873	0.0003	0.0012	0.0684	1	-0.266805	-0.568526	0	0	0	0	8	0
sp|P51532|SMCA4_HUMAN	P51532	SMCA4_HUMAN	SMARCA4	1647	Homo sapiens OX=9606	Transcription activator BRG1	52	37	30	45	34	41	40	34	23	260	205.556	200	264.706	200	241.176	190.476	161.905	115	221.852	235.294	155.794	0	0	0	1	0.0848687	-0.50996	0	0	0	0	8	0
sp|O60264|SMCA5_HUMAN	O60264	SMCA5_HUMAN	SMARCA5	1052	Homo sapiens OX=9606	SWI/SNF-related matrix-associated actin-dependent regulator of chromatin subfamily A member 5	58	55	39	54	50	53	60	58	39	290	305.556	260	317.647	294.118	311.765	285.714	276.19	195	285.185	307.843	252.302	0	0.0009	0.0002	1	0.110296	-0.17675	0	0	0	0	8	1
sp|Q9H4L7|SMRCD_HUMAN	Q9H4L7	SMRCD_HUMAN	SMARCAD1	1026	Homo sapiens OX=9606	SWI/SNF-related matrix-associated actin-dependent regulator of chromatin subfamily A containing DEAD/H box 1	45	39	22	27	19	19	30	29	26	225	216.667	146.667	158.824	111.765	111.765	142.857	138.095	130	196.111	127.451	136.984	0	0	0	1	-0.621729	-0.517663	0	0	0	0	8	1
sp|Q12824|SNF5_HUMAN	Q12824	SNF5_HUMAN	SMARCB1	385	Homo sapiens OX=9606	SWI/SNF-related matrix-associated actin-dependent regulator of chromatin subfamily B member 1	15	12	19	15	14	15	8	13	13	75	66.6667	126.667	88.2353	82.3529	88.2353	38.0952	61.9048	65	89.4444	86.2745	55	0.0014	0.0005	0.0006	1	-0.0520575	-0.70156	0	0	0	0	8	1
sp|Q92922|SMRC1_HUMAN	Q92922	SMRC1_HUMAN	SMARCC1	1105	Homo sapiens OX=9606	SWI/SNF complex subunit SMARCC1	37	25	20	40	26	30	33	31	21	185	138.889	133.333	235.294	152.941	176.471	157.143	147.619	105	152.407	188.235	136.587	0	0	0	1	0.304604	-0.15811	0	0	0	0	8	1
sp|Q8TAQ2|SMRC2_HUMAN	Q8TAQ2	SMRC2_HUMAN	SMARCC2	1214	Homo sapiens OX=9606	SWI/SNF complex subunit SMARCC2	25	14	10	13	10	10	8	10	3	125	77.7778	66.6667	76.4706	58.8235	58.8235	38.0952	47.619	15	89.8148	64.7059	33.5714	0.0003	0	0.0012	1	-0.473057	-1.41972	0	0	0	1	8	1
sp|Q96GM5|SMRD1_HUMAN	Q96GM5	SMRD1_HUMAN	SMARCD1	515	Homo sapiens OX=9606	SWI/SNF-related matrix-associated actin-dependent regulator of chromatin subfamily D member 1	9	5	5	4	3	5	3	4	0	45	27.7778	33.3333	23.5294	17.6471	29.4118	14.2857	19.0476	0	35.3704	23.5294	11.1111	0.005	0.0024	0.0961	1	-0.588076	-1.67054	0	0	0	1	8	1
sp|Q92925|SMRD2_HUMAN	Q92925	SMRD2_HUMAN	SMARCD2	531	Homo sapiens OX=9606	SWI/SNF-related matrix-associated actin-dependent regulator of chromatin subfamily D member 2	26	10	16	20	14	17	15	15	11	130	55.5556	106.667	117.647	82.3529	100	71.4286	71.4286	55	97.4074	100	65.9524	0.0002	0	0	1	0.0378966	-0.562607	0	0	0	0	8	1
sp|Q969G3|SMCE1_HUMAN	Q969G3	SMCE1_HUMAN	SMARCE1	411	Homo sapiens OX=9606	SWI/SNF-related matrix-associated actin-dependent regulator of chromatin subfamily E member 1	15	15	10	13	12	16	11	12	13	75	83.3333	66.6667	76.4706	70.5882	94.1176	52.381	57.1429	65	75	80.3922	58.1746	0.0006	0.0049	0.0036	1	0.100164	-0.366501	0	0	0	0	8	1
sp|Q14683|SMC1A_HUMAN	Q14683	SMC1A_HUMAN	SMC1A	1233	Homo sapiens OX=9606	Structural maintenance of chromosomes protein 1A	44	38	28	50	34	32	44	41	25	220	211.111	186.667	294.118	200	188.235	209.524	195.238	125	205.926	227.451	176.587	0	0	0	1	0.14343	-0.221744	0	0	0	0		1
sp|O95347|SMC2_HUMAN	O95347	SMC2_HUMAN	SMC2	1197	Homo sapiens OX=9606	Structural maintenance of chromosomes protein 2	26	16	8	23	9	16	36	20	18	130	88.8889	53.3333	135.294	52.9412	94.1176	171.429	95.2381	90	90.7407	94.1176	118.889	0.0003	0.1395	0.0681	1	0.0527148	0.389792	0	0	0	0		1
sp|Q9UQE7|SMC3_HUMAN	Q9UQE7	SMC3_HUMAN	SMC3	1217	Homo sapiens OX=9606	Structural maintenance of chromosomes protein 3	58	39	30	54	36	32	60	42	28	290	216.667	200	317.647	211.765	188.235	285.714	200	140	235.556	239.216	208.571	0	0	0	1	0.0222446	-0.175526	0	0	0	0		1
sp|Q9NTJ3|SMC4_HUMAN	Q9NTJ3	SMC4_HUMAN	SMC4	1288	Homo sapiens OX=9606	Structural maintenance of chromosomes protein 4	26	14	5	14	6	20	21	16	9	130	77.7778	33.3333	82.3529	35.2941	117.647	100	76.1905	45	80.3704	78.4314	73.7302	0.0011	0.1326	0.1403	1	-0.0352329	-0.124409	0	0	0	0		1
sp|Q8IY18|SMC5_HUMAN	Q8IY18	SMC5_HUMAN	SMC5	1101	Homo sapiens OX=9606	Structural maintenance of chromosomes protein 5	11	15	16	18	11	13	21	17	12	55	83.3333	106.667	105.882	64.7059	76.4706	100	80.9524	60	81.6667	82.3529	80.3175	0.0014	0	0	1	0.0120728	-0.0240337	0	0	0	0		1
sp|Q96SB8|SMC6_HUMAN	Q96SB8	SMC6_HUMAN	SMC6	1091	Homo sapiens OX=9606	Structural maintenance of chromosomes protein 6	14	9	3	15	11	5	34	26	19	70	50	20	88.2353	64.7059	29.4118	161.905	123.81	95	46.6667	60.7843	126.905	0.0039	0.0003	0	1	0.381307	1.44328	0	0	1	0		1
sp|A6NHR9|SMHD1_HUMAN	A6NHR9	SMHD1_HUMAN	SMCHD1	2005	Homo sapiens OX=9606	Structural maintenance of chromosomes flexible hinge domain-containing protein 1	79	76	47	77	64	57	76	66	59	395	422.222	313.333	452.941	376.471	335.294	361.905	314.286	295	376.852	388.235	323.73	0	0	0	1	0.0429338	-0.219206	0	0	0	0		1
sp|Q16637|SMN_HUMAN	Q16637	SMN_HUMAN	SMN2	294	Homo sapiens OX=9606	Survival motor neuron protein	3	2	1	7	4	3	4	9	3	15	11.1111	6.66667	41.1765	23.5294	17.6471	19.0476	42.8571	15	10.9259	27.451	25.6349	0.0156	0.0031	0.0015	1	1.3291	1.23035	1	0	1	0		1
sp|O75940|SPF30_HUMAN	O75940	SPF30_HUMAN	SMNDC1	238	Homo sapiens OX=9606	Survival of motor neuron-related-splicing factor 30	11	9	5	13	9	7	15	8	7	55	50	33.3333	76.4706	52.9412	41.1765	71.4286	38.0952	35	46.1111	56.8627	48.1746	0.0014	0.2008	0.2278	1	0.302369	0.0631584	0	0	0	0		0
sp|P52788|SPSY_HUMAN	P52788	SPSY_HUMAN	SMS	366	Homo sapiens OX=9606	Spermine synthase	7	7	4	7	7	5	8	8	5	35	38.8889	26.6667	41.1765	41.1765	29.4118	38.0952	38.0952	25	33.5185	37.2549	33.7302	0.0031	0.0012	0.0012	1	0.152472	0.00908072	0	0	0	0		0
sp|P53814|SMTN_HUMAN	P53814	SMTN_HUMAN	SMTN	917	Homo sapiens OX=9606	Smoothelin	0	0	0	3	2	0	5	2	1	0	0	0	17.6471	11.7647	0	23.8095	9.52381	5	0	9.80392	12.7778	1	0.1476	0.0382	1	6	6	1	0	1	0		0
sp|Q2TAY7|SMU1_HUMAN	Q2TAY7	SMU1_HUMAN	SMU1	513	Homo sapiens OX=9606	WD40 repeat-containing protein SMU1	29	24	6	21	14	12	27	18	4	145	133.333	40	123.529	82.3529	70.5882	128.571	85.7143	20	106.111	92.1569	78.0952	0	0.0003	0.0276	1	-0.203412	-0.442269	0	0	0	0		1
sp|Q8TAD8|SNIP1_HUMAN	Q8TAD8	SNIP1_HUMAN	SNIP1	396	Homo sapiens OX=9606	Smad nuclear-interacting protein 1	1	1	0	1	3	2	2	2	1	5	5.55556	0	5.88235	17.6471	11.7647	9.52381	9.52381	5	3.51852	11.7647	8.01587	0.9241	0.0338	0.0238	1	1.74143	1.18789	1	0	1	0		1
sp|O75643|U520_HUMAN	O75643	U520_HUMAN	SNRNP200	2136	Homo sapiens OX=9606	U5 small nuclear ribonucleoprotein 200 kDa helicase	114	84	51	99	78	71	101	83	63	570	466.667	340	582.353	458.824	417.647	480.952	395.238	315	458.889	486.275	397.063	0	0.0034	0.0024	1	0.0836261	-0.208775	0	0	0	0		1
sp|Q96DI7|SNR40_HUMAN	Q96DI7	SNR40_HUMAN	SNRNP40	357	Homo sapiens OX=9606	U5 small nuclear ribonucleoprotein 40 kDa protein	8	10	6	9	11	9	10	9	8	40	55.5556	40	52.9412	64.7059	52.9412	47.619	42.8571	40	45.1852	56.8627	43.4921	0.0026	0.0409	0.0407	1	0.331634	-0.0550977	0	0	0	0		1
sp|P08621|RU17_HUMAN	P08621	RU17_HUMAN	SNRNP70	437	Homo sapiens OX=9606	U1 small nuclear ribonucleoprotein 70 kDa	13	9	4	11	9	8	13	11	8	65	50	26.6667	64.7059	52.9412	47.0588	61.9048	52.381	40	47.2222	54.902	51.4286	0.0037	0.2345	0.2343	1	0.217392	0.123104	0	0	0	0		1
sp|P09661|RU2A_HUMAN	P09661	RU2A_HUMAN	SNRPA1	255	Homo sapiens OX=9606	U2 small nuclear ribonucleoprotein A'	7	4	2	6	4	7	7	6	3	35	22.2222	13.3333	35.2941	23.5294	41.1765	33.3333	28.5714	15	23.5185	33.3333	25.6349	0.0058	0.1902	0.2282	1	0.503168	0.124313	0	0	0	0		1
sp|P14678|RSMB_HUMAN	P14678	RSMB_HUMAN	SNRPB	240	Homo sapiens OX=9606	Small nuclear ribonucleoprotein-associated proteins B and B'	4	3	3	4	3	2	3	2	4	20	16.6667	20	23.5294	17.6471	11.7647	14.2857	9.52381	20	18.8889	17.6471	14.6032	0.007	0.2332	0.2525	1	-0.0981101	-0.371256	0	0	0	0		0
sp|P09234|RU1C_HUMAN	P09234	RU1C_HUMAN	SNRPC	159	Homo sapiens OX=9606	U1 small nuclear ribonucleoprotein C	4	6	5	3	4	8	3	6	3	20	33.3333	33.3333	17.6471	23.5294	47.0588	14.2857	28.5714	15	28.8889	29.4118	19.2857	0.0022	0.0021	0.0057	1	0.0258786	-0.582982	0	0	0	0		0
sp|P62314|SMD1_HUMAN	P62314	SMD1_HUMAN	SNRPD1	119	Homo sapiens OX=9606	Small nuclear ribonucleoprotein Sm D1	6	7	3	9	5	3	8	6	4	30	38.8889	20	52.9412	29.4118	17.6471	38.0952	28.5714	20	29.6296	33.3333	28.8889	0.0025	0.0437	0.0387	1	0.169925	-0.0365259	0	0	0	0		0
sp|P62316|SMD2_HUMAN	P62316	SMD2_HUMAN	SNRPD2	118	Homo sapiens OX=9606	Small nuclear ribonucleoprotein Sm D2	8	11	3	9	5	5	8	8	2	40	61.1111	20	52.9412	29.4118	29.4118	38.0952	38.0952	10	40.3704	37.2549	28.7302	0.0074	0.0341	0.049	1	-0.115867	-0.490731	0	0	0	0		1
sp|P62306|RUXF_HUMAN	P62306	RUXF_HUMAN	SNRPF	86	Homo sapiens OX=9606	Small nuclear ribonucleoprotein F	2	0	0	4	0	1	5	2	1	10	0	0	23.5294	0	5.88235	23.8095	9.52381	5	3.33333	9.80392	12.7778	0.1772	0.0911	0.0159	1	1.55639	1.9386	1	0	1	0		1
sp|Q13573|SNW1_HUMAN	Q13573	SNW1_HUMAN	SNW1	536	Homo sapiens OX=9606	SNW domain-containing protein 1	15	13	8	16	18	11	24	17	13	75	72.2222	53.3333	94.1176	105.882	64.7059	114.286	80.9524	65	66.8519	88.2353	86.746	0.0016	0.0001	0	1	0.400388	0.37583	0	0	0	0		1
sp|Q00796|DHSO_HUMAN	Q00796	DHSO_HUMAN	SORD	357	Homo sapiens OX=9606	Sorbitol dehydrogenase	8	10	7	8	10	10	6	6	10	40	55.5556	46.6667	47.0588	58.8235	58.8235	28.5714	28.5714	50	47.4074	54.902	35.7143	0.0008	0.0001	0.0018	1	0.211745	-0.408611	0	0	0	0		1
sp|Q06945|SOX4_HUMAN	Q06945	SOX4_HUMAN	SOX4	474	Homo sapiens OX=9606	Transcription factor SOX-4	2	2	1	3	0	0	0	0	0	10	11.1111	6.66667	17.6471	0	0	0	0	0	9.25926	5.88235	0	0.0229	0.2081	1	1	-0.654503	-6	0	0	0	1	1	1
sp|P23497|SP100_HUMAN	P23497	SP100_HUMAN	SP100	879	Homo sapiens OX=9606	Nuclear autoantigen Sp-100	6	7	6	8	8	5	9	7	5	30	38.8889	40	47.0588	47.0588	29.4118	42.8571	33.3333	25	36.2963	41.1765	33.7302	0.0043	0.0029	0.0001	1	0.181998	-0.105783	0	0	0	0		1
sp|Q9H930|SP14L_HUMAN	Q9H930	SP14L_HUMAN	SP140L	580	Homo sapiens OX=9606	Nuclear body protein SP140-like protein	2	2	0	2	2	1	3	1	2	10	11.1111	0	11.7647	11.7647	5.88235	14.2857	4.7619	10	7.03704	9.80392	9.68254	0.1204	0.0285	0.0287	1	0.478391	0.460417	0	0	0	0		1
sp|O75391|SPAG7_HUMAN	O75391	SPAG7_HUMAN	SPAG7	227	Homo sapiens OX=9606	Sperm-associated antigen 7	4	3	0	4	1	2	5	3	0	20	16.6667	0	23.5294	5.88235	11.7647	23.8095	14.2857	0	12.2222	13.7255	12.6984	0.0547	0.016	0.0795	1	0.167351	0.0551416	0	0	0	0		0
sp|Q96EA4|SPDLY_HUMAN	Q96EA4	SPDLY_HUMAN	SPDL1	605	Homo sapiens OX=9606	Protein Spindly	2	1	1	4	3	1	1	1	0	10	5.55556	6.66667	23.5294	17.6471	5.88235	4.7619	4.7619	0	7.40741	15.6863	3.1746	0.0333	0.0266	0.9349	1	1.08246	-1.22239	1	0	0	1		1
sp|P17947|SPI1_HUMAN	P17947	SPI1_HUMAN	SPI1	270	Homo sapiens OX=9606	Transcription factor PU.1	0	0	0	0	0	0	3	5	4	0	0	0	0	0	0	14.2857	23.8095	20	0	0	19.3651	1	1	0.0065	1	0	6	0	0	1	0	1	0
sp|Q9Y657|SPIN1_HUMAN	Q9Y657	SPIN1_HUMAN	SPIN1	262	Homo sapiens OX=9606	Spindlin-1	12	10	6	7	9	6	11	6	3	60	55.5556	40	41.1765	52.9412	35.2941	52.381	28.5714	15	51.8519	43.1373	31.9841	0	0.0003	0.0012	1	-0.265461	-0.697039	0	0	0	0		0
sp|Q9BUA3|SPNDC_HUMAN	Q9BUA3	SPNDC_HUMAN	SPINDOC	381	Homo sapiens OX=9606	Spindlin interactor and repressor of chromatin-binding protein	16	12	12	15	13	15	13	17	12	80	66.6667	80	88.2353	76.4706	88.2353	61.9048	80.9524	60	75.5556	84.3137	67.619	0.0002	0	0	1	0.15823	-0.160108	0	0	0	0		1
sp|Q13501|SQSTM_HUMAN	Q13501	SQSTM_HUMAN	SQSTM1	440	Homo sapiens OX=9606	Sequestosome-1	4	3	3	7	4	4	4	5	3	20	16.6667	20	41.1765	23.5294	23.5294	19.0476	23.8095	15	18.8889	29.4118	19.2857	0.006	0.0015	0.0031	1	0.638856	0.0299947	0	0	0	0		1
sp|P30626|SORCN_HUMAN	P30626	SORCN_HUMAN	SRI	198	Homo sapiens OX=9606	Sorcin	5	4	2	7	4	4	6	3	3	25	22.2222	13.3333	41.1765	23.5294	23.5294	28.5714	14.2857	15	20.1852	29.4118	19.2857	0.0067	0.0021	0.0049	1	0.543097	-0.0657642	0	0	0	0		0
sp|P19623|SPEE_HUMAN	P19623	SPEE_HUMAN	SRM	302	Homo sapiens OX=9606	Spermidine synthase	7	5	3	1	1	3	1	1	4	35	27.7778	20	5.88235	5.88235	17.6471	4.7619	4.7619	20	27.5926	9.80392	9.84127	0.006	0.2449	0.285	1	-1.49285	-1.48736	0	1	0	1		1
sp|Q9UQ35|SRRM2_HUMAN	Q9UQ35	SRRM2_HUMAN	SRRM2	2752	Homo sapiens OX=9606	Serine/arginine repetitive matrix protein 2	21	16	4	11	9	12	23	19	3	105	88.8889	26.6667	64.7059	52.9412	70.5882	109.524	90.4762	15	73.5185	62.7451	71.6667	0.002	0.0015	0.0134	1	-0.228605	-0.0368054	0	0	0	0		1
sp|Q9BXP5|SRRT_HUMAN	Q9BXP5	SRRT_HUMAN	SRRT	876	Homo sapiens OX=9606	Serrate RNA effector molecule homolog	22	18	9	22	11	14	25	18	12	110	100	60	129.412	64.7059	82.3529	119.048	85.7143	60	90	92.1569	88.254	0.0002	0	0	1	0.0341666	-0.0282639	0	0	0	0		1
sp|O75494|SRS10_HUMAN	O75494	SRS10_HUMAN	SRSF10	262	Homo sapiens OX=9606	Serine/arginine-rich splicing factor 10	8	8	6	11	7	6	7	8	8	40	44.4444	40	64.7059	41.1765	35.2941	33.3333	38.0952	40	41.4815	47.0588	37.1429	0.0431	0.2775	0.3043	1	0.181998	-0.159383	0	0	0	0		0
sp|Q05519|SRS11_HUMAN	Q05519	SRS11_HUMAN	SRSF11	484	Homo sapiens OX=9606	Serine/arginine-rich splicing factor 11	4	1	3	5	5	5	3	5	3	20	5.55556	20	29.4118	29.4118	29.4118	14.2857	23.8095	15	15.1852	29.4118	17.6984	0.0214	0.0011	0.0099	1	0.953729	0.220955	0	0	0	0		0
sp|P05455|LA_HUMAN	P05455	LA_HUMAN	SSB	408	Homo sapiens OX=9606	Lupus La protein	15	14	11	13	7	11	11	13	9	75	77.7778	73.3333	76.4706	41.1765	64.7059	52.381	61.9048	45	75.3704	60.7843	53.0952	0.0011	0.3159	0.331	1	-0.310298	-0.505415	0	0	0	0		1
sp|P81877|SSBP2_HUMAN	P81877	SSBP2_HUMAN	SSBP2	361	Homo sapiens OX=9606	Single-stranded DNA-binding protein 2	8	3	1	7	5	3	3	3	2	40	16.6667	6.66667	41.1765	29.4118	17.6471	14.2857	14.2857	10	21.1111	29.4118	12.8571	0.0151	0.0029	0.0109	1	0.478391	-0.715432	0	0	0	0		0
sp|Q9NP77|SSU72_HUMAN	Q9NP77	SSU72_HUMAN	SSU72	194	Homo sapiens OX=9606	RNA polymerase II subunit A C-terminal domain phosphatase SSU72	3	3	2	3	4	3	3	3	2	15	16.6667	13.3333	17.6471	23.5294	17.6471	14.2857	14.2857	10	15	19.6078	12.8571	0.0093	0.0054	0.0069	1	0.386468	-0.222392	0	0	0	0		0
sp|P50502|F10A1_HUMAN	P50502	F10A1_HUMAN	ST13	369	Homo sapiens OX=9606	Hsc70-interacting protein	7	8	6	3	7	8	3	9	7	35	44.4444	40	17.6471	41.1765	47.0588	14.2857	42.8571	35	39.8148	35.2941	30.7143	0.0017	0.0724	0.0836	1	-0.173878	-0.374396	0	0	0	0		0
sp|Q8WVM7|STAG1_HUMAN	Q8WVM7	STAG1_HUMAN	STAG1	1258	Homo sapiens OX=9606	Cohesin subunit SA-1	4	3	1	0	1	3	2	1	0	20	16.6667	6.66667	0	5.88235	17.6471	9.52381	4.7619	0	14.4444	7.84314	4.7619	0.0186	0.1881	0.244	1	-0.881012	-1.6009	0	0	0	1		1
sp|Q8N3U4|STAG2_HUMAN	Q8N3U4	STAG2_HUMAN	STAG2	1231	Homo sapiens OX=9606	Cohesin subunit SA-2	12	9	2	8	4	4	11	10	4	60	50	13.3333	47.0588	23.5294	23.5294	52.381	47.619	20	41.1111	31.3725	40	0.0053	0.0021	0.0006	1	-0.390026	-0.0395284	0	0	0	0		1
sp|P42224|STAT1_HUMAN	P42224	STAT1_HUMAN	STAT1	750	Homo sapiens OX=9606	Signal transducer and activator of transcription 1-alpha/beta	8	9	0	6	1	4	9	12	5	40	50	0	35.2941	5.88235	23.5294	42.8571	57.1429	25	30	21.5686	41.6667	0.0519	0.0319	0.0002	1	-0.476028	0.473931	0	0	0	0	1	1
sp|P40763|STAT3_HUMAN	P40763	STAT3_HUMAN	STAT3	770	Homo sapiens OX=9606	Signal transducer and activator of transcription 3	2	3	1	3	3	2	10	4	6	10	16.6667	6.66667	17.6471	17.6471	11.7647	47.619	19.0476	30	11.1111	15.6863	32.2222	0.021	0.0104	0.0015	1	0.4975	1.53605	0	0	1	0	1	1
sp|Q9H5V9|STEEP_HUMAN	Q9H5V9	STEEP_HUMAN	STEEP1	222	Homo sapiens OX=9606	STING ER exit protein	6	5	2	7	7	4	6	2	4	30	27.7778	13.3333	41.1765	41.1765	23.5294	28.5714	9.52381	20	23.7037	35.2941	19.3651	0.0052	0.0012	0.0069	1	0.574315	-0.291655	0	0	0	0		0
sp|P31948|STIP1_HUMAN	P31948	STIP1_HUMAN	STIP1	543	Homo sapiens OX=9606	Stress-induced-phosphoprotein 1	43	37	25	32	23	31	40	37	29	215	205.556	166.667	188.235	135.294	182.353	190.476	176.19	145	195.741	168.627	170.556	0.1557	0.0202	0.0117	1	-0.215105	-0.198702	0	0	0	0		1
sp|Q15208|STK38_HUMAN	Q15208	STK38_HUMAN	STK38	465	Homo sapiens OX=9606	Serine/threonine-protein kinase 38	3	2	1	3	3	1	2	2	0	15	11.1111	6.66667	17.6471	17.6471	5.88235	9.52381	9.52381	0	10.9259	13.7255	6.34921	0.0233	0.0775	0.1925	1	0.329102	-0.783107	0	0	0	0		1
sp|Q9Y3F4|STRAP_HUMAN	Q9Y3F4	STRAP_HUMAN	STRAP	350	Homo sapiens OX=9606	Serine-threonine kinase receptor-associated protein	3	3	1	5	0	2	3	4	0	15	16.6667	6.66667	29.4118	0	11.7647	14.2857	19.0476	0	12.7778	13.7255	11.1111	0.0161	0.0815	0.0982	1	0.103221	-0.201634	0	0	0	0		1
sp|Q96SI9|STRBP_HUMAN	Q96SI9	STRBP_HUMAN	STRBP	672	Homo sapiens OX=9606	Spermatid perinuclear RNA-binding protein	5	2	1	3	1	1	0	1	0	25	11.1111	6.66667	17.6471	5.88235	5.88235	0	4.7619	0	14.2593	9.80392	1.5873	0.0188	0.1211	0.9349	1	-0.540468	-3.16725	0	0	0	1		1
sp|Q9H7L9|SDS3_HUMAN	Q9H7L9	SDS3_HUMAN	SUDS3	328	Homo sapiens OX=9606	Sin3 histone deacetylase corepressor complex component SDS3	5	2	2	4	3	0	8	6	1	25	11.1111	13.3333	23.5294	17.6471	0	38.0952	28.5714	5	16.4815	13.7255	23.8889	0.0107	0.0805	0.0256	1	-0.263988	0.535494	0	0	0	0	7	1
sp|Q8IWZ8|SUGP1_HUMAN	Q8IWZ8	SUGP1_HUMAN	SUGP1	645	Homo sapiens OX=9606	SURP and G-patch domain-containing protein 1	11	8	2	10	6	6	7	4	1	55	44.4444	13.3333	58.8235	35.2941	35.2941	33.3333	19.0476	5	37.5926	43.1373	19.127	0.0067	0.0003	0.0249	1	0.198486	-0.974839	0	0	0	0		1
sp|Q9Y2Z0|SGT1_HUMAN	Q9Y2Z0	SGT1_HUMAN	SUGT1	365	Homo sapiens OX=9606	Protein SGT1 homolog	4	2	3	3	1	2	2	2	3	20	11.1111	20	17.6471	5.88235	11.7647	9.52381	9.52381	15	17.037	11.7647	11.3492	0.0096	0.0182	0.0115	1	-0.534209	-0.586083	0	0	0	0		1
sp|P63165|SUMO1_HUMAN	P63165	SUMO1_HUMAN	SUMO1	101	Homo sapiens	Small ubiquitin-related modifier 1	6	4	3	4	6	4	6	3	5	30	22.2222	20	23.5294	35.2941	23.5294	28.5714	14.2857	25	24.0741	27.451	22.619	0.0047	0.1782	0.1994	1	0.189377	-0.0899421	0	0	0	0	3	1
sp|O00267|SPT5H_HUMAN	O00267	SPT5H_HUMAN	SUPT5H	1087	Homo sapiens OX=9606	Transcription elongation factor SPT5	24	11	8	25	11	12	25	14	8	120	61.1111	53.3333	147.059	64.7059	70.5882	119.048	66.6667	40	78.1481	94.1176	75.2381	0.0011	0	0	1	0.268254	-0.0547484	0	0	0	0		1
sp|Q15022|SUZ12_HUMAN	Q15022	SUZ12_HUMAN	SUZ12	739	Homo sapiens OX=9606	Polycomb protein SUZ12	12	7	4	12	3	10	14	13	4	60	38.8889	26.6667	70.5882	17.6471	58.8235	66.6667	61.9048	20	41.8519	49.0196	49.5238	0.0031	0.003	0.001	1	0.228067	0.242831	0	0	0	0		1
sp|P43405|KSYK_HUMAN	P43405	KSYK_HUMAN	SYK	635	Homo sapiens OX=9606	Tyrosine-protein kinase SYK	11	8	3	14	6	6	10	7	3	55	44.4444	20	82.3529	35.2941	35.2941	47.619	33.3333	15	39.8148	50.9804	31.9841	0.002	0.0012	0.0023	1	0.356637	-0.315949	0	0	0	0		0
sp|Q96BN2|TADA1_HUMAN	Q96BN2	TADA1_HUMAN	TADA1	335	Homo sapiens OX=9606	Transcriptional adapter 1	6	1	0	5	3	1	3	2	0	30	5.55556	0	29.4118	17.6471	5.88235	14.2857	9.52381	0	11.8519	17.6471	7.93651	0.1012	0.0171	0.1058	1	0.574315	-0.578536	0	0	0	0		1
sp|O75478|TAD2A_HUMAN	O75478	TAD2A_HUMAN	TADA2A	443	Homo sapiens OX=9606	Transcriptional adapter 2-alpha	7	4	0	5	2	2	7	4	2	35	22.2222	0	29.4118	11.7647	11.7647	33.3333	19.0476	10	19.0741	17.6471	20.7937	0.0475	0.0117	0.0061	1	-0.112185	0.12453	0	0	0	0		1
sp|O75528|TADA3_HUMAN	O75528	TADA3_HUMAN	TADA3	432	Homo sapiens OX=9606	Transcriptional adapter 3	4	3	0	5	3	2	4	3	0	20	16.6667	0	29.4118	17.6471	11.7647	19.0476	14.2857	0	12.2222	19.6078	11.1111	0.0671	0.0062	0.0964	1	0.681924	-0.137504	0	0	0	0		1
sp|Q15545|TAF7_HUMAN	Q15545	TAF7_HUMAN	TAF7	349	Homo sapiens OX=9606	Transcription initiation factor TFIID subunit 7	4	2	0	1	2	1	1	3	1	20	11.1111	0	5.88235	11.7647	5.88235	4.7619	14.2857	5	10.3704	7.84314	8.01587	0.0739	0.0376	0.0357	1	-0.402965	-0.371536	0	0	0	0		1
sp|Q16594|TAF9_HUMAN	Q16594	TAF9_HUMAN	TAF9	264	Homo sapiens OX=9606	Transcription initiation factor TFIID subunit 9	4	5	5	4	3	5	5	2	1	20	27.7778	33.3333	23.5294	17.6471	29.4118	23.8095	9.52381	5	27.037	23.5294	12.7778	0.0047	0.0031	0.019	1	-0.200472	-1.0813	0	0	0	1		0
sp|P37802|TAGL2_HUMAN	P37802	TAGL2_HUMAN	TAGLN2	199	Homo sapiens OX=9606	Transgelin-2	13	14	14	18	13	18	13	15	11	65	77.7778	93.3333	105.882	76.4706	105.882	61.9048	71.4286	55	78.7037	96.0784	62.7778	0.0022	0.0921	0.2017	1	0.287781	-0.326178	0	0	0	0		1
sp|P37837|TALDO_HUMAN	P37837	TALDO_HUMAN	TALDO1	337	Homo sapiens OX=9606	Transaldolase	6	2	2	1	2	1	5	6	0	30	11.1111	13.3333	5.88235	11.7647	5.88235	23.8095	28.5714	0	18.1481	7.84314	17.4603	0.009	0.0417	0.0778	1	-1.21032	-0.0557426	0	1	0	0		1
sp|Q13395|TARB1_HUMAN	Q13395	TARB1_HUMAN	TARBP1	1621	Homo sapiens OX=9606	Probable methyltransferase TARBP1	11	11	5	18	10	11	6	1	0	55	61.1111	33.3333	105.882	58.8235	64.7059	28.5714	4.7619	0	49.8148	76.4706	11.1111	0.0014	0	0.2278	1	0.61833	-2.16457	0	0	0	1		1
sp|P26639|SYTC_HUMAN	P26639	SYTC_HUMAN	TARS1	723	Homo sapiens OX=9606	Threonine--tRNA ligase 1, cytoplasmic	1	2	1	0	0	0	0	0	0	5	11.1111	6.66667	0	0	0	0	0	0	7.59259	0	0	0.0366	1	1	1	-6	-6	0	1	0	1		1
sp|O75347|TBCA_HUMAN	O75347	TBCA_HUMAN	TBCA	108	Homo sapiens OX=9606	Tubulin-specific chaperone A	8	10	6	9	9	7	5	9	6	40	55.5556	40	52.9412	52.9412	41.1765	23.8095	42.8571	30	45.1852	49.0196	32.2222	0.0028	0.1111	0.1799	1	0.117509	-0.487794	0	0	0	0		0
sp|Q99426|TBCB_HUMAN	Q99426	TBCB_HUMAN	TBCB	244	Homo sapiens OX=9606	Tubulin-folding cofactor B	3	3	2	4	2	2	4	3	2	15	16.6667	13.3333	23.5294	11.7647	11.7647	19.0476	14.2857	10	15	15.6863	14.4444	0.0086	0.1697	0.2032	1	0.0645403	-0.0544478	0	0	0	0		0
sp|Q9BZK7|TBL1R_HUMAN	Q9BZK7	TBL1R_HUMAN	TBL1XR1	514	Homo sapiens OX=9606	F-box-like/WD repeat-containing protein TBL1XR1	18	19	15	23	20	16	19	19	11	90	105.556	100	135.294	117.647	94.1176	90.4762	90.4762	55	98.5185	115.686	78.6508	0.0008	0	0	1	0.231751	-0.324934	0	0	0	0		1
sp|P23193|TCEA1_HUMAN	P23193	TCEA1_HUMAN	TCEA1	301	Homo sapiens OX=9606	Transcription elongation factor A protein 1	30	24	26	27	26	21	31	34	22	150	133.333	173.333	158.824	152.941	123.529	147.619	161.905	110	152.222	145.098	139.841	0.0363	0.1151	0.1094	1	-0.069151	-0.122389	0	0	0	0		1
sp|O14776|TCRG1_HUMAN	O14776	TCRG1_HUMAN	TCERG1	1098	Homo sapiens OX=9606	Transcription elongation regulator 1	13	11	5	15	4	9	12	8	9	65	61.1111	33.3333	88.2353	23.5294	52.9412	57.1429	38.0952	45	53.1481	54.902	46.746	0.0006	0.0743	0.0646	1	0.0468383	-0.185176	0	0	0	0		1
sp|Q99081|HTF4_HUMAN	Q99081	HTF4_HUMAN	TCF12	682	Homo sapiens OX=9606	Transcription factor 12	13	7	7	23	8	6	9	3	2	65	38.8889	46.6667	135.294	47.0588	35.2941	42.8571	14.2857	10	50.1852	72.549	22.381	0.0037	0.0013	0.0029	1	0.531695	-1.16499	0	0	0	1	1	1
sp|Q9UGU0|TCF20_HUMAN	Q9UGU0	TCF20_HUMAN	TCF20	1960	Homo sapiens OX=9606	Transcription factor 20	20	18	5	28	20	11	22	15	10	100	100	33.3333	164.706	117.647	64.7059	104.762	71.4286	50	77.7778	115.686	75.3968	0.0006	0	0.0004	1	0.572788	-0.0448542	0	0	0	0	1	1
sp|P15923|TFE2_HUMAN	P15923	TFE2_HUMAN	TCF3	654	Homo sapiens OX=9606	Transcription factor E2-alpha	11	12	2	15	9	6	0	0	0	55	66.6667	13.3333	88.2353	52.9412	35.2941	0	0	0	45	58.8235	0	0.0083	0	1	1	0.386468	-6	0	0	0	1	1	1
sp|P56279|TCL1A_HUMAN	P56279	TCL1A_HUMAN	TCL1A	114	Homo sapiens OX=9606	T-cell leukemia/lymphoma protein 1A	4	3	1	1	5	2	1	1	2	20	16.6667	6.66667	5.88235	29.4118	11.7647	4.7619	4.7619	10	14.4444	15.6863	6.50794	0.0118	0.097	0.1795	1	0.118988	-1.15024	0	0	0	1		0
sp|P17987|TCPA_HUMAN	P17987	TCPA_HUMAN	TCP1	556	Homo sapiens OX=9606	T-complex protein 1 subunit alpha	18	11	8	14	11	20	12	12	6	90	61.1111	53.3333	82.3529	64.7059	117.647	57.1429	57.1429	30	68.1481	88.2353	48.0952	0.0356	0.189	0.2992	1	0.372681	-0.50278	0	0	0	0		1
sp|Q13569|TDG_HUMAN	Q13569	TDG_HUMAN	TDG	410	Homo sapiens OX=9606	G/T mismatch-specific thymine DNA glycosylase	5	5	4	7	5	9	5	8	5	25	27.7778	26.6667	41.1765	29.4118	52.9412	23.8095	38.0952	25	26.4815	41.1765	28.9683	0.0058	0.0011	0.0026	1	0.636836	0.129489	0	0	0	0		1
sp|Q9NUW8|TYDP1_HUMAN	Q9NUW8	TYDP1_HUMAN	TDP1	608	Homo sapiens OX=9606	Tyrosyl-DNA phosphodiesterase 1	0	1	0	1	3	3	3	1	1	0	5.55556	0	5.88235	17.6471	17.6471	14.2857	4.7619	5	1.85185	13.7255	8.01587	0.9241	0.0416	0.0532	1	2.88982	2.11389	1	0	1	0		1
sp|O95551|TYDP2_HUMAN	O95551	TYDP2_HUMAN	TDP2	362	Homo sapiens OX=9606	Tyrosyl-DNA phosphodiesterase 2	14	12	8	16	6	11	16	9	10	70	66.6667	53.3333	94.1176	35.2941	64.7059	76.1905	42.8571	50	63.3333	64.7059	56.3492	0.0006	0.0001	0	1	0.0309319	-0.16857	0	0	0	0		1
sp|Q15554|TERF2_HUMAN	Q15554	TERF2_HUMAN	TERF2	542	Homo sapiens OX=9606	Telomeric repeat-binding factor 2	6	1	1	4	1	0	5	2	0	30	5.55556	6.66667	23.5294	5.88235	0	23.8095	9.52381	0	14.0741	9.80392	11.1111	0.0321	0.1304	0.1263	1	-0.521609	-0.341037	0	0	0	0		1
sp|Q9NYB0|TE2IP_HUMAN	Q9NYB0	TE2IP_HUMAN	TERF2IP	399	Homo sapiens OX=9606	Telomeric repeat-binding factor 2-interacting protein 1	5	7	5	6	3	3	6	4	1	25	38.8889	33.3333	35.2941	17.6471	17.6471	28.5714	19.0476	5	32.4074	23.5294	17.5397	0.0028	0.0033	0.0158	1	-0.461858	-0.885701	0	0	0	0		1
sp|Q01664|TFAP4_HUMAN	Q01664	TFAP4_HUMAN	TFAP4	338	Homo sapiens OX=9606	Transcription factor AP-4	10	11	7	16	13	7	5	6	3	50	61.1111	46.6667	94.1176	76.4706	41.1765	23.8095	28.5714	15	52.5926	70.5882	22.4603	0.0014	0.0001	0.0007	1	0.424568	-1.22748	0	0	0	1	1	1
sp|Q14186|TFDP1_HUMAN	Q14186	TFDP1_HUMAN	TFDP1	410	Homo sapiens OX=9606	Transcription factor Dp-1	8	8	2	7	7	3	13	11	6	40	44.4444	13.3333	41.1765	41.1765	17.6471	61.9048	52.381	30	32.5926	33.3333	48.0952	0.0072	0.0025	0.0001	1	0.0324215	0.56135	0	0	0	0	1	1
sp|Q96RS0|TGS1_HUMAN	Q96RS0	TGS1_HUMAN	TGS1	853	Homo sapiens OX=9606	Trimethylguanosine synthase	2	1	3	1	1	3	2	0	2	10	5.55556	20	5.88235	5.88235	17.6471	9.52381	0	10	11.8519	9.80392	6.50794	0.024	0.0644	0.1733	1	-0.273682	-0.86484	0	0	0	0		1
sp|Q96EK4|THA11_HUMAN	Q96EK4	THA11_HUMAN	THAP11	314	Homo sapiens OX=9606	THAP domain-containing protein 11	4	1	1	2	2	1	2	1	3	20	5.55556	6.66667	11.7647	11.7647	5.88235	9.52381	4.7619	15	10.7407	9.80392	9.7619	0.0229	0.0266	0.0268	1	-0.131663	-0.137859	0	0	0	0		1
sp|Q96FV9|THOC1_HUMAN	Q96FV9	THOC1_HUMAN	THOC1	657	Homo sapiens OX=9606	THO complex subunit 1	7	3	0	3	0	2	5	3	1	35	16.6667	0	17.6471	0	11.7647	23.8095	14.2857	5	17.2222	9.80392	14.3651	0.0819	0.1197	0.0193	1	-0.81284	-0.261705	0	0	0	0		1
sp|Q8NI27|THOC2_HUMAN	Q8NI27	THOC2_HUMAN	THOC2	1593	Homo sapiens OX=9606	THO complex subunit 2	6	8	3	7	4	6	4	2	5	30	44.4444	20	41.1765	23.5294	35.2941	19.0476	9.52381	25	31.4815	33.3333	17.8571	0.0041	0.0009	0.0231	1	0.0824622	-0.818002	0	0	0	0		1
sp|Q96J01|THOC3_HUMAN	Q96J01	THOC3_HUMAN	THOC3	351	Homo sapiens OX=9606	THO complex subunit 3	2	2	2	1	1	3	1	2	2	10	11.1111	13.3333	5.88235	5.88235	17.6471	4.7619	9.52381	10	11.4815	9.80392	8.09524	0.0113	0.0383	0.0361	1	-0.227878	-0.504163	0	0	0	0		1
sp|Q13769|THOC5_HUMAN	Q13769	THOC5_HUMAN	THOC5	683	Homo sapiens OX=9606	THO complex subunit 5 homolog	2	1	1	1	1	1	1	3	0	10	5.55556	6.66667	5.88235	5.88235	5.88235	4.7619	14.2857	0	7.40741	5.88235	6.34921	0.033	0.9333	0.1869	1	-0.332575	-0.222392	0	0	0	0		1
sp|Q86W42|THOC6_HUMAN	Q86W42	THOC6_HUMAN	THOC6	341	Homo sapiens OX=9606	THO complex subunit 6 homolog	7	7	5	6	4	3	7	6	1	35	38.8889	33.3333	35.2941	23.5294	17.6471	33.3333	28.5714	5	35.7407	25.4902	22.3016	0.0026	0.0035	0.0265	1	-0.487627	-0.680423	0	0	0	0		1
sp|Q9Y2W1|TR150_HUMAN	Q9Y2W1	TR150_HUMAN	THRAP3	955	Homo sapiens OX=9606	Thyroid hormone receptor-associated protein 3	15	14	10	18	11	14	22	17	19	75	77.7778	66.6667	105.882	64.7059	82.3529	104.762	80.9524	95	73.1481	84.3137	93.5714	0.0022	0.2345	0.188	1	0.204946	0.355247	0	0	0	0	4	1
sp|Q9NXG2|THUM1_HUMAN	Q9NXG2	THUM1_HUMAN	THUMPD1	353	Homo sapiens OX=9606	THUMP domain-containing protein 1	6	2	2	2	1	2	2	2	1	30	11.1111	13.3333	11.7647	5.88235	11.7647	9.52381	9.52381	5	18.1481	9.80392	8.01587	0.009	0.109	0.1227	1	-0.888391	-1.17889	0	0	0	1		0
sp|P31483|TIA1_HUMAN	P31483	TIA1_HUMAN	TIA1	386	Homo sapiens OX=9606	Cytotoxic granule associated RNA binding protein TIA1	4	3	0	4	2	2	6	1	2	20	16.6667	0	23.5294	11.7647	11.7647	28.5714	4.7619	10	12.2222	15.6863	14.4444	0.0736	0.0096	0.0337	1	0.359996	0.241008	0	0	0	0		0
sp|Q01085|TIAR_HUMAN	Q01085	TIAR_HUMAN	TIAL1	375	Homo sapiens OX=9606	Nucleolysin TIAR	5	6	3	4	5	5	6	5	3	25	33.3333	20	23.5294	29.4118	29.4118	28.5714	23.8095	15	26.1111	27.451	22.4603	0.145	0.0421	0.0442	1	0.0721938	-0.217286	0	0	0	0		0
sp|P04183|KITH_HUMAN	P04183	KITH_HUMAN	TK1	234	Homo sapiens OX=9606	Thymidine kinase, cytosolic	4	2	0	2	0	0	3	3	3	20	11.1111	0	11.7647	0	0	14.2857	14.2857	15	10.3704	3.92157	14.5238	0.0671	0.1991	0.0054	1	-1.40296	0.485952	0	1	0	0		1
sp|P29401|TKT_HUMAN	P29401	TKT_HUMAN	TKT	623	Homo sapiens OX=9606	Transketolase	37	36	19	34	34	37	38	39	31	185	200	126.667	200	200	217.647	180.952	185.714	155	170.556	205.882	173.889	0	0.0485	0.0488	1	0.271578	0.027924	0	0	0	0		1
sp|Q04724|TLE1_HUMAN	Q04724	TLE1_HUMAN	TLE1	770	Homo sapiens OX=9606	Transducin-like enhancer protein 1	1	3	3	0	1	0	0	0	0	5	16.6667	20	0	5.88235	0	0	0	0	13.8889	1.96078	0	0.0316	0.9333	1	1	-2.82443	-6	0	1	0	1		1
sp|Q04727|TLE4_HUMAN	Q04727	TLE4_HUMAN	TLE4	773	Homo sapiens OX=9606	Transducin-like enhancer protein 4	7	7	4	6	6	5	4	6	6	35	38.8889	26.6667	35.2941	35.2941	29.4118	19.0476	28.5714	30	33.5185	33.3333	25.873	0.0014	0.0007	0.0017	1	-0.00799279	-0.37351	0	0	0	0		0
sp|Q86UE8|TLK2_HUMAN	Q86UE8	TLK2_HUMAN	TLK2	772	Homo sapiens OX=9606	Serine/threonine-protein kinase tousled-like 2	5	2	1	9	2	1	2	3	1	25	11.1111	6.66667	52.9412	11.7647	5.88235	9.52381	14.2857	5	14.2593	23.5294	9.60317	0.0146	0.0446	0.0337	1	0.722566	-0.570316	0	0	0	0		0
sp|Q9Y490|TLN1_HUMAN	Q9Y490	TLN1_HUMAN	TLN1	2541	Homo sapiens OX=9606	Talin-1	39	11	6	15	7	10	19	9	7	195	61.1111	40	88.2353	41.1765	58.8235	90.4762	42.8571	35	98.7037	62.7451	56.1111	0	0.0528	0.0513	1	-0.653601	-0.814818	0	0	0	0		0
sp|P42166|LAP2A_HUMAN	P42166	LAP2A_HUMAN	TMPO	694	Homo sapiens OX=9606	Lamina-associated polypeptide 2, isoform alpha	81	72	63	88	66	79	82	80	82	405	400	420	517.647	388.235	464.706	390.476	380.952	410	408.333	456.863	393.81	0.0337	0.0578	0.0694	1	0.162013	-0.0522493	0	0	0	0		1
sp|Q92973|TNPO1_HUMAN	Q92973	TNPO1_HUMAN	TNPO1	898	Homo sapiens OX=9606	Transportin-1	7	8	2	11	6	7	8	6	1	35	44.4444	13.3333	64.7059	35.2941	41.1765	38.0952	28.5714	5	30.9259	47.0588	23.8889	0.0077	0.0005	0.0314	1	0.605648	-0.372477	0	0	0	0		0
sp|Q96GM8|TOE1_HUMAN	Q96GM8	TOE1_HUMAN	TOE1	510	Homo sapiens OX=9606	Target of EGR1 protein 1	2	2	2	3	0	1	5	1	1	10	11.1111	13.3333	17.6471	0	5.88235	23.8095	4.7619	5	11.4815	7.84314	11.1905	0.0136	0.1746	0.1389	1	-0.549806	-0.0370374	0	0	0	0		1
sp|Q15785|TOM34_HUMAN	Q15785	TOM34_HUMAN	TOMM34	309	Homo sapiens OX=9606	Mitochondrial import receptor subunit TOM34	10	9	2	10	2	5	8	3	1	50	50	13.3333	58.8235	11.7647	29.4118	38.0952	14.2857	5	37.7778	33.3333	19.127	0.0025	0.0067	0.0198	1	-0.180572	-0.981928	0	0	0	0		1
sp|Q96HA7|TONSL_HUMAN	Q96HA7	TONSL_HUMAN	TONSL	1378	Homo sapiens OX=9606	Tonsoku-like protein	17	20	8	20	10	6	19	10	4	85	111.111	53.3333	117.647	58.8235	35.2941	90.4762	47.619	20	83.1481	70.5882	52.6984	0.0002	0	0.0018	1	-0.236256	-0.657925	0	0	0	0		1
sp|P11388|TOP2A_HUMAN	P11388	TOP2A_HUMAN	TOP2A	1531	Homo sapiens OX=9606	DNA topoisomerase 2-alpha	55	54	33	59	48	51	78	67	74	275	300	220	347.059	282.353	300	371.429	319.048	370	265	309.804	353.492	0.0309	0.1472	0.0785	1	0.225363	0.415685	0	0	0	0		1
sp|Q13472|TOP3A_HUMAN	Q13472	TOP3A_HUMAN	TOP3A	1001	Homo sapiens OX=9606	DNA topoisomerase 3-alpha	5	8	2	3	5	1	13	5	4	25	44.4444	13.3333	17.6471	29.4118	5.88235	61.9048	23.8095	20	27.5926	17.6471	35.2381	0.0033	0.0386	0.0002	1	-0.644853	0.352855	0	0	0	0		0
sp|Q92547|TOPB1_HUMAN	Q92547	TOPB1_HUMAN	TOPBP1	1522	Homo sapiens OX=9606	DNA topoisomerase 2-binding protein 1	9	3	0	4	1	2	9	2	2	45	16.6667	0	23.5294	5.88235	11.7647	42.8571	9.52381	10	20.5556	13.7255	20.7937	0.1381	0.0605	0.0401	1	-0.582671	0.0166147	0	0	0	0		1
sp|Q9NS56|TOPRS_HUMAN	Q9NS56	TOPRS_HUMAN	TOPORS	1045	Homo sapiens OX=9606	E3 ubiquitin-protein ligase Topors	14	12	8	22	14	10	18	10	9	70	66.6667	53.3333	129.412	82.3529	58.8235	85.7143	47.619	45	63.3333	90.1961	59.4444	0.0002	0	0.0001	1	0.5101	-0.091423	0	0	0	0		1
sp|O94842|TOX4_HUMAN	O94842	TOX4_HUMAN	TOX4	621	Homo sapiens OX=9606	TOX high mobility group box family member 4	3	1	1	2	0	0	1	0	0	15	5.55556	6.66667	11.7647	0	0	4.7619	0	0	9.07407	3.92157	1.5873	0.0293	0.2349	0.9349	1	-1.21032	-2.51517	0	1	0	1		0
sp|Q12888|TP53B_HUMAN	Q12888	TP53B_HUMAN	TP53BP1	1972	Homo sapiens OX=9606	TP53-binding protein 1	9	4	3	4	5	6	6	4	5	45	22.2222	20	23.5294	29.4118	35.2941	28.5714	19.0476	25	29.0741	29.4118	24.2063	0.0031	0.0039	0.008	1	0.0166601	-0.264348	0	0	0	0		1
sp|P60174|TPIS_HUMAN	P60174	TPIS_HUMAN	TPI1	249	Homo sapiens OX=9606	Triosephosphate isomerase	7	9	4	7	6	3	6	10	6	35	50	26.6667	41.1765	35.2941	17.6471	28.5714	47.619	30	37.2222	31.3725	35.3968	0.0041	0.0828	0.0649	1	-0.246661	-0.0725442	0	0	0	0		1
sp|P06753|TPM3_HUMAN	P06753	TPM3_HUMAN	TPM3	285	Homo sapiens OX=9606	Tropomyosin alpha-3 chain	6	2	1	3	2	3	6	6	3	30	11.1111	6.66667	17.6471	11.7647	17.6471	28.5714	28.5714	15	15.9259	15.6863	24.0476	0.0145	0.0084	0.0032	1	-0.0218745	0.594517	0	0	0	0		0
sp|P12270|TPR_HUMAN	P12270	TPR_HUMAN	TPR	2363	Homo sapiens OX=9606	Nucleoprotein TPR	26	19	8	28	12	8	39	38	9	130	105.556	53.3333	164.706	70.5882	47.0588	185.714	180.952	45	96.2963	94.1176	137.222	0	0.0001	0	1	-0.0330151	0.510962	0	0	0	0		1
sp|P13693|TCTP_HUMAN	P13693	TCTP_HUMAN	TPT1	172	Homo sapiens OX=9606	Translationally-controlled tumor protein	2	0	0	2	1	2	9	5	2	10	0	0	11.7647	5.88235	11.7647	42.8571	23.8095	10	3.33333	9.80392	25.5556	0.1946	0.0247	0.0052	1	1.55639	2.9386	1	0	1	0		1
sp|Q9ULW0|TPX2_HUMAN	Q9ULW0	TPX2_HUMAN	TPX2	747	Homo sapiens OX=9606	Targeting protein for Xklp2	37	35	28	33	40	30	45	39	33	185	194.444	186.667	194.118	235.294	176.471	214.286	185.714	165	188.704	201.961	188.333	0	0	0	1	0.0979524	-0.00283437	0	0	0	0		1
sp|Q8IYM9|TRI22_HUMAN	Q8IYM9	TRI22_HUMAN	TRIM22	498	Homo sapiens OX=9606	E3 ubiquitin-protein ligase TRIM22	12	13	4	14	12	7	12	12	10	60	72.2222	26.6667	82.3529	70.5882	41.1765	57.1429	57.1429	50	52.963	64.7059	54.7619	0.0016	0.031	0.0301	1	0.288913	0.0481888	0	0	0	0		0
sp|O15164|TIF1A_HUMAN	O15164	TIF1A_HUMAN	TRIM24	1050	Homo sapiens OX=9606	Transcription intermediary factor 1-alpha	85	81	50	82	70	59	100	72	73	425	450	333.333	482.353	411.765	347.059	476.19	342.857	365	402.778	413.725	394.683	0	0	0	1	0.0386898	-0.0292914	0	0	0	0		1
sp|P14373|TRI27_HUMAN	P14373	TRI27_HUMAN	TRIM27	513	Homo sapiens OX=9606	Zinc finger protein RFP	12	8	6	17	13	15	15	15	9	60	44.4444	40	100	76.4706	88.2353	71.4286	71.4286	45	48.1481	88.2353	62.619	0.0011	0	0	1	0.873876	0.379121	0	0	0	0		1
sp|Q13263|TIF1B_HUMAN	Q13263	TIF1B_HUMAN	TRIM28	835	Homo sapiens OX=9606	Transcription intermediary factor 1-beta	241	228	174	230	212	209	275	225	192	1205	1266.67	1160	1352.94	1247.06	1229.41	1309.52	1071.43	960	1210.56	1276.47	1113.65	0.0113	0.0277	0.0359	1	0.076491	-0.120372	0	0	0	0		1
sp|Q9UPN9|TRI33_HUMAN	Q9UPN9	TRI33_HUMAN	TRIM33	1127	Homo sapiens OX=9606	E3 ubiquitin-protein ligase TRIM33	61	62	43	75	61	54	65	50	53	305	344.444	286.667	441.176	358.824	317.647	309.524	238.095	265	312.037	372.549	270.873	0	0	0	1	0.255713	-0.204101	0	0	0	0		1
sp|Q6PJ69|TRI65_HUMAN	Q6PJ69	TRI65_HUMAN	TRIM65	517	Homo sapiens OX=9606	Tripartite motif-containing protein 65	2	2	0	1	3	2	2	1	0	10	11.1111	0	5.88235	17.6471	11.7647	9.52381	4.7619	0	7.03704	11.7647	4.7619	0.1161	0.0428	0.1784	1	0.741425	-0.563429	0	0	0	0		1
sp|Q6ZMU5|TRI72_HUMAN	Q6ZMU5	TRI72_HUMAN	TRIM72	477	Homo sapiens OX=9606	Tripartite motif-containing protein 72	5	2	2	6	5	3	2	3	0	25	11.1111	13.3333	35.2941	29.4118	17.6471	9.52381	14.2857	0	16.4815	27.451	7.93651	0.0096	0.0029	0.126	1	0.736012	-1.05427	0	0	0	1		0
sp|Q9NXH9|TRM1_HUMAN	Q9NXH9	TRM1_HUMAN	TRMT1	659	Homo sapiens OX=9606	tRNA (guanine(26)-N(2))-dimethyltransferase	8	2	0	7	5	1	7	1	1	40	11.1111	0	41.1765	29.4118	5.88235	33.3333	4.7619	5	17.037	25.4902	14.3651	0.0853	0.0297	0.0528	1	0.581268	-0.246108	0	0	0	0		1
sp|Q9UI30|TR112_HUMAN	Q9UI30	TR112_HUMAN	TRMT112	125	Homo sapiens OX=9606	Multifunctional methyltransferase subunit TRM112-like protein	10	7	5	8	9	7	8	6	5	50	38.8889	33.3333	47.0588	52.9412	41.1765	38.0952	28.5714	25	40.7407	47.0588	30.5556	0.005	0.1681	0.2672	1	0.207993	-0.415037	0	0	0	0		0
sp|Q7Z2T5|TRM1L_HUMAN	Q7Z2T5	TRM1L_HUMAN	TRMT1L	733	Homo sapiens OX=9606	TRMT1-like protein	5	6	1	2	0	2	12	4	3	25	33.3333	6.66667	11.7647	0	11.7647	57.1429	19.0476	15	21.6667	7.84314	30.3968	0.0165	0.2311	0.0768	1	-1.46597	0.488443	0	1	0	0		1
sp|Q9Y4A5|TRRAP_HUMAN	Q9Y4A5	TRRAP_HUMAN	TRRAP	3859	Homo sapiens OX=9606	Transformation/transcription domain-associated protein	59	48	19	48	24	33	71	47	22	295	266.667	126.667	282.353	141.176	194.118	338.095	223.81	110	229.444	205.882	223.968	0	0	0	1	-0.156325	-0.0348506	0	0	0	0		1
sp|Q9BSV6|SEN34_HUMAN	Q9BSV6	SEN34_HUMAN	TSEN34	310	Homo sapiens OX=9606	tRNA-splicing endonuclease subunit Sen34	2	0	0	1	1	2	2	3	2	10	0	0	5.88235	5.88235	11.7647	9.52381	14.2857	10	3.33333	7.84314	11.2698	0.2008	0.0371	0.0146	1	1.23447	1.75743	1	0	1	0		1
sp|Q15631|TSN_HUMAN	Q15631	TSN_HUMAN	TSN	228	Homo sapiens OX=9606	Translin	2	2	5	6	2	6	2	4	6	10	11.1111	33.3333	35.2941	11.7647	35.2941	9.52381	19.0476	30	18.1481	27.451	19.5238	0.0136	0.0038	0.011	1	0.597035	0.105412	0	0	0	0		1
sp|Q99598|TSNAX_HUMAN	Q99598	TSNAX_HUMAN	TSNAX	290	Homo sapiens OX=9606	Translin-associated protein X	2	2	0	1	1	0	1	2	1	10	11.1111	0	5.88235	5.88235	0	4.7619	9.52381	5	7.03704	3.92157	6.42857	0.102	0.9333	0.0371	1	-0.843537	-0.13047	0	0	0	0		1
sp|Q14166|TTL12_HUMAN	Q14166	TTL12_HUMAN	TTLL12	644	Homo sapiens OX=9606	Tubulin--tyrosine ligase-like protein 12	20	8	14	12	8	11	12	8	8	100	44.4444	93.3333	70.5882	47.0588	64.7059	57.1429	38.0952	40	79.2593	60.7843	45.0794	0.0002	0.0005	0	1	-0.38288	-0.814112	0	0	0	0		1
sp|Q6IBS0|TWF2_HUMAN	Q6IBS0	TWF2_HUMAN	TWF2	349	Homo sapiens OX=9606	Twinfilin-2	1	5	0	1	0	1	6	6	3	5	27.7778	0	5.88235	0	5.88235	28.5714	28.5714	15	10.9259	3.92157	24.0476	0.1177	0.9333	0.0012	1	-1.47825	1.13814	0	1	1	0		1
sp|P10599|THIO_HUMAN	P10599	THIO_HUMAN	TXN	105	Homo sapiens	Thioredoxin	2	2	4	2	5	3	5	4	4	10	11.1111	26.6667	11.7647	29.4118	17.6471	23.8095	19.0476	20	15.9259	19.6078	20.9524	0.2675	0.0063	0.0009	1	0.300054	0.395737	0	0	0	0		1
sp|Q9BRA2|TXD17_HUMAN	Q9BRA2	TXD17_HUMAN	TXNDC17	123	Homo sapiens OX=9606	Thioredoxin domain-containing protein 17	3	2	2	2	2	3	2	4	3	15	11.1111	13.3333	11.7647	11.7647	17.6471	9.52381	19.0476	15	13.1481	13.7255	14.5238	0.0125	0.0104	0.0107	1	0.0619981	0.14356	0	0	0	0		1
sp|O43396|TXNL1_HUMAN	O43396	TXNL1_HUMAN	TXNL1	289	Homo sapiens OX=9606	Thioredoxin-like protein 1	4	5	3	3	1	2	4	4	2	20	27.7778	20	17.6471	5.88235	11.7647	19.0476	19.0476	10	22.5926	11.7647	16.0317	0.0065	0.0202	0.0049	1	-0.941385	-0.494918	0	0	0	0		0
sp|Q16881|TRXR1_HUMAN	Q16881	TRXR1_HUMAN	TXNRD1	649	Homo sapiens OX=9606	Thioredoxin reductase 1, cytoplasmic	2	1	1	1	1	2	3	3	0	10	5.55556	6.66667	5.88235	5.88235	11.7647	14.2857	14.2857	0	7.40741	7.84314	9.52381	0.0328	0.0566	0.1285	1	0.0824622	0.36257	0	0	0	0		1
sp|P04818|TYSY_HUMAN	P04818	TYSY_HUMAN	TYMS	313	Homo sapiens OX=9606	Thymidylate synthase	3	4	3	6	2	3	8	2	6	15	22.2222	20	35.2941	11.7647	17.6471	38.0952	9.52381	30	19.0741	21.5686	25.873	0.0082	0.0588	0.0582	1	0.177321	0.439835	0	0	0	0		1
sp|Q01081|U2AF1_HUMAN	Q01081	U2AF1_HUMAN	U2AF1	240	Homo sapiens OX=9606	Splicing factor U2AF 35 kDa subunit	5	4	4	4	4	5	9	4	3	25	22.2222	26.6667	23.5294	23.5294	29.4118	42.8571	19.0476	15	24.6296	25.4902	25.6349	0.0058	0.287	0.3069	1	0.0495475	0.0577155	0	0	0	0		0
sp|P26368|U2AF2_HUMAN	P26368	U2AF2_HUMAN	U2AF2	475	Homo sapiens OX=9606	Splicing factor U2AF 65 kDa subunit	17	12	11	20	13	10	13	9	12	85	66.6667	73.3333	117.647	76.4706	58.8235	61.9048	42.8571	60	75	84.3137	54.9206	0.0008	0.0117	0.0263	1	0.168877	-0.449542	0	0	0	0		1
sp|O15042|SR140_HUMAN	O15042	SR140_HUMAN	U2SURP	1029	Homo sapiens OX=9606	U2 snRNP-associated SURP motif-containing protein	10	8	3	14	7	9	14	11	8	50	44.4444	20	82.3529	41.1765	52.9412	66.6667	52.381	40	38.1481	58.8235	53.0159	0.0037	0.0007	0	1	0.62478	0.474811	0	0	0	0		1
sp|P22314|UBA1_HUMAN	P22314	UBA1_HUMAN	UBA1	1058	Homo sapiens OX=9606	Ubiquitin-like modifier-activating enzyme 1	18	19	20	18	20	25	19	21	16	90	105.556	133.333	105.882	117.647	147.059	90.4762	100	80	109.63	123.529	90.1587	0.0006	0.2811	0.3185	1	0.172217	-0.282099	0	0	0	0	3	1
sp|Q9UBT2|SAE2_HUMAN	Q9UBT2	SAE2_HUMAN	UBA2	640	Homo sapiens OX=9606	SUMO-activating enzyme subunit 2	53	39	48	45	40	53	52	54	56	265	216.667	320	264.706	235.294	311.765	247.619	257.143	280	267.222	270.588	261.587	0	0	0	1	0.0180591	-0.0307475	0	0	0	0	3	1
sp|P61077|UB2D3_HUMAN	P61077	UB2D3_HUMAN	UBE2D3	147	Homo sapiens OX=9606	Ubiquitin-conjugating enzyme E2 D3	2	0	0	2	1	1	1	1	0	10	0	0	11.7647	5.88235	5.88235	4.7619	4.7619	0	3.33333	7.84314	3.1746	0.1875	0.0294	0.9349	1	1.23447	-0.0703893	1	0	0	0		1
sp|P51965|UB2E1_HUMAN	P51965	UB2E1_HUMAN	UBE2E1	193	Homo sapiens	Ubiquitin-conjugating enzyme E2 E1	3	1	2	3	0	1	2	1	1	15	5.55556	13.3333	17.6471	0	5.88235	9.52381	4.7619	5	11.2963	7.84314	6.42857	0.0199	0.1725	0.1861	1	-0.526347	-0.81328	0	0	0	0	3	1
sp|P63279|UBC9_HUMAN	P63279	UBC9_HUMAN	UBE2I	158	Homo sapiens	SUMO-conjugating enzyme UBC9	12	6	11	16	7	11	10	9	17	60	33.3333	73.3333	94.1176	41.1765	64.7059	47.619	42.8571	85	55.5556	66.6667	58.4921	0	0	0.0004	1	0.263034	0.0743097	0	0	0	0	3	1
sp|P68036|UB2L3_HUMAN	P68036	UB2L3_HUMAN	UBE2L3	154	Homo sapiens OX=9606	Ubiquitin-conjugating enzyme E2 L3	10	9	4	10	7	6	8	8	5	50	50	26.6667	58.8235	41.1765	35.2941	38.0952	38.0952	25	42.2222	45.098	33.7302	0.0029	0.0005	0.001	1	0.0950622	-0.323963	0	0	0	0	3	0
sp|P61081|UBC12_HUMAN	P61081	UBC12_HUMAN	UBE2M	183	Homo sapiens OX=9606	NEDD8-conjugating enzyme Ubc12	1	3	1	2	2	2	2	2	2	5	16.6667	6.66667	11.7647	11.7647	11.7647	9.52381	9.52381	10	9.44444	11.7647	9.68254	0.0219	0.0124	0.0199	1	0.316927	0.0359196	0	0	0	0		0
sp|P61088|UBE2N_HUMAN	P61088	UBE2N_HUMAN	UBE2N	152	Homo sapiens OX=9606	Ubiquitin-conjugating enzyme E2 N	6	4	0	2	1	4	7	1	3	30	22.2222	0	11.7647	5.88235	23.5294	33.3333	4.7619	15	17.4074	13.7255	17.6984	0.0437	0.0217	0.0212	1	-0.342844	0.0239186	0	0	0	0		1
sp|Q16763|UBE2S_HUMAN	Q16763	UBE2S_HUMAN	UBE2S	222	Homo sapiens OX=9606	Ubiquitin-conjugating enzyme E2 S	3	1	5	2	3	2	1	2	3	15	5.55556	33.3333	11.7647	17.6471	11.7647	4.7619	9.52381	15	17.963	13.7255	9.7619	0.02	0.257	0.2797	1	-0.388168	-0.879791	0	0	0	0		1
sp|Q05086|UBE3A_HUMAN	Q05086	UBE3A_HUMAN	UBE3A	875	Homo sapiens OX=9606	Ubiquitin-protein ligase E3A	6	1	0	11	5	1	2	7	2	30	5.55556	0	64.7059	29.4118	5.88235	9.52381	33.3333	10	11.8519	33.3333	17.619	0.1485	0.0507	0.0143	1	1.49185	0.572023	1	0	0	0		0
sp|Q9UMX0|UBQL1_HUMAN	Q9UMX0	UBQL1_HUMAN	UBQLN1	589	Homo sapiens OX=9606	Ubiquilin-1	4	3	0	2	3	2	2	2	0	20	16.6667	0	11.7647	17.6471	11.7647	9.52381	9.52381	0	12.2222	13.7255	6.34921	0.0795	0.0128	0.1642	1	0.167351	-0.944858	0	0	0	0		1
sp|Q9NRR5|UBQL4_HUMAN	Q9NRR5	UBQL4_HUMAN	UBQLN4	601	Homo sapiens OX=9606	Ubiquilin-4	16	14	4	9	4	4	16	11	3	80	77.7778	26.6667	52.9412	23.5294	23.5294	76.1905	52.381	15	61.4815	33.3333	47.8571	0.0002	0.0023	0.0032	1	-0.883186	-0.361418	0	0	0	0		1
sp|Q8N806|UBR7_HUMAN	Q8N806	UBR7_HUMAN	UBR7	425	Homo sapiens OX=9606	Putative E3 ubiquitin-protein ligase UBR7	2	1	4	2	1	3	1	2	2	10	5.55556	26.6667	11.7647	5.88235	17.6471	4.7619	9.52381	10	14.0741	11.7647	8.09524	0.0245	0.0304	0.0424	1	-0.258575	-0.797895	0	0	0	0		1
sp|Q04323|UBXN1_HUMAN	Q04323	UBXN1_HUMAN	UBXN1	297	Homo sapiens OX=9606	UBX domain-containing protein 1	6	2	5	5	5	7	4	5	6	30	11.1111	33.3333	29.4118	29.4118	41.1765	19.0476	23.8095	30	24.8148	33.3333	24.2857	0.0074	0.0017	0.0048	1	0.425764	-0.0310938	0	0	0	0		1
sp|O94888|UBXN7_HUMAN	O94888	UBXN7_HUMAN	UBXN7	489	Homo sapiens OX=9606	UBX domain-containing protein 7	11	5	0	6	2	1	7	6	2	55	27.7778	0	35.2941	11.7647	5.88235	33.3333	28.5714	10	27.5926	17.6471	23.9683	0.0535	0.0267	0.0047	1	-0.644853	-0.203156	0	0	0	0		1
sp|P09936|UCHL1_HUMAN	P09936	UCHL1_HUMAN	UCHL1	223	Homo sapiens OX=9606	Ubiquitin carboxyl-terminal hydrolase isozyme L1	15	15	10	15	11	11	14	15	7	75	83.3333	66.6667	88.2353	64.7059	64.7059	66.6667	71.4286	35	75	72.549	57.6984	0.0022	0.0131	0.0218	1	-0.0479345	-0.378359	0	0	0	0		0
sp|P15374|UCHL3_HUMAN	P15374	UCHL3_HUMAN	UCHL3	230	Homo sapiens OX=9606	Ubiquitin carboxyl-terminal hydrolase isozyme L3	3	3	1	1	2	1	0	0	0	15	16.6667	6.66667	5.88235	11.7647	5.88235	0	0	0	12.7778	7.84314	0	0.0158	0.0437	1	1	-0.704134	-6	0	0	0	1		0
sp|Q9Y5K5|UCHL5_HUMAN	Q9Y5K5	UCHL5_HUMAN	UCHL5	329	Homo sapiens OX=9606	Ubiquitin carboxyl-terminal hydrolase isozyme L5	8	7	2	7	4	4	9	7	4	40	38.8889	13.3333	41.1765	23.5294	23.5294	42.8571	33.3333	20	30.7407	29.4118	32.0635	0.0074	0.0041	0.0001	1	-0.0637586	0.0607796	0	0	0	0		0
sp|Q92890|UFD1_HUMAN	Q92890	UFD1_HUMAN	UFD1	307	Homo sapiens OX=9606	Ubiquitin recognition factor in ER-associated degradation protein 1	6	2	1	3	3	1	3	2	1	30	11.1111	6.66667	17.6471	17.6471	5.88235	14.2857	9.52381	5	15.9259	13.7255	9.60317	0.0122	0.0167	0.0221	1	-0.21452	-0.729794	0	0	0	0		0
sp|P61960|UFM1_HUMAN	P61960	UFM1_HUMAN	UFM1	85	Homo sapiens OX=9606	Ubiquitin-fold modifier 1	3	1	1	1	1	1	1	1	1	15	5.55556	6.66667	5.88235	5.88235	5.88235	4.7619	4.7619	5	9.07407	5.88235	4.84127	0.0255	0.9333	0.9349	1	-0.625357	-0.906365	0	0	0	0		1
sp|O60701|UGDH_HUMAN	O60701	UGDH_HUMAN	UGDH	494	Homo sapiens OX=9606	UDP-glucose 6-dehydrogenase	5	4	6	5	0	3	4	3	1	25	22.2222	40	29.4118	0	17.6471	19.0476	14.2857	5	29.0741	15.6863	12.7778	0.0063	0.1047	0.0788	1	-0.89023	-1.1861	0	0	0	1		0
sp|Q96PU4|UHRF2_HUMAN	Q96PU4	UHRF2_HUMAN	UHRF2	802	Homo sapiens OX=9606	E3 ubiquitin-protein ligase UHRF2	10	6	3	7	6	2	9	7	4	50	33.3333	20	41.1765	35.2941	11.7647	42.8571	33.3333	20	34.4444	29.4118	32.0635	0.0046	0.0079	0.0017	1	-0.227878	-0.10334	0	0	0	0		1
sp|Q96RL1|UIMC1_HUMAN	Q96RL1	UIMC1_HUMAN	UIMC1	719	Homo sapiens OX=9606	BRCA1-A complex subunit RAP80	4	5	1	6	3	3	6	3	2	20	27.7778	6.66667	35.2941	17.6471	17.6471	28.5714	14.2857	10	18.1481	23.5294	17.619	0.0166	0.0035	0.008	1	0.374643	-0.0426864	0	0	0	0		1
sp|P51784|UBP11_HUMAN	P51784	UBP11_HUMAN	USP11	963	Homo sapiens OX=9606	Ubiquitin carboxyl-terminal hydrolase 11	9	1	1	5	0	3	4	0	3	45	5.55556	6.66667	29.4118	0	17.6471	19.0476	0	15	19.0741	15.6863	11.3492	0.039	0.1226	0.1209	1	-0.28211	-0.749022	0	0	0	0		1
sp|Q92995|UBP13_HUMAN	Q92995	UBP13_HUMAN	USP13	863	Homo sapiens OX=9606	Ubiquitin carboxyl-terminal hydrolase 13	7	2	0	14	1	1	10	2	1	35	11.1111	0	82.3529	5.88235	5.88235	47.619	9.52381	5	15.3704	31.3725	20.7143	0.1235	0.0883	0.0422	1	1.02935	0.430474	1	0	0	0		1
sp|P54578|UBP14_HUMAN	P54578	UBP14_HUMAN	USP14	494	Homo sapiens OX=9606	Ubiquitin carboxyl-terminal hydrolase 14	4	4	3	6	0	4	11	3	4	20	22.2222	20	35.2941	0	23.5294	52.381	14.2857	20	20.7407	19.6078	28.8889	0.0078	0.0778	0.0025	1	-0.0810366	0.478047	0	0	0	0		1
sp|Q9UPT9|UBP22_HUMAN	Q9UPT9	UBP22_HUMAN	USP22	525	Homo sapiens OX=9606	Ubiquitin carboxyl-terminal hydrolase 22	4	2	4	4	2	3	3	4	3	20	11.1111	26.6667	23.5294	11.7647	17.6471	14.2857	19.0476	15	19.2593	17.6471	16.1111	0.009	0.0099	0.0091	1	-0.126124	-0.257496	0	0	0	0		1
sp|Q9Y6I4|UBP3_HUMAN	Q9Y6I4	UBP3_HUMAN	USP3	520	Homo sapiens OX=9606	Ubiquitin carboxyl-terminal hydrolase 3	10	5	1	11	7	9	14	11	10	50	27.7778	6.66667	64.7059	41.1765	52.9412	66.6667	52.381	50	28.1481	52.9412	56.3492	0.0203	0.0005	0.0001	1	0.91135	1.00136	0	0	1	0		0
sp|Q53GS9|SNUT2_HUMAN	Q53GS9	SNUT2_HUMAN	USP39	565	Homo sapiens OX=9606	U4/U6.U5 tri-snRNP-associated protein 2	24	26	17	19	23	13	21	15	14	120	144.444	113.333	111.765	135.294	76.4706	100	71.4286	70	125.926	107.843	80.4762	0.0408	0.1584	0.1858	1	-0.223641	-0.645941	0	0	0	0		1
sp|Q86UV5|UBP48_HUMAN	Q86UV5	UBP48_HUMAN	USP48	1035	Homo sapiens OX=9606	Ubiquitin carboxyl-terminal hydrolase 48	16	8	4	15	8	8	23	17	14	80	44.4444	26.6667	88.2353	47.0588	47.0588	109.524	80.9524	70	50.3704	60.7843	86.8254	0.0027	0.0081	0	1	0.271124	0.785542	0	0	0	0		1
sp|P45974|UBP5_HUMAN	P45974	UBP5_HUMAN	USP5	858	Homo sapiens OX=9606	Ubiquitin carboxyl-terminal hydrolase 5	20	19	10	14	7	14	20	17	12	100	105.556	66.6667	82.3529	41.1765	82.3529	95.2381	80.9524	60	90.7407	68.6275	78.7302	0.0002	0.0178	0.008	1	-0.402965	-0.204834	0	0	0	0		1
sp|Q93009|UBP7_HUMAN	Q93009	UBP7_HUMAN	USP7	1102	Homo sapiens OX=9606	Ubiquitin carboxyl-terminal hydrolase 7	48	47	32	46	49	44	54	42	40	240	261.111	213.333	270.588	288.235	258.824	257.143	200	200	238.148	272.549	219.048	0	0	0	1	0.194656	-0.120615	0	0	0	0		1
sp|P26640|SYVC_HUMAN	P26640	SYVC_HUMAN	VARS1	1264	Homo sapiens OX=9606	Valine--tRNA ligase	3	1	1	1	0	1	3	0	0	15	5.55556	6.66667	5.88235	0	5.88235	14.2857	0	0	9.07407	3.92157	4.7619	0.0368	0.9333	0.3215	1	-1.21032	-0.930212	0	1	0	0		0
sp|P61758|PFD3_HUMAN	P61758	PFD3_HUMAN	VBP1	197	Homo sapiens OX=9606	Prefoldin subunit 3	4	6	5	4	6	3	5	3	1	20	33.3333	33.3333	23.5294	35.2941	17.6471	23.8095	14.2857	5	28.8889	25.4902	14.3651	0.002	0.0029	0.0154	1	-0.180572	-1.00795	0	0	0	1		1
sp|P55072|TERA_HUMAN	P55072	TERA_HUMAN	VCP	806	Homo sapiens OX=9606	Transitional endoplasmic reticulum ATPase	25	14	22	22	16	18	24	13	20	125	77.7778	146.667	129.412	94.1176	105.882	114.286	61.9048	100	116.481	109.804	92.0635	0.0006	0	0.0001	1	-0.085171	-0.3394	0	0	0	0		1
sp|Q9Y277|VDAC3_HUMAN	Q9Y277	VDAC3_HUMAN	VDAC3	283	Homo sapiens OX=9606	Voltage-dependent anion-selective channel protein 3	1	0	0	2	2	0	2	1	1	5	0	0	11.7647	11.7647	0	9.52381	4.7619	5	1.66667	7.84314	6.42857	0.9241	0.1044	0.0342	1	2.23447	1.94753	1	0	1	0		0
sp|Q14119|VEZF1_HUMAN	Q14119	VEZF1_HUMAN	VEZF1	521	Homo sapiens OX=9606	Vascular endothelial zinc finger 1	2	4	1	4	4	4	2	2	4	10	22.2222	6.66667	23.5294	23.5294	23.5294	9.52381	9.52381	20	12.963	23.5294	13.0159	0.0153	0.0029	0.0204	1	0.86007	0.00587657	0	0	0	0		1
sp|Q14135|VGLL4_HUMAN	Q14135	VGLL4_HUMAN	VGLL4	290	Homo sapiens OX=9606	Transcription cofactor vestigial-like protein 4	3	2	2	4	2	1	3	4	4	15	11.1111	13.3333	23.5294	11.7647	5.88235	14.2857	19.0476	20	13.1481	13.7255	17.7778	0.0097	0.0163	0.0032	1	0.0619981	0.435215	0	0	0	0		0
sp|O75351|VPS4B_HUMAN	O75351	VPS4B_HUMAN	VPS4B	444	Homo sapiens OX=9606	Vacuolar protein sorting-associated protein 4B	5	2	3	5	4	3	3	3	2	25	11.1111	20	29.4118	23.5294	17.6471	14.2857	14.2857	10	18.7037	23.5294	12.8571	0.0108	0.0522	0.0761	1	0.331141	-0.540754	0	0	0	0		0
sp|Q99986|VRK1_HUMAN	Q99986	VRK1_HUMAN	VRK1	396	Homo sapiens OX=9606	Serine/threonine-protein kinase VRK1	12	10	5	15	11	14	13	10	11	60	55.5556	33.3333	88.2353	64.7059	82.3529	61.9048	47.619	55	49.6296	78.4314	54.8413	0.0397	0.3124	0.3515	1	0.660229	0.14406	0	0	0	0		1
sp|Q8IV63|VRK3_HUMAN	Q8IV63	VRK3_HUMAN	VRK3	474	Homo sapiens OX=9606	Inactive serine/threonine-protein kinase VRK3	5	4	2	3	1	2	6	3	2	25	22.2222	13.3333	17.6471	5.88235	11.7647	28.5714	14.2857	10	20.1852	11.7647	17.619	0.006	0.0282	0.0043	1	-0.778832	-0.196161	0	0	0	0		1
sp|Q7Z5K2|WAPL_HUMAN	Q7Z5K2	WAPL_HUMAN	WAPL	1190	Homo sapiens OX=9606	Wings apart-like protein homolog	11	9	10	10	9	11	8	9	6	55	50	66.6667	58.8235	52.9412	64.7059	38.0952	42.8571	30	57.2222	58.8235	36.9841	0.0003	0.0808	0.1566	1	0.0398178	-0.629669	0	0	0	0		1
sp|O75717|WDHD1_HUMAN	O75717	WDHD1_HUMAN	WDHD1	1129	Homo sapiens OX=9606	WD repeat and HMG-box DNA-binding protein 1	32	21	9	45	13	23	39	28	10	160	116.667	60	264.706	76.4706	135.294	185.714	133.333	50	112.222	158.824	123.016	0	0	0	1	0.501066	0.132486	0	0	0	0		1
sp|O75083|WDR1_HUMAN	O75083	WDR1_HUMAN	WDR1	606	Homo sapiens OX=9606	WD repeat-containing protein 1	16	16	14	16	15	17	28	19	22	80	88.8889	93.3333	94.1176	88.2353	100	133.333	90.4762	110	87.4074	94.1176	111.27	0.0402	0.0472	0.0165	1	0.10671	0.348235	0	0	0	0		1
sp|P57081|WDR4_HUMAN	P57081	WDR4_HUMAN	WDR4	412	Homo sapiens OX=9606	tRNA (guanine-N(7)-)-methyltransferase non-catalytic subunit WDR4	3	3	6	3	1	2	2	2	3	15	16.6667	40	17.6471	5.88235	11.7647	9.52381	9.52381	15	23.8889	11.7647	11.3492	0.0076	0.0974	0.1007	1	-1.02187	-1.07375	0	1	0	1		1
sp|P61964|WDR5_HUMAN	P61964	WDR5_HUMAN	WDR5	334	Homo sapiens OX=9606	WD repeat-containing protein 5	21	21	19	24	26	20	37	20	22	105	116.667	126.667	141.176	152.941	117.647	176.19	95.2381	110	116.111	137.255	127.143	0	0	0	1	0.241352	0.130944	0	0	0	0		1
sp|Q9GZS3|WDR61_HUMAN	Q9GZS3	WDR61_HUMAN	WDR61	305	Homo sapiens OX=9606	WD repeat-containing protein 61	9	4	3	8	4	4	7	4	6	45	22.2222	20	47.0588	23.5294	23.5294	33.3333	19.0476	30	29.0741	31.3725	27.4603	0.0053	0.0023	0.0008	1	0.10977	-0.0823849	0	0	0	0		1
sp|Q9NW82|WDR70_HUMAN	Q9NW82	WDR70_HUMAN	WDR70	654	Homo sapiens OX=9606	WD repeat-containing protein 70	14	10	9	15	10	8	11	10	9	70	55.5556	60	88.2353	58.8235	47.0588	52.381	47.619	45	61.8519	64.7059	48.3333	0.0014	0.0005	0	1	0.0650801	-0.355798	0	0	0	0		1
sp|Q6UXN9|WDR82_HUMAN	Q6UXN9	WDR82_HUMAN	WDR82	313	Homo sapiens OX=9606	WD repeat-containing protein 82	12	11	5	8	7	3	7	8	6	60	61.1111	33.3333	47.0588	41.1765	17.6471	33.3333	38.0952	30	51.4815	35.2941	33.8095	0.0006	0.0333	0.0212	1	-0.544626	-0.606624	0	0	0	0		1
sp|O95785|WIZ_HUMAN	O95785	WIZ_HUMAN	WIZ	1651	Homo sapiens OX=9606	Protein Wiz	48	44	43	49	34	32	56	30	31	240	244.444	286.667	288.235	200	188.235	266.667	142.857	155	257.037	225.49	188.175	0	0	0	1	-0.188912	-0.449904	0	0	0	0		1
sp|Q14191|WRN_HUMAN	Q14191	WRN_HUMAN	WRN	1432	Homo sapiens OX=9606	Bifunctional 3'-5' exonuclease/ATP-dependent helicase WRN	9	4	1	5	2	4	5	4	1	45	22.2222	6.66667	29.4118	11.7647	23.5294	23.8095	19.0476	5	24.6296	21.5686	15.9524	0.0293	0.0595	0.0761	1	-0.191461	-0.626623	0	0	0	0		1
sp|Q96S55|WRIP1_HUMAN	Q96S55	WRIP1_HUMAN	WRNIP1	665	Homo sapiens OX=9606	ATPase WRNIP1	3	6	2	10	5	4	7	2	3	15	33.3333	13.3333	58.8235	29.4118	23.5294	33.3333	9.52381	15	20.5556	37.2549	19.2857	0.0058	0.0025	0.0109	1	0.857902	-0.0919958	0	0	0	0		1
sp|Q15007|FL2D_HUMAN	Q15007	FL2D_HUMAN	WTAP	396	Homo sapiens OX=9606	Pre-mRNA-splicing regulator WTAP	3	0	0	4	2	2	2	2	0	15	0	0	23.5294	11.7647	11.7647	9.52381	9.52381	0	5	15.6863	6.34921	0.1972	0.0105	0.1256	1	1.6495	0.344648	1	0	0	0		1
sp|Q9HCS7|SYF1_HUMAN	Q9HCS7	SYF1_HUMAN	XAB2	855	Homo sapiens OX=9606	Pre-mRNA-splicing factor SYF1	17	6	1	15	3	4	9	4	2	85	33.3333	6.66667	88.2353	17.6471	23.5294	42.8571	19.0476	10	41.6667	43.1373	23.9683	0.0335	0.0016	0.0058	1	0.0500407	-0.797769	0	0	0	0		1
sp|P23025|XPA_HUMAN	P23025	XPA_HUMAN	XPA	273	Homo sapiens OX=9606	DNA repair protein complementing XP-A cells	6	2	1	2	4	1	2	1	2	30	11.1111	6.66667	11.7647	23.5294	5.88235	9.52381	4.7619	10	15.9259	13.7255	8.09524	0.018	0.0204	0.0387	1	-0.21452	-0.976232	0	0	0	0		1
sp|O14980|XPO1_HUMAN	O14980	XPO1_HUMAN	XPO1	1071	Homo sapiens OX=9606	Exportin-1	46	48	32	48	35	41	49	42	37	230	266.667	213.333	282.353	205.882	241.176	233.333	200	185	236.667	243.137	206.111	0	0.0356	0.0319	1	0.0389144	-0.199434	0	0	0	0		1
sp|Q9HAV4|XPO5_HUMAN	Q9HAV4	XPO5_HUMAN	XPO5	1204	Homo sapiens OX=9606	Exportin-5	39	25	17	35	25	29	29	23	12	195	138.889	113.333	205.882	147.059	170.588	138.095	109.524	60	149.074	174.51	102.54	0	0.0027	0.034	1	0.227279	-0.539847	0	0	0	0		1
sp|O43592|XPOT_HUMAN	O43592	XPOT_HUMAN	XPOT	962	Homo sapiens OX=9606	Exportin-T	13	11	5	15	12	11	12	6	7	65	61.1111	33.3333	88.2353	70.5882	64.7059	57.1429	28.5714	35	53.1481	74.5098	40.2381	0.0025	0.0001	0	1	0.487411	-0.401457	0	0	0	0		0
sp|P18887|XRCC1_HUMAN	P18887	XRCC1_HUMAN	XRCC1	633	Homo sapiens OX=9606	DNA repair protein XRCC1	7	4	3	5	3	3	4	6	4	35	22.2222	20	29.4118	17.6471	17.6471	19.0476	28.5714	20	25.7407	21.5686	22.5397	0.0041	0.124	0.094	1	-0.255119	-0.191586	0	0	0	0		1
sp|O43542|XRCC3_HUMAN	O43542	XRCC3_HUMAN	XRCC3	346	Homo sapiens OX=9606	DNA repair protein XRCC3	0	0	0	2	1	1	0	0	0	0	0	0	11.7647	5.88235	5.88235	0	0	0	0	7.84314	0	1	0.0442	1	1	6	0	1	0	0	0		0
sp|Q13426|XRCC4_HUMAN	Q13426	XRCC4_HUMAN	XRCC4	336	Homo sapiens OX=9606	DNA repair protein XRCC4	5	3	0	3	0	2	10	7	1	25	16.6667	0	17.6471	0	11.7647	47.619	33.3333	5	13.8889	9.80392	28.6508	0.0614	0.0945	0.0309	1	-0.5025	1.04464	0	0	1	0		1
sp|P54577|SYYC_HUMAN	P54577	SYYC_HUMAN	YARS1	528	Homo sapiens OX=9606	Tyrosine--tRNA ligase, cytoplasmic	10	3	1	3	1	4	2	2	2	50	16.6667	6.66667	17.6471	5.88235	23.5294	9.52381	9.52381	10	24.4444	15.6863	9.68254	0.0148	0.3043	0.3486	1	-0.640004	-1.33605	0	0	0	1		1
sp|Q9ULM3|YETS2_HUMAN	Q9ULM3	YETS2_HUMAN	YEATS2	1422	Homo sapiens OX=9606	YEATS domain-containing protein 2	50	52	18	48	34	24	49	43	34	250	288.889	120	282.353	200	141.176	233.333	204.762	170	219.63	207.843	202.698	0.0002	0	0	1	-0.0795776	-0.115738	0	0	0	0		1
sp|O95619|YETS4_HUMAN	O95619	YETS4_HUMAN	YEATS4	227	Homo sapiens OX=9606	YEATS domain-containing protein 4	12	8	2	14	2	4	12	4	1	60	44.4444	13.3333	82.3529	11.7647	23.5294	57.1429	19.0476	5	39.2593	39.2157	27.0635	0.0055	0.01	0.0273	1	-0.0016021	-0.536685	0	0	0	0		1
sp|Q96MU7|YTDC1_HUMAN	Q96MU7	YTDC1_HUMAN	YTHDC1	727	Homo sapiens OX=9606	YTH domain-containing protein 1	0	0	0	0	0	0	5	1	2	0	0	0	0	0	0	23.8095	4.7619	10	0	0	12.8571	1	1	0.0391	1	0	6	0	0	1	0		1
sp|P31946|1433B_HUMAN	P31946	1433B_HUMAN	YWHAB	246	Homo sapiens OX=9606	14-3-3 protein beta/alpha	9	9	2	5	2	2	10	9	2	45	50	13.3333	29.4118	11.7647	11.7647	47.619	42.8571	10	36.1111	17.6471	33.4921	0.0074	0.0095	0.0067	1	-1.03302	-0.108624	0	1	0	0		1
sp|P62258|1433E_HUMAN	P62258	1433E_HUMAN	YWHAE	255	Homo sapiens OX=9606	14-3-3 protein epsilon	17	14	13	19	14	15	25	14	14	85	77.7778	86.6667	111.765	82.3529	88.2353	119.048	66.6667	70	83.1481	94.1176	85.2381	0.0033	0.0149	0.0154	1	0.178781	0.0358142	0	0	0	0		1
sp|P61981|1433G_HUMAN	P61981	1433G_HUMAN	YWHAG	247	Homo sapiens OX=9606	14-3-3 protein gamma	10	5	4	6	4	8	9	6	6	50	27.7778	26.6667	35.2941	23.5294	47.0588	42.8571	28.5714	30	34.8148	35.2941	33.8095	0.0016	0.1442	0.1083	1	0.0197264	-0.0422717	0	0	0	0		0
sp|Q04917|1433F_HUMAN	Q04917	1433F_HUMAN	YWHAH	246	Homo sapiens OX=9606	14-3-3 protein eta	2	3	4	3	3	5	6	5	7	10	16.6667	26.6667	17.6471	17.6471	29.4118	28.5714	23.8095	35	17.7778	21.5686	29.127	0.008	0.0046	0.0015	1	0.278859	0.712281	0	0	0	0		0
sp|P27348|1433T_HUMAN	P27348	1433T_HUMAN	YWHAQ	245	Homo sapiens OX=9606	14-3-3 protein theta	13	8	9	10	8	9	12	7	5	65	44.4444	60	58.8235	47.0588	52.9412	57.1429	33.3333	25	56.4815	52.9412	38.4921	0.0003	0.0402	0.0525	1	-0.0933877	-0.553217	0	0	0	0		1
sp|P63104|1433Z_HUMAN	P63104	1433Z_HUMAN	YWHAZ	245	Homo sapiens OX=9606	14-3-3 protein zeta/delta	23	19	17	24	19	23	24	23	27	115	105.556	113.333	141.176	111.765	135.294	114.286	109.524	135	111.296	129.412	119.603	0	0.1524	0.1573	1	0.217563	0.10385	0	0	0	0		0
sp|P25490|TYY1_HUMAN	P25490	TYY1_HUMAN	YY1	414	Homo sapiens OX=9606	Transcriptional repressor protein YY1	9	9	2	6	4	3	6	6	2	45	50	13.3333	35.2941	23.5294	17.6471	28.5714	28.5714	10	36.1111	25.4902	22.381	0.0048	0.0063	0.0029	1	-0.5025	-0.690171	0	0	0	0	1	1
sp|Q9H869|YYAP1_HUMAN	Q9H869	YYAP1_HUMAN	YY1AP1	796	Homo sapiens OX=9606	YY1-associated protein 1	2	1	3	2	1	1	2	1	1	10	5.55556	20	11.7647	5.88235	5.88235	9.52381	4.7619	5	11.8519	7.84314	6.42857	0.032	0.0615	0.0706	1	-0.59561	-0.882542	0	0	0	0		1
sp|P43403|ZAP70_HUMAN	P43403	ZAP70_HUMAN	ZAP70	619	Homo sapiens OX=9606	Tyrosine-protein kinase ZAP-70	17	7	1	7	3	1	7	3	4	85	38.8889	6.66667	41.1765	17.6471	5.88235	33.3333	14.2857	20	43.5185	21.5686	22.5397	0.034	0.0316	0.0038	1	-1.0127	-0.949162	0	1	0	0		0
sp|O96006|ZBED1_HUMAN	O96006	ZBED1_HUMAN	ZBED1	694	Homo sapiens OX=9606	E3 SUMO-protein ligase ZBED1	20	6	0	10	1	1	5	3	0	100	33.3333	0	58.8235	5.88235	5.88235	23.8095	14.2857	0	44.4444	23.5294	12.6984	0.0465	0.0642	0.1313	1	-0.917538	-1.80735	0	0	0	1		1
sp|Q9Y2K1|ZBTB1_HUMAN	Q9Y2K1	ZBTB1_HUMAN	ZBTB1	713	Homo sapiens OX=9606	Zinc finger and BTB domain-containing protein 1	6	9	5	11	8	5	11	7	8	30	50	33.3333	64.7059	47.0588	29.4118	52.381	33.3333	40	37.7778	47.0588	41.9048	0.0017	0.0015	0.0006	1	0.316927	0.149576	0	0	0	0		1
sp|Q96DT7|ZBT10_HUMAN	Q96DT7	ZBT10_HUMAN	ZBTB10	871	Homo sapiens OX=9606	Zinc finger and BTB domain-containing protein 10	21	24	10	18	15	12	11	13	8	105	133.333	66.6667	105.882	88.2353	70.5882	52.381	61.9048	40	101.667	88.2353	51.4286	0.0002	0	0	1	-0.204419	-0.983205	0	0	0	0	1	1
sp|O95625|ZBT11_HUMAN	O95625	ZBT11_HUMAN	ZBTB11	1053	Homo sapiens OX=9606	Zinc finger and BTB domain-containing protein 11	2	1	0	5	3	1	0	0	0	10	5.55556	0	29.4118	17.6471	5.88235	0	0	0	5.18519	17.6471	0	0.1812	0.0446	1	1	1.76696	-6	1	0	0	1	1	1
sp|Q9Y330|ZBT12_HUMAN	Q9Y330	ZBT12_HUMAN	ZBTB12	459	Homo sapiens OX=9606	Zinc finger and BTB domain-containing protein 12	9	8	3	8	6	5	7	7	2	45	44.4444	20	47.0588	35.2941	29.4118	33.3333	33.3333	10	36.4815	37.2549	25.5556	0.005	0	0.0059	1	0.0302659	-0.513527	0	0	0	0	1	1
sp|Q8N680|ZBTB2_HUMAN	Q8N680	ZBTB2_HUMAN	ZBTB2	514	Homo sapiens OX=9606	Zinc finger and BTB domain-containing protein 2	26	16	16	21	18	16	29	20	18	130	88.8889	106.667	123.529	105.882	94.1176	138.095	95.2381	90	108.519	107.843	107.778	0.0011	0	0	1	-0.00900689	-0.00988151	0	0	0	0	1	1
sp|Q9ULJ3|ZBT21_HUMAN	Q9ULJ3	ZBT21_HUMAN	ZBTB21	1066	Homo sapiens OX=9606	Zinc finger and BTB domain-containing protein 21	6	8	5	8	6	5	10	8	4	30	44.4444	33.3333	47.0588	35.2941	29.4118	47.619	38.0952	20	35.9259	37.2549	35.2381	0.0003	0.0016	0.0006	1	0.0524049	-0.0278894	0	0	0	0	1	1
sp|P24278|ZBT25_HUMAN	P24278	ZBT25_HUMAN	ZBTB25	435	Homo sapiens OX=9606	Zinc finger and BTB domain-containing protein 25	2	1	1	2	2	5	1	1	2	10	5.55556	6.66667	11.7647	11.7647	29.4118	4.7619	4.7619	10	7.40741	17.6471	6.50794	0.0304	0.0131	0.0574	1	1.25239	-0.186769	1	0	0	0	1	1
sp|Q86T24|KAISO_HUMAN	Q86T24	KAISO_HUMAN	ZBTB33	672	Homo sapiens OX=9606	Transcriptional regulator Kaiso	76	71	56	75	53	54	58	66	40	380	394.444	373.333	441.176	311.765	317.647	276.19	314.286	200	382.593	356.863	263.492	0	0	0	1	-0.10044	-0.538049	0	0	0	0	1	1
sp|O15060|ZBT39_HUMAN	O15060	ZBT39_HUMAN	ZBTB39	712	Homo sapiens OX=9606	Zinc finger and BTB domain-containing protein 39	8	7	3	10	8	8	7	7	9	40	38.8889	20	58.8235	47.0588	47.0588	33.3333	33.3333	45	32.963	50.9804	37.2222	0.005	0	0	1	0.629097	0.175318	0	0	0	0	1	1
sp|Q9NUA8|ZBT40_HUMAN	Q9NUA8	ZBT40_HUMAN	ZBTB40	1239	Homo sapiens OX=9606	Zinc finger and BTB domain-containing protein 40	4	4	3	8	5	3	7	5	0	20	22.2222	20	47.0588	29.4118	17.6471	33.3333	23.8095	0	20.7407	31.3725	19.0476	0.0067	0.0033	0.1036	1	0.597035	-0.122857	0	0	0	0	1	1
sp|O43298|ZBT43_HUMAN	O43298	ZBT43_HUMAN	ZBTB43	467	Homo sapiens OX=9606	Zinc finger and BTB domain-containing protein 43	3	4	1	3	5	4	4	5	4	15	22.2222	6.66667	17.6471	29.4118	23.5294	19.0476	23.8095	20	14.6296	23.5294	20.9524	0.0106	0.0024	0.0021	1	0.685572	0.518221	0	0	0	0	1	1
sp|Q8NCP5|ZBT44_HUMAN	Q8NCP5	ZBT44_HUMAN	ZBTB44	570	Homo sapiens OX=9606	Zinc finger and BTB domain-containing protein 44	11	3	6	7	5	3	6	6	4	55	16.6667	40	41.1765	29.4118	17.6471	28.5714	28.5714	20	37.2222	29.4118	25.7143	0.0039	0.0023	0.0047	1	-0.339771	-0.533594	0	0	0	0	1	1
sp|O15062|ZBTB5_HUMAN	O15062	ZBTB5_HUMAN	ZBTB5	677	Homo sapiens OX=9606	Zinc finger and BTB domain-containing protein 5	11	11	13	13	9	17	11	10	10	55	61.1111	86.6667	76.4706	52.9412	100	52.381	47.619	50	67.5926	76.4706	50	0.0023	0	0	1	0.17804	-0.434937	0	0	0	0	1	1
sp|Q96C00|ZBTB9_HUMAN	Q96C00	ZBTB9_HUMAN	ZBTB9	473	Homo sapiens OX=9606	Zinc finger and BTB domain-containing protein 9	6	10	5	5	7	7	9	8	5	30	55.5556	33.3333	29.4118	41.1765	41.1765	42.8571	38.0952	25	39.6296	37.2549	35.3175	0.0017	0.0009	0.0008	1	-0.0891492	-0.166198	0	0	0	0	1	1
sp|O75152|ZC11A_HUMAN	O75152	ZC11A_HUMAN	ZC3H11A	810	Homo sapiens OX=9606	Zinc finger CCCH domain-containing protein 11A	7	3	1	7	5	3	6	4	2	35	16.6667	6.66667	41.1765	29.4118	17.6471	28.5714	19.0476	10	19.4444	29.4118	19.2063	0.0147	0.0038	0.0086	1	0.597035	-0.0177747	0	0	0	0		1
sp|Q86VM9|ZCH18_HUMAN	Q86VM9	ZCH18_HUMAN	ZC3H18	953	Homo sapiens OX=9606	Zinc finger CCCH domain-containing protein 18	4	2	0	2	3	1	1	4	2	20	11.1111	0	11.7647	17.6471	5.88235	4.7619	19.0476	10	10.3704	11.7647	11.2698	0.1359	0.0451	0.0613	1	0.181998	0.12	0	0	0	0		1
sp|Q8TBK6|ZCH10_HUMAN	Q8TBK6	ZCH10_HUMAN	ZCCHC10	192	Homo sapiens OX=9606	Zinc finger CCHC domain-containing protein 10	4	1	2	3	3	2	1	3	0	20	5.55556	13.3333	17.6471	17.6471	11.7647	4.7619	14.2857	0	12.963	15.6863	6.34921	0.0172	0.0112	0.1249	1	0.275107	-1.02975	0	0	0	1		0
sp|Q6NZY4|ZCHC8_HUMAN	Q6NZY4	ZCHC8_HUMAN	ZCCHC8	707	Homo sapiens OX=9606	Zinc finger CCHC domain-containing protein 8	3	2	1	3	1	0	1	2	0	15	11.1111	6.66667	17.6471	5.88235	0	4.7619	9.52381	0	10.9259	7.84314	4.7619	0.0218	0.1569	0.2048	1	-0.478253	-1.19814	0	0	0	1		0
sp|O60315|ZEB2_HUMAN	O60315	ZEB2_HUMAN	ZEB2	1214	Homo sapiens OX=9606	Zinc finger E-box-binding homeobox 2	41	49	29	72	62	50	70	50	39	205	272.222	193.333	423.529	364.706	294.118	333.333	238.095	195	223.519	360.784	255.476	0	0	0	1	0.690742	0.192794	0	0	0	0	1	1
sp|Q6P2D0|ZFP1_HUMAN	Q6P2D0	ZFP1_HUMAN	ZFP1	407	Homo sapiens OX=9606	Zinc finger protein 1 homolog	1	1	2	2	4	1	5	3	1	5	5.55556	13.3333	11.7647	23.5294	5.88235	23.8095	14.2857	5	7.96296	13.7255	14.3651	0.0309	0.0202	0.0198	1	0.78548	0.851189	0	0	0	0		1
sp|P08048|ZFY_HUMAN	P08048	ZFY_HUMAN	ZFY	801	Homo sapiens OX=9606	Zinc finger Y-chromosomal protein	2	2	1	1	0	1	2	2	0	10	11.1111	6.66667	5.88235	0	5.88235	9.52381	9.52381	0	9.25926	3.92157	6.34921	0.0243	0.9333	0.174	1	-1.23947	-0.544321	0	1	0	0		1
sp|Q8N5A5|ZGPAT_HUMAN	Q8N5A5	ZGPAT_HUMAN	ZGPAT	531	Homo sapiens OX=9606	Zinc finger CCCH-type with G patch domain-containing protein	4	1	2	5	1	1	5	0	0	20	5.55556	13.3333	29.4118	5.88235	5.88235	23.8095	0	0	12.963	13.7255	7.93651	0.024	0.0449	0.2205	1	0.0824622	-0.707819	0	0	0	0		1
sp|Q9UKY1|ZHX1_HUMAN	Q9UKY1	ZHX1_HUMAN	ZHX1	873	Homo sapiens OX=9606	Zinc fingers and homeoboxes protein 1	8	4	2	11	3	5	9	4	2	40	22.2222	13.3333	64.7059	17.6471	29.4118	42.8571	19.0476	10	25.1852	37.2549	23.9683	0.0046	0.0043	0.0065	1	0.564855	-0.0714505	0	0	0	0	1	1
sp|Q9Y6X8|ZHX2_HUMAN	Q9Y6X8	ZHX2_HUMAN	ZHX2	837	Homo sapiens OX=9606	Zinc fingers and homeoboxes protein 2	42	28	18	38	19	19	29	25	12	210	155.556	120	223.529	111.765	111.765	138.095	119.048	60	161.852	149.02	105.714	0	0	0	1	-0.119172	-0.614504	0	0	0	0	1	1
sp|P17029|ZKSC1_HUMAN	P17029	ZKSC1_HUMAN	ZKSCAN1	563	Homo sapiens OX=9606	Zinc finger protein with KRAB and SCAN domains 1	9	7	0	5	7	2	5	4	1	45	38.8889	0	29.4118	41.1765	11.7647	23.8095	19.0476	5	27.963	27.451	15.9524	0.0503	0.004	0.0183	1	-0.0266596	-0.809745	0	0	0	0		1
sp|Q9UBW7|ZMYM2_HUMAN	Q9UBW7	ZMYM2_HUMAN	ZMYM2	1377	Homo sapiens OX=9606	Zinc finger MYM-type protein 2	115	103	67	112	94	90	130	118	83	575	572.222	446.667	658.824	552.941	529.412	619.048	561.905	415	531.296	580.392	531.984	0	0	0	1	0.127511	0.00186654	0	0	0	0		1
sp|Q14202|ZMYM3_HUMAN	Q14202	ZMYM3_HUMAN	ZMYM3	1370	Homo sapiens OX=9606	Zinc finger MYM-type protein 3	40	30	23	37	24	27	37	29	18	200	166.667	153.333	217.647	141.176	158.824	176.19	138.095	90	173.333	172.549	134.762	0	0	0	1	-0.00654285	-0.363136	0	0	0	0		1
sp|Q5VZL5|ZMYM4_HUMAN	Q5VZL5	ZMYM4_HUMAN	ZMYM4	1548	Homo sapiens OX=9606	Zinc finger MYM-type protein 4	120	123	75	149	111	83	172	114	114	600	683.333	500	876.471	652.941	488.235	819.048	542.857	570	594.444	672.549	643.968	0	0	0	1	0.178097	0.115448	0	0	0	0		1
sp|Q15326|ZMY11_HUMAN	Q15326	ZMY11_HUMAN	ZMYND11	602	Homo sapiens OX=9606	Zinc finger MYND domain-containing protein 11	2	1	1	4	1	2	5	3	1	10	5.55556	6.66667	23.5294	5.88235	11.7647	23.8095	14.2857	5	7.40741	13.7255	14.3651	0.032	0.0363	0.0198	1	0.889817	0.955525	0	0	0	0		1
sp|Q9ULU4|PKCB1_HUMAN	Q9ULU4	PKCB1_HUMAN	ZMYND8	1186	Homo sapiens OX=9606	Protein kinase C-binding protein 1	54	46	30	41	29	25	59	48	25	270	255.556	200	241.176	170.588	147.059	280.952	228.571	125	241.852	186.275	211.508	0	0	0	1	-0.376693	-0.193412	0	0	0	0		0
sp|Q9H2Y7|ZN106_HUMAN	Q9H2Y7	ZN106_HUMAN	ZNF106	1883	Homo sapiens OX=9606	Zinc finger protein 106	6	4	2	9	9	5	12	12	12	30	22.2222	13.3333	52.9412	52.9412	29.4118	57.1429	57.1429	60	21.8519	45.098	58.0952	0.0077	0.0009	0.0002	1	1.04531	1.41066	1	0	1	0		1
sp|P58317|ZN121_HUMAN	P58317	ZN121_HUMAN	ZNF121	390	Homo sapiens OX=9606	Zinc finger protein 121	2	3	3	5	5	3	5	2	1	10	16.6667	20	29.4118	29.4118	17.6471	23.8095	9.52381	5	15.5556	25.4902	12.7778	0.0102	0.0034	0.0226	1	0.712513	-0.283793	0	0	0	0		1
sp|P52747|ZN143_HUMAN	P52747	ZN143_HUMAN	ZNF143	638	Homo sapiens OX=9606	Zinc finger protein 143	7	3	2	5	3	7	4	3	3	35	16.6667	13.3333	29.4118	17.6471	41.1765	19.0476	14.2857	15	21.6667	29.4118	16.1111	0.0081	0.002	0.0092	1	0.440916	-0.427421	0	0	0	0	1	1
sp|Q15072|OZF_HUMAN	Q15072	OZF_HUMAN	ZNF146	292	Homo sapiens OX=9606	Zinc finger protein OZF	2	1	2	1	1	1	3	4	0	10	5.55556	13.3333	5.88235	5.88235	5.88235	14.2857	19.0476	0	9.62963	5.88235	11.1111	0.0167	0.9333	0.0922	1	-0.711087	0.206451	0	0	0	0		1
sp|Q9UQR1|ZN148_HUMAN	Q9UQR1	ZN148_HUMAN	ZNF148	794	Homo sapiens OX=9606	Zinc finger protein 148	21	14	5	16	10	7	15	15	7	105	77.7778	33.3333	94.1176	58.8235	41.1765	71.4286	71.4286	35	72.037	64.7059	59.2857	0.0002	0	0.0001	1	-0.154842	-0.281054	0	0	0	0	1	1
sp|O75820|ZN189_HUMAN	O75820	ZN189_HUMAN	ZNF189	626	Homo sapiens OX=9606	Zinc finger protein 189	3	3	0	3	1	1	5	2	0	15	16.6667	0	17.6471	5.88235	5.88235	23.8095	9.52381	0	10.5556	9.80392	11.1111	0.0925	0.043	0.127	1	-0.106572	0.0740006	0	0	0	0		1
sp|O95125|ZN202_HUMAN	O95125	ZN202_HUMAN	ZNF202	648	Homo sapiens OX=9606	Zinc finger protein 202	7	11	6	7	7	5	11	5	8	35	61.1111	40	41.1765	41.1765	29.4118	52.381	23.8095	40	45.3704	37.2549	38.7302	0.005	0.0009	0.0004	1	-0.28432	-0.228293	0	0	0	0	1	1
sp|O43670|ZN207_HUMAN	O43670	ZN207_HUMAN	ZNF207	478	Homo sapiens OX=9606	BUB3-interacting and GLEBS motif-containing protein ZNF207	1	1	4	2	6	7	2	5	1	5	5.55556	26.6667	11.7647	35.2941	41.1765	9.52381	23.8095	5	12.4074	29.4118	12.7778	0.0327	0.0559	0.0874	1	1.24519	0.0424353	1	0	0	0		0
sp|O75362|ZN217_HUMAN	O75362	ZN217_HUMAN	ZNF217	1048	Homo sapiens OX=9606	Zinc finger protein 217	20	12	7	32	22	12	34	19	9	100	66.6667	46.6667	188.235	129.412	70.5882	161.905	90.4762	45	71.1111	129.412	99.127	0.0008	0	0	1	0.863822	0.479203	0	0	0	0	1	0
sp|Q9P2Y4|ZN219_HUMAN	Q9P2Y4	ZN219_HUMAN	ZNF219	722	Homo sapiens OX=9606	Zinc finger protein 219	2	1	2	4	1	3	1	1	1	10	5.55556	13.3333	23.5294	5.88235	17.6471	4.7619	4.7619	5	9.62963	15.6863	4.84127	0.0282	0.0303	0.9349	1	0.703951	-0.992095	0	0	0	0		0
sp|P17028|ZNF24_HUMAN	P17028	ZNF24_HUMAN	ZNF24	368	Homo sapiens OX=9606	Zinc finger protein 24	6	11	5	13	5	7	7	6	1	30	61.1111	33.3333	76.4706	29.4118	41.1765	33.3333	28.5714	5	41.4815	49.0196	22.3016	0.0008	0.0011	0.0225	1	0.240892	-0.895321	0	0	0	0	1	1
sp|P15622|ZN250_HUMAN	P15622	ZN250_HUMAN	ZNF250	560	Homo sapiens OX=9606	Zinc finger protein 250	7	7	2	5	3	1	4	2	2	35	38.8889	13.3333	29.4118	17.6471	5.88235	19.0476	9.52381	10	29.0741	17.6471	12.8571	0.0065	0.0252	0.0075	1	-0.720305	-1.17716	0	0	0	1		1
sp|O14978|ZN263_HUMAN	O14978	ZN263_HUMAN	ZNF263	683	Homo sapiens OX=9606	Zinc finger protein 263	3	3	0	4	2	1	2	3	0	15	16.6667	0	23.5294	11.7647	5.88235	9.52381	14.2857	0	10.5556	13.7255	7.93651	0.0982	0.0275	0.1504	1	0.378855	-0.411426	0	0	0	0	1	1
sp|Q96GC6|ZN274_HUMAN	Q96GC6	ZN274_HUMAN	ZNF274	653	Homo sapiens OX=9606	Neurotrophin receptor-interacting factor homolog	10	9	9	5	9	8	8	6	8	50	50	60	29.4118	52.9412	47.0588	38.0952	28.5714	40	53.3333	43.1373	35.5556	0.0025	0.0001	0.0002	1	-0.306103	-0.584963	0	0	0	0	1	0
sp|Q8ND82|Z280C_HUMAN	Q8ND82	Z280C_HUMAN	ZNF280C	737	Homo sapiens OX=9606	Zinc finger protein 280C	38	35	30	40	43	32	43	36	39	190	194.444	200	235.294	252.941	188.235	204.762	171.429	195	194.815	225.49	190.397	0	0	0	1	0.210961	-0.033094	0	0	0	0		1
sp|Q6N043|Z280D_HUMAN	Q6N043	Z280D_HUMAN	ZNF280D	979	Homo sapiens OX=9606	Zinc finger protein 280D	9	9	5	9	8	2	11	6	4	45	50	33.3333	52.9412	47.0588	11.7647	52.381	28.5714	20	42.7778	37.2549	33.6508	0.0008	0.0124	0.0012	1	-0.199431	-0.346221	0	0	0	0		1
sp|Q9Y2X9|ZN281_HUMAN	Q9Y2X9	ZN281_HUMAN	ZNF281	895	Homo sapiens OX=9606	Zinc finger protein 281	23	18	12	26	19	14	18	17	10	115	100	80	152.941	111.765	82.3529	85.7143	80.9524	50	98.3333	115.686	72.2222	0.0006	0	0	1	0.234465	-0.445238	0	0	0	0	1	1
sp|Q9UDV7|ZN282_HUMAN	Q9UDV7	ZN282_HUMAN	ZNF282	671	Homo sapiens OX=9606	Zinc finger protein 282	1	3	1	5	4	2	3	1	1	5	16.6667	6.66667	29.4118	23.5294	11.7647	14.2857	4.7619	5	9.44444	21.5686	8.01587	0.0295	0.0062	0.0504	1	1.1914	-0.236606	1	0	0	0	1	1
sp|Q8WUU4|ZN296_HUMAN	Q8WUU4	ZN296_HUMAN	ZNF296	475	Homo sapiens OX=9606	Zinc finger protein 296	8	9	2	13	5	3	1	0	0	40	50	13.3333	76.4706	29.4118	17.6471	4.7619	0	0	34.4444	41.1765	1.5873	0.0041	0.0036	0.9349	1	0.257549	-4.43962	0	0	0	1		1
sp|O75467|Z324A_HUMAN	O75467	Z324A_HUMAN	ZNF324	553	Homo sapiens OX=9606	Zinc finger protein 324A	8	7	0	5	3	3	6	8	8	40	38.8889	0	29.4118	17.6471	17.6471	28.5714	38.0952	40	26.2963	21.5686	35.5556	0.0509	0.0051	0.0006	1	-0.285925	0.435215	0	0	0	0		0
sp|Q5BKZ1|ZN326_HUMAN	Q5BKZ1	ZN326_HUMAN	ZNF326	582	Homo sapiens OX=9606	DBIRD complex subunit ZNF326	3	5	0	7	3	2	5	1	0	15	27.7778	0	41.1765	17.6471	11.7647	23.8095	4.7619	0	14.2593	23.5294	9.52381	0.0801	0.0057	0.158	1	0.722566	-0.582288	0	0	0	0		1
sp|O60765|Z354A_HUMAN	O60765	Z354A_HUMAN	ZNF354A	605	Homo sapiens OX=9606	Zinc finger protein 354A	8	5	4	2	3	2	8	7	1	40	27.7778	26.6667	11.7647	17.6471	11.7647	38.0952	33.3333	5	31.4815	13.7255	25.4762	0.0055	0.0133	0.0368	1	-1.19765	-0.305354	0	1	0	0	1	1
sp|Q5T0B9|ZN362_HUMAN	Q5T0B9	ZN362_HUMAN	ZNF362	420	Homo sapiens OX=9606	Zinc finger protein 362	4	3	1	5	4	1	2	3	1	20	16.6667	6.66667	29.4118	23.5294	5.88235	9.52381	14.2857	5	14.4444	19.6078	9.60317	0.0133	0.0223	0.0286	1	0.440916	-0.588931	0	0	0	0		1
sp|Q8TF68|ZN384_HUMAN	Q8TF68	ZN384_HUMAN	ZNF384	577	Homo sapiens OX=9606	Zinc finger protein 384	5	3	0	5	3	4	6	3	2	25	16.6667	0	29.4118	17.6471	23.5294	28.5714	14.2857	10	13.8889	23.5294	17.619	0.0837	0.0036	0.0034	1	0.760534	0.343205	0	0	0	0	1	1
sp|Q2M1K9|ZN423_HUMAN	Q2M1K9	ZN423_HUMAN	ZNF423	1284	Homo sapiens OX=9606	Zinc finger protein 423	16	7	7	12	10	5	7	6	0	80	38.8889	46.6667	70.5882	58.8235	29.4118	33.3333	28.5714	0	55.1852	52.9412	20.6349	0.0014	0.0011	0.1	1	-0.0598908	-1.41919	0	0	0	1	1	1
sp|P59923|ZN445_HUMAN	P59923	ZN445_HUMAN	ZNF445	1031	Homo sapiens OX=9606	Zinc finger protein 445	27	25	13	26	22	12	31	18	15	135	138.889	86.6667	152.941	129.412	70.5882	147.619	85.7143	75	120.185	117.647	102.778	0	0	0	1	-0.0307938	-0.225731	0	0	0	0	1	1
sp|Q9Y4E5|ZN451_HUMAN	Q9Y4E5	ZN451_HUMAN	ZNF451	1061	Homo sapiens OX=9606	E3 SUMO-protein ligase ZNF451	26	27	23	32	25	37	38	33	36	130	150	153.333	188.235	147.059	217.647	180.952	157.143	180	144.444	184.314	172.698	0	0	0	1	0.351649	0.25774	0	0	0	0		1
sp|Q96JM2|ZN462_HUMAN	Q96JM2	ZN462_HUMAN	ZNF462	2506	Homo sapiens OX=9606	Zinc finger protein 462	21	20	4	19	22	6	20	15	9	105	111.111	26.6667	111.765	129.412	35.2941	95.2381	71.4286	45	80.9259	92.1569	70.5556	0.0003	0.0007	0	1	0.18749	-0.197842	0	0	0	0	1	1
sp|Q96IT1|ZN496_HUMAN	Q96IT1	ZN496_HUMAN	ZNF496	587	Homo sapiens OX=9606	Zinc finger protein 496	11	11	4	11	6	5	10	7	5	55	61.1111	26.6667	64.7059	35.2941	29.4118	47.619	33.3333	25	47.5926	43.1373	35.3175	0.0025	0.0009	0.0013	1	-0.141803	-0.430355	0	0	0	0	1	1
sp|Q96ME7|ZN512_HUMAN	Q96ME7	ZN512_HUMAN	ZNF512	567	Homo sapiens OX=9606	Zinc finger protein 512	8	8	6	8	6	5	10	3	5	40	44.4444	40	47.0588	35.2941	29.4118	47.619	14.2857	25	41.4815	37.2549	28.9683	0.0033	0.0009	0.0025	1	-0.155037	-0.517995	0	0	0	0	1	1
sp|Q92618|ZN516_HUMAN	Q92618	ZN516_HUMAN	ZNF516	1163	Homo sapiens OX=9606	Zinc finger protein 516	5	6	0	7	4	4	6	4	0	25	33.3333	0	41.1765	23.5294	23.5294	28.5714	19.0476	0	19.4444	29.4118	15.873	0.1095	0.0016	0.1475	1	0.597035	-0.292782	0	0	0	0	1	1
sp|Q9C0D4|Z518B_HUMAN	Q9C0D4	Z518B_HUMAN	ZNF518B	1074	Homo sapiens OX=9606	Zinc finger protein 518B	2	2	0	4	4	3	2	1	1	10	11.1111	0	23.5294	23.5294	17.6471	9.52381	4.7619	5	7.03704	21.5686	6.42857	0.1653	0.0034	0.0805	1	1.61589	-0.13047	1	0	0	0		1
sp|Q8N988|ZN557_HUMAN	Q8N988	ZN557_HUMAN	ZNF557	423	Homo sapiens OX=9606	Zinc finger protein 557	4	4	0	5	4	2	6	4	1	20	22.2222	0	29.4118	23.5294	11.7647	28.5714	19.0476	5	14.0741	21.5686	17.5397	0.0718	0.0056	0.0268	1	0.615894	0.317583	0	0	0	0		1
sp|Q6ZN55|ZN574_HUMAN	Q6ZN55	ZN574_HUMAN	ZNF574	896	Homo sapiens OX=9606	Zinc finger protein 574	3	4	1	4	4	1	4	4	0	15	22.2222	6.66667	23.5294	23.5294	5.88235	19.0476	19.0476	0	14.6296	17.6471	12.6984	0.0186	0.0354	0.132	1	0.270535	-0.204245	0	0	0	0	1	0
sp|Q9P0T4|ZN581_HUMAN	Q9P0T4	ZN581_HUMAN	ZNF581	197	Homo sapiens OX=9606	Zinc finger protein 581	2	1	0	2	4	4	1	2	0	10	5.55556	0	11.7647	23.5294	23.5294	4.7619	9.52381	0	5.18519	19.6078	4.7619	0.0973	0.0067	0.1331	1	1.91896	-0.122857	1	0	0	0		0
sp|Q92610|ZN592_HUMAN	Q92610	ZN592_HUMAN	ZNF592	1267	Homo sapiens OX=9606	Zinc finger protein 592	12	18	5	11	6	7	14	13	7	60	100	33.3333	64.7059	35.2941	41.1765	66.6667	61.9048	35	64.4444	47.0588	54.5238	0	0	0.0001	1	-0.453591	-0.24117	0	0	0	0	1	1
sp|Q5T7W0|ZN618_HUMAN	Q5T7W0	ZN618_HUMAN	ZNF618	954	Homo sapiens OX=9606	Zinc finger protein 618	11	6	4	9	3	2	10	9	0	55	33.3333	26.6667	52.9412	17.6471	11.7647	47.619	42.8571	0	38.3333	27.451	30.1587	0.0031	0.0089	0.0881	1	-0.481742	-0.346024	0	0	0	0		1
sp|Q9UEG4|ZN629_HUMAN	Q9UEG4	ZN629_HUMAN	ZNF629	869	Homo sapiens OX=9606	Zinc finger protein 629	21	14	17	16	19	14	28	19	15	105	77.7778	113.333	94.1176	111.765	82.3529	133.333	90.4762	75	98.7037	96.0784	99.6032	0	0	0	1	-0.0388916	0.0130875	0	0	0	0		1
sp|Q14966|ZN638_HUMAN	Q14966	ZN638_HUMAN	ZNF638	1978	Homo sapiens OX=9606	Zinc finger protein 638	4	3	1	10	1	1	10	5	0	20	16.6667	6.66667	58.8235	5.88235	5.88235	47.619	23.8095	0	14.4444	23.5294	23.8095	0.0322	0.1218	0.1342	1	0.703951	0.721024	0	0	0	0	1	1
sp|Q9UID6|ZN639_HUMAN	Q9UID6	ZN639_HUMAN	ZNF639	485	Homo sapiens OX=9606	Zinc finger protein 639	7	9	2	9	10	9	8	7	7	35	50	13.3333	52.9412	58.8235	52.9412	38.0952	33.3333	35	32.7778	54.902	35.4762	0.005	0.0003	0.0002	1	0.74414	0.114133	0	0	0	0	1	1
sp|Q9H582|ZN644_HUMAN	Q9H582	ZN644_HUMAN	ZNF644	1327	Homo sapiens OX=9606	Zinc finger protein 644	53	55	33	56	52	32	53	43	41	265	305.556	220	329.412	305.882	188.235	252.381	204.762	205	263.519	274.51	220.714	0	0	0	1	0.0589533	-0.255724	0	0	0	0	1	1
sp|O15015|ZN646_HUMAN	O15015	ZN646_HUMAN	ZNF646	1832	Homo sapiens OX=9606	Zinc finger protein 646	6	3	1	0	2	0	4	2	1	30	16.6667	6.66667	0	11.7647	0	19.0476	9.52381	5	17.7778	3.92157	11.1905	0.0296	0.2698	0.0557	1	-2.18057	-0.667804	0	1	0	0	1	1
sp|Q8N1G0|ZN687_HUMAN	Q8N1G0	ZN687_HUMAN	ZNF687	1237	Homo sapiens OX=9606	Zinc finger protein 687	43	43	24	39	24	16	46	41	29	215	238.889	160	229.412	141.176	94.1176	219.048	195.238	145	204.63	154.902	186.429	0	0	0	1	-0.40166	-0.134392	0	0	0	0	1	1
sp|Q6IQ21|ZN770_HUMAN	Q6IQ21	ZN770_HUMAN	ZNF770	691	Homo sapiens OX=9606	Zinc finger protein 770	13	8	7	9	7	10	8	7	6	65	44.4444	46.6667	52.9412	41.1765	58.8235	38.0952	33.3333	30	52.037	50.9804	33.8095	0.002	0.0005	0.0012	1	-0.0295963	-0.622109	0	0	0	0	1	1
sp|Q9ULD5|ZN777_HUMAN	Q9ULD5	ZN777_HUMAN	ZNF777	831	Homo sapiens OX=9606	Zinc finger protein 777	9	7	6	14	11	10	11	9	14	45	38.8889	40	82.3529	64.7059	58.8235	52.381	42.8571	70	41.2963	68.6275	55.0794	0.0002	0	0.0002	1	0.732773	0.4155	0	0	0	0	1	1
sp|P17098|ZNF8_HUMAN	P17098	ZNF8_HUMAN	ZNF8	575	Homo sapiens OX=9606	Zinc finger protein 8	5	9	1	2	0	1	6	2	0	25	50	6.66667	11.7647	0	5.88235	28.5714	9.52381	0	27.2222	5.88235	12.6984	0.0158	0.163	0.1087	1	-2.21032	-1.10014	0	1	0	1		1
sp|Q96IR2|ZN845_HUMAN	Q96IR2	ZN845_HUMAN	ZNF845	970	Homo sapiens OX=9606	Zinc finger protein 845	7	4	3	3	3	2	6	2	4	35	22.2222	20	17.6471	17.6471	11.7647	28.5714	9.52381	20	25.7407	15.6863	19.3651	0.0055	0.0142	0.0124	1	-0.714551	-0.410596	0	0	0	0	1	0
sp|Q05481|ZNF91_HUMAN	Q05481	ZNF91_HUMAN	ZNF91	1191	Homo sapiens OX=9606	Zinc finger protein 91	5	2	1	3	2	2	2	1	1	25	11.1111	6.66667	17.6471	11.7647	11.7647	9.52381	4.7619	5	14.2593	13.7255	6.42857	0.0251	0.0217	0.0825	1	-0.0550414	-1.14933	0	0	0	1	1	0
sp|Q03936|ZNF92_HUMAN	Q03936	ZNF92_HUMAN	ZNF92	586	Homo sapiens OX=9606	Zinc finger protein 92	2	4	3	4	2	5	6	3	0	10	22.2222	20	23.5294	11.7647	29.4118	28.5714	14.2857	0	17.4074	21.5686	14.2857	0.0103	0.0099	0.0957	1	0.309233	-0.285128	0	0	0	0	1	1
sp|O75312|ZPR1_HUMAN	O75312	ZPR1_HUMAN	ZPR1	459	Homo sapiens OX=9606	Zinc finger protein ZPR1	1	1	0	2	1	1	3	3	1	5	5.55556	0	11.7647	5.88235	5.88235	14.2857	14.2857	5	3.51852	7.84314	11.1905	0.9241	0.0518	0.0202	1	1.15646	1.66923	1	0	1	0		1
sp|Q6NSZ9|ZSC25_HUMAN	Q6NSZ9	ZSC25_HUMAN	ZSCAN25	544	Homo sapiens OX=9606	Zinc finger and SCAN domain-containing protein 25	3	3	1	1	1	2	4	2	0	15	16.6667	6.66667	5.88235	5.88235	11.7647	19.0476	9.52381	0	12.7778	7.84314	9.52381	0.0158	0.0535	0.1342	1	-0.704134	-0.424026	0	0	0	0	1	1
sp|Q9BUG6|ZSA5A_HUMAN	Q9BUG6	ZSA5A_HUMAN	ZSCAN5A	496	Homo sapiens OX=9606	Zinc finger and SCAN domain-containing protein 5A	2	3	0	1	0	1	7	2	1	10	16.6667	0	5.88235	0	5.88235	33.3333	9.52381	5	8.88889	3.92157	15.9524	0.1137	0.9333	0.0274	1	-1.18057	0.843697	0	1	0	0	1	1
sp|Q86XI8|ZSWM9_HUMAN	Q86XI8	ZSWM9_HUMAN	ZSWIM9	627	Homo sapiens OX=9606	Uncharacterized protein ZSWIM9	12	17	6	18	17	4	18	13	9	60	94.4444	40	105.882	100	23.5294	85.7143	61.9048	45	64.8148	76.4706	64.2063	0.0014	0.002	0	1	0.238581	-0.0136076	0	0	0	0		0
sp|Q8IYH5|ZZZ3_HUMAN	Q8IYH5	ZZZ3_HUMAN	ZZZ3	903	Homo sapiens OX=9606	ZZ-type zinc finger-containing protein 3	5	12	3	9	9	7	14	12	9	25	66.6667	20	52.9412	52.9412	41.1765	66.6667	57.1429	45	37.2222	49.0196	56.2698	0.0063	0.0003	0	1	0.397195	0.596198	0	0	0	0		1
