# Supplementary material for: Regulation of lineage reprogramming by dynamic chromatin SUMOylation
Source: Cell Mol Life Sci. 2026 May 27;83(1):289. doi: 10.1007/s00018-026-06255-5 (PMC13396097; doi:10.1007/s00018-026-06255-5)
Supplement: Supplementary file 3 — Supplementary file3 Chromatin-residing protein abundance analysis results (XLSX 1136 KB) [file 18_2026_6255_MOESM3_ESM.xlsx]

## Sheet: Info
Supplementary Table ST2 PAC protein abundance analysis
All proteins detected with protein aggregation capture (PAC)
PAC_Significant_005 column: FDR < 0.05 and |log2FC| >1
PAC_sample/control_mean_value column: mean log2 maxLFQ intensity of the sample/control
SUMO23_chromatome_member_RIME column: protein is found in the SUMO2/3 chromatome (FDR < 0.05) identified with RIME
p_value_adj = FDR (Benjamini-Hochberg)

## Sheet: PAC_6hE2_DMSO_vs_0hE2_DMSO
PAC_Sample	PAC_Control	PAC_Protein_ID	PAC_Gene	PAC_Significant_005	PAC_fold_change	PAC_p_value	PAC_p_value_adj	PAC_p_value_adj_neg_log10	PAC_sample_mean_value	PAC_control_mean_value	SUMO23_chromatome_member_RIME
6h_DMSO	0h_DMSO	A6NCE7;Q9GZQ8	A6NCE7;Q9GZQ8	FALSE	0.774317	0.0323084	0.334698	0.475347	18.048	17.2737	FALSE
6h_DMSO	0h_DMSO	A8MWD9;P62308	A8MWD9;P62308	FALSE	0.224957	0.286393	0.558961	0.252619	19.2806	19.0556	FALSE
6h_DMSO	0h_DMSO	Q9NRG9	AAAS	FALSE	-1.15537	0.0319392	0.334698	0.475347	15.7908	16.9461	FALSE
6h_DMSO	0h_DMSO	Q86V21	AACS	FALSE	0.300801	0.297901	0.566424	0.246858	13.7893	13.4885	FALSE
6h_DMSO	0h_DMSO	Q2M2I8	AAK1	FALSE	0.319186	0.057078	0.3673	0.434979	16.172	15.8529	FALSE
6h_DMSO	0h_DMSO	Q9H7C9	AAMDC	FALSE	0.292185	0.638426	0.794257	0.100039	15.2177	14.9256	FALSE
6h_DMSO	0h_DMSO	Q13685	AAMP	FALSE	0.0758671	0.760919	0.868664	0.0611482	15.4652	15.3893	FALSE
6h_DMSO	0h_DMSO	Q9Y312	AAR2	FALSE	-1.60821	0.293349	0.563605	0.249025	10.9849	12.5931	TRUE
6h_DMSO	0h_DMSO	P49588	AARS1	FALSE	-0.102368	0.554578	0.74003	0.13075	18.9468	19.0491	FALSE
6h_DMSO	0h_DMSO	Q5JTZ9	AARS2	FALSE	0.00762068	0.98133	0.987894	0.00528955	15.9581	15.9505	FALSE
6h_DMSO	0h_DMSO	Q9BTE6	AARSD1	FALSE	-0.424333	0.206599	0.500605	0.300505	15.7553	16.1797	FALSE
6h_DMSO	0h_DMSO	Q9NRN7	AASDHPPT	FALSE	-0.172207	0.509869	0.708689	0.149544	17.4462	17.6184	TRUE
6h_DMSO	0h_DMSO	Q9UDR5	AASS	FALSE	-0.778281	0.0169335	0.306208	0.513984	13.2009	13.9791	FALSE
6h_DMSO	0h_DMSO	Q9NY61	AATF	FALSE	-2.76065	0.39931	0.631749	0.199455	13.852	16.6127	FALSE
6h_DMSO	0h_DMSO	Q9NRK6	ABCB10	FALSE	-1.958	0.532151	0.72588	0.139135	8.57787	10.5359	FALSE
6h_DMSO	0h_DMSO	O75027	ABCB7	FALSE	-1.89685	0.197915	0.492334	0.30774	13.0974	14.9943	FALSE
6h_DMSO	0h_DMSO	Q9NUT2	ABCB8	FALSE	-3.32545	0.330394	0.586717	0.231571	7.56182	10.8873	FALSE
6h_DMSO	0h_DMSO	P33527	ABCC1	FALSE	-0.642721	0.0216104	0.313061	0.504371	14.4374	15.0801	FALSE
6h_DMSO	0h_DMSO	O15439	ABCC4	FALSE	-0.771174	0.039544	0.353245	0.451923	13.8404	14.6116	FALSE
6h_DMSO	0h_DMSO	P33897	ABCD1	FALSE	-0.673299	0.406252	0.63537	0.196974	10.6086	11.2819	FALSE
6h_DMSO	0h_DMSO	P28288	ABCD3	FALSE	-1.83706	0.116249	0.411215	0.385931	13.1768	15.0139	FALSE
6h_DMSO	0h_DMSO	P61221	ABCE1	FALSE	-0.435349	0.0832255	0.388528	0.410578	18.9974	19.4328	TRUE
6h_DMSO	0h_DMSO	Q8NE71	ABCF1	FALSE	-0.361596	0.00110176	0.21487	0.667824	15.9443	16.3059	FALSE
6h_DMSO	0h_DMSO	Q9UG63	ABCF2	FALSE	-0.496957	0.169655	0.465272	0.332294	17.836	18.333	FALSE
6h_DMSO	0h_DMSO	Q9NUQ8	ABCF3	FALSE	-0.302232	0.116747	0.411808	0.385305	16.3812	16.6834	FALSE
6h_DMSO	0h_DMSO	Q9NUJ1	ABHD10	FALSE	-0.0376693	0.823024	0.903392	0.0441238	16.3687	16.4064	FALSE
6h_DMSO	0h_DMSO	Q8NFV4	ABHD11	FALSE	-2.79351	0.146531	0.439832	0.356713	8.21804	11.0116	FALSE
6h_DMSO	0h_DMSO	Q8N2K0	ABHD12	FALSE	0.700599	0.377024	0.617854	0.209114	11.7081	11.0075	FALSE
6h_DMSO	0h_DMSO	Q96IU4	ABHD14B	FALSE	-0.208462	0.341191	0.596646	0.224283	17.7671	17.9756	TRUE
6h_DMSO	0h_DMSO	Q5VST6	ABHD17B	FALSE	-0.593802	0.644281	0.798242	0.0978653	11.6128	12.2066	FALSE
6h_DMSO	0h_DMSO	Q8IZP0	ABI1	FALSE	-0.400667	0.0947447	0.394566	0.40388	16.9312	17.3318	FALSE
6h_DMSO	0h_DMSO	Q9NYB9	ABI2	FALSE	0.556359	0.555681	0.740396	0.130536	13.1531	12.5968	FALSE
6h_DMSO	0h_DMSO	P42684	ABL2	FALSE	-1.14699	0.430926	0.651621	0.186005	10.8847	12.0317	FALSE
6h_DMSO	0h_DMSO	Q9P1F3	ABRACL	FALSE	0.42935	0.246376	0.52845	0.276996	17.028	16.5987	TRUE
6h_DMSO	0h_DMSO	Q15018	ABRAXAS2	FALSE	-0.172964	0.559809	0.742847	0.129101	14.122	14.295	FALSE
6h_DMSO	0h_DMSO	Q9ULW3	ABT1	FALSE	-0.0868516	0.918968	0.95474	0.0201151	11.1548	11.2417	FALSE
6h_DMSO	0h_DMSO	P09110	ACAA1	FALSE	-0.409995	0.089308	0.393582	0.404965	14.3278	14.7378	FALSE
6h_DMSO	0h_DMSO	P42765	ACAA2	FALSE	-0.697719	0.0389047	0.351898	0.453583	18.9304	19.6281	FALSE
6h_DMSO	0h_DMSO	Q13085	ACACA	FALSE	-0.707089	0.0541641	0.366494	0.435933	17.3589	18.0659	FALSE
6h_DMSO	0h_DMSO	Q9UKU7	ACAD8	FALSE	-1.83315	0.0031284	0.239112	0.621399	11.0525	12.8857	FALSE
6h_DMSO	0h_DMSO	Q9H845	ACAD9	FALSE	-0.892641	0.0155299	0.295267	0.529785	16.3512	17.2439	FALSE
6h_DMSO	0h_DMSO	P11310	ACADM	FALSE	-0.378048	0.25418	0.53254	0.273648	17.3339	17.712	FALSE
6h_DMSO	0h_DMSO	P16219	ACADS	FALSE	2.25128	0.296365	0.565107	0.247869	10.5166	8.26531	FALSE
6h_DMSO	0h_DMSO	P45954	ACADSB	FALSE	-0.675496	0.037456	0.351599	0.453952	15.8258	16.5013	FALSE
6h_DMSO	0h_DMSO	P49748	ACADVL	FALSE	-0.0569411	0.675455	0.816545	0.0880201	18.784	18.841	FALSE
6h_DMSO	0h_DMSO	Q15027	ACAP1	FALSE	-1.09543	0.608544	0.775603	0.11036	10.672	11.7674	FALSE
6h_DMSO	0h_DMSO	Q15057	ACAP2	FALSE	-0.296163	0.260661	0.53862	0.268717	15.1475	15.4436	FALSE
6h_DMSO	0h_DMSO	P24752	ACAT1	FALSE	0.0292994	0.819403	0.901427	0.0450696	18.8249	18.7956	FALSE
6h_DMSO	0h_DMSO	Q9BWD1	ACAT2	FALSE	-0.0308366	0.903407	0.946742	0.0237683	18.585	18.6158	FALSE
6h_DMSO	0h_DMSO	Q9H3P7	ACBD3	FALSE	0.294564	0.487046	0.693694	0.158832	16.3886	16.094	FALSE
6h_DMSO	0h_DMSO	Q5T8D3	ACBD5	FALSE	-0.969615	0.422066	0.64754	0.188733	10.1972	11.1668	FALSE
6h_DMSO	0h_DMSO	Q9BR61	ACBD6	FALSE	0.114074	0.785977	0.882985	0.0540467	13.5168	13.4027	FALSE
6h_DMSO	0h_DMSO	Q8N6N7	ACBD7	FALSE	2.76185	0.170549	0.465295	0.332271	11.8039	9.04206	FALSE
6h_DMSO	0h_DMSO	Q96AP0	ACD	FALSE	-6.77838	0.143028	0.435598	0.360914	7.76993	14.5483	FALSE
6h_DMSO	0h_DMSO	Q9UKV3	ACIN1	FALSE	0.284724	0.216359	0.511428	0.291216	19.0831	18.7983	TRUE
6h_DMSO	0h_DMSO	P53396	ACLY	FALSE	-0.635784	0.0960181	0.396212	0.402073	19.6358	20.2716	TRUE
6h_DMSO	0h_DMSO	P21399	ACO1	FALSE	-0.137606	0.534604	0.726993	0.13847	17.5262	17.6638	FALSE
6h_DMSO	0h_DMSO	Q99798	ACO2	FALSE	-0.125057	0.361799	0.607633	0.216358	17.9784	18.1035	FALSE
6h_DMSO	0h_DMSO	Q86TX2	ACOT1	FALSE	-0.85829	0.398701	0.631749	0.199455	9.0107	9.86899	FALSE
6h_DMSO	0h_DMSO	Q9NPJ3	ACOT13	FALSE	-0.214792	0.362327	0.608144	0.215994	16.4638	16.6786	FALSE
6h_DMSO	0h_DMSO	O00154	ACOT7	FALSE	0.188433	0.237844	0.520873	0.283268	19.9299	19.7415	TRUE
6h_DMSO	0h_DMSO	O14734	ACOT8	FALSE	-3.32787	0.117053	0.412082	0.385017	10.0406	13.3685	FALSE
6h_DMSO	0h_DMSO	Q15067	ACOX1	FALSE	-0.346423	0.141978	0.435598	0.360914	15.6198	15.9662	FALSE
6h_DMSO	0h_DMSO	Q9NUZ1	ACOXL	FALSE	9.35362	0.000206785	0.208983	0.679888	17.4032	8.0496	FALSE
6h_DMSO	0h_DMSO	P24666	ACP1	FALSE	0.0595532	0.632701	0.791786	0.101392	20.1278	20.0683	TRUE
6h_DMSO	0h_DMSO	Q96CM8	ACSF2	FALSE	0.188013	0.875156	0.930946	0.0310756	11.689	11.5009	FALSE
6h_DMSO	0h_DMSO	Q4G176	ACSF3	FALSE	-2.45378	0.0213772	0.312518	0.505125	8.38158	10.8354	FALSE
6h_DMSO	0h_DMSO	P33121	ACSL1	FALSE	0.734514	0.301396	0.567734	0.245855	14.5698	13.8353	FALSE
6h_DMSO	0h_DMSO	O95573	ACSL3	FALSE	-0.475335	0.158958	0.452692	0.344197	16.1583	16.6336	FALSE
6h_DMSO	0h_DMSO	O60488	ACSL4	FALSE	-0.53204	0.0990274	0.397367	0.400808	17.1508	17.6828	FALSE
6h_DMSO	0h_DMSO	Q9ULC5	ACSL5	FALSE	-0.0705669	0.902356	0.946225	0.0240057	12.3648	12.4353	FALSE
6h_DMSO	0h_DMSO	Q9NUB1	ACSS1	FALSE	-2.18249	0.0582969	0.36787	0.434305	11.2673	13.4498	FALSE
6h_DMSO	0h_DMSO	Q9NR19	ACSS2	FALSE	-1.29164	0.573156	0.753379	0.122986	9.48302	10.7747	FALSE
6h_DMSO	0h_DMSO	P68133	ACTA1	FALSE	-0.619259	0.121947	0.417642	0.379196	19.4747	20.0939	FALSE
6h_DMSO	0h_DMSO	P60709	ACTB	FALSE	-0.0496907	0.634228	0.791899	0.10133	26.3149	26.3646	FALSE
6h_DMSO	0h_DMSO	Q562R1	ACTBL2	FALSE	-0.191883	0.25343	0.532125	0.273987	24.1677	24.3596	FALSE
6h_DMSO	0h_DMSO	P63261	ACTG1	FALSE	0.382638	0.0882993	0.391494	0.407275	16.8181	16.4355	FALSE
6h_DMSO	0h_DMSO	O96019	ACTL6A	FALSE	0.024289	0.823221	0.903425	0.0441077	18.5666	18.5423	TRUE
6h_DMSO	0h_DMSO	P12814	ACTN1	FALSE	0.397296	0.053196	0.366494	0.435933	19.8879	19.4906	FALSE
6h_DMSO	0h_DMSO	O43707	ACTN4	FALSE	0.459068	0.0826634	0.388439	0.410677	20.4455	19.9864	FALSE
6h_DMSO	0h_DMSO	Q9NZ32	ACTR10	FALSE	-1.67782	0.498925	0.701577	0.153924	11.5907	13.2685	FALSE
6h_DMSO	0h_DMSO	P61163	ACTR1A	FALSE	-0.574188	0.0186702	0.306819	0.513117	18.3624	18.9366	FALSE
6h_DMSO	0h_DMSO	P42025	ACTR1B	FALSE	-1.80597	0.27837	0.551288	0.258621	9.91666	11.7226	FALSE
6h_DMSO	0h_DMSO	P61160	ACTR2	FALSE	-0.701067	0.172341	0.466406	0.331236	18.5521	19.2532	TRUE
6h_DMSO	0h_DMSO	P61158	ACTR3	FALSE	-0.524177	0.165195	0.460034	0.33721	17.7703	18.2944	TRUE
6h_DMSO	0h_DMSO	Q9H9F9	ACTR5	FALSE	-0.161507	0.729127	0.848456	0.0713706	12.8824	13.0439	FALSE
6h_DMSO	0h_DMSO	Q9GZN1	ACTR6	FALSE	-0.0751175	0.88504	0.937898	0.0278442	10.2181	10.2932	FALSE
6h_DMSO	0h_DMSO	Q9H981	ACTR8	FALSE	-0.460344	0.482018	0.689828	0.161259	12.2378	12.6982	FALSE
6h_DMSO	0h_DMSO	P07311	ACYP1	FALSE	0.881815	0.117356	0.412612	0.384458	15.8875	15.0057	FALSE
6h_DMSO	0h_DMSO	P14621	ACYP2	FALSE	-2.32438	0.280838	0.553127	0.257176	9.24499	11.5694	FALSE
6h_DMSO	0h_DMSO	P00813	ADA	FALSE	0.431567	0.201839	0.496172	0.304368	16.535	16.1034	FALSE
6h_DMSO	0h_DMSO	O14672	ADAM10	FALSE	0.065727	0.620926	0.784007	0.10568	17.1836	17.1179	FALSE
6h_DMSO	0h_DMSO	P78536	ADAM17	FALSE	1.014	0.0313308	0.334274	0.475898	15.3255	14.3115	FALSE
6h_DMSO	0h_DMSO	P55265	ADAR	FALSE	-0.234479	0.0787814	0.385959	0.413458	18.3386	18.5731	FALSE
6h_DMSO	0h_DMSO	P78563	ADARB1	FALSE	-0.0390279	0.803037	0.890474	0.0503787	15.3813	15.4203	FALSE
6h_DMSO	0h_DMSO	P35611	ADD1	FALSE	-0.145347	0.112397	0.409926	0.387294	17.5808	17.7261	FALSE
6h_DMSO	0h_DMSO	P35612	ADD2	FALSE	-0.172623	0.18192	0.477541	0.320989	16.4876	16.6602	FALSE
6h_DMSO	0h_DMSO	Q9UEY8	ADD3	FALSE	0.0711238	0.717738	0.841705	0.0748402	16.557	16.4858	FALSE
6h_DMSO	0h_DMSO	P48960	ADGRE5	FALSE	1.03215	0.035628	0.346299	0.460549	13.6306	12.5985	FALSE
6h_DMSO	0h_DMSO	P11766	ADH5	FALSE	0.0218103	0.94014	0.966909	0.0146144	18.0808	18.059	FALSE
6h_DMSO	0h_DMSO	Q9BV57	ADI1	FALSE	0.606757	0.129603	0.424777	0.371839	13.6848	13.078	FALSE
6h_DMSO	0h_DMSO	Q9GZN8	ADISSP	FALSE	0.444243	0.0133047	0.2909	0.536256	16.8186	16.3743	FALSE
6h_DMSO	0h_DMSO	P55263	ADK	FALSE	0.241933	0.471386	0.682515	0.165888	17.0834	16.8414	FALSE
6h_DMSO	0h_DMSO	Q9H2P0	ADNP	FALSE	-0.422645	0.0487659	0.362433	0.440773	18.1755	18.5981	TRUE
6h_DMSO	0h_DMSO	Q6IQ32	ADNP2	FALSE	0.433979	0.683636	0.821651	0.0853127	9.45097	9.01699	TRUE
6h_DMSO	0h_DMSO	Q96SZ5	ADO	FALSE	1.17418	0.0302796	0.332436	0.478292	15.5475	14.3734	FALSE
6h_DMSO	0h_DMSO	Q9NX46	ADPRS	FALSE	0.196749	0.616726	0.781802	0.106903	14.8897	14.6929	FALSE
6h_DMSO	0h_DMSO	Q16186	ADRM1	FALSE	0.399708	0.257666	0.5357	0.271078	17.6281	17.2284	FALSE
6h_DMSO	0h_DMSO	P30566	ADSL	FALSE	-0.159131	0.545889	0.73372	0.13447	18.3161	18.4753	TRUE
6h_DMSO	0h_DMSO	P30520	ADSS2	FALSE	-0.340267	0.116354	0.411215	0.385931	18.5264	18.8666	TRUE
6h_DMSO	0h_DMSO	Q6ZN18	AEBP2	FALSE	0.69789	0.102802	0.400179	0.397746	10.978	10.2801	FALSE
6h_DMSO	0h_DMSO	P55196	AFDN	FALSE	-0.0285948	0.889194	0.93948	0.0271124	15.0785	15.1071	FALSE
6h_DMSO	0h_DMSO	P51816	AFF2	FALSE	0.440002	0.824354	0.903936	0.0438624	12.4209	11.9809	FALSE
6h_DMSO	0h_DMSO	Q8NB90	AFG2A	FALSE	-0.436372	0.213882	0.508362	0.293827	13.133	13.5693	FALSE
6h_DMSO	0h_DMSO	Q9BVQ7	AFG2B	FALSE	0.264033	0.375504	0.616884	0.209797	11.1852	10.9212	FALSE
6h_DMSO	0h_DMSO	Q9Y4W6	AFG3L2	FALSE	-0.333644	0.0343935	0.340674	0.46766	17.7243	18.058	FALSE
6h_DMSO	0h_DMSO	Q6ULP2	AFTPH	FALSE	0.421756	0.730395	0.849384	0.0708961	11.3724	10.9507	FALSE
6h_DMSO	0h_DMSO	Q99490	AGAP2	FALSE	-2.32942	0.0644004	0.374316	0.426761	10.1997	12.5291	FALSE
6h_DMSO	0h_DMSO	Q96P47	AGAP3	FALSE	-0.906836	0.362505	0.608168	0.215976	10.6957	11.6026	FALSE
6h_DMSO	0h_DMSO	P52594	AGFG1	FALSE	0.284552	0.0980521	0.397367	0.400808	17.4339	17.1493	FALSE
6h_DMSO	0h_DMSO	Q53H12	AGK	FALSE	-0.0627023	0.809179	0.894173	0.0485784	14.9189	14.9816	FALSE
6h_DMSO	0h_DMSO	P35573	AGL	FALSE	-0.359961	0.248513	0.530095	0.275646	13.6553	14.0153	FALSE
6h_DMSO	0h_DMSO	Q9UL18	AGO1	FALSE	-0.078308	0.936152	0.964692	0.0156113	11.9549	12.0332	FALSE
6h_DMSO	0h_DMSO	Q9UKV8	AGO2	FALSE	-0.0108774	0.95595	0.972829	0.0119636	15.0337	15.0446	FALSE
6h_DMSO	0h_DMSO	Q9NUQ2	AGPAT5	FALSE	-0.580687	0.221337	0.512198	0.290562	14.1548	14.7355	FALSE
6h_DMSO	0h_DMSO	O00116	AGPS	FALSE	-0.10503	0.444069	0.662663	0.178708	14.8549	14.9599	FALSE
6h_DMSO	0h_DMSO	Q9UPW5	AGTPBP1	FALSE	-1.35993	0.0947131	0.394566	0.40388	10.6733	12.0332	FALSE
6h_DMSO	0h_DMSO	Q8WYP5	AHCTF1	FALSE	0.195905	0.620281	0.783621	0.105894	15.88	15.6841	FALSE
6h_DMSO	0h_DMSO	P23526	AHCY	FALSE	-0.413994	0.0598746	0.369967	0.431837	20.5532	20.9672	FALSE
6h_DMSO	0h_DMSO	O43865	AHCYL1	FALSE	0.110571	0.6125	0.778266	0.108872	17.9391	17.8285	FALSE
6h_DMSO	0h_DMSO	Q96HN2	AHCYL2	FALSE	0.305896	0.64299	0.797189	0.0984385	13.7345	13.4286	FALSE
6h_DMSO	0h_DMSO	Q5TGY3	AHDC1	FALSE	-3.53493	0.0142844	0.293426	0.532502	7.22937	10.7643	TRUE
6h_DMSO	0h_DMSO	Q09666	AHNAK	FALSE	2.2068	0.492268	0.696919	0.156818	14.0491	11.8423	FALSE
6h_DMSO	0h_DMSO	O95433	AHSA1	FALSE	0.0492481	0.728901	0.848375	0.071412	19.1847	19.1354	TRUE
6h_DMSO	0h_DMSO	P02765	AHSG	FALSE	-1.28839	0.104716	0.401971	0.395805	15.701	16.9894	FALSE
6h_DMSO	0h_DMSO	Q96BJ3	AIDA	FALSE	-0.158807	0.947917	0.970125	0.0131722	10.0789	10.2377	FALSE
6h_DMSO	0h_DMSO	O95831	AIFM1	FALSE	0.208033	0.0948036	0.394566	0.40388	18.066	17.8579	FALSE
6h_DMSO	0h_DMSO	Q12904	AIMP1	FALSE	-0.171651	0.0967529	0.396903	0.401316	18.7633	18.935	FALSE
6h_DMSO	0h_DMSO	Q13155	AIMP2	FALSE	-0.809433	0.0214321	0.312518	0.505125	17.4972	18.3067	FALSE
6h_DMSO	0h_DMSO	O00170	AIP	FALSE	-0.12492	0.449232	0.666103	0.176458	19.1767	19.3017	TRUE
6h_DMSO	0h_DMSO	Q9NX04	AIRIM	FALSE	2.35126	0.159173	0.452764	0.344128	10.8435	8.49228	FALSE
6h_DMSO	0h_DMSO	P00568	AK1	FALSE	1.51381	0.495301	0.698743	0.155683	12.3792	10.8654	FALSE
6h_DMSO	0h_DMSO	P54819	AK2	FALSE	0.748665	0.0497345	0.364137	0.438735	19.6241	18.8754	FALSE
6h_DMSO	0h_DMSO	Q9UIJ7	AK3	FALSE	0.148534	0.61767	0.782815	0.106341	13.8189	13.6704	FALSE
6h_DMSO	0h_DMSO	P27144	AK4	FALSE	0.571037	0.0432011	0.355362	0.449329	17.2951	16.7241	FALSE
6h_DMSO	0h_DMSO	Q9Y3D8	AK6	FALSE	-2.51123	0.426887	0.650058	0.187048	14.0908	16.6021	FALSE
6h_DMSO	0h_DMSO	Q92667	AKAP1	FALSE	0.440775	0.0481611	0.362393	0.44082	16.2908	15.8501	FALSE
6h_DMSO	0h_DMSO	Q9UKA4	AKAP11	FALSE	-0.599409	0.5195	0.715787	0.145216	10.855	11.4544	FALSE
6h_DMSO	0h_DMSO	Q02952	AKAP12	FALSE	0.448102	0.225598	0.514392	0.288706	19.1486	18.7005	FALSE
6h_DMSO	0h_DMSO	Q12802	AKAP13	FALSE	-0.0588973	0.916692	0.953656	0.0206084	12.4977	12.5566	FALSE
6h_DMSO	0h_DMSO	Q02040	AKAP17A	FALSE	-2.72166	0.320679	0.580014	0.236562	14.1215	16.8432	FALSE
6h_DMSO	0h_DMSO	O43823	AKAP8	FALSE	-0.0238332	0.907394	0.948669	0.0228851	14.1093	14.1332	FALSE
6h_DMSO	0h_DMSO	Q9ULX6	AKAP8L	FALSE	-0.675594	0.0227797	0.314848	0.501899	14.6305	15.3061	FALSE
6h_DMSO	0h_DMSO	Q99996	AKAP9	FALSE	-0.393157	0.0271447	0.329159	0.482595	14.5314	14.9245	FALSE
6h_DMSO	0h_DMSO	P14550	AKR1A1	FALSE	0.283124	0.113078	0.409926	0.387294	18.6778	18.3947	TRUE
6h_DMSO	0h_DMSO	P15121	AKR1B1	FALSE	0.168418	0.178762	0.475004	0.323302	20.9038	20.7354	TRUE
6h_DMSO	0h_DMSO	Q96JD6	AKR1E2	FALSE	-2.8525	0.596294	0.767521	0.11491	11.1367	13.9892	FALSE
6h_DMSO	0h_DMSO	O43488	AKR7A2	FALSE	0.226444	0.279475	0.551821	0.258202	16.4788	16.2523	FALSE
6h_DMSO	0h_DMSO	P31749	AKT1	FALSE	-0.739057	0.201836	0.496172	0.304368	15.4661	16.2052	FALSE
6h_DMSO	0h_DMSO	P31751	AKT2	FALSE	-0.580715	0.0402419	0.353245	0.451923	15.6033	16.184	TRUE
6h_DMSO	0h_DMSO	P13716	ALAD	FALSE	2.20984	0.252197	0.531768	0.274278	12.7123	10.5024	FALSE
6h_DMSO	0h_DMSO	P13196	ALAS1	FALSE	1.60848	0.259483	0.537826	0.269358	11.2025	9.59406	FALSE
6h_DMSO	0h_DMSO	Q8IZ83	ALDH16A1	FALSE	-0.445221	0.0627675	0.37283	0.428489	15.2976	15.7428	FALSE
6h_DMSO	0h_DMSO	P54886	ALDH18A1	FALSE	-1.00003	0.0389188	0.351898	0.453583	18.9702	19.9702	FALSE
6h_DMSO	0h_DMSO	P30837	ALDH1B1	FALSE	-0.402377	0.119104	0.41507	0.381879	15.5857	15.9881	FALSE
6h_DMSO	0h_DMSO	P51648	ALDH3A2	FALSE	-0.315848	0.0971428	0.397367	0.400808	15.2982	15.6141	FALSE
6h_DMSO	0h_DMSO	P30038	ALDH4A1	FALSE	-0.196073	0.631735	0.791569	0.101511	15.905	16.101	FALSE
6h_DMSO	0h_DMSO	P51649	ALDH5A1	FALSE	-0.558225	0.00148948	0.21487	0.667824	16.9492	17.5074	FALSE
6h_DMSO	0h_DMSO	Q02252	ALDH6A1	FALSE	-0.710558	0.0396415	0.353245	0.451923	14.1215	14.8321	FALSE
6h_DMSO	0h_DMSO	P49189	ALDH9A1	FALSE	0.0335092	0.876523	0.932017	0.0305762	17.2365	17.203	FALSE
6h_DMSO	0h_DMSO	P04075	ALDOA	FALSE	0.468483	0.0745719	0.380902	0.419187	23.8354	23.367	FALSE
6h_DMSO	0h_DMSO	P09972	ALDOC	FALSE	0.373714	0.256214	0.53389	0.272548	19.3974	19.0237	TRUE
6h_DMSO	0h_DMSO	Q9BT22	ALG1	FALSE	-1.42316	0.474586	0.684072	0.164898	8.92954	10.3527	FALSE
6h_DMSO	0h_DMSO	Q2TAA5	ALG11	FALSE	0.0368746	0.952179	0.972326	0.0121882	10.6238	10.5869	FALSE
6h_DMSO	0h_DMSO	Q92685	ALG3	FALSE	-2.85124	0.057361	0.3673	0.434979	9.02452	11.8758	FALSE
6h_DMSO	0h_DMSO	Q9Y673	ALG5	FALSE	-0.648868	0.0636655	0.37283	0.428489	10.8309	11.4798	FALSE
6h_DMSO	0h_DMSO	Q9BVK2	ALG8	FALSE	-2.84359	0.397498	0.631197	0.199835	15.9071	18.7507	FALSE
6h_DMSO	0h_DMSO	Q6P6C2	ALKBH5	FALSE	-0.102049	0.732882	0.850543	0.0703035	14.6412	14.7432	FALSE
6h_DMSO	0h_DMSO	Q96BT7	ALKBH8	FALSE	-1.27186	0.4429	0.662151	0.179043	9.06804	10.3399	FALSE
6h_DMSO	0h_DMSO	O75342	ALOX12B	FALSE	1.54703	0.314573	0.575324	0.240088	11.1856	9.63859	FALSE
6h_DMSO	0h_DMSO	P09917	ALOX5	FALSE	1.42094	0.187093	0.483501	0.315603	9.44855	8.02761	TRUE
6h_DMSO	0h_DMSO	P20292	ALOX5AP	FALSE	4.28425	0.0694236	0.380321	0.41985	13.2519	8.96761	FALSE
6h_DMSO	0h_DMSO	Q86V81	ALYREF	FALSE	0.308957	0.299532	0.566736	0.246619	22.4165	22.1075	FALSE
6h_DMSO	0h_DMSO	Q9Y303	AMDHD2	FALSE	-0.718501	0.0810108	0.38641	0.412952	12.5447	13.2632	FALSE
6h_DMSO	0h_DMSO	Q9UKV5	AMFR	FALSE	0.707446	0.0443268	0.355362	0.449329	14.3121	13.6047	FALSE
6h_DMSO	0h_DMSO	Q9Y4X0	AMMECR1	FALSE	-0.63068	0.140626	0.434569	0.361941	10.9085	11.5392	FALSE
6h_DMSO	0h_DMSO	Q4VCS5	AMOT	FALSE	-1.1604	0.362057	0.607879	0.216183	11.4193	12.5797	FALSE
6h_DMSO	0h_DMSO	Q01433	AMPD2	FALSE	-0.377744	0.0434748	0.355362	0.449329	16.1039	16.4817	FALSE
6h_DMSO	0h_DMSO	Q9H1A4	ANAPC1	FALSE	-1.04728	0.382678	0.620206	0.207464	13.3233	14.3706	FALSE
6h_DMSO	0h_DMSO	Q9UM13	ANAPC10	FALSE	-0.594651	0.618408	0.783201	0.106127	10.8273	11.422	FALSE
6h_DMSO	0h_DMSO	P60006	ANAPC15	FALSE	-1.16685	0.612433	0.778266	0.108872	8.16031	9.32716	FALSE
6h_DMSO	0h_DMSO	Q96DE5	ANAPC16	FALSE	-0.162879	0.918265	0.95474	0.0201151	12.1563	12.3192	FALSE
6h_DMSO	0h_DMSO	Q9UJX6	ANAPC2	FALSE	-0.351284	0.460831	0.675171	0.170586	13.4087	13.76	TRUE
6h_DMSO	0h_DMSO	Q9UJX5	ANAPC4	FALSE	-1.32751	0.208853	0.502248	0.299081	10.329	11.6565	TRUE
6h_DMSO	0h_DMSO	Q9UJX4	ANAPC5	FALSE	-0.691759	0.10419	0.401209	0.39663	14.6733	15.3651	FALSE
6h_DMSO	0h_DMSO	Q9UJX3	ANAPC7	FALSE	-2.2893	0.345976	0.599072	0.222521	12.8813	15.1706	TRUE
6h_DMSO	0h_DMSO	Q9P2R3	ANKFY1	FALSE	-2.78168	0.119126	0.41507	0.381879	11.6123	14.394	FALSE
6h_DMSO	0h_DMSO	Q8IWZ3	ANKHD1	FALSE	0.0242943	0.899599	0.945129	0.0245091	16.5593	16.535	FALSE
6h_DMSO	0h_DMSO	Q86XL3	ANKLE2	FALSE	-0.607656	0.401328	0.631907	0.199347	13.5643	14.172	FALSE
6h_DMSO	0h_DMSO	Q8IV38	ANKMY2	FALSE	-2.68651	0.053693	0.366494	0.435933	10.9679	13.6545	FALSE
6h_DMSO	0h_DMSO	Q9NXR5	ANKRD10	FALSE	-2.03317	0.327797	0.584597	0.233144	8.26159	10.2948	FALSE
6h_DMSO	0h_DMSO	Q8IZ07	ANKRD13A	FALSE	-2.12947	0.170649	0.465295	0.332271	10.9733	13.1027	FALSE
6h_DMSO	0h_DMSO	O75179	ANKRD17	FALSE	0.31033	0.250083	0.530327	0.275456	16.19	15.8797	FALSE
6h_DMSO	0h_DMSO	Q96NW4	ANKRD27	FALSE	0.454448	0.822111	0.902653	0.0444792	8.32044	7.86599	FALSE
6h_DMSO	0h_DMSO	O15084	ANKRD28	FALSE	-0.524313	0.324311	0.582212	0.234919	14.2238	14.7481	FALSE
6h_DMSO	0h_DMSO	Q6AI12	ANKRD40	FALSE	0.564689	0.363641	0.608423	0.215795	13.9559	13.3912	FALSE
6h_DMSO	0h_DMSO	Q8NB46	ANKRD52	FALSE	-1.68962	0.342328	0.597147	0.223919	10.9004	12.59	FALSE
6h_DMSO	0h_DMSO	Q92625	ANKS1A	FALSE	1.01041	0.443067	0.662217	0.179	10.9729	9.96247	FALSE
6h_DMSO	0h_DMSO	Q9H8Y5	ANKZF1	FALSE	-0.0699553	0.871928	0.930178	0.031434	11.2116	11.2815	FALSE
6h_DMSO	0h_DMSO	Q9NQW6	ANLN	FALSE	-0.870054	0.0113439	0.289173	0.538843	11.887	12.757	TRUE
6h_DMSO	0h_DMSO	P39687	ANP32A	FALSE	0.657561	0.0195878	0.306819	0.513117	20.2494	19.5919	TRUE
6h_DMSO	0h_DMSO	Q92688	ANP32B	FALSE	0.519565	0.124344	0.419261	0.377515	20.2563	19.7367	TRUE
6h_DMSO	0h_DMSO	Q9BTT0	ANP32E	FALSE	0.151367	0.47118	0.682515	0.165888	20.144	19.9927	TRUE
6h_DMSO	0h_DMSO	P04083	ANXA1	FALSE	2.31669	0.401208	0.631902	0.19935	13.3935	11.0768	TRUE
6h_DMSO	0h_DMSO	P50995	ANXA11	FALSE	0.217628	0.195402	0.490815	0.309082	17.5793	17.3617	TRUE
6h_DMSO	0h_DMSO	P07355	ANXA2	FALSE	0.507994	0.108707	0.408728	0.388566	19.1428	18.6348	TRUE
6h_DMSO	0h_DMSO	P09525	ANXA4	FALSE	0.114198	0.353773	0.601992	0.22041	17.2764	17.1622	FALSE
6h_DMSO	0h_DMSO	P08133	ANXA6	FALSE	0.0435409	0.693416	0.826013	0.0830129	20.1973	20.1537	FALSE
6h_DMSO	0h_DMSO	P20073	ANXA7	FALSE	0.196506	0.262105	0.539597	0.267931	17.8822	17.6857	FALSE
6h_DMSO	0h_DMSO	Q10567	AP1B1	FALSE	-0.230044	0.415978	0.642832	0.191903	16.9441	17.1742	FALSE
6h_DMSO	0h_DMSO	O43747	AP1G1	FALSE	-0.814232	0.057985	0.367442	0.434812	18.7153	19.5295	FALSE
6h_DMSO	0h_DMSO	O75843	AP1G2	FALSE	-4.34542	0.0636607	0.37283	0.428489	11.825	16.1704	FALSE
6h_DMSO	0h_DMSO	Q9BXS5	AP1M1	FALSE	-0.505441	0.0269363	0.329159	0.482595	15.8718	16.3772	FALSE
6h_DMSO	0h_DMSO	P61966	AP1S1	FALSE	-1.22677	0.113063	0.409926	0.387294	11.5193	12.7461	FALSE
6h_DMSO	0h_DMSO	P56377	AP1S2	FALSE	-1.73415	0.182167	0.477724	0.320823	11.7369	13.4711	FALSE
6h_DMSO	0h_DMSO	O95782	AP2A1	FALSE	-0.511108	0.158976	0.452692	0.344197	15.8115	16.3226	FALSE
6h_DMSO	0h_DMSO	O94973	AP2A2	FALSE	-0.483147	0.114132	0.410875	0.386291	17.7291	18.2122	FALSE
6h_DMSO	0h_DMSO	P63010	AP2B1	FALSE	-0.391171	0.0822515	0.387682	0.411524	18.2292	18.6204	FALSE
6h_DMSO	0h_DMSO	Q96CW1	AP2M1	FALSE	-0.928477	0.0258991	0.325373	0.487619	17.1398	18.0683	FALSE
6h_DMSO	0h_DMSO	P53680	AP2S1	FALSE	-0.586645	0.125847	0.420877	0.375845	17.6184	18.205	FALSE
6h_DMSO	0h_DMSO	O00203	AP3B1	FALSE	-0.533146	0.0412977	0.353245	0.451923	16.8162	17.3494	FALSE
6h_DMSO	0h_DMSO	O14617	AP3D1	FALSE	-0.771727	0.0211645	0.311602	0.5064	15.9471	16.7188	FALSE
6h_DMSO	0h_DMSO	Q9Y2T2	AP3M1	FALSE	-0.681348	0.0317844	0.334698	0.475347	16.138	16.8194	FALSE
6h_DMSO	0h_DMSO	Q92572	AP3S1	FALSE	-0.323173	0.0871951	0.390311	0.408589	19.9356	20.2587	FALSE
6h_DMSO	0h_DMSO	O43299	AP5Z1	FALSE	-1.63472	0.499395	0.701874	0.153741	9.59603	11.2307	FALSE
6h_DMSO	0h_DMSO	O14727	APAF1	FALSE	-1.81764	0.351171	0.600851	0.221233	11.5896	13.4073	FALSE
6h_DMSO	0h_DMSO	Q02410	APBA1	FALSE	-0.765059	0.0881524	0.391483	0.407287	13.8548	14.6199	FALSE
6h_DMSO	0h_DMSO	Q7Z5R6	APBB1IP	FALSE	0.572799	0.029467	0.331809	0.479112	17.7106	17.1378	FALSE
6h_DMSO	0h_DMSO	P13798	APEH	FALSE	0.153284	0.549046	0.73676	0.132674	17.3116	17.1583	FALSE
6h_DMSO	0h_DMSO	P27695	APEX1	FALSE	0.0514587	0.674164	0.815864	0.0883824	18.5197	18.4683	TRUE
6h_DMSO	0h_DMSO	Q9BZZ5	API5	FALSE	0.439713	0.0585535	0.368887	0.433106	20.2117	19.772	TRUE
6h_DMSO	0h_DMSO	Q96GX9	APIP	FALSE	1.16366	0.0709173	0.380902	0.419187	13.471	12.3074	FALSE
6h_DMSO	0h_DMSO	Q06481	APLP2	FALSE	2.50353	0.00101991	0.21487	0.667824	10.1447	7.64119	FALSE
6h_DMSO	0h_DMSO	Q9HDC9	APMAP	FALSE	0.194227	0.432853	0.653441	0.184794	16.2017	16.0075	FALSE
6h_DMSO	0h_DMSO	P04114	APOB	FALSE	0.627575	0.195888	0.49094	0.308972	15.1395	14.512	FALSE
6h_DMSO	0h_DMSO	Q9NRW3	APOBEC3C	FALSE	-0.228372	0.688237	0.823332	0.084425	9.59224	9.82061	FALSE
6h_DMSO	0h_DMSO	Q8IUX4	APOBEC3F	FALSE	-0.579787	0.0941816	0.394566	0.40388	16.1342	16.714	FALSE
6h_DMSO	0h_DMSO	Q9HC16	APOBEC3G	FALSE	0.100748	0.851881	0.919955	0.0362336	14.0426	13.9419	FALSE
6h_DMSO	0h_DMSO	P05090	APOD	FALSE	4.21076	0.262335	0.539597	0.267931	13.027	8.81627	FALSE
6h_DMSO	0h_DMSO	Q9BQE5	APOL2	FALSE	1.80529	0.104522	0.401917	0.395863	10.091	8.28568	FALSE
6h_DMSO	0h_DMSO	Q9BUR5	APOO	FALSE	0.202268	0.410018	0.638139	0.195085	14.9755	14.7732	FALSE
6h_DMSO	0h_DMSO	Q6UXV4	APOOL	FALSE	-0.359881	0.392709	0.628394	0.201768	11.7938	12.1537	FALSE
6h_DMSO	0h_DMSO	P05067	APP	FALSE	1.0022	0.0606764	0.370358	0.431378	14.717	13.7149	FALSE
6h_DMSO	0h_DMSO	Q9UKG1	APPL1	FALSE	-0.187476	0.423529	0.648072	0.188377	15.913	16.1004	FALSE
6h_DMSO	0h_DMSO	P07741	APRT	FALSE	-0.373445	0.0526438	0.366494	0.435933	17.065	17.4384	FALSE
6h_DMSO	0h_DMSO	Q7Z2E3	APTX	FALSE	-1.65242	0.106717	0.405033	0.39251	10.6046	12.257	FALSE
6h_DMSO	0h_DMSO	O60306	AQR	FALSE	-0.557742	0.0206082	0.309939	0.508724	16.6157	17.1735	TRUE
6h_DMSO	0h_DMSO	P10275	AR	FALSE	1.49852	0.323428	0.581783	0.235239	9.86025	8.36173	FALSE
6h_DMSO	0h_DMSO	P10398	ARAF	FALSE	-0.448653	0.259129	0.537711	0.269451	15.4591	15.9078	FALSE
6h_DMSO	0h_DMSO	Q96P48	ARAP1	FALSE	0.0325092	0.95974	0.97522	0.0108975	13.1263	13.0938	FALSE
6h_DMSO	0h_DMSO	Q8WUF8	ARB2A	FALSE	-1.28498	0.444464	0.662935	0.178529	13.268	14.553	FALSE
6h_DMSO	0h_DMSO	P48444	ARCN1	FALSE	-0.476855	0.0681543	0.377566	0.423007	18.9135	19.3903	FALSE
6h_DMSO	0h_DMSO	P18085	ARF4	FALSE	-0.34176	0.216815	0.511428	0.291216	19.6441	19.9859	FALSE
6h_DMSO	0h_DMSO	P84085	ARF5	FALSE	-0.688845	0.0631737	0.37283	0.428489	19.2542	19.943	FALSE
6h_DMSO	0h_DMSO	P62330	ARF6	FALSE	-0.0929378	0.750481	0.86198	0.0645028	17.0192	17.1122	FALSE
6h_DMSO	0h_DMSO	Q8N6T3	ARFGAP1	FALSE	-0.22405	0.512896	0.710841	0.148228	15.9165	16.1406	FALSE
6h_DMSO	0h_DMSO	Q8N6H7	ARFGAP2	FALSE	-0.32589	0.10259	0.400167	0.397759	16.6358	16.9617	FALSE
6h_DMSO	0h_DMSO	Q9NP61	ARFGAP3	FALSE	-0.178491	0.594508	0.766186	0.115666	15.4111	15.5896	FALSE
6h_DMSO	0h_DMSO	Q9Y6D6	ARFGEF1	FALSE	-0.334817	0.0937648	0.394566	0.40388	16.5808	16.9156	FALSE
6h_DMSO	0h_DMSO	Q9Y6D5	ARFGEF2	FALSE	-0.0535726	0.941728	0.96791	0.0141648	11.0653	11.1189	FALSE
6h_DMSO	0h_DMSO	P53367	ARFIP1	FALSE	0.289365	0.0908877	0.394566	0.40388	16.5779	16.2886	FALSE
6h_DMSO	0h_DMSO	P53365	ARFIP2	FALSE	0.21372	0.574299	0.753649	0.122831	13.4483	13.2346	FALSE
6h_DMSO	0h_DMSO	P05089	ARG1	FALSE	6.66526	0.042485	0.355362	0.449329	17.005	10.3397	FALSE
6h_DMSO	0h_DMSO	Q9NWB6	ARGLU1	FALSE	0.0441238	0.882407	0.936658	0.028419	17.3872	17.3431	FALSE
6h_DMSO	0h_DMSO	Q07960	ARHGAP1	FALSE	-0.219082	0.474414	0.684072	0.164898	15.8848	16.1039	FALSE
6h_DMSO	0h_DMSO	Q6P4F7	ARHGAP11A	FALSE	-1.74469	0.43727	0.656996	0.182438	7.34038	9.08507	FALSE
6h_DMSO	0h_DMSO	Q8IWW6	ARHGAP12	FALSE	-0.597368	0.721833	0.843256	0.0740404	11.1777	11.775	FALSE
6h_DMSO	0h_DMSO	Q53QZ3	ARHGAP15	FALSE	-1.50077	0.364446	0.608941	0.215425	10.7526	12.2534	FALSE
6h_DMSO	0h_DMSO	Q68EM7	ARHGAP17	FALSE	0.33368	0.17576	0.470023	0.327881	16.6006	16.2669	FALSE
6h_DMSO	0h_DMSO	Q14CB8	ARHGAP19	FALSE	0.504989	0.685389	0.821866	0.0851988	9.66201	9.15702	TRUE
6h_DMSO	0h_DMSO	P42331	ARHGAP25	FALSE	0.103191	0.796265	0.887184	0.0519865	15.4204	15.3172	FALSE
6h_DMSO	0h_DMSO	Q7Z6I6	ARHGAP30	FALSE	-0.185681	0.604715	0.773016	0.111812	12.5944	12.7801	FALSE
6h_DMSO	0h_DMSO	Q9NRY4	ARHGAP35	FALSE	-0.740245	0.0251958	0.3233	0.490394	14.4618	15.2021	FALSE
6h_DMSO	0h_DMSO	P98171	ARHGAP4	FALSE	-0.251212	0.218863	0.511852	0.290855	14.9149	15.1661	FALSE
6h_DMSO	0h_DMSO	Q92619	ARHGAP45	FALSE	-0.0128491	0.875275	0.930946	0.0310756	17.2233	17.2361	FALSE
6h_DMSO	0h_DMSO	Q13017	ARHGAP5	FALSE	-2.06905	0.527987	0.723113	0.140794	9.7115	11.7805	FALSE
6h_DMSO	0h_DMSO	P52565	ARHGDIA	FALSE	0.330159	0.184922	0.480611	0.318207	19.4033	19.0732	TRUE
6h_DMSO	0h_DMSO	P52566	ARHGDIB	FALSE	0.274439	0.299985	0.566736	0.246619	22.49	22.2156	FALSE
6h_DMSO	0h_DMSO	Q92888	ARHGEF1	FALSE	0.120943	0.593699	0.765893	0.115832	16.4865	16.3656	FALSE
6h_DMSO	0h_DMSO	O15013	ARHGEF10	FALSE	-0.620384	0.654713	0.803269	0.0951388	9.67918	10.2996	FALSE
6h_DMSO	0h_DMSO	Q6ZSZ5	ARHGEF18	FALSE	-0.558795	0.0872454	0.390311	0.408589	13.3476	13.9064	FALSE
6h_DMSO	0h_DMSO	Q92974	ARHGEF2	FALSE	-0.108621	0.391314	0.628003	0.202038	18.8008	18.9094	FALSE
6h_DMSO	0h_DMSO	Q15052	ARHGEF6	FALSE	-0.417292	0.372333	0.61512	0.21104	14.9627	15.38	FALSE
6h_DMSO	0h_DMSO	Q14155	ARHGEF7	FALSE	-0.405607	0.16636	0.460806	0.336482	14.7412	15.1468	FALSE
6h_DMSO	0h_DMSO	O14497	ARID1A	FALSE	0.0831608	0.549103	0.73676	0.132674	18.2279	18.1447	TRUE
6h_DMSO	0h_DMSO	Q8NFD5	ARID1B	FALSE	-0.541155	0.109052	0.40953	0.387714	13.562	14.1032	FALSE
6h_DMSO	0h_DMSO	Q68CP9	ARID2	FALSE	-0.14967	0.134749	0.42933	0.367209	16.3483	16.498	TRUE
6h_DMSO	0h_DMSO	P29374	ARID4A	FALSE	-0.723775	0.27654	0.551064	0.258798	8.48759	9.21136	TRUE
6h_DMSO	0h_DMSO	Q4LE39	ARID4B	FALSE	0.247246	0.459132	0.67341	0.171721	16.4456	16.1984	TRUE
6h_DMSO	0h_DMSO	Q14865	ARID5B	FALSE	1.07059	0.130676	0.425379	0.371224	9.51335	8.44276	TRUE
6h_DMSO	0h_DMSO	Q9Y4X5	ARIH1	FALSE	-0.126593	0.720413	0.84295	0.0741981	15.0419	15.1685	TRUE
6h_DMSO	0h_DMSO	O95376	ARIH2	FALSE	0.359781	0.593463	0.765893	0.115832	13.2353	12.8756	FALSE
6h_DMSO	0h_DMSO	P40616	ARL1	FALSE	-0.916533	0.0217681	0.313886	0.503227	15.4834	16.4	FALSE
6h_DMSO	0h_DMSO	Q8N8R7	ARL14EP	FALSE	-1.15443	0.338137	0.594537	0.225821	10.9271	12.0816	TRUE
6h_DMSO	0h_DMSO	Q9NXU5	ARL15	FALSE	0.554895	0.772966	0.875613	0.0576879	9.45809	8.90319	FALSE
6h_DMSO	0h_DMSO	P36404	ARL2	FALSE	-0.831623	0.0183117	0.306819	0.513117	13.5371	14.3687	FALSE
6h_DMSO	0h_DMSO	Q9Y2Y0	ARL2BP	FALSE	-0.105695	0.952329	0.972326	0.0121882	9.38457	9.49026	FALSE
6h_DMSO	0h_DMSO	P36405	ARL3	FALSE	0.0999877	0.801992	0.890226	0.0504996	16.6187	16.5187	FALSE
6h_DMSO	0h_DMSO	P56559	ARL4C	FALSE	-6.48418	0.00554757	0.242393	0.61548	8.57227	15.0565	FALSE
6h_DMSO	0h_DMSO	Q66PJ3	ARL6IP4	FALSE	0.0437991	0.806787	0.893535	0.0488884	15.7438	15.7	TRUE
6h_DMSO	0h_DMSO	O75915	ARL6IP5	FALSE	0.158325	0.71937	0.842349	0.0745081	16.2185	16.0602	FALSE
6h_DMSO	0h_DMSO	Q8N6S5	ARL6IP6	FALSE	-1.00257	0.0803535	0.386328	0.413044	13.3301	14.3327	FALSE
6h_DMSO	0h_DMSO	Q96BM9	ARL8A	FALSE	-2.39108	0.165544	0.460146	0.337105	9.27193	11.663	FALSE
6h_DMSO	0h_DMSO	Q9NVJ2	ARL8B	FALSE	-0.688539	0.0975825	0.397367	0.400808	14.301	14.9895	FALSE
6h_DMSO	0h_DMSO	Q9NVT9	ARMC1	FALSE	0.348264	0.385299	0.622778	0.205667	17.5248	17.1765	FALSE
6h_DMSO	0h_DMSO	Q8N2F6	ARMC10	FALSE	-0.0638829	0.861958	0.924298	0.034188	15.5058	15.5697	FALSE
6h_DMSO	0h_DMSO	Q6NXE6	ARMC6	FALSE	-0.37519	0.347275	0.599585	0.222149	14.6006	14.9758	FALSE
6h_DMSO	0h_DMSO	Q8IUR7	ARMC8	FALSE	-0.567691	0.0275733	0.33026	0.481144	13.8302	14.3979	FALSE
6h_DMSO	0h_DMSO	Q9UH62	ARMCX3	FALSE	-5.86979	0.25863	0.53688	0.270123	7.63888	13.5087	FALSE
6h_DMSO	0h_DMSO	Q5T2E6	ARMH3	FALSE	0.568148	0.772969	0.875613	0.0576879	12.1007	11.5325	FALSE
6h_DMSO	0h_DMSO	Q92747	ARPC1A	FALSE	-0.66139	0.028143	0.331809	0.479112	16.778	17.4394	FALSE
6h_DMSO	0h_DMSO	O15143	ARPC1B	FALSE	-0.471739	0.151008	0.444413	0.352214	18.2883	18.76	FALSE
6h_DMSO	0h_DMSO	O15144	ARPC2	FALSE	-0.618956	0.122342	0.417974	0.378851	18.9999	19.6189	FALSE
6h_DMSO	0h_DMSO	O15145	ARPC3	FALSE	-0.156828	0.254874	0.532963	0.273303	19.5343	19.6911	TRUE
6h_DMSO	0h_DMSO	P59998	ARPC4	FALSE	-0.211643	0.296245	0.565107	0.247869	20.3634	20.575	TRUE
6h_DMSO	0h_DMSO	O15511	ARPC5	FALSE	0.351583	0.058904	0.368946	0.433037	20.4916	20.14	FALSE
6h_DMSO	0h_DMSO	Q9BPX5	ARPC5L	FALSE	0.772682	0.0632748	0.37283	0.428489	20.4216	19.6489	FALSE
6h_DMSO	0h_DMSO	P56211	ARPP19	FALSE	-0.188865	0.719926	0.842817	0.0742666	16.416	16.6049	FALSE
6h_DMSO	0h_DMSO	P49407	ARRB1	FALSE	0.425949	0.197168	0.491761	0.308246	14.9578	14.5318	FALSE
6h_DMSO	0h_DMSO	P32121	ARRB2	FALSE	0.155916	0.560246	0.743245	0.128868	17.1077	16.9518	FALSE
6h_DMSO	0h_DMSO	Q8N5I2	ARRDC1	FALSE	-1.98651	0.243961	0.526476	0.278621	11.7076	13.6941	FALSE
6h_DMSO	0h_DMSO	Q9HBK9	AS3MT	FALSE	-0.577006	0.190725	0.485636	0.313689	15.3477	15.9247	FALSE
6h_DMSO	0h_DMSO	Q13510	ASAH1	FALSE	2.73018	0.0704045	0.380902	0.419187	12.0745	9.34431	FALSE
6h_DMSO	0h_DMSO	Q9ULH1	ASAP1	FALSE	0.283411	0.0668279	0.376377	0.424377	16.1282	15.8447	FALSE
6h_DMSO	0h_DMSO	O43150	ASAP2	FALSE	-1.47084	0.314501	0.575324	0.240088	9.80189	11.2727	FALSE
6h_DMSO	0h_DMSO	Q9Y575	ASB3	FALSE	-0.676345	0.474987	0.684072	0.164898	9.12167	9.79801	FALSE
6h_DMSO	0h_DMSO	Q9NWX5	ASB6	FALSE	-4.20924	0.000597879	0.21487	0.667824	7.96746	12.1767	FALSE
6h_DMSO	0h_DMSO	Q8N9N2	ASCC1	FALSE	-0.700495	0.0906813	0.394566	0.40388	14.8099	15.5104	FALSE
6h_DMSO	0h_DMSO	Q9H1I8	ASCC2	FALSE	-0.200927	0.404024	0.633758	0.198076	15.0736	15.2746	FALSE
6h_DMSO	0h_DMSO	Q8N3C0	ASCC3	FALSE	-0.813717	0.050813	0.366494	0.435933	16.7133	17.5271	FALSE
6h_DMSO	0h_DMSO	L0R819	ASDURF	FALSE	1.01833	0.00436038	0.239112	0.621399	14.0906	13.0723	FALSE
6h_DMSO	0h_DMSO	Q9Y294	ASF1A	FALSE	0.538061	0.151642	0.444588	0.352042	17.2486	16.7105	FALSE
6h_DMSO	0h_DMSO	Q9NVP2	ASF1B	FALSE	0.416981	0.250383	0.530327	0.275456	15.623	15.206	TRUE
6h_DMSO	0h_DMSO	Q9UBL3	ASH2L	FALSE	-0.273208	0.111759	0.40953	0.387714	15.1525	15.4257	TRUE
6h_DMSO	0h_DMSO	P04424	ASL	FALSE	-1.49858	0.460598	0.675012	0.170688	8.21411	9.71269	FALSE
6h_DMSO	0h_DMSO	O95671	ASMTL	FALSE	-0.322036	0.277676	0.551064	0.258798	16.6667	16.9887	FALSE
6h_DMSO	0h_DMSO	P08243	ASNS	FALSE	-0.563396	0.109595	0.40953	0.387714	17.4292	17.9926	TRUE
6h_DMSO	0h_DMSO	Q12797	ASPH	FALSE	0.132267	0.628273	0.790154	0.102288	13.3223	13.19	FALSE
6h_DMSO	0h_DMSO	Q8IZT6	ASPM	FALSE	1.8475	0.110046	0.40953	0.387714	9.88439	8.03689	FALSE
6h_DMSO	0h_DMSO	Q9BZE9	ASPSCR1	FALSE	-0.722058	0.135453	0.430201	0.366329	9.16179	9.88384	FALSE
6h_DMSO	0h_DMSO	P00966	ASS1	FALSE	-0.911699	0.000231432	0.208983	0.679888	17.0846	17.9963	FALSE
6h_DMSO	0h_DMSO	Q8NBU5	ATAD1	FALSE	-1.29242	0.360207	0.605755	0.217703	10.5545	11.8469	FALSE
6h_DMSO	0h_DMSO	Q6PL18	ATAD2	FALSE	-0.271318	0.0268281	0.328857	0.482993	16.2009	16.4722	TRUE
6h_DMSO	0h_DMSO	Q9ULI0	ATAD2B	FALSE	-0.30669	0.541356	0.731986	0.135497	13.4905	13.7972	FALSE
6h_DMSO	0h_DMSO	Q9NVI7	ATAD3A	FALSE	-0.566573	0.0145747	0.29349	0.532406	21.5005	22.067	FALSE
6h_DMSO	0h_DMSO	Q5T9A4	ATAD3B	FALSE	-0.327071	0.317379	0.577232	0.238649	13.1348	13.4619	FALSE
6h_DMSO	0h_DMSO	Q96QE3	ATAD5	FALSE	-0.787354	0.113717	0.409926	0.387294	12.3046	13.092	FALSE
6h_DMSO	0h_DMSO	Q5SQI0	ATAT1	FALSE	-1.70363	0.354165	0.602394	0.220119	9.73196	11.4356	FALSE
6h_DMSO	0h_DMSO	P18846	ATF1	FALSE	0.0655388	0.962674	0.977101	0.0100604	10.1788	10.1133	FALSE
6h_DMSO	0h_DMSO	P15336	ATF2	FALSE	1.4308	0.134208	0.42933	0.367209	9.82186	8.39106	FALSE
6h_DMSO	0h_DMSO	P17544	ATF7	FALSE	0.494511	0.131432	0.426489	0.370092	10.9655	10.471	TRUE
6h_DMSO	0h_DMSO	Q6VMQ6	ATF7IP	FALSE	0.457638	0.170637	0.465295	0.332271	14.5497	14.0921	TRUE
6h_DMSO	0h_DMSO	Q96BY7	ATG2B	FALSE	-0.457221	0.209955	0.503367	0.298116	11.8082	12.2654	FALSE
6h_DMSO	0h_DMSO	Q9NT62	ATG3	FALSE	0.459029	0.0243532	0.3233	0.490394	16.1329	15.6738	FALSE
6h_DMSO	0h_DMSO	Q9Y4P1	ATG4B	FALSE	-0.497331	0.212468	0.506002	0.295848	14.472	14.9694	FALSE
6h_DMSO	0h_DMSO	Q9H1Y0	ATG5	FALSE	0.301881	0.35861	0.604655	0.218492	14.1077	13.8058	FALSE
6h_DMSO	0h_DMSO	O95352	ATG7	FALSE	-0.697763	0.11998	0.415885	0.381026	14.8445	15.5422	FALSE
6h_DMSO	0h_DMSO	Q7Z3C6	ATG9A	FALSE	-1.38037	0.520726	0.716428	0.144827	7.28863	8.669	FALSE
6h_DMSO	0h_DMSO	P31939	ATIC	FALSE	-0.439965	0.183936	0.479578	0.319141	19.1539	19.5939	TRUE
6h_DMSO	0h_DMSO	Q8NHH9	ATL2	FALSE	0.643849	0.29653	0.565107	0.247869	11.6059	10.9621	FALSE
6h_DMSO	0h_DMSO	Q6DD88	ATL3	FALSE	-0.23349	0.242235	0.524972	0.279864	16.4824	16.7159	FALSE
6h_DMSO	0h_DMSO	Q13315	ATM	FALSE	-1.93754	0.357713	0.604655	0.218492	9.97259	11.9101	FALSE
6h_DMSO	0h_DMSO	O00244	ATOX1	FALSE	1.00825	0.138559	0.432687	0.363826	15.0286	14.0203	FALSE
6h_DMSO	0h_DMSO	Q9HD20	ATP13A1	FALSE	-0.505145	0.0445332	0.355362	0.449329	13.6911	14.1962	FALSE
6h_DMSO	0h_DMSO	P05023	ATP1A1	FALSE	0.0145872	0.932506	0.962163	0.0167513	18.0778	18.0633	FALSE
6h_DMSO	0h_DMSO	P13637	ATP1A3	FALSE	-3.04237	0.268459	0.544437	0.264053	9.30461	12.347	FALSE
6h_DMSO	0h_DMSO	P54709	ATP1B3	FALSE	0.296716	0.129139	0.424665	0.371953	18.3221	18.0254	FALSE
6h_DMSO	0h_DMSO	P16615	ATP2A2	FALSE	-0.426551	0.218937	0.511852	0.290855	17.1452	17.5717	FALSE
6h_DMSO	0h_DMSO	Q93084	ATP2A3	FALSE	-0.619019	0.535573	0.727434	0.138206	9.05128	9.6703	FALSE
6h_DMSO	0h_DMSO	P20020	ATP2B1	FALSE	-0.154159	0.821631	0.902653	0.0444792	13.9655	14.1196	FALSE
6h_DMSO	0h_DMSO	P23634	ATP2B4	FALSE	-0.417078	0.759924	0.868438	0.061261	12.1327	12.5498	FALSE
6h_DMSO	0h_DMSO	P98194	ATP2C1	FALSE	-0.302128	0.829534	0.907229	0.0422829	8.76791	9.07004	FALSE
6h_DMSO	0h_DMSO	P25705	ATP5F1A	FALSE	-0.0871027	0.598915	0.76904	0.114051	22.6056	22.6927	FALSE
6h_DMSO	0h_DMSO	P06576	ATP5F1B	FALSE	-0.0760587	0.641167	0.795675	0.0992642	22.6435	22.7196	FALSE
6h_DMSO	0h_DMSO	P36542	ATP5F1C	FALSE	-0.350037	0.089621	0.394129	0.404362	19.8984	20.2484	FALSE
6h_DMSO	0h_DMSO	P30049	ATP5F1D	FALSE	0.810668	0.0742808	0.380902	0.419187	21.3931	20.5824	FALSE
6h_DMSO	0h_DMSO	P56385	ATP5ME	FALSE	0.248035	0.0942522	0.394566	0.40388	19.4623	19.2143	FALSE
6h_DMSO	0h_DMSO	P56134	ATP5MF	FALSE	-0.0482722	0.677083	0.817635	0.0874406	17.9403	17.9886	FALSE
6h_DMSO	0h_DMSO	O75964	ATP5MG	FALSE	-0.26395	0.107759	0.406704	0.390721	19.1278	19.3917	FALSE
6h_DMSO	0h_DMSO	P56378	ATP5MJ	FALSE	-0.337903	0.333278	0.588767	0.230057	17.1571	17.495	FALSE
6h_DMSO	0h_DMSO	Q96IX5	ATP5MK	FALSE	0.125389	0.645709	0.798994	0.0974563	17.5953	17.4699	FALSE
6h_DMSO	0h_DMSO	P24539	ATP5PB	FALSE	0.156536	0.346723	0.599585	0.222149	19.7442	19.5876	FALSE
6h_DMSO	0h_DMSO	O75947	ATP5PD	FALSE	0.657313	0.182527	0.477976	0.320594	20.0131	19.3558	FALSE
6h_DMSO	0h_DMSO	P18859	ATP5PF	FALSE	0.239806	0.438809	0.658575	0.181394	19.9033	19.6635	FALSE
6h_DMSO	0h_DMSO	P48047	ATP5PO	FALSE	0.518193	0.00442914	0.239112	0.621399	21.1113	20.5931	FALSE
6h_DMSO	0h_DMSO	Q15904	ATP6AP1	FALSE	-1.09505	0.694119	0.826013	0.0830129	11.1183	12.2133	FALSE
6h_DMSO	0h_DMSO	Q9Y487	ATP6V0A2	FALSE	-1.03188	0.0483454	0.362393	0.44082	13.6741	14.706	FALSE
6h_DMSO	0h_DMSO	P61421	ATP6V0D1	FALSE	-0.699557	0.0625437	0.37283	0.428489	15.1884	15.888	FALSE
6h_DMSO	0h_DMSO	P38606	ATP6V1A	FALSE	-0.427196	0.148226	0.440844	0.355715	17.4111	17.8383	FALSE
6h_DMSO	0h_DMSO	P21281	ATP6V1B2	FALSE	-0.468555	0.0451161	0.356194	0.448313	17.2935	17.7621	FALSE
6h_DMSO	0h_DMSO	P21283	ATP6V1C1	FALSE	-0.216049	0.227054	0.5146	0.28853	16.9635	17.1795	FALSE
6h_DMSO	0h_DMSO	Q9Y5K8	ATP6V1D	FALSE	0.963604	0.00574231	0.243061	0.614284	15.4433	14.4797	FALSE
6h_DMSO	0h_DMSO	P36543	ATP6V1E1	FALSE	0.0993083	0.598522	0.76904	0.114051	17.6001	17.5007	FALSE
6h_DMSO	0h_DMSO	Q16864	ATP6V1F	FALSE	0.463237	0.304962	0.570488	0.243754	15.5042	15.0409	FALSE
6h_DMSO	0h_DMSO	O75348	ATP6V1G1	FALSE	0.289997	0.307107	0.570488	0.243754	17.3132	17.0232	FALSE
6h_DMSO	0h_DMSO	Q9UI12	ATP6V1H	FALSE	-0.418014	0.0621277	0.37283	0.428489	15.1531	15.5711	FALSE
6h_DMSO	0h_DMSO	Q9Y2Q0	ATP8A1	FALSE	-0.116369	0.927174	0.959183	0.0180987	11.0129	11.1293	FALSE
6h_DMSO	0h_DMSO	Q5TC12	ATPAF1	FALSE	-0.587012	0.378448	0.618159	0.2089	9.71683	10.3038	FALSE
6h_DMSO	0h_DMSO	Q13535	ATR	FALSE	-4.72509	0.264297	0.541228	0.26662	7.89902	12.6241	FALSE
6h_DMSO	0h_DMSO	P46100	ATRX	FALSE	-0.179593	0.608353	0.775543	0.110394	15.4013	15.5809	TRUE
6h_DMSO	0h_DMSO	Q9UBB4	ATXN10	FALSE	-0.0930993	0.596377	0.767521	0.11491	18.309	18.4021	TRUE
6h_DMSO	0h_DMSO	Q99700	ATXN2	FALSE	0.275916	0.0852047	0.38924	0.409782	16.6704	16.3945	FALSE
6h_DMSO	0h_DMSO	Q8WWM7	ATXN2L	FALSE	0.407085	0.0363583	0.346299	0.460549	18.9186	18.5115	FALSE
6h_DMSO	0h_DMSO	P54252	ATXN3	FALSE	-1.98033	0.392313	0.628394	0.201768	13.1687	15.149	FALSE
6h_DMSO	0h_DMSO	Q96GX2	ATXN7L3B	FALSE	-0.195171	0.466373	0.67925	0.167971	13.7543	13.9495	FALSE
6h_DMSO	0h_DMSO	Q13825	AUH	FALSE	-1.41465	0.0589282	0.368946	0.433037	11.8231	13.2378	FALSE
6h_DMSO	0h_DMSO	Q9Y679	AUP1	FALSE	-1.74082	0.379971	0.618632	0.208567	13.1749	14.9158	FALSE
6h_DMSO	0h_DMSO	O14965	AURKA	FALSE	1.25684	0.0461726	0.358452	0.445569	16.6614	15.4045	FALSE
6h_DMSO	0h_DMSO	Q9NWT8	AURKAIP1	FALSE	-0.169096	0.904038	0.947095	0.0236066	11.1041	11.2732	FALSE
6h_DMSO	0h_DMSO	Q96GD4	AURKB	FALSE	0.0176325	0.954246	0.972435	0.0121393	16.1678	16.1502	TRUE
6h_DMSO	0h_DMSO	Q9NQS1	AVEN	FALSE	-0.341347	0.273641	0.54931	0.260182	13.8509	14.1923	FALSE
6h_DMSO	0h_DMSO	Q8NBF6	AVL9	FALSE	-1.84147	0.0339467	0.339421	0.469261	11.3396	13.1811	FALSE
6h_DMSO	0h_DMSO	P25311	AZGP1	FALSE	3.16301	0.373786	0.615283	0.210925	14.9734	11.8104	FALSE
6h_DMSO	0h_DMSO	Q96L58	B3GALT6	FALSE	-0.877319	0.504529	0.705409	0.151559	12.0446	12.9219	FALSE
6h_DMSO	0h_DMSO	O94766	B3GAT3	FALSE	1.86519	0.341363	0.596646	0.224283	11.2189	9.35372	FALSE
6h_DMSO	0h_DMSO	P15291	B4GALT1	FALSE	-0.909098	0.619332	0.783621	0.105894	11.1853	12.0944	FALSE
6h_DMSO	0h_DMSO	O43286	B4GALT5	FALSE	-1.09721	0.689994	0.823796	0.0841801	9.52034	10.6176	FALSE
6h_DMSO	0h_DMSO	B7ZAQ6;P0CG08	B7ZAQ6;P0CG08	FALSE	-0.040163	0.977733	0.986273	0.00600279	9.55173	9.59189	FALSE
6h_DMSO	0h_DMSO	B7ZW38;P0DMR1;O60812	B7ZW38;P0DMR1;O60812	FALSE	0.780286	0.0206447	0.309939	0.508724	21.2927	20.5124	FALSE
6h_DMSO	0h_DMSO	Q9NWV8	BABAM1	FALSE	-0.104403	0.42157	0.64754	0.188733	13.7112	13.8157	FALSE
6h_DMSO	0h_DMSO	Q9NXR7	BABAM2	FALSE	-1.64369	0.171103	0.465381	0.332191	12.6489	14.2926	FALSE
6h_DMSO	0h_DMSO	Q8IXM2	BACC1	FALSE	0.741856	0.0531828	0.366494	0.435933	18.2934	17.5516	TRUE
6h_DMSO	0h_DMSO	O95816	BAG2	FALSE	0.348739	0.0879193	0.390768	0.408081	19.4654	19.1166	TRUE
6h_DMSO	0h_DMSO	O95817	BAG3	FALSE	0.530174	0.0412416	0.353245	0.451923	13.8355	13.3054	FALSE
6h_DMSO	0h_DMSO	O95429	BAG4	FALSE	1.42767	0.0158173	0.297563	0.526421	10.0915	8.66381	TRUE
6h_DMSO	0h_DMSO	Q9UL15	BAG5	FALSE	0.0287997	0.946539	0.969759	0.0133363	14.5858	14.557	TRUE
6h_DMSO	0h_DMSO	P46379	BAG6	FALSE	0.670927	0.0542917	0.366494	0.435933	19.5957	18.9247	FALSE
6h_DMSO	0h_DMSO	Q16611	BAK1	FALSE	-0.499033	0.854205	0.921481	0.0355138	8.78608	9.28511	FALSE
6h_DMSO	0h_DMSO	O75531	BANF1	FALSE	0.713982	0.0715715	0.380902	0.419187	19.5471	18.8332	TRUE
6h_DMSO	0h_DMSO	Q92560	BAP1	FALSE	-0.292529	0.67548	0.816545	0.0880201	11.6794	11.9719	FALSE
6h_DMSO	0h_DMSO	Q99728	BARD1	FALSE	0.873171	0.311147	0.572841	0.241966	9.64511	8.77194	TRUE
6h_DMSO	0h_DMSO	P80723	BASP1	FALSE	1.06994	0.0508798	0.366494	0.435933	13.4676	12.3977	FALSE
6h_DMSO	0h_DMSO	Q07812	BAX	FALSE	0.59297	0.170966	0.465381	0.332191	16.8625	16.2695	FALSE
6h_DMSO	0h_DMSO	Q9NRL2	BAZ1A	FALSE	-0.362193	0.270155	0.546259	0.262602	16.4241	16.7863	TRUE
6h_DMSO	0h_DMSO	Q9UIG0	BAZ1B	FALSE	-0.204569	0.042681	0.355362	0.449329	17.84	18.0446	TRUE
6h_DMSO	0h_DMSO	Q9UIF9	BAZ2A	FALSE	-1.91171	0.380565	0.619017	0.208297	14.6235	16.5352	FALSE
6h_DMSO	0h_DMSO	Q9BUW7	BBLN	FALSE	1.24865	0.351913	0.601092	0.221059	11.883	10.6343	FALSE
6h_DMSO	0h_DMSO	P51572	BCAP31	FALSE	0.112729	0.39646	0.630473	0.200334	18.7378	18.625	FALSE
6h_DMSO	0h_DMSO	O75934	BCAS2	FALSE	0.145297	0.216255	0.511423	0.291219	19.7058	19.5606	TRUE
6h_DMSO	0h_DMSO	P54687	BCAT1	FALSE	0.218428	0.496523	0.699834	0.155005	18.8929	18.6744	FALSE
6h_DMSO	0h_DMSO	O15382	BCAT2	FALSE	-0.142459	0.57948	0.757266	0.120752	16.5845	16.727	FALSE
6h_DMSO	0h_DMSO	Q9P287	BCCIP	FALSE	0.0118335	0.949164	0.970671	0.0129278	17.643	17.6311	TRUE
6h_DMSO	0h_DMSO	P12694	BCKDHA	FALSE	-1.89555	0.152145	0.444851	0.351785	12.4875	14.383	FALSE
6h_DMSO	0h_DMSO	O14874	BCKDK	FALSE	-1.00177	0.272791	0.548416	0.26089	10.1478	11.1495	FALSE
6h_DMSO	0h_DMSO	O95999	BCL10	FALSE	0.177726	0.339458	0.595204	0.225334	15.3648	15.1871	FALSE
6h_DMSO	0h_DMSO	Q9H165	BCL11A	FALSE	0.429849	0.297301	0.565979	0.2472	14.491	14.0611	TRUE
6h_DMSO	0h_DMSO	Q9C0K0	BCL11B	FALSE	0.822749	0.639434	0.795287	0.0994763	10.3094	9.48666	TRUE
6h_DMSO	0h_DMSO	P10415	BCL2	FALSE	-0.856281	0.4255	0.648917	0.187811	12.1146	12.9708	FALSE
6h_DMSO	0h_DMSO	Q07817	BCL2L1	FALSE	-1.35494	0.424067	0.648672	0.187975	10.4674	11.8223	FALSE
6h_DMSO	0h_DMSO	Q4VC05	BCL7A	FALSE	0.156162	0.744422	0.857962	0.0665319	16.9902	16.834	TRUE
6h_DMSO	0h_DMSO	Q8WUZ0	BCL7C	FALSE	1.05803	0.418049	0.644195	0.190983	11.1697	10.1117	FALSE
6h_DMSO	0h_DMSO	Q86UU0	BCL9L	FALSE	0.217128	0.892711	0.941727	0.026075	11.7443	11.5271	FALSE
6h_DMSO	0h_DMSO	Q9NYF8	BCLAF1	FALSE	0.00885296	0.93744	0.964832	0.0155485	18.8591	18.8503	TRUE
6h_DMSO	0h_DMSO	P11274	BCR	FALSE	-0.379662	0.0763331	0.381023	0.419049	15.8966	16.2762	FALSE
6h_DMSO	0h_DMSO	Q9Y276	BCS1L	FALSE	-0.698169	0.201661	0.496172	0.304368	12.5909	13.2891	FALSE
6h_DMSO	0h_DMSO	Q02338	BDH1	FALSE	-0.381251	0.240624	0.523447	0.281127	14.4711	14.8524	FALSE
6h_DMSO	0h_DMSO	Q9BUT1	BDH2	FALSE	-0.230008	0.181067	0.476556	0.321886	16.4952	16.7252	FALSE
6h_DMSO	0h_DMSO	Q5T5X7	BEND3	FALSE	0.579523	0.271276	0.546587	0.26234	11.7353	11.1558	TRUE
6h_DMSO	0h_DMSO	O15155	BET1	FALSE	-2.65446	0.399899	0.631749	0.199455	11.0689	13.7233	FALSE
6h_DMSO	0h_DMSO	Q8TD16	BICD2	FALSE	0.449586	0.302376	0.568027	0.245631	15.6321	15.1825	FALSE
6h_DMSO	0h_DMSO	O00499	BIN1	FALSE	0.693584	0.059681	0.369967	0.431837	18.1023	17.4087	FALSE
6h_DMSO	0h_DMSO	O15392	BIRC5	FALSE	1.08891	0.0443356	0.355362	0.449329	14.035	12.9461	FALSE
6h_DMSO	0h_DMSO	Q9NR09	BIRC6	FALSE	-0.293688	0.162412	0.456537	0.340524	14.9653	15.259	FALSE
6h_DMSO	0h_DMSO	Q9H0W9	BKGD	FALSE	0.407021	0.180758	0.476335	0.322087	14.0451	13.6381	FALSE
6h_DMSO	0h_DMSO	P51451	BLK	FALSE	-1.3413	0.0171215	0.306208	0.513984	16.5568	17.8981	FALSE
6h_DMSO	0h_DMSO	P54132	BLM	FALSE	-0.471736	0.19047	0.485636	0.313689	14.1042	14.5759	TRUE
6h_DMSO	0h_DMSO	Q13867	BLMH	FALSE	1.21257	0.191802	0.487055	0.312422	19.7283	18.5157	FALSE
6h_DMSO	0h_DMSO	Q8WV28	BLNK	FALSE	-0.476985	0.217619	0.511745	0.290946	14.5375	15.0145	FALSE
6h_DMSO	0h_DMSO	P78537	BLOC1S1	FALSE	0.322864	0.316668	0.576868	0.238924	15.9844	15.6615	FALSE
6h_DMSO	0h_DMSO	Q6QNY1	BLOC1S2	FALSE	0.499314	0.413464	0.640591	0.193419	15.7187	15.2194	FALSE
6h_DMSO	0h_DMSO	Q6QNY0	BLOC1S3	FALSE	0.536889	0.376678	0.617854	0.209114	15.3818	14.8449	FALSE
6h_DMSO	0h_DMSO	Q9NUP1	BLOC1S4	FALSE	0.283449	0.61967	0.783621	0.105894	13.5384	13.255	FALSE
6h_DMSO	0h_DMSO	Q8TDH9	BLOC1S5	FALSE	0.847583	0.0084605	0.263539	0.579155	15.61	14.7624	FALSE
6h_DMSO	0h_DMSO	Q9UL45	BLOC1S6	FALSE	2.18214	0.137338	0.430819	0.365706	11.0067	8.82454	FALSE
6h_DMSO	0h_DMSO	Q6BDS2	BLTP3A	FALSE	0.638628	0.658389	0.806683	0.093297	11.2491	10.6105	FALSE
6h_DMSO	0h_DMSO	P53004	BLVRA	FALSE	-0.15583	0.842868	0.915246	0.0384621	11.3512	11.507	FALSE
6h_DMSO	0h_DMSO	P30043	BLVRB	FALSE	-1.37845	0.653886	0.803269	0.0951388	11.1075	12.486	FALSE
6h_DMSO	0h_DMSO	P35226	BMI1	FALSE	-0.597378	0.0899278	0.394566	0.40388	16.4979	17.0953	TRUE
6h_DMSO	0h_DMSO	Q9NSY1	BMP2K	FALSE	1.18343	0.718285	0.841806	0.0747879	10.0864	8.90296	FALSE
6h_DMSO	0h_DMSO	Q14692	BMS1	FALSE	-1.13786	0.00957069	0.281815	0.550036	15.2271	16.3649	FALSE
6h_DMSO	0h_DMSO	Q12981	BNIP1	FALSE	-0.0962885	0.793391	0.885754	0.0526869	16.2521	16.3484	FALSE
6h_DMSO	0h_DMSO	Q12982	BNIP2	FALSE	-0.600995	0.535719	0.72745	0.138197	12.8061	13.4071	FALSE
6h_DMSO	0h_DMSO	Q96IK1	BOD1	FALSE	-0.329665	0.8676	0.92825	0.032335	10.2393	10.569	FALSE
6h_DMSO	0h_DMSO	Q8NFC6	BOD1L1	FALSE	0.51065	0.157015	0.450349	0.346451	15.652	15.1414	FALSE
6h_DMSO	0h_DMSO	Q9Y3E2	BOLA1	FALSE	0.286919	0.771246	0.874737	0.0581225	8.75071	8.46379	FALSE
6h_DMSO	0h_DMSO	Q9H3K6	BOLA2; BOLA2B	FALSE	0.0738362	0.575597	0.755105	0.121993	17.1758	17.1019	TRUE
6h_DMSO	0h_DMSO	Q14137	BOP1	FALSE	-0.496757	0.00572599	0.243061	0.614284	16.6599	17.1567	FALSE
6h_DMSO	0h_DMSO	Q969J3	BORCS5	FALSE	0.557948	0.382535	0.62016	0.207497	12.0021	11.4441	FALSE
6h_DMSO	0h_DMSO	Q96GS4	BORCS6	FALSE	-0.431072	0.848985	0.918124	0.0370986	10.6456	11.0767	FALSE
6h_DMSO	0h_DMSO	Q96B45	BORCS7	FALSE	-0.537492	0.784125	0.881775	0.0546423	11.5631	12.1006	FALSE
6h_DMSO	0h_DMSO	Q96FH0	BORCS8	FALSE	1.32246	0.554657	0.74003	0.13075	11.6288	10.3063	FALSE
6h_DMSO	0h_DMSO	O95861	BPNT1	FALSE	-0.133257	0.377715	0.617854	0.209114	16.6259	16.7591	TRUE
6h_DMSO	0h_DMSO	Q9NX62	BPNT2	FALSE	-0.110174	0.768763	0.873016	0.058978	13.4569	13.5671	FALSE
6h_DMSO	0h_DMSO	Q12830	BPTF	FALSE	-0.478313	0.0173878	0.306819	0.513117	16.6861	17.1644	TRUE
6h_DMSO	0h_DMSO	Q7Z569	BRAP	FALSE	-0.381661	0.726685	0.846888	0.0721741	11.3213	11.7029	FALSE
6h_DMSO	0h_DMSO	Q6PJG6	BRAT1	FALSE	-0.309737	0.132918	0.428948	0.367596	15.48	15.7898	FALSE
6h_DMSO	0h_DMSO	P38398	BRCA1	FALSE	-1.87427	0.212163	0.505895	0.29594	9.55459	11.4289	FALSE
6h_DMSO	0h_DMSO	P46736	BRCC3	FALSE	-0.032486	0.921694	0.956288	0.0194111	16.2048	16.2372	FALSE
6h_DMSO	0h_DMSO	O95696	BRD1	FALSE	-0.18	0.389267	0.626202	0.203286	14.2156	14.3956	TRUE
6h_DMSO	0h_DMSO	P25440	BRD2	FALSE	0.358509	0.277203	0.551064	0.258798	14.6436	14.2851	TRUE
6h_DMSO	0h_DMSO	Q15059	BRD3	FALSE	0.293715	0.215105	0.51004	0.292396	15.6589	15.3651	TRUE
6h_DMSO	0h_DMSO	O60885	BRD4	FALSE	0.189138	0.397491	0.631197	0.199835	18.4679	18.2788	TRUE
6h_DMSO	0h_DMSO	Q9NPI1	BRD7	FALSE	0.052321	0.889674	0.939804	0.0269627	13.738	13.6857	TRUE
6h_DMSO	0h_DMSO	Q9H0E9	BRD8	FALSE	-0.0256934	0.935031	0.964128	0.0158651	14.6934	14.7191	TRUE
6h_DMSO	0h_DMSO	Q9H8M2	BRD9	FALSE	-1.60119	0.379239	0.618245	0.208839	10.1547	11.7558	FALSE
6h_DMSO	0h_DMSO	Q92994	BRF1	FALSE	-0.912751	0.529328	0.724034	0.140241	11.82	12.7328	FALSE
6h_DMSO	0h_DMSO	Q8WY22	BRI3BP	FALSE	-0.106087	0.798435	0.888309	0.0514361	16.3313	16.4374	FALSE
6h_DMSO	0h_DMSO	Q8TDN6	BRIX1	FALSE	-0.667131	0.0856784	0.390311	0.408589	16.8681	17.5352	FALSE
6h_DMSO	0h_DMSO	Q8WUW1	BRK1	FALSE	0.481183	0.0932328	0.394566	0.40388	16.7861	16.3049	FALSE
6h_DMSO	0h_DMSO	Q9HCU9	BRMS1	FALSE	-0.681147	0.345314	0.598591	0.22287	11.0924	11.7735	TRUE
6h_DMSO	0h_DMSO	Q5VW32	BROX	FALSE	-0.896896	0.00125839	0.21487	0.667824	14.4277	15.3246	FALSE
6h_DMSO	0h_DMSO	P55201	BRPF1	FALSE	-2.81462	0.188143	0.483796	0.315338	8.29854	11.1132	FALSE
6h_DMSO	0h_DMSO	P35613	BSG	FALSE	0.929084	0.0202744	0.309939	0.508724	19.0046	18.0755	FALSE
6h_DMSO	0h_DMSO	Q10589	BST2	FALSE	3.07905	0.144511	0.437407	0.359114	9.73124	6.65219	FALSE
6h_DMSO	0h_DMSO	O14981	BTAF1	FALSE	0.143606	0.573163	0.753379	0.122986	17.1287	16.9851	TRUE
6h_DMSO	0h_DMSO	Q9BX70	BTBD2	FALSE	1.34235	0.122588	0.417974	0.378851	9.98293	8.64058	FALSE
6h_DMSO	0h_DMSO	P20290	BTF3	FALSE	0.204384	0.526247	0.721459	0.141788	21.2412	21.0368	FALSE
6h_DMSO	0h_DMSO	Q96K17	BTF3L4	FALSE	0.327137	0.344028	0.597798	0.223446	18.6039	18.2768	FALSE
6h_DMSO	0h_DMSO	Q06187	BTK	FALSE	-0.690951	0.0124182	0.290445	0.536936	17.4987	18.1896	FALSE
6h_DMSO	0h_DMSO	O43683	BUB1	FALSE	-0.5017	0.592234	0.765074	0.116296	11.7975	12.2992	FALSE
6h_DMSO	0h_DMSO	O60566	BUB1B	FALSE	-0.470822	0.0343944	0.340674	0.46766	13.7485	14.2193	FALSE
6h_DMSO	0h_DMSO	O43684	BUB3	FALSE	-0.300358	0.010923	0.289173	0.538843	19.1714	19.4718	FALSE
6h_DMSO	0h_DMSO	Q9BRD0	BUD13	FALSE	0.392831	0.0618923	0.37283	0.428489	14.3988	14.006	FALSE
6h_DMSO	0h_DMSO	O43709	BUD23	FALSE	-0.514352	0.15464	0.447803	0.348913	13.7017	14.2161	FALSE
6h_DMSO	0h_DMSO	P41223	BUD31	FALSE	-0.654754	0.0594923	0.369866	0.431955	14.9787	15.6334	TRUE
6h_DMSO	0h_DMSO	Q13895	BYSL	FALSE	-0.403723	0.00470598	0.239112	0.621399	17.2836	17.6873	FALSE
6h_DMSO	0h_DMSO	Q7L1Q6	BZW1	FALSE	0.0850642	0.428042	0.650163	0.186978	19.2234	19.1383	FALSE
6h_DMSO	0h_DMSO	Q9Y6E2	BZW2	FALSE	0.0248261	0.80546	0.892248	0.0495145	20.2036	20.1787	FALSE
6h_DMSO	0h_DMSO	Q9H3H3	C11orf68	FALSE	0.414956	0.595944	0.767521	0.11491	12.45	12.0351	FALSE
6h_DMSO	0h_DMSO	E9PRG8	C11orf98	FALSE	0.214821	0.576803	0.755693	0.121655	18.2145	17.9997	FALSE
6h_DMSO	0h_DMSO	Q99622	C12orf57	FALSE	0.60195	0.118677	0.414677	0.38229	16.4019	15.7999	TRUE
6h_DMSO	0h_DMSO	Q9NWQ9	C14orf119	FALSE	0.499823	0.809603	0.894358	0.0484886	9.44649	8.94667	FALSE
6h_DMSO	0h_DMSO	Q8WUR7	C15orf40	FALSE	-0.000631278	0.999383	0.999544	0.000198289	10.1414	10.142	FALSE
6h_DMSO	0h_DMSO	Q9HAS0	C17orf75	FALSE	0.375022	0.450521	0.6671	0.175809	14.3529	13.9779	FALSE
6h_DMSO	0h_DMSO	Q9UFG5	C19orf25	FALSE	0.232752	0.765354	0.871153	0.0599055	13.8107	13.5779	FALSE
6h_DMSO	0h_DMSO	Q9UNZ5	C19orf53	FALSE	0.0308235	0.846879	0.916944	0.037657	17.0207	16.9899	FALSE
6h_DMSO	0h_DMSO	Q13901	C1D	FALSE	-0.124213	0.702897	0.830288	0.0807711	14.8895	15.0137	FALSE
6h_DMSO	0h_DMSO	Q6ZSJ8	C1orf122	FALSE	-0.256901	0.864876	0.926433	0.0331861	8.52933	8.78623	FALSE
6h_DMSO	0h_DMSO	Q8IYL3	C1orf174	FALSE	0.381246	0.461848	0.675747	0.170216	13.2597	12.8784	FALSE
6h_DMSO	0h_DMSO	Q9H425	C1orf198	FALSE	-0.0717289	0.886906	0.93816	0.027723	9.36578	9.43751	FALSE
6h_DMSO	0h_DMSO	Q9BV19	C1orf50	FALSE	0.245621	0.873514	0.930534	0.0312675	12.1269	11.8812	FALSE
6h_DMSO	0h_DMSO	Q8N6N3	C1orf52	FALSE	0.309261	0.335902	0.59176	0.227854	15.7976	15.4884	FALSE
6h_DMSO	0h_DMSO	Q07021	C1QBP	FALSE	0.492553	0.25669	0.53389	0.272548	21.3673	20.8747	FALSE
6h_DMSO	0h_DMSO	Q86YS7	C2CD5	FALSE	-1.40142	0.311727	0.573298	0.241619	10.6129	12.0143	FALSE
6h_DMSO	0h_DMSO	Q9BVC5	C2orf49	FALSE	0.0167592	0.953726	0.972435	0.0121393	13.8273	13.8106	FALSE
6h_DMSO	0h_DMSO	Q3KRA6	C2orf76	FALSE	0.62341	0.699417	0.827931	0.082006	10.3977	9.77431	FALSE
6h_DMSO	0h_DMSO	Q5JPI3	C3orf38	FALSE	-1.5886	0.157765	0.451985	0.344876	11.3311	12.9197	FALSE
6h_DMSO	0h_DMSO	C4AMC7;Q6VEQ5	C4AMC7;Q6VEQ5	FALSE	0.0106431	0.982671	0.98824	0.00513749	15.6716	15.6609	FALSE
6h_DMSO	0h_DMSO	Q49AR2	C5orf22	FALSE	-0.401584	0.682144	0.820698	0.0858167	10.2434	10.645	FALSE
6h_DMSO	0h_DMSO	Q7Z6I8	C5orf24	FALSE	-3.31179	0.484224	0.691311	0.160326	5.6583	8.97009	FALSE
6h_DMSO	0h_DMSO	Q9H7E9	C8orf33	FALSE	0.0693412	0.697389	0.827029	0.0824793	16.4197	16.3503	FALSE
6h_DMSO	0h_DMSO	Q9NZ63	C9orf78	FALSE	-0.124798	0.603378	0.772655	0.112014	16.4339	16.5587	TRUE
6h_DMSO	0h_DMSO	Q9H8G2	CAAP1	FALSE	-2.20775	0.205024	0.499693	0.301296	7.30906	9.51681	FALSE
6h_DMSO	0h_DMSO	Q9Y376	CAB39	FALSE	0.081734	0.18966	0.485279	0.314008	17.9174	17.8356	FALSE
6h_DMSO	0h_DMSO	Q9Y6J0	CABIN1	FALSE	0.0781898	0.9276	0.959294	0.0180484	8.78672	8.70853	FALSE
6h_DMSO	0h_DMSO	Q5VU97	CACHD1	FALSE	-0.200247	0.955811	0.972829	0.0119636	7.21946	7.41971	FALSE
6h_DMSO	0h_DMSO	Q8WUQ7	CACTIN	FALSE	-2.01455	0.260576	0.53862	0.268717	10.5572	12.5718	FALSE
6h_DMSO	0h_DMSO	Q86Y37	CACUL1	FALSE	1.68978	0.330973	0.587552	0.230953	9.34519	7.6554	FALSE
6h_DMSO	0h_DMSO	Q9HB71	CACYBP	FALSE	0.3399	0.0807148	0.386328	0.413044	21.5736	21.2337	TRUE
6h_DMSO	0h_DMSO	P27708	CAD	FALSE	-1.02217	0.0332502	0.337359	0.471908	18.1583	19.1805	TRUE
6h_DMSO	0h_DMSO	Q8NFZ8	CADM4	FALSE	0.34914	0.622103	0.785128	0.10506	12.1283	11.7791	FALSE
6h_DMSO	0h_DMSO	Q13137	CALCOCO2	FALSE	-0.419962	0.193512	0.488787	0.31088	11.3454	11.7654	FALSE
6h_DMSO	0h_DMSO	Q05682	CALD1	FALSE	0.194321	0.338921	0.595034	0.225458	18.2794	18.0851	FALSE
6h_DMSO	0h_DMSO	P27482	CALML3	FALSE	0.24488	0.319313	0.578801	0.237471	21.0639	20.8191	FALSE
6h_DMSO	0h_DMSO	Q9NZT1	CALML5	FALSE	0.600039	0.695669	0.826013	0.0830129	17.6782	17.0782	FALSE
6h_DMSO	0h_DMSO	P27797	CALR	FALSE	0.673517	0.0910687	0.394566	0.40388	20.867	20.1934	FALSE
6h_DMSO	0h_DMSO	O43852	CALU	FALSE	0.224743	0.501111	0.703372	0.152815	17.1707	16.946	FALSE
6h_DMSO	0h_DMSO	Q8IU85	CAMK1D	FALSE	-0.293652	0.530665	0.725362	0.139445	12.8826	13.1763	FALSE
6h_DMSO	0h_DMSO	Q13557	CAMK2D	FALSE	-0.531656	0.146444	0.439832	0.356713	18.9235	19.4551	FALSE
6h_DMSO	0h_DMSO	Q13555	CAMK2G	FALSE	0.985086	0.440741	0.66025	0.180292	12.2665	11.2814	FALSE
6h_DMSO	0h_DMSO	Q96RR4	CAMKK2	FALSE	-0.855569	0.0935513	0.394566	0.40388	13.1871	14.0427	FALSE
6h_DMSO	0h_DMSO	Q5T5Y3	CAMSAP1	FALSE	0.0977831	0.915616	0.952902	0.0209519	10.8174	10.7196	FALSE
6h_DMSO	0h_DMSO	Q86VP6	CAND1	FALSE	-0.341033	0.0773892	0.381639	0.418347	19.1956	19.5366	TRUE
6h_DMSO	0h_DMSO	P27824	CANX	FALSE	0.433558	0.0897362	0.394315	0.404156	20.2133	19.7798	FALSE
6h_DMSO	0h_DMSO	Q01518	CAP1	FALSE	0.179506	0.358683	0.604655	0.218492	20.7425	20.563	FALSE
6h_DMSO	0h_DMSO	P40123	CAP2	FALSE	0.875356	0.0485599	0.362393	0.44082	14.3587	13.4834	FALSE
6h_DMSO	0h_DMSO	P40121	CAPG	FALSE	0.0461723	0.633182	0.791786	0.101392	17.7348	17.6886	TRUE
6h_DMSO	0h_DMSO	P07384	CAPN1	FALSE	-0.290523	0.261432	0.539187	0.26826	18.335	18.6255	FALSE
6h_DMSO	0h_DMSO	P17655	CAPN2	FALSE	0.369743	0.19149	0.486652	0.312782	14.4483	14.0785	FALSE
6h_DMSO	0h_DMSO	P04632	CAPNS1	FALSE	0.325511	0.113378	0.409926	0.387294	18.7811	18.4556	FALSE
6h_DMSO	0h_DMSO	Q14444	CAPRIN1	FALSE	0.551464	0.0535756	0.366494	0.435933	21.4416	20.8901	FALSE
6h_DMSO	0h_DMSO	P52907	CAPZA1	FALSE	0.324904	0.128682	0.423828	0.372811	22.1591	21.8342	FALSE
6h_DMSO	0h_DMSO	P47755	CAPZA2	FALSE	0.274036	0.289263	0.561619	0.250558	18.0592	17.7852	FALSE
6h_DMSO	0h_DMSO	P47756	CAPZB	FALSE	0.276339	0.104035	0.401011	0.396844	20.7457	20.4693	TRUE
6h_DMSO	0h_DMSO	Q9BXL7	CARD11	FALSE	0.0460474	0.832191	0.908587	0.0416333	12.2589	12.2129	FALSE
6h_DMSO	0h_DMSO	Q96LW7	CARD19	FALSE	-2.10354	0.195311	0.490815	0.309082	11.3415	13.445	FALSE
6h_DMSO	0h_DMSO	Q9Y2G2	CARD8	FALSE	-0.455872	0.754266	0.864343	0.063314	8.72827	9.18414	FALSE
6h_DMSO	0h_DMSO	Q9Y2V2	CARHSP1	FALSE	0.529066	0.102404	0.400019	0.397919	21.0193	20.4902	FALSE
6h_DMSO	0h_DMSO	Q86X55	CARM1	FALSE	-0.634786	0.0688906	0.378165	0.422318	17.0545	17.6893	TRUE
6h_DMSO	0h_DMSO	Q6F5E8	CARMIL2	FALSE	0.0110615	0.972106	0.983175	0.00736908	12.6965	12.6855	FALSE
6h_DMSO	0h_DMSO	Q8N4J0	CARNMT1	FALSE	-1.34855	0.150802	0.444047	0.352571	12.1908	13.5393	FALSE
6h_DMSO	0h_DMSO	P49589	CARS1	FALSE	-0.0275293	0.887918	0.938681	0.0274819	16.9167	16.9443	FALSE
6h_DMSO	0h_DMSO	Q9HA77	CARS2	FALSE	-0.485548	0.0294515	0.331809	0.479112	14.4706	14.9561	FALSE
6h_DMSO	0h_DMSO	O15234	CASC3	FALSE	-0.279843	0.204211	0.498995	0.301904	10.1766	10.4565	FALSE
6h_DMSO	0h_DMSO	O14936	CASK	FALSE	2.24479	0.0811184	0.38641	0.412952	12.4651	10.2203	FALSE
6h_DMSO	0h_DMSO	Q8WXE0	CASKIN2	FALSE	-0.035149	0.942094	0.96791	0.0141648	15.023	15.0582	FALSE
6h_DMSO	0h_DMSO	P31944	CASP14	FALSE	1.90484	0.599998	0.769783	0.113632	15.1794	13.2745	FALSE
6h_DMSO	0h_DMSO	P42575	CASP2	FALSE	-0.650637	0.0407731	0.353245	0.451923	16.486	17.1367	TRUE
6h_DMSO	0h_DMSO	P42574	CASP3	FALSE	0.424222	0.109932	0.40953	0.387714	16.8355	16.4113	FALSE
6h_DMSO	0h_DMSO	P55212	CASP6	FALSE	-6.03997	0.0149977	0.293967	0.531701	7.50013	13.5401	FALSE
6h_DMSO	0h_DMSO	P55210	CASP7	FALSE	0.368297	0.216575	0.511428	0.291216	15.6022	15.2339	FALSE
6h_DMSO	0h_DMSO	Q14790	CASP8	FALSE	1.0292	0.0867444	0.390311	0.408589	13.2094	12.1802	FALSE
6h_DMSO	0h_DMSO	P20810	CAST	FALSE	0.586124	0.160459	0.454452	0.342512	16.0257	15.4395	FALSE
6h_DMSO	0h_DMSO	Q13951	CBFB	FALSE	-0.0480748	0.674658	0.816097	0.0882581	18.2927	18.3407	TRUE
6h_DMSO	0h_DMSO	P22681	CBL	FALSE	0.150407	0.745822	0.859027	0.065993	16.8837	16.7333	FALSE
6h_DMSO	0h_DMSO	Q75N03	CBLL1	FALSE	-0.52696	0.464066	0.677346	0.169189	12.1165	12.6435	FALSE
6h_DMSO	0h_DMSO	P16152	CBR1	FALSE	0.286845	0.466045	0.679009	0.168124	15.7536	15.4668	FALSE
6h_DMSO	0h_DMSO	P35520	CBS	FALSE	0.0533304	0.824254	0.903936	0.0438624	16.5897	16.5364	FALSE
6h_DMSO	0h_DMSO	P83916	CBX1	FALSE	0.132143	0.315074	0.57574	0.239774	18.221	18.0888	TRUE
6h_DMSO	0h_DMSO	Q14781	CBX2	FALSE	-1.53639	0.0417009	0.35413	0.450837	13.4922	15.0285	TRUE
6h_DMSO	0h_DMSO	Q13185	CBX3	FALSE	0.377716	0.0934042	0.394566	0.40388	21.3541	20.9764	TRUE
6h_DMSO	0h_DMSO	O00257	CBX4	FALSE	3.04962	0.0542351	0.366494	0.435933	15.4945	12.4449	TRUE
6h_DMSO	0h_DMSO	P45973	CBX5	FALSE	0.110783	0.448208	0.665966	0.176548	20.5662	20.4554	FALSE
6h_DMSO	0h_DMSO	Q6P1N0	CC2D1A	FALSE	0.258856	0.234034	0.519245	0.284628	15.1576	14.8987	FALSE
6h_DMSO	0h_DMSO	Q5T0F9	CC2D1B	FALSE	0.79562	0.0294726	0.331809	0.479112	12.4603	11.6647	FALSE
6h_DMSO	0h_DMSO	Q8IX12	CCAR1	FALSE	0.121258	0.262125	0.539597	0.267931	17.6713	17.55	TRUE
6h_DMSO	0h_DMSO	Q8N163	CCAR2	FALSE	0.208612	0.23487	0.520035	0.283967	20.5837	20.3751	TRUE
6h_DMSO	0h_DMSO	Q8IWD4	CCDC117	FALSE	-3.3993	0.0552391	0.366494	0.435933	8.58014	11.9794	FALSE
6h_DMSO	0h_DMSO	Q8WUD4	CCDC12	FALSE	0.118433	0.671747	0.814872	0.0889104	16.7529	16.6344	TRUE
6h_DMSO	0h_DMSO	Q96CT7	CCDC124	FALSE	0.497604	0.0931786	0.394566	0.40388	18.5738	18.0762	FALSE
6h_DMSO	0h_DMSO	Q9H6E4	CCDC134	FALSE	-1.38057	0.198082	0.492413	0.307671	11.0366	12.4171	FALSE
6h_DMSO	0h_DMSO	A6NI56	CCDC154	FALSE	-5.61559	0.189572	0.485279	0.314008	6.85597	12.4716	FALSE
6h_DMSO	0h_DMSO	O60826	CCDC22	FALSE	0.190747	0.639722	0.795287	0.0994763	13.469	13.2783	FALSE
6h_DMSO	0h_DMSO	Q86WR0	CCDC25	FALSE	-0.581566	0.079669	0.386328	0.413044	15.9795	16.5611	FALSE
6h_DMSO	0h_DMSO	Q96MW1	CCDC43	FALSE	0.622886	0.193223	0.488685	0.310971	15.6135	14.9906	FALSE
6h_DMSO	0h_DMSO	Q96A33	CCDC47	FALSE	-0.495681	0.0438554	0.355362	0.449329	16.6773	17.173	FALSE
6h_DMSO	0h_DMSO	Q8IVM0	CCDC50	FALSE	-0.176468	0.896695	0.944044	0.0250078	10.2002	10.3767	FALSE
6h_DMSO	0h_DMSO	Q96ER9	CCDC51	FALSE	-0.444925	0.197897	0.492334	0.30774	14.4296	14.8745	FALSE
6h_DMSO	0h_DMSO	Q16204	CCDC6	FALSE	0.363075	0.0709469	0.380902	0.419187	17.1223	16.7592	FALSE
6h_DMSO	0h_DMSO	Q9H6F5	CCDC86	FALSE	0.0229642	0.916089	0.953211	0.0208109	17.3829	17.3599	FALSE
6h_DMSO	0h_DMSO	Q3V6T2	CCDC88A	FALSE	0.0288228	0.901079	0.945658	0.0242657	14.6103	14.5815	FALSE
6h_DMSO	0h_DMSO	Q9P219	CCDC88C	FALSE	2.78031	0.12787	0.422863	0.373801	10.5607	7.78035	FALSE
6h_DMSO	0h_DMSO	Q9Y3X0	CCDC9	FALSE	-0.0354061	0.924221	0.957627	0.0188036	14.8816	14.917	FALSE
6h_DMSO	0h_DMSO	Q9GZT6	CCDC90B	FALSE	-0.892245	0.378071	0.617854	0.209114	8.38591	9.27816	FALSE
6h_DMSO	0h_DMSO	Q567U6	CCDC93	FALSE	-0.830121	0.385793	0.62339	0.20524	12.0191	12.8492	FALSE
6h_DMSO	0h_DMSO	Q9BSQ5	CCM2	FALSE	-1.45556	0.271165	0.546587	0.26234	11.3177	12.7733	FALSE
6h_DMSO	0h_DMSO	P20248	CCNA2	FALSE	0.112681	0.815638	0.899293	0.0460988	13.634	13.5213	FALSE
6h_DMSO	0h_DMSO	P14635	CCNB1	FALSE	0.238979	0.49086	0.696196	0.157269	15.8911	15.6521	FALSE
6h_DMSO	0h_DMSO	O95067	CCNB2	FALSE	-0.374891	0.477757	0.686419	0.163411	13.4555	13.8304	FALSE
6h_DMSO	0h_DMSO	P24863	CCNC	FALSE	-2.50589	0.0575333	0.3673	0.434979	9.52458	12.0305	FALSE
6h_DMSO	0h_DMSO	P30281	CCND3	FALSE	-0.687058	0.175618	0.470023	0.327881	14.0133	14.7003	TRUE
6h_DMSO	0h_DMSO	P51946	CCNH	FALSE	-2.20381	0.170218	0.465295	0.332271	10.1608	12.3646	FALSE
6h_DMSO	0h_DMSO	O75909	CCNK	FALSE	0.0349551	0.883483	0.937101	0.0282136	16.164	16.129	FALSE
6h_DMSO	0h_DMSO	Q9UK58	CCNL1	FALSE	-0.00124778	0.999541	0.999544	0.000198289	9.08412	9.08537	FALSE
6h_DMSO	0h_DMSO	Q96S94	CCNL2	FALSE	-0.86309	0.307685	0.570488	0.243754	12.3862	13.2492	FALSE
6h_DMSO	0h_DMSO	O60563	CCNT1	FALSE	-0.122371	0.696657	0.826651	0.082678	15.239	15.3613	TRUE
6h_DMSO	0h_DMSO	Q8ND76	CCNY	FALSE	1.40068	0.357293	0.604655	0.218492	11.0952	9.69453	FALSE
6h_DMSO	0h_DMSO	O14618	CCS	FALSE	0.141132	0.684557	0.821651	0.0853127	20.2728	20.1316	FALSE
6h_DMSO	0h_DMSO	P78371	CCT2	FALSE	-0.277097	0.0686107	0.377933	0.422585	21.2151	21.4922	TRUE
6h_DMSO	0h_DMSO	P49368	CCT3	FALSE	-0.342854	0.0546669	0.366494	0.435933	21.5694	21.9123	TRUE
6h_DMSO	0h_DMSO	P50991	CCT4	FALSE	-0.373718	0.0302838	0.332436	0.478292	21.5198	21.8935	TRUE
6h_DMSO	0h_DMSO	P48643	CCT5	FALSE	-0.321179	0.0998762	0.397883	0.400244	20.5994	20.9206	FALSE
6h_DMSO	0h_DMSO	P40227	CCT6A	FALSE	-0.148117	0.198314	0.492423	0.307661	21.7169	21.865	FALSE
6h_DMSO	0h_DMSO	Q99832	CCT7	FALSE	-0.177936	0.148118	0.440844	0.355715	21.4474	21.6254	TRUE
6h_DMSO	0h_DMSO	P50990	CCT8	FALSE	-0.272881	0.173169	0.466926	0.330752	21.5582	21.8311	FALSE
6h_DMSO	0h_DMSO	P15391	CD19	FALSE	0.518345	0.0935745	0.394566	0.40388	16.8449	16.3265	FALSE
6h_DMSO	0h_DMSO	P20273	CD22	FALSE	0.362181	0.142758	0.435598	0.360914	15.7175	15.3553	FALSE
6h_DMSO	0h_DMSO	Q9HCU0	CD248	FALSE	-2.27179	0.0876995	0.390311	0.408589	7.4279	9.69969	FALSE
6h_DMSO	0h_DMSO	Q9Y5K6	CD2AP	FALSE	0.221209	0.233354	0.519199	0.284666	17.3669	17.1457	FALSE
6h_DMSO	0h_DMSO	O95400	CD2BP2	FALSE	-0.0949109	0.678496	0.818546	0.086957	15.8147	15.9096	TRUE
6h_DMSO	0h_DMSO	P28907	CD38	FALSE	1.1687	0.00417984	0.239112	0.621399	16.4413	15.2726	FALSE
6h_DMSO	0h_DMSO	P16070	CD44	FALSE	1.08304	0.0244562	0.3233	0.490394	20.5798	19.4968	FALSE
6h_DMSO	0h_DMSO	Q08722	CD47	FALSE	0.270985	0.381077	0.619279	0.208114	18.1249	17.8539	FALSE
6h_DMSO	0h_DMSO	P09326	CD48	FALSE	-1.77249	0.289023	0.561619	0.250558	13.3231	15.0956	FALSE
6h_DMSO	0h_DMSO	P19256	CD58	FALSE	0.593931	0.313117	0.574212	0.240928	11.7138	11.1199	FALSE
6h_DMSO	0h_DMSO	P08962	CD63	FALSE	-0.153111	0.830782	0.907861	0.0419806	9.10508	9.25819	FALSE
6h_DMSO	0h_DMSO	P21854	CD72	FALSE	2.12438	0.210583	0.504171	0.297422	12.335	10.2106	FALSE
6h_DMSO	0h_DMSO	P04233	CD74	FALSE	0.0803137	0.728508	0.848282	0.0714599	19.1228	19.0425	FALSE
6h_DMSO	0h_DMSO	P11912	CD79A	FALSE	-0.0386756	0.897276	0.944044	0.0250078	16.0106	16.0493	FALSE
6h_DMSO	0h_DMSO	P40259	CD79B	FALSE	-2.08875	0.133882	0.42933	0.367209	11.6036	13.6924	FALSE
6h_DMSO	0h_DMSO	P60033	CD81	FALSE	1.11099	0.0427066	0.355362	0.449329	16.1176	15.0066	FALSE
6h_DMSO	0h_DMSO	P21926	CD9	FALSE	0.448862	0.0835658	0.388528	0.410578	19.1684	18.7196	FALSE
6h_DMSO	0h_DMSO	P14209	CD99	FALSE	1.10322	0.0102261	0.287072	0.54201	13.7175	12.6142	FALSE
6h_DMSO	0h_DMSO	O75794	CDC123	FALSE	-0.398709	0.250202	0.530327	0.275456	15.5567	15.9554	FALSE
6h_DMSO	0h_DMSO	Q13042	CDC16	FALSE	-3.238	0.0142064	0.293426	0.532502	9.85504	13.093	FALSE
6h_DMSO	0h_DMSO	Q12834	CDC20	FALSE	-1.25775	0.417267	0.643722	0.191302	13.3755	14.6333	TRUE
6h_DMSO	0h_DMSO	Q9UJX2	CDC23	FALSE	-0.403851	0.16267	0.456892	0.340186	14.7199	15.1237	FALSE
6h_DMSO	0h_DMSO	Q8NHZ8	CDC26	FALSE	-2.49477	0.113137	0.409926	0.387294	11.9164	14.4112	FALSE
6h_DMSO	0h_DMSO	P30260	CDC27	FALSE	-0.779345	0.00184463	0.237957	0.623502	13.6296	14.409	TRUE
6h_DMSO	0h_DMSO	P49427	CDC34	FALSE	0.698393	0.130723	0.425379	0.371224	15.5718	14.8734	FALSE
6h_DMSO	0h_DMSO	Q16543	CDC37	FALSE	0.289004	0.285018	0.557126	0.254047	18.0796	17.7906	TRUE
6h_DMSO	0h_DMSO	O60508	CDC40	FALSE	-0.26159	0.0206509	0.309939	0.508724	14.787	15.0485	TRUE
6h_DMSO	0h_DMSO	P60953	CDC42	FALSE	0.559341	0.131686	0.426778	0.369798	16.7936	16.2343	FALSE
6h_DMSO	0h_DMSO	Q9H3Q1	CDC42EP4	FALSE	0.698184	0.671102	0.814706	0.0889991	9.34745	8.64926	FALSE
6h_DMSO	0h_DMSO	O75419	CDC45	FALSE	-1.99533	0.110939	0.40953	0.387714	13.2094	15.2047	TRUE
6h_DMSO	0h_DMSO	Q99459	CDC5L	FALSE	-0.11151	0.217523	0.51174	0.29095	18.8271	18.9386	TRUE
6h_DMSO	0h_DMSO	O00311	CDC7	FALSE	1.4942	0.401914	0.632148	0.199181	12.1605	10.6663	FALSE
6h_DMSO	0h_DMSO	Q6P1J9	CDC73	FALSE	-0.398631	0.0656294	0.375254	0.425674	16.4655	16.8641	TRUE
6h_DMSO	0h_DMSO	Q69YH5	CDCA2	FALSE	-0.0537844	0.848981	0.918124	0.0370986	15.2644	15.3182	TRUE
6h_DMSO	0h_DMSO	Q99618	CDCA3	FALSE	-0.365954	0.787869	0.883411	0.0538373	10.0834	10.4494	FALSE
6h_DMSO	0h_DMSO	Q96FF9	CDCA5	FALSE	-0.196829	0.558135	0.742588	0.129252	15.7781	15.9749	FALSE
6h_DMSO	0h_DMSO	Q96GN5	CDCA7L	FALSE	-0.0148408	0.98172	0.987973	0.00525474	14.0418	14.0567	TRUE
6h_DMSO	0h_DMSO	Q53HL2	CDCA8	FALSE	0.525068	0.153144	0.445135	0.351508	15.6747	15.1496	TRUE
6h_DMSO	0h_DMSO	P19022	CDH2	FALSE	0.51853	0.494051	0.698228	0.156003	15.1993	14.6808	FALSE
6h_DMSO	0h_DMSO	O14735	CDIPT	FALSE	-1.50651	0.121004	0.416351	0.38054	10.6423	12.1488	FALSE
6h_DMSO	0h_DMSO	P06493	CDK1	FALSE	-0.334553	0.127713	0.422863	0.373801	20.2906	20.6251	FALSE
6h_DMSO	0h_DMSO	P21127	CDK11B	FALSE	-0.092514	0.268533	0.544437	0.264053	17.107	17.1996	TRUE
6h_DMSO	0h_DMSO	Q9NYV4	CDK12	FALSE	1.03994	0.0428909	0.355362	0.449329	14.8537	13.8137	FALSE
6h_DMSO	0h_DMSO	Q14004	CDK13	FALSE	-0.90473	0.0720971	0.380902	0.419187	14.5794	15.4842	FALSE
6h_DMSO	0h_DMSO	O94921	CDK14	FALSE	-1.11181	0.429724	0.65105	0.186386	8.86839	9.9802	FALSE
6h_DMSO	0h_DMSO	Q00537	CDK17	FALSE	-2.26114	0.0360751	0.346299	0.460549	8.47512	10.7363	FALSE
6h_DMSO	0h_DMSO	Q9BWU1	CDK19	FALSE	-0.127466	0.814675	0.898415	0.0465232	10.833	10.9605	FALSE
6h_DMSO	0h_DMSO	P24941	CDK2	FALSE	-0.277142	0.302604	0.568091	0.245582	15.9834	16.2606	TRUE
6h_DMSO	0h_DMSO	O14519	CDK2AP1	FALSE	0.206674	0.640826	0.795675	0.0992642	14.4428	14.2361	TRUE
6h_DMSO	0h_DMSO	P11802	CDK4	FALSE	-0.842695	0.0742784	0.380902	0.419187	14.9994	15.8421	TRUE
6h_DMSO	0h_DMSO	Q00535	CDK5	FALSE	-0.551934	0.194061	0.489141	0.310566	15.2148	15.7668	TRUE
6h_DMSO	0h_DMSO	Q96SZ6	CDK5RAP1	FALSE	0.0392892	0.945789	0.96959	0.0134119	10.5795	10.5402	FALSE
6h_DMSO	0h_DMSO	Q96JB5	CDK5RAP3	FALSE	0.0769562	0.679975	0.819432	0.0864868	17.3124	17.2355	FALSE
6h_DMSO	0h_DMSO	Q00534	CDK6	FALSE	-0.41279	0.198813	0.493147	0.307024	15.3242	15.737	TRUE
6h_DMSO	0h_DMSO	P50613	CDK7	FALSE	-0.37548	0.241132	0.523838	0.280803	13.2107	13.5862	FALSE
6h_DMSO	0h_DMSO	P50750	CDK9	FALSE	-0.221879	0.0540102	0.366494	0.435933	16.567	16.7889	TRUE
6h_DMSO	0h_DMSO	Q5VV42	CDKAL1	FALSE	-0.407439	0.133118	0.428948	0.367596	12.7814	13.1889	FALSE
6h_DMSO	0h_DMSO	Q9NXV6	CDKN2AIP	FALSE	0.139965	0.571311	0.752947	0.123236	16.9367	16.7967	TRUE
6h_DMSO	0h_DMSO	Q96HQ2	CDKN2AIPNL	FALSE	-0.515427	0.146504	0.439832	0.356713	15.4496	15.965	FALSE
6h_DMSO	0h_DMSO	Q15517	CDSN	FALSE	2.16776	0.488095	0.694147	0.158549	14.4807	12.313	FALSE
6h_DMSO	0h_DMSO	Q9UKY7	CDV3	FALSE	0.54362	0.0517092	0.366494	0.435933	20.2155	19.6719	FALSE
6h_DMSO	0h_DMSO	Q9Y232	CDYL	FALSE	-0.740554	0.553866	0.74003	0.13075	13.616	14.3565	TRUE
6h_DMSO	0h_DMSO	P49715	CEBPA	FALSE	-1.29315	0.000181655	0.208983	0.679888	18.7015	19.9946	TRUE
6h_DMSO	0h_DMSO	P17676	CEBPB	FALSE	4.5024	0.123866	0.418912	0.377877	11.1408	6.63842	TRUE
6h_DMSO	0h_DMSO	Q03701	CEBPZ	FALSE	-1.88265	0.368129	0.611618	0.21352	12.3956	14.2782	FALSE
6h_DMSO	0h_DMSO	Q92879	CELF1	FALSE	-0.20643	0.511746	0.710292	0.148563	16.4479	16.6544	TRUE
6h_DMSO	0h_DMSO	O95319	CELF2	FALSE	0.496873	0.0726009	0.380902	0.419187	19.4341	18.9372	FALSE
6h_DMSO	0h_DMSO	Q9UHN6	CEMIP2	FALSE	-0.468886	0.534732	0.726993	0.13847	8.89718	9.36607	FALSE
6h_DMSO	0h_DMSO	Q03188	CENPC	FALSE	0.247971	0.127978	0.422863	0.373801	11.997	11.749	FALSE
6h_DMSO	0h_DMSO	Q02224	CENPE	FALSE	0.752087	0.568138	0.750108	0.124876	12.316	11.5639	FALSE
6h_DMSO	0h_DMSO	P49454	CENPF	FALSE	0.146902	0.559441	0.742732	0.129168	13.548	13.4011	FALSE
6h_DMSO	0h_DMSO	Q9H3R5	CENPH	FALSE	-0.173675	0.70478	0.831201	0.080294	14.4708	14.6445	FALSE
6h_DMSO	0h_DMSO	Q9NSP4	CENPM	FALSE	-1.00011	0.36302	0.608382	0.215824	12.5565	13.5567	FALSE
6h_DMSO	0h_DMSO	Q8N2Z9	CENPS	FALSE	0.513436	0.703253	0.830476	0.0806731	10.5702	10.0568	FALSE
6h_DMSO	0h_DMSO	Q71F23	CENPU	FALSE	-2.11431	0.399768	0.631749	0.199455	8.51816	10.6325	FALSE
6h_DMSO	0h_DMSO	Q7Z7K6	CENPV	FALSE	-2.14651	0.36918	0.612436	0.21294	13.2801	15.4266	FALSE
6h_DMSO	0h_DMSO	Q5SW79	CEP170	FALSE	0.518923	0.0950203	0.394566	0.40388	16.8997	16.3807	FALSE
6h_DMSO	0h_DMSO	Q9BYV8	CEP41	FALSE	-0.413395	0.800176	0.889168	0.0510161	10.9792	11.3926	FALSE
6h_DMSO	0h_DMSO	O95684	CEP43	FALSE	0.138327	0.829203	0.90705	0.0423687	14.3759	14.2376	FALSE
6h_DMSO	0h_DMSO	Q53EZ4	CEP55	FALSE	0.56621	0.504808	0.705409	0.151559	13.9471	13.3809	FALSE
6h_DMSO	0h_DMSO	Q5JTW2	CEP78	FALSE	-1.95177	0.379975	0.618632	0.208567	7.9201	9.87187	FALSE
6h_DMSO	0h_DMSO	Q8IW35	CEP97	FALSE	-0.0798978	0.85447	0.921481	0.0355138	11.7567	11.8366	FALSE
6h_DMSO	0h_DMSO	Q9Y6K0	CEPT1	FALSE	-1.22505	0.102058	0.399707	0.398258	11.2826	12.5077	FALSE
6h_DMSO	0h_DMSO	Q96G23	CERS2	FALSE	-1.42298	0.130282	0.424777	0.371839	12.4812	13.9042	FALSE
6h_DMSO	0h_DMSO	Q9Y5P4	CERT1	FALSE	-0.40845	0.659442	0.807243	0.092996	12.6803	13.0887	FALSE
6h_DMSO	0h_DMSO	P41208	CETN2	FALSE	0.732198	0.86203	0.924298	0.034188	8.66956	7.93736	FALSE
6h_DMSO	0h_DMSO	Q9Y6A4	CFAP20	FALSE	-0.409431	0.0251891	0.3233	0.490394	16.4165	16.826	FALSE
6h_DMSO	0h_DMSO	P57076	CFAP298	FALSE	-0.921467	0.707584	0.833592	0.0790465	11.6461	12.5675	FALSE
6h_DMSO	0h_DMSO	Q9P2B7	CFAP97	FALSE	-4.61594	0.103082	0.400179	0.397746	8.55482	13.1708	FALSE
6h_DMSO	0h_DMSO	Q9UEE9	CFDP1	FALSE	0.0248375	0.920848	0.956134	0.0194811	16.2634	16.2385	TRUE
6h_DMSO	0h_DMSO	P23528	CFL1	FALSE	0.598976	0.0886745	0.392317	0.406363	23.1791	22.5801	FALSE
6h_DMSO	0h_DMSO	Q8N884	CGAS	FALSE	0.665107	0.0673646	0.376377	0.424377	13.9541	13.289	FALSE
6h_DMSO	0h_DMSO	Q9UFW8	CGGBP1	FALSE	-0.0546919	0.808275	0.893772	0.0487732	17.6429	17.6976	TRUE
6h_DMSO	0h_DMSO	Q8WUX2	CHAC2	FALSE	-1.68378	0.206578	0.500605	0.300505	9.63617	11.3199	FALSE
6h_DMSO	0h_DMSO	Q13111	CHAF1A	FALSE	0.138429	0.578204	0.756583	0.121143	16.1608	16.0223	TRUE
6h_DMSO	0h_DMSO	Q13112	CHAF1B	FALSE	-0.0258167	0.886366	0.937999	0.0277977	15.713	15.7388	TRUE
6h_DMSO	0h_DMSO	Q96JM3	CHAMP1	FALSE	0.151798	0.524973	0.720077	0.142621	17.4733	17.3215	TRUE
6h_DMSO	0h_DMSO	Q96BP2	CHCHD1	FALSE	0.243739	0.642394	0.796634	0.0987413	13.8185	13.5748	FALSE
6h_DMSO	0h_DMSO	Q9Y6H1	CHCHD2	FALSE	0.751983	0.0223562	0.314745	0.502042	18.4699	17.7179	FALSE
6h_DMSO	0h_DMSO	Q9NX63	CHCHD3	FALSE	0.0959659	0.65604	0.80435	0.0945548	18.613	18.517	FALSE
6h_DMSO	0h_DMSO	Q9BRQ6	CHCHD6	FALSE	-0.892605	0.486714	0.693694	0.158832	9.26369	10.1563	FALSE
6h_DMSO	0h_DMSO	O14646	CHD1	FALSE	-0.0872765	0.502044	0.704135	0.152344	16.9782	17.0655	TRUE
6h_DMSO	0h_DMSO	Q86WJ1	CHD1L	FALSE	-0.614816	0.0571246	0.3673	0.434979	13.6341	14.2489	FALSE
6h_DMSO	0h_DMSO	O14647	CHD2	FALSE	-0.539897	0.313736	0.574846	0.240448	13.2074	13.7473	FALSE
6h_DMSO	0h_DMSO	Q12873	CHD3	FALSE	-0.302349	0.217748	0.511826	0.290878	15.1921	15.4944	TRUE
6h_DMSO	0h_DMSO	Q14839	CHD4	FALSE	-0.119379	0.2949	0.564982	0.247965	19.283	19.4023	TRUE
6h_DMSO	0h_DMSO	Q8TD26	CHD6	FALSE	0.12674	0.913324	0.951248	0.0217063	9.06645	8.93971	FALSE
6h_DMSO	0h_DMSO	Q9P2D1	CHD7	FALSE	-0.587681	0.0557719	0.366494	0.435933	14.653	15.2406	TRUE
6h_DMSO	0h_DMSO	Q9HCK8	CHD8	FALSE	-2.16966	0.398922	0.631749	0.199455	12.2067	14.3764	TRUE
6h_DMSO	0h_DMSO	O14757	CHEK1	FALSE	-0.662527	0.0837414	0.388528	0.410578	14.8309	15.4934	TRUE
6h_DMSO	0h_DMSO	O96017	CHEK2	FALSE	-0.693682	0.0436544	0.355362	0.449329	13.843	14.5366	TRUE
6h_DMSO	0h_DMSO	Q8IWX8	CHERP	FALSE	0.268776	0.0719726	0.380902	0.419187	18.5095	18.2407	TRUE
6h_DMSO	0h_DMSO	Q9BWS9	CHID1	FALSE	-1.87306	0.333625	0.58898	0.229899	14.2294	16.1024	FALSE
6h_DMSO	0h_DMSO	P35790	CHKA	FALSE	1.5394	0.29334	0.563605	0.249025	12.1019	10.5625	FALSE
6h_DMSO	0h_DMSO	Q9BRJ6	CHLSN	FALSE	-0.133388	0.494353	0.698228	0.156003	13.4657	13.5991	FALSE
6h_DMSO	0h_DMSO	P24386	CHM	FALSE	-2.65021	0.274349	0.549588	0.259963	8.94715	11.5974	FALSE
6h_DMSO	0h_DMSO	Q9HD42	CHMP1A	FALSE	0.480447	0.0572187	0.3673	0.434979	16.0297	15.5493	FALSE
6h_DMSO	0h_DMSO	Q7LBR1	CHMP1B	FALSE	-0.0675052	0.912837	0.950923	0.0218545	16.3998	16.4673	FALSE
6h_DMSO	0h_DMSO	O43633	CHMP2A	FALSE	0.0950478	0.778633	0.878516	0.0562502	17.1813	17.0863	FALSE
6h_DMSO	0h_DMSO	Q9UQN3	CHMP2B	FALSE	0.0319175	0.920875	0.956134	0.0194811	14.9963	14.9644	FALSE
6h_DMSO	0h_DMSO	Q9Y3E7	CHMP3	FALSE	0.260178	0.44889	0.666103	0.176458	12.828	12.5679	FALSE
6h_DMSO	0h_DMSO	Q9BY43	CHMP4A	FALSE	0.481394	0.153426	0.445717	0.350941	16.4976	16.0162	FALSE
6h_DMSO	0h_DMSO	Q9H444	CHMP4B	FALSE	0.391019	0.170913	0.465381	0.332191	17.6944	17.3034	TRUE
6h_DMSO	0h_DMSO	Q9NZZ3	CHMP5	FALSE	0.152038	0.333302	0.588767	0.230057	17.9201	17.7681	FALSE
6h_DMSO	0h_DMSO	Q8WUX9	CHMP7	FALSE	0.220693	0.0377858	0.351599	0.453952	14.824	14.6033	FALSE
6h_DMSO	0h_DMSO	Q9UHD1	CHORDC1	FALSE	-0.10433	0.782761	0.88102	0.0550141	19.8379	19.9422	TRUE
6h_DMSO	0h_DMSO	Q99653	CHP1	FALSE	0.695461	0.221198	0.512198	0.290562	16.5089	15.8135	FALSE
6h_DMSO	0h_DMSO	Q9NRG0	CHRAC1	FALSE	0.447382	0.334304	0.58974	0.229339	18.7237	18.2763	TRUE
6h_DMSO	0h_DMSO	Q8WVB6	CHTF18	FALSE	-0.553838	0.04768	0.361679	0.441677	14.137	14.6908	FALSE
6h_DMSO	0h_DMSO	P0CG13	CHTF8	FALSE	-3.14875	0.190472	0.485636	0.313689	10.4936	13.6423	FALSE
6h_DMSO	0h_DMSO	Q9Y3Y2	CHTOP	FALSE	0.0965749	0.497049	0.700211	0.154771	16.323	16.2264	FALSE
6h_DMSO	0h_DMSO	O15111	CHUK	FALSE	-1.28951	0.305627	0.570488	0.243754	10.101	11.3905	FALSE
6h_DMSO	0h_DMSO	Q8WUH1	CHURC1	FALSE	-1.22575	0.402572	0.632488	0.198948	9.86052	11.0863	FALSE
6h_DMSO	0h_DMSO	O76071	CIAO1	FALSE	-0.897915	0.336936	0.592893	0.227023	15.8977	16.7957	FALSE
6h_DMSO	0h_DMSO	Q9H5X1	CIAO2A	FALSE	-0.290036	0.512081	0.710305	0.148555	14.399	14.6891	FALSE
6h_DMSO	0h_DMSO	Q9Y3D0	CIAO2B	FALSE	-0.0179539	0.936719	0.964692	0.0156113	18.1098	18.1278	FALSE
6h_DMSO	0h_DMSO	Q6FI81	CIAPIN1	FALSE	0.35543	0.0330506	0.337359	0.471908	18.8086	18.4532	TRUE
6h_DMSO	0h_DMSO	Q99828	CIB1	FALSE	-0.423693	0.781033	0.880124	0.055456	8.6113	9.035	FALSE
6h_DMSO	0h_DMSO	Q96RK0	CIC	FALSE	1.23328	0.461507	0.675613	0.170302	9.32153	8.08824	FALSE
6h_DMSO	0h_DMSO	Q8TCG1	CIP2A	FALSE	-0.845654	0.0366115	0.347392	0.45918	16.0032	16.8488	FALSE
6h_DMSO	0h_DMSO	Q14011	CIRBP	FALSE	0.811263	0.10403	0.401011	0.396844	20.7442	19.933	FALSE
6h_DMSO	0h_DMSO	Q9NZ45	CISD1	FALSE	-0.275071	0.632914	0.791786	0.101392	15.4173	15.6923	FALSE
6h_DMSO	0h_DMSO	Q8N5K1	CISD2	FALSE	0.106737	0.352779	0.601245	0.220949	17.368	17.2612	FALSE
6h_DMSO	0h_DMSO	O14578	CIT	FALSE	-0.31797	0.199187	0.493458	0.30675	12.3922	12.7102	FALSE
6h_DMSO	0h_DMSO	Q9ULV3	CIZ1	FALSE	0.132117	0.600229	0.769896	0.113568	14.1014	13.9693	TRUE
6h_DMSO	0h_DMSO	Q8WWK9	CKAP2	FALSE	-0.0353924	0.950101	0.971098	0.0127371	11.8013	11.8367	FALSE
6h_DMSO	0h_DMSO	Q07065	CKAP4	FALSE	0.497649	0.181435	0.476728	0.321729	19.7197	19.222	FALSE
6h_DMSO	0h_DMSO	Q14008	CKAP5	FALSE	0.23089	0.185901	0.482151	0.316817	18.4307	18.1998	FALSE
6h_DMSO	0h_DMSO	P61024	CKS1B	FALSE	-0.101084	0.837243	0.912529	0.0397531	13.6138	13.7149	FALSE
6h_DMSO	0h_DMSO	P33552	CKS2	FALSE	0.395686	0.196751	0.491559	0.308424	14.9867	14.5911	TRUE
6h_DMSO	0h_DMSO	Q7Z460	CLASP1	FALSE	0.202411	0.226672	0.5146	0.28853	17.934	17.7316	FALSE
6h_DMSO	0h_DMSO	O75122	CLASP2	FALSE	-0.0402818	0.842994	0.915246	0.0384621	15.3399	15.3801	FALSE
6h_DMSO	0h_DMSO	Q8N2M8	CLASRP	FALSE	0.175822	0.754035	0.864343	0.063314	9.81735	9.64153	FALSE
6h_DMSO	0h_DMSO	Q96S66	CLCC1	FALSE	-0.650357	0.348664	0.599777	0.22201	11.1859	11.8362	FALSE
6h_DMSO	0h_DMSO	P51798	CLCN7	FALSE	-1.23339	0.205732	0.50052	0.300578	11.7479	12.9813	FALSE
6h_DMSO	0h_DMSO	Q9Y240	CLEC11A	FALSE	-0.301466	0.473666	0.683624	0.165183	14.5142	14.8156	FALSE
6h_DMSO	0h_DMSO	O00299	CLIC1	FALSE	0.395525	0.0565987	0.366808	0.435561	21.3944	20.9989	FALSE
6h_DMSO	0h_DMSO	Q9Y696	CLIC4	FALSE	0.0849303	0.744773	0.858184	0.0664196	15.5984	15.5135	FALSE
6h_DMSO	0h_DMSO	Q14677	CLINT1	FALSE	0.175154	0.435523	0.65586	0.183189	17.8468	17.6717	FALSE
6h_DMSO	0h_DMSO	P30622	CLIP1	FALSE	-0.151419	0.697471	0.827029	0.0824793	17.3394	17.4909	FALSE
6h_DMSO	0h_DMSO	Q9UDT6	CLIP2	FALSE	-0.156008	0.689242	0.823366	0.0844069	14.9371	15.0931	FALSE
6h_DMSO	0h_DMSO	P49761	CLK3	FALSE	-2.02968	0.212448	0.506002	0.295848	10.795	12.8247	FALSE
6h_DMSO	0h_DMSO	Q9NWW5	CLN6	FALSE	-5.43042	0.0983494	0.397367	0.400808	10.8771	16.3075	FALSE
6h_DMSO	0h_DMSO	P54105	CLNS1A	FALSE	0.610588	0.0517207	0.366494	0.435933	19.391	18.7804	TRUE
6h_DMSO	0h_DMSO	Q92989	CLP1	FALSE	-0.227773	0.238251	0.521342	0.282877	17.6577	17.8854	FALSE
6h_DMSO	0h_DMSO	Q9H078	CLPB	FALSE	-0.332103	0.247554	0.529719	0.275954	14.703	15.0351	FALSE
6h_DMSO	0h_DMSO	Q16740	CLPP	FALSE	-0.373047	0.152152	0.444851	0.351785	15.6763	16.0494	FALSE
6h_DMSO	0h_DMSO	O96005	CLPTM1	FALSE	-1.47554	0.427193	0.650058	0.187048	10.8513	12.3269	FALSE
6h_DMSO	0h_DMSO	Q96KA5	CLPTM1L	FALSE	-0.166149	0.909431	0.949748	0.0223914	10.8742	11.0404	FALSE
6h_DMSO	0h_DMSO	O76031	CLPX	FALSE	-0.614903	0.000530315	0.21487	0.667824	16.3945	17.0094	FALSE
6h_DMSO	0h_DMSO	Q9HAW4	CLSPN	FALSE	-0.539009	0.0221308	0.313886	0.503227	11.8819	12.4209	FALSE
6h_DMSO	0h_DMSO	P09496	CLTA	FALSE	0.506527	0.0904911	0.394566	0.40388	19.9129	19.4064	FALSE
6h_DMSO	0h_DMSO	P09497	CLTB	FALSE	0.292118	0.325562	0.583246	0.234148	16.6753	16.3832	FALSE
6h_DMSO	0h_DMSO	Q00610	CLTC	FALSE	-0.323864	0.0848972	0.389087	0.409954	20.6638	20.9877	FALSE
6h_DMSO	0h_DMSO	O75153	CLUH	FALSE	-0.370367	0.10567	0.403184	0.394496	18.3824	18.7527	FALSE
6h_DMSO	0h_DMSO	Q8NFW8	CMAS	FALSE	-0.218691	0.343082	0.597798	0.223446	15.4246	15.6433	TRUE
6h_DMSO	0h_DMSO	Q7Z7K0	CMC1	FALSE	0.105042	0.851421	0.919955	0.0362336	15.8443	15.7393	FALSE
6h_DMSO	0h_DMSO	Q8IY22	CMIP	FALSE	0.0523784	0.955216	0.972446	0.0121345	14.3735	14.3211	FALSE
6h_DMSO	0h_DMSO	P30085	CMPK1	FALSE	0.101577	0.389247	0.626202	0.203286	18.1447	18.0431	TRUE
6h_DMSO	0h_DMSO	Q9BQ75	CMSS1	FALSE	-0.324598	0.405443	0.635058	0.197187	16.1415	16.4661	FALSE
6h_DMSO	0h_DMSO	Q9NX76	CMTM6	FALSE	-2.01609	0.39884	0.631749	0.199455	13.14	15.1561	FALSE
6h_DMSO	0h_DMSO	Q8N1G2	CMTR1	FALSE	-0.413293	0.0147304	0.29349	0.532406	15.3108	15.7241	TRUE
6h_DMSO	0h_DMSO	P62633	CNBP	FALSE	0.296131	0.26673	0.543453	0.264838	16.0722	15.7761	FALSE
6h_DMSO	0h_DMSO	Q96KP4	CNDP2	FALSE	-0.184537	0.169983	0.465295	0.332271	19.3284	19.5129	TRUE
6h_DMSO	0h_DMSO	Q8N9A8	CNEP1R1	FALSE	0.428398	0.587074	0.760988	0.118622	10.3068	9.87845	FALSE
6h_DMSO	0h_DMSO	Q15417	CNN3	FALSE	0.0859759	0.655354	0.803873	0.0948123	18.5396	18.4536	FALSE
6h_DMSO	0h_DMSO	A5YKK6	CNOT1	FALSE	-0.38376	0.0131923	0.290553	0.536774	17.5839	17.9677	FALSE
6h_DMSO	0h_DMSO	Q9H9A5	CNOT10	FALSE	-1.00525	0.0945551	0.394566	0.40388	12.9308	13.9361	FALSE
6h_DMSO	0h_DMSO	Q9UKZ1	CNOT11	FALSE	0.332114	0.115396	0.411215	0.385931	15.7951	15.463	FALSE
6h_DMSO	0h_DMSO	Q9NZN8	CNOT2	FALSE	-0.373357	0.0559316	0.366494	0.435933	15.4894	15.8628	FALSE
6h_DMSO	0h_DMSO	O75175	CNOT3	FALSE	0.0344527	0.933282	0.96278	0.016473	16.4599	16.4254	FALSE
6h_DMSO	0h_DMSO	O95628	CNOT4	FALSE	0.535198	0.406766	0.635667	0.196771	12.6415	12.1063	FALSE
6h_DMSO	0h_DMSO	Q9ULM6	CNOT6	FALSE	-1.14056	0.168891	0.463786	0.333682	14.204	15.3446	FALSE
6h_DMSO	0h_DMSO	Q9UIV1	CNOT7	FALSE	-1.24746	0.00262892	0.239112	0.621399	13.5977	14.8452	FALSE
6h_DMSO	0h_DMSO	Q92600	CNOT9	FALSE	0.0330316	0.840083	0.914153	0.0389811	16.7777	16.7446	FALSE
6h_DMSO	0h_DMSO	P09543	CNP	FALSE	-1.04328	0.000815057	0.21487	0.667824	15.3129	16.3562	FALSE
6h_DMSO	0h_DMSO	Q9Y2B0	CNPY2	FALSE	0.62542	0.354454	0.602394	0.220119	15.658	15.0325	FALSE
6h_DMSO	0h_DMSO	Q9BT09	CNPY3	FALSE	0.470499	0.256164	0.53389	0.272548	16.5409	16.0704	FALSE
6h_DMSO	0h_DMSO	Q6PJW8	CNST	FALSE	0.504985	0.807672	0.893772	0.0487732	9.39116	8.88617	FALSE
6h_DMSO	0h_DMSO	Q9Y2R0	COA3	FALSE	-0.0678395	0.883452	0.937101	0.0282136	13.3007	13.3686	FALSE
6h_DMSO	0h_DMSO	Q5JTJ3	COA6	FALSE	0.449333	0.226645	0.5146	0.28853	13.9277	13.4783	FALSE
6h_DMSO	0h_DMSO	Q96BR5	COA7	FALSE	0.417455	0.404804	0.634615	0.19749	15.2408	14.8233	FALSE
6h_DMSO	0h_DMSO	Q13057	COASY	FALSE	-0.332142	0.501612	0.703894	0.152493	12.8755	13.2076	FALSE
6h_DMSO	0h_DMSO	O43405	COCH	FALSE	-0.077262	0.954667	0.972435	0.0121393	9.97589	10.0531	FALSE
6h_DMSO	0h_DMSO	Q8WTW3	COG1	FALSE	-0.139925	0.722458	0.843594	0.0738664	13.7311	13.871	FALSE
6h_DMSO	0h_DMSO	Q14746	COG2	FALSE	0.614212	0.0218711	0.313886	0.503227	14.9355	14.3213	FALSE
6h_DMSO	0h_DMSO	Q96JB2	COG3	FALSE	0.404573	0.467537	0.680396	0.167238	13.7499	13.3453	FALSE
6h_DMSO	0h_DMSO	Q9H9E3	COG4	FALSE	-0.448086	0.263026	0.539597	0.267931	12.3314	12.7795	FALSE
6h_DMSO	0h_DMSO	Q9UP83	COG5	FALSE	-0.018348	0.957265	0.973385	0.0117153	13.8617	13.8801	FALSE
6h_DMSO	0h_DMSO	Q9Y2V7	COG6	FALSE	0.0140452	0.941293	0.96791	0.0141648	16.5443	16.5303	FALSE
6h_DMSO	0h_DMSO	P83436	COG7	FALSE	0.103471	0.768632	0.873016	0.058978	14.0254	13.9219	FALSE
6h_DMSO	0h_DMSO	Q96MW5	COG8	FALSE	-0.266689	0.463116	0.676871	0.169494	13.1221	13.3888	FALSE
6h_DMSO	0h_DMSO	P38432	COIL	FALSE	-0.096588	0.701081	0.829357	0.0812584	14.06	14.1566	TRUE
6h_DMSO	0h_DMSO	Q5KU26	COLEC12	FALSE	1.02877	0.414373	0.641469	0.192824	9.53669	8.50791	FALSE
6h_DMSO	0h_DMSO	Q8NBJ5	COLGALT1	FALSE	-0.183594	0.222954	0.512198	0.290562	16.3446	16.5282	FALSE
6h_DMSO	0h_DMSO	Q8N668	COMMD1	FALSE	0.0507957	0.944774	0.968916	0.0137139	13.4482	13.3974	FALSE
6h_DMSO	0h_DMSO	Q9Y6G5	COMMD10	FALSE	0.370791	0.279431	0.551821	0.258202	14.1396	13.7689	FALSE
6h_DMSO	0h_DMSO	Q86X83	COMMD2	FALSE	0.485004	0.192221	0.487344	0.312164	15.5791	15.0941	FALSE
6h_DMSO	0h_DMSO	Q9UBI1	COMMD3	FALSE	-0.991906	0.242979	0.525156	0.279712	12.1593	13.1513	FALSE
6h_DMSO	0h_DMSO	Q9H0A8	COMMD4	FALSE	-2.26226	0.351328	0.600851	0.221233	11.4685	13.7307	FALSE
6h_DMSO	0h_DMSO	Q9GZQ3	COMMD5	FALSE	-0.453882	0.429634	0.65105	0.186386	13.0609	13.5148	FALSE
6h_DMSO	0h_DMSO	Q86VX2	COMMD7	FALSE	-0.41356	0.25781	0.535794	0.271002	13.9895	14.403	FALSE
6h_DMSO	0h_DMSO	Q9NX08	COMMD8	FALSE	0.222395	0.623146	0.786112	0.104516	16.3323	16.1099	FALSE
6h_DMSO	0h_DMSO	Q9P000	COMMD9	FALSE	0.17084	0.606713	0.77491	0.110749	15.0495	14.8786	FALSE
6h_DMSO	0h_DMSO	P21964	COMT	FALSE	-0.816492	0.0799456	0.386328	0.413044	13.4727	14.2892	FALSE
6h_DMSO	0h_DMSO	P53621	COPA	FALSE	-0.659187	0.0387423	0.351898	0.453583	20.5125	21.1717	FALSE
6h_DMSO	0h_DMSO	P53618	COPB1	FALSE	-0.543114	0.115663	0.411215	0.385931	18.6436	19.1867	FALSE
6h_DMSO	0h_DMSO	P35606	COPB2	FALSE	-0.548556	0.0752255	0.381023	0.419049	18.7518	19.3003	FALSE
6h_DMSO	0h_DMSO	O14579	COPE	FALSE	-0.301126	0.229766	0.51676	0.286712	18.0214	18.3226	FALSE
6h_DMSO	0h_DMSO	Q9Y678	COPG1	FALSE	-0.479215	0.115909	0.411215	0.385931	18.3201	18.7994	FALSE
6h_DMSO	0h_DMSO	Q9UBF2	COPG2	FALSE	-0.253418	0.391646	0.628053	0.202004	16.5297	16.7832	FALSE
6h_DMSO	0h_DMSO	P61201	COPS2	FALSE	0.225523	0.0299473	0.331809	0.479112	17.748	17.5225	FALSE
6h_DMSO	0h_DMSO	Q9UNS2	COPS3	FALSE	0.26134	0.414623	0.641469	0.192824	16.96	16.6987	FALSE
6h_DMSO	0h_DMSO	Q9BT78	COPS4	FALSE	0.354924	0.0890578	0.39302	0.405586	17.8778	17.5229	TRUE
6h_DMSO	0h_DMSO	Q92905	COPS5	FALSE	-0.40161	0.192158	0.487344	0.312164	18.0445	18.4461	FALSE
6h_DMSO	0h_DMSO	Q7L5N1	COPS6	FALSE	-0.416852	0.261197	0.539187	0.26826	17.796	18.2128	TRUE
6h_DMSO	0h_DMSO	Q9UBW8	COPS7A	FALSE	-0.793222	0.000474897	0.21487	0.667824	13.4323	14.2255	FALSE
6h_DMSO	0h_DMSO	Q9H9Q2	COPS7B	FALSE	-0.366552	0.10312	0.400179	0.397746	16.5982	16.9648	FALSE
6h_DMSO	0h_DMSO	Q99627	COPS8	FALSE	0.617721	0.107504	0.406459	0.390983	18.8806	18.2628	FALSE
6h_DMSO	0h_DMSO	Q8WXC6	COPS9	FALSE	2.60071	0.318167	0.577559	0.238404	10.913	8.31228	FALSE
6h_DMSO	0h_DMSO	P61923	COPZ1	FALSE	0.00742326	0.951999	0.972326	0.0121882	18.8048	18.7973	FALSE
6h_DMSO	0h_DMSO	Q5HYK3	COQ5	FALSE	-0.720116	0.734032	0.850692	0.0702279	9.62224	10.3424	FALSE
6h_DMSO	0h_DMSO	Q8NI60	COQ8A	FALSE	-2.37978	0.269502	0.545448	0.263247	10.7935	13.1733	FALSE
6h_DMSO	0h_DMSO	P31146	CORO1A	FALSE	-0.186595	0.0251945	0.3233	0.490394	21.2777	21.4643	FALSE
6h_DMSO	0h_DMSO	Q9BR76	CORO1B	FALSE	-0.196603	0.354679	0.602588	0.21998	16.7591	16.9557	FALSE
6h_DMSO	0h_DMSO	Q9ULV4	CORO1C	FALSE	-0.23074	0.148458	0.44098	0.355581	19.8941	20.1249	FALSE
6h_DMSO	0h_DMSO	P57737	CORO7	FALSE	-0.262067	0.181105	0.476556	0.321886	17.6562	17.9183	TRUE
6h_DMSO	0h_DMSO	Q14019	COTL1	FALSE	-0.50539	0.23006	0.517205	0.286337	15.609	16.1144	FALSE
6h_DMSO	0h_DMSO	Q96I36	COX14	FALSE	-5.15446	0.103452	0.400179	0.397746	10.5474	15.7018	FALSE
6h_DMSO	0h_DMSO	Q7KZN9	COX15	FALSE	1.03174	0.664748	0.811786	0.0905586	8.35206	7.32032	FALSE
6h_DMSO	0h_DMSO	Q14061	COX17	FALSE	-0.661574	0.695192	0.826013	0.0830129	12.2833	12.9449	FALSE
6h_DMSO	0h_DMSO	Q49B96	COX19	FALSE	1.15975	0.274311	0.549588	0.259963	15.4502	14.2904	FALSE
6h_DMSO	0h_DMSO	Q5RI15	COX20	FALSE	2.73094	0.150315	0.443786	0.352826	10.336	7.60511	FALSE
6h_DMSO	0h_DMSO	P13073	COX4I1	FALSE	0.433997	0.0829668	0.388528	0.410578	20.1301	19.6961	FALSE
6h_DMSO	0h_DMSO	P20674	COX5A	FALSE	0.95372	0.0340347	0.339421	0.469261	21.5264	20.5727	FALSE
6h_DMSO	0h_DMSO	P10606	COX5B	FALSE	0.533303	0.0706757	0.380902	0.419187	20.0726	19.5393	FALSE
6h_DMSO	0h_DMSO	P12074	COX6A1	FALSE	1.4279	0.207801	0.501174	0.300012	13.8849	12.457	FALSE
6h_DMSO	0h_DMSO	P14854	COX6B1	FALSE	1.08038	0.0187651	0.306819	0.513117	18.4007	17.3204	FALSE
6h_DMSO	0h_DMSO	P09669	COX6C	FALSE	1.26587	0.00510506	0.240515	0.618858	19.8338	18.5679	FALSE
6h_DMSO	0h_DMSO	P14406	COX7A2	FALSE	-0.0276965	0.837611	0.912633	0.0397041	18.7895	18.8172	FALSE
6h_DMSO	0h_DMSO	O14548	COX7A2L	FALSE	-0.10244	0.825914	0.904732	0.0434802	15.4673	15.5697	FALSE
6h_DMSO	0h_DMSO	P15954	COX7C	FALSE	0.724302	0.235672	0.520873	0.283268	17.4986	16.7743	FALSE
6h_DMSO	0h_DMSO	O00483	COXFA4	FALSE	-0.0268462	0.923706	0.957276	0.0189628	17.8779	17.9048	FALSE
6h_DMSO	0h_DMSO	Q9UI42	CPA4	FALSE	2.74393	0.122441	0.417974	0.378851	10.2793	7.53538	FALSE
6h_DMSO	0h_DMSO	O75976	CPD	FALSE	0.0352903	0.937585	0.964832	0.0155485	9.55124	9.51595	FALSE
6h_DMSO	0h_DMSO	Q99829	CPNE1	FALSE	-0.407787	0.0194292	0.306819	0.513117	18.3836	18.7914	TRUE
6h_DMSO	0h_DMSO	Q96FN4	CPNE2	FALSE	-0.336746	0.491016	0.696196	0.157269	13.2539	13.5906	FALSE
6h_DMSO	0h_DMSO	O75131	CPNE3	FALSE	-0.211736	0.100184	0.397883	0.400244	19.5417	19.7534	TRUE
6h_DMSO	0h_DMSO	Q9UBL6	CPNE7	FALSE	-2.4144	0.105369	0.402887	0.394817	11.2449	13.6593	FALSE
6h_DMSO	0h_DMSO	P36551	CPOX	FALSE	-0.011311	0.954485	0.972435	0.0121393	16.9569	16.9682	FALSE
6h_DMSO	0h_DMSO	Q9BRF8	CPPED1	FALSE	1.06003	0.0990494	0.397367	0.400808	13.7289	12.6688	FALSE
6h_DMSO	0h_DMSO	Q10570	CPSF1	FALSE	-0.496581	0.0183281	0.306819	0.513117	16.6035	17.1001	TRUE
6h_DMSO	0h_DMSO	Q9P2I0	CPSF2	FALSE	-0.587034	0.0248455	0.3233	0.490394	15.8236	16.4106	TRUE
6h_DMSO	0h_DMSO	Q9UKF6	CPSF3	FALSE	-0.545373	0.0224539	0.314745	0.502042	17.058	17.6034	TRUE
6h_DMSO	0h_DMSO	O95639	CPSF4	FALSE	-3.12702	0.154381	0.447566	0.349143	10.871	13.998	FALSE
6h_DMSO	0h_DMSO	Q16630	CPSF6	FALSE	-0.00020653	0.9983	0.999125	0.000380071	18.985	18.9852	TRUE
6h_DMSO	0h_DMSO	Q8N684	CPSF7	FALSE	-0.436946	0.035035	0.344509	0.462799	17.7918	18.2288	TRUE
6h_DMSO	0h_DMSO	P50416	CPT1A	FALSE	-0.0248912	0.961304	0.97626	0.0104347	13.2612	13.2861	FALSE
6h_DMSO	0h_DMSO	P23786	CPT2	FALSE	-0.366128	0.274063	0.549547	0.259995	14.4393	14.8054	FALSE
6h_DMSO	0h_DMSO	Q9BSW2	CRACR2A	FALSE	0.0118185	0.992605	0.994809	0.00226037	13.311	13.2992	FALSE
6h_DMSO	0h_DMSO	P43155	CRAT	FALSE	-0.245437	0.277144	0.551064	0.258798	13.0454	13.2908	FALSE
6h_DMSO	0h_DMSO	O75575	CRCP	FALSE	0.208364	0.566884	0.749116	0.125451	14.414	14.2057	FALSE
6h_DMSO	0h_DMSO	P16220	CREB1	FALSE	0.580293	0.031575	0.334698	0.475347	18.0838	17.5035	TRUE
6h_DMSO	0h_DMSO	Q92793	CREBBP	FALSE	0.105122	0.666243	0.812384	0.0902387	15.815	15.7099	TRUE
6h_DMSO	0h_DMSO	P50238	CRIP1	FALSE	-0.0543817	0.791216	0.884129	0.0534846	16.2136	16.268	FALSE
6h_DMSO	0h_DMSO	Q9P021	CRIPT	FALSE	-3.10713	0.197388	0.491761	0.308246	12.1675	15.2746	FALSE
6h_DMSO	0h_DMSO	P46108	CRK	FALSE	0.302571	0.648228	0.800388	0.0966996	13.2046	12.9021	FALSE
6h_DMSO	0h_DMSO	P46109	CRKL	FALSE	0.485228	0.0532983	0.366494	0.435933	18.423	17.9378	TRUE
6h_DMSO	0h_DMSO	Q8IUI8	CRLF3	FALSE	0.14541	0.581093	0.757911	0.120382	14.6938	14.5484	FALSE
6h_DMSO	0h_DMSO	Q14194	CRMP1	FALSE	-0.422849	0.0291327	0.331809	0.479112	20.4263	20.8492	FALSE
6h_DMSO	0h_DMSO	Q9BZJ0	CRNKL1	FALSE	-0.51471	0.04098	0.353245	0.451923	14.5843	15.099	TRUE
6h_DMSO	0h_DMSO	Q5TZA2	CROCC	FALSE	-0.286429	0.896356	0.944044	0.0250078	14.2549	14.5413	FALSE
6h_DMSO	0h_DMSO	O75718	CRTAP	FALSE	0.214325	0.63232	0.791786	0.101392	14.853	14.6387	FALSE
6h_DMSO	0h_DMSO	Q6UUV9	CRTC1	FALSE	2.2431	0.250643	0.53067	0.275176	9.86096	7.61785	FALSE
6h_DMSO	0h_DMSO	Q53ET0	CRTC2	FALSE	-0.344637	0.841883	0.914755	0.0386954	10.8035	11.1481	FALSE
6h_DMSO	0h_DMSO	Q08257	CRYZ	FALSE	0.268359	0.400368	0.631749	0.199455	16.5883	16.32	FALSE
6h_DMSO	0h_DMSO	O95825	CRYZL1	FALSE	0.652674	0.0145295	0.29349	0.532406	11.9632	11.3105	FALSE
6h_DMSO	0h_DMSO	O75390	CS	FALSE	0.347743	0.189884	0.485279	0.314008	20.5002	20.1524	FALSE
6h_DMSO	0h_DMSO	O75534	CSDE1	FALSE	-0.279325	0.0309842	0.334274	0.475898	19.2503	19.5296	FALSE
6h_DMSO	0h_DMSO	P55060	CSE1L	FALSE	-0.158237	0.318224	0.577559	0.238404	19.8965	20.0547	TRUE
6h_DMSO	0h_DMSO	P41240	CSK	FALSE	-0.454708	0.147992	0.440844	0.355715	16.7444	17.1991	FALSE
6h_DMSO	0h_DMSO	P48729	CSNK1A1	FALSE	-0.423286	0.0297466	0.331809	0.479112	18.2386	18.6619	TRUE
6h_DMSO	0h_DMSO	P48730	CSNK1D	FALSE	-2.07156	0.238618	0.521568	0.282689	11.4287	13.5003	TRUE
6h_DMSO	0h_DMSO	P49674	CSNK1E	FALSE	-0.358596	0.308631	0.570488	0.243754	14.8694	15.228	FALSE
6h_DMSO	0h_DMSO	Q9Y6M4	CSNK1G3	FALSE	0.935652	0.404255	0.633938	0.197953	12.1768	11.2412	FALSE
6h_DMSO	0h_DMSO	P68400	CSNK2A1	FALSE	-0.030603	0.77971	0.87939	0.0558187	17.7388	17.7694	TRUE
6h_DMSO	0h_DMSO	P19784	CSNK2A2	FALSE	-0.194408	0.329127	0.586003	0.2321	15.383	15.5774	TRUE
6h_DMSO	0h_DMSO	P67870	CSNK2B	FALSE	-0.0281883	0.855568	0.921681	0.0354193	16.8507	16.8789	TRUE
6h_DMSO	0h_DMSO	P21291	CSRP1	FALSE	-0.382083	0.425179	0.648917	0.187811	16.8204	17.2025	FALSE
6h_DMSO	0h_DMSO	Q16527	CSRP2	FALSE	-0.381321	0.251632	0.531724	0.274314	14.7579	15.1392	FALSE
6h_DMSO	0h_DMSO	O76096	CST7	FALSE	2.77108	0.12943	0.424744	0.371873	14.1631	11.392	FALSE
6h_DMSO	0h_DMSO	P01040	CSTA	FALSE	1.9475	0.253537	0.532125	0.273987	16.139	14.1914	FALSE
6h_DMSO	0h_DMSO	P04080	CSTB	FALSE	0.926219	0.0354626	0.346192	0.460683	19.0735	18.1473	FALSE
6h_DMSO	0h_DMSO	Q05048	CSTF1	FALSE	-0.369661	0.00867883	0.265011	0.576737	16.7859	17.1555	TRUE
6h_DMSO	0h_DMSO	P33240	CSTF2	FALSE	0.537888	0.101841	0.399555	0.398424	18.9387	18.4009	FALSE
6h_DMSO	0h_DMSO	Q9H0L4	CSTF2T	FALSE	0.539815	0.0793775	0.386328	0.413044	18.5322	17.9924	FALSE
6h_DMSO	0h_DMSO	Q12996	CSTF3	FALSE	-0.620615	0.0117497	0.289173	0.538843	15.6766	16.2972	TRUE
6h_DMSO	0h_DMSO	Q13363	CTBP1	FALSE	-0.622192	0.00985289	0.28547	0.544439	16.4269	17.0491	TRUE
6h_DMSO	0h_DMSO	P56545	CTBP2	FALSE	-0.398045	0.042947	0.355362	0.449329	18.6371	19.0351	TRUE
6h_DMSO	0h_DMSO	P49711	CTCF	FALSE	-0.152681	0.734383	0.850916	0.0701132	12.8749	13.0276	TRUE
6h_DMSO	0h_DMSO	O95476	CTDNEP1	FALSE	-0.960134	0.509742	0.708689	0.149544	10.0339	10.994	FALSE
6h_DMSO	0h_DMSO	Q9Y5B0	CTDP1	FALSE	0.413412	0.308028	0.570488	0.243754	15.5286	15.1152	FALSE
6h_DMSO	0h_DMSO	Q05D32	CTDSPL2	FALSE	-0.151974	0.559504	0.742732	0.129168	16.2645	16.4164	FALSE
6h_DMSO	0h_DMSO	P35221	CTNNA1	FALSE	0.49065	0.0953312	0.394881	0.403533	17.7535	17.2628	FALSE
6h_DMSO	0h_DMSO	P26232	CTNNA2	FALSE	4.04348	0.114405	0.411028	0.386128	12.3065	8.26305	FALSE
6h_DMSO	0h_DMSO	Q8WYA6	CTNNBL1	FALSE	-0.303595	0.031342	0.334274	0.475898	17.1125	17.4161	TRUE
6h_DMSO	0h_DMSO	P17812	CTPS1	FALSE	-0.491938	0.187609	0.483501	0.315603	18.0749	18.5668	FALSE
6h_DMSO	0h_DMSO	Q9NRF8	CTPS2	FALSE	0.0102599	0.987268	0.990444	0.00417007	12.3261	12.3158	FALSE
6h_DMSO	0h_DMSO	Q6PD62	CTR9	FALSE	-0.233017	0.335495	0.591319	0.228178	15.8266	16.0597	TRUE
6h_DMSO	0h_DMSO	P10619	CTSA	FALSE	1.05035	0.194104	0.489141	0.310566	15.576	14.5257	FALSE
6h_DMSO	0h_DMSO	P07858	CTSB	FALSE	1.46465	0.577795	0.756341	0.121282	13.4508	11.9861	FALSE
6h_DMSO	0h_DMSO	P53634	CTSC	FALSE	0.928591	0.00964728	0.282535	0.548928	17.0343	16.1057	FALSE
6h_DMSO	0h_DMSO	Q9P2B4	CTTNBP2NL	FALSE	1.67044	0.29715	0.565936	0.247233	11.1907	9.52021	FALSE
6h_DMSO	0h_DMSO	Q7Z7A3	CTU1	FALSE	-0.290197	0.862343	0.92445	0.0341164	9.95526	10.2455	FALSE
6h_DMSO	0h_DMSO	Q2VPK5	CTU2	FALSE	-0.489908	0.109133	0.40953	0.387714	12.8017	13.2916	FALSE
6h_DMSO	0h_DMSO	Q9H467	CUEDC2	FALSE	0.645572	0.171937	0.466238	0.331393	15.47	14.8245	FALSE
6h_DMSO	0h_DMSO	Q13616	CUL1	FALSE	-0.561065	0.0703943	0.380902	0.419187	17.622	18.1831	TRUE
6h_DMSO	0h_DMSO	Q13617	CUL2	FALSE	-0.744891	0.122552	0.417974	0.378851	15.9643	16.7092	TRUE
6h_DMSO	0h_DMSO	Q13618	CUL3	FALSE	-0.0743119	0.401705	0.632135	0.19919	16.9199	16.9942	TRUE
6h_DMSO	0h_DMSO	Q13619	CUL4A	FALSE	-0.641856	0.011271	0.289173	0.538843	16.2961	16.9379	TRUE
6h_DMSO	0h_DMSO	Q13620	CUL4B	FALSE	-0.437593	0.0525492	0.366494	0.435933	17.5175	17.9551	FALSE
6h_DMSO	0h_DMSO	Q93034	CUL5	FALSE	-0.457442	0.30747	0.570488	0.243754	15.3319	15.7894	FALSE
6h_DMSO	0h_DMSO	Q96C57	CUSTOS	FALSE	-0.229501	0.340749	0.596504	0.224386	13.9798	14.2093	FALSE
6h_DMSO	0h_DMSO	O60888	CUTA	FALSE	0.874778	0.167493	0.462291	0.335085	16.7656	15.8908	FALSE
6h_DMSO	0h_DMSO	Q9NTM9	CUTC	FALSE	-0.324375	0.274603	0.549814	0.259784	13.0121	13.3364	TRUE
6h_DMSO	0h_DMSO	Q13948	CUX1	FALSE	0.682325	0.0877444	0.390311	0.408589	14.8273	14.145	FALSE
6h_DMSO	0h_DMSO	P39880	CUX1	FALSE	0.705662	0.0170576	0.306208	0.513984	15.812	15.1063	TRUE
6h_DMSO	0h_DMSO	Q9P013	CWC15	FALSE	0.231876	0.372238	0.61512	0.21104	17.2093	16.9774	FALSE
6h_DMSO	0h_DMSO	Q9HCG8	CWC22	FALSE	-0.88081	0.0357938	0.346299	0.460549	14.5021	15.3829	TRUE
6h_DMSO	0h_DMSO	Q9NXE8	CWC25	FALSE	-3.69628	0.299279	0.566736	0.246619	9.34275	13.039	FALSE
6h_DMSO	0h_DMSO	Q6UX04	CWC27	FALSE	-0.0714662	0.774536	0.8759	0.0575455	15.198	15.2694	TRUE
6h_DMSO	0h_DMSO	Q69YN2	CWF19L1	FALSE	-1.04159	0.0185569	0.306819	0.513117	14.8529	15.8945	TRUE
6h_DMSO	0h_DMSO	Q2TBE0	CWF19L2	FALSE	-0.268298	0.92509	0.958025	0.0186232	11.3318	11.6001	FALSE
6h_DMSO	0h_DMSO	P61073	CXCR4	FALSE	-0.3529	0.90023	0.945608	0.024289	9.57254	9.92544	FALSE
6h_DMSO	0h_DMSO	Q8TB03	CXorf38	FALSE	0.440624	0.464031	0.677346	0.169189	13.691	13.2504	FALSE
6h_DMSO	0h_DMSO	Q9P0U4	CXXC1	FALSE	0.553286	0.0475143	0.361597	0.441776	12.2617	11.7084	FALSE
6h_DMSO	0h_DMSO	O43169	CYB5B	FALSE	-0.522092	0.275868	0.551064	0.258798	14.1645	14.6866	FALSE
6h_DMSO	0h_DMSO	Q9UHQ9	CYB5R1	FALSE	-0.0130634	0.96288	0.977127	0.0100488	14.7445	14.7576	FALSE
6h_DMSO	0h_DMSO	P00387	CYB5R3	FALSE	-0.2664	0.670528	0.814557	0.0890787	14.8335	15.0999	FALSE
6h_DMSO	0h_DMSO	Q9BQA9	CYBC1	FALSE	-3.55858	0.0577843	0.3673	0.434979	10.2776	13.8362	FALSE
6h_DMSO	0h_DMSO	P08574	CYC1	FALSE	0.189267	0.504838	0.705409	0.151559	18.6434	18.4541	FALSE
6h_DMSO	0h_DMSO	Q7L576	CYFIP1	FALSE	-0.955373	0.0209962	0.311602	0.5064	15.7825	16.7378	FALSE
6h_DMSO	0h_DMSO	Q96F07	CYFIP2	FALSE	-1.00231	0.0151945	0.294013	0.531634	17.2922	18.2945	FALSE
6h_DMSO	0h_DMSO	Q16850	CYP51A1	FALSE	-0.144869	0.720506	0.84295	0.0741981	15.5819	15.7267	FALSE
6h_DMSO	0h_DMSO	Q9H0Q0	CYRIA	FALSE	0.843562	0.193305	0.488685	0.310971	13.2265	12.3829	FALSE
6h_DMSO	0h_DMSO	Q9NUQ9	CYRIB	FALSE	0.301905	0.16778	0.462846	0.334563	17.8469	17.545	TRUE
6h_DMSO	0h_DMSO	Q15438	CYTH1	FALSE	-0.087002	0.652303	0.802311	0.0956574	14.018	14.105	FALSE
6h_DMSO	0h_DMSO	Q9NWV4	CZIB	FALSE	-0.23088	0.573169	0.753379	0.122986	17.5457	17.7766	TRUE
6h_DMSO	0h_DMSO	P98082	DAB2	FALSE	1.37617	0.526678	0.721868	0.141542	11.9371	10.5609	FALSE
6h_DMSO	0h_DMSO	Q5VWQ8	DAB2IP	FALSE	0.0974356	0.936444	0.964692	0.0156113	9.35655	9.25912	FALSE
6h_DMSO	0h_DMSO	P61803	DAD1	FALSE	-0.601923	0.233368	0.519199	0.284666	17.7268	18.3287	FALSE
6h_DMSO	0h_DMSO	Q14118	DAG1	FALSE	0.543959	0.843283	0.915246	0.0384621	13.3472	12.8032	FALSE
6h_DMSO	0h_DMSO	Q8NCG7	DAGLB	FALSE	0.148904	0.634845	0.792167	0.101183	12.123	11.9741	FALSE
6h_DMSO	0h_DMSO	P51398	DAP3	FALSE	0.252787	0.0129809	0.290445	0.536936	17.3822	17.1294	FALSE
6h_DMSO	0h_DMSO	O43293	DAPK3	FALSE	1.68419	0.320133	0.57932	0.237082	9.24526	7.56107	FALSE
6h_DMSO	0h_DMSO	P14868	DARS1	FALSE	-0.604775	0.0476708	0.361679	0.441677	19.0774	19.6822	FALSE
6h_DMSO	0h_DMSO	Q6PI48	DARS2	FALSE	-0.165072	0.405459	0.635058	0.197187	15.6287	15.7938	FALSE
6h_DMSO	0h_DMSO	Q9UER7	DAXX	FALSE	0.378667	0.433765	0.654089	0.184363	14.5782	14.1995	TRUE
6h_DMSO	0h_DMSO	Q96EP5	DAZAP1	FALSE	0.49198	0.301348	0.567734	0.245855	17.3756	16.8836	FALSE
6h_DMSO	0h_DMSO	P07108	DBI	FALSE	0.89159	0.0249212	0.3233	0.490394	19.3061	18.4145	FALSE
6h_DMSO	0h_DMSO	Q16643	DBN1	FALSE	0.197567	0.362566	0.608168	0.215976	20.053	19.8554	FALSE
6h_DMSO	0h_DMSO	Q9UJU6	DBNL	FALSE	0.220837	0.280399	0.553127	0.257176	19.8457	19.6248	FALSE
6h_DMSO	0h_DMSO	Q9UK59	DBR1	FALSE	-0.179281	0.233877	0.519245	0.284628	16.878	17.0572	FALSE
6h_DMSO	0h_DMSO	P11182	DBT	FALSE	-3.38025	0.162459	0.456537	0.340524	10.134	13.5142	FALSE
6h_DMSO	0h_DMSO	Q9Y4B6	DCAF1	FALSE	-0.24111	0.222173	0.512198	0.290562	15.3154	15.5565	TRUE
6h_DMSO	0h_DMSO	Q8TEB1	DCAF11	FALSE	1.42464	0.208	0.501309	0.299895	9.86685	8.44221	FALSE
6h_DMSO	0h_DMSO	Q5T6F0	DCAF12	FALSE	-3.81242	0.0980716	0.397367	0.400808	8.44504	12.2575	FALSE
6h_DMSO	0h_DMSO	Q9NV06	DCAF13	FALSE	-0.597331	0.0401995	0.353245	0.451923	15.5135	16.1108	FALSE
6h_DMSO	0h_DMSO	Q9NXF7	DCAF16	FALSE	0.312528	0.446595	0.664557	0.177468	16.9912	16.6786	FALSE
6h_DMSO	0h_DMSO	Q96JK2	DCAF5	FALSE	0.462407	0.229711	0.51676	0.286712	10.3415	9.87914	FALSE
6h_DMSO	0h_DMSO	P61962	DCAF7	FALSE	-0.568727	0.0054997	0.242255	0.615727	14.3323	14.901	TRUE
6h_DMSO	0h_DMSO	Q5TAQ9	DCAF8	FALSE	-0.294	0.44749	0.665654	0.176751	13.3063	13.6003	FALSE
6h_DMSO	0h_DMSO	Q8WVC6	DCAKD	FALSE	-2.61916	0.253872	0.532307	0.273838	12.86	15.4792	FALSE
6h_DMSO	0h_DMSO	P81605	DCD	FALSE	0.872092	0.411963	0.639718	0.194011	19.8234	18.9513	FALSE
6h_DMSO	0h_DMSO	P27707	DCK	FALSE	0.138529	0.59125	0.764533	0.116604	17.1362	16.9977	FALSE
6h_DMSO	0h_DMSO	Q8N568	DCLK2	FALSE	1.14076	0.242946	0.525156	0.279712	9.62786	8.4871	FALSE
6h_DMSO	0h_DMSO	Q9NPI6	DCP1A	FALSE	0.343714	0.0297346	0.331809	0.479112	17.962	17.6183	FALSE
6h_DMSO	0h_DMSO	Q8IZD4	DCP1B	FALSE	-3.08804	0.254422	0.532635	0.273571	10.8296	13.9176	FALSE
6h_DMSO	0h_DMSO	Q96C86	DCPS	FALSE	0.549189	0.00403981	0.239112	0.621399	15.9524	15.4032	FALSE
6h_DMSO	0h_DMSO	P32321	DCTD	FALSE	-0.209286	0.566715	0.749116	0.125451	15.6033	15.8126	FALSE
6h_DMSO	0h_DMSO	Q14203	DCTN1	FALSE	0.26314	0.129057	0.424665	0.371953	17.497	17.2338	FALSE
6h_DMSO	0h_DMSO	Q13561	DCTN2	FALSE	0.623128	0.0687395	0.378102	0.422391	19.0572	18.434	FALSE
6h_DMSO	0h_DMSO	O75935	DCTN3	FALSE	0.485614	0.0663217	0.376263	0.424509	17.6774	17.1918	FALSE
6h_DMSO	0h_DMSO	Q9UJW0	DCTN4	FALSE	0.0175322	0.953353	0.972377	0.0121654	15.5824	15.5649	FALSE
6h_DMSO	0h_DMSO	Q9BTE1	DCTN5	FALSE	0.225777	0.488477	0.694147	0.158549	15.9316	15.7058	FALSE
6h_DMSO	0h_DMSO	O00399	DCTN6	FALSE	-0.922044	0.396047	0.630473	0.200334	11.154	12.0761	FALSE
6h_DMSO	0h_DMSO	Q9H773	DCTPP1	FALSE	0.281042	0.401947	0.632148	0.199181	17.5218	17.2407	FALSE
6h_DMSO	0h_DMSO	Q96GG9	DCUN1D1	FALSE	0.149013	0.685845	0.821866	0.0851988	15.5118	15.3628	FALSE
6h_DMSO	0h_DMSO	Q9BTE7	DCUN1D5	FALSE	0.113992	0.554054	0.74003	0.13075	15.0743	14.9603	TRUE
6h_DMSO	0h_DMSO	Q7Z4W1	DCXR	FALSE	-0.745218	0.148318	0.440844	0.355715	15.4447	16.1899	FALSE
6h_DMSO	0h_DMSO	Q9BW61	DDA1	FALSE	0.384274	0.355733	0.603244	0.219507	14.5248	14.1406	FALSE
6h_DMSO	0h_DMSO	O95865	DDAH2	FALSE	0.341994	0.168711	0.463786	0.333682	16.5175	16.1755	FALSE
6h_DMSO	0h_DMSO	Q16531	DDB1	FALSE	0.121664	0.408848	0.637817	0.195304	19.7457	19.624	TRUE
6h_DMSO	0h_DMSO	Q92466	DDB2	FALSE	0.0687294	0.611819	0.777765	0.109151	16.1107	16.042	FALSE
6h_DMSO	0h_DMSO	O94830	DDHD2	FALSE	-3.98374	0.126034	0.420877	0.375845	10.3582	14.3419	FALSE
6h_DMSO	0h_DMSO	Q5TDH0	DDI2	FALSE	0.291905	0.0825013	0.388014	0.411153	17.8867	17.5948	TRUE
6h_DMSO	0h_DMSO	P39656	DDOST	FALSE	-0.0842804	0.539036	0.730278	0.136512	20.1018	20.1861	FALSE
6h_DMSO	0h_DMSO	Q96HY6	DDRGK1	FALSE	0.260963	0.231002	0.517904	0.28575	15.9043	15.6433	FALSE
6h_DMSO	0h_DMSO	P30046	DDT	FALSE	0.892084	0.183394	0.479174	0.319507	16.2284	15.3363	FALSE
6h_DMSO	0h_DMSO	Q92499	DDX1	FALSE	-0.344163	0.00421956	0.239112	0.621399	19.0443	19.3884	TRUE
6h_DMSO	0h_DMSO	Q13206	DDX10	FALSE	-0.363424	0.0395549	0.353245	0.451923	12.285	12.6484	FALSE
6h_DMSO	0h_DMSO	Q92841	DDX17	FALSE	-0.130553	0.363177	0.608423	0.215795	20.0942	20.2248	FALSE
6h_DMSO	0h_DMSO	Q9NVP1	DDX18	FALSE	-0.458312	0.0517441	0.366494	0.435933	16.6994	17.1577	FALSE
6h_DMSO	0h_DMSO	Q9NUU7	DDX19A	FALSE	-0.258779	0.0719621	0.380902	0.419187	17.892	18.1508	FALSE
6h_DMSO	0h_DMSO	Q9UHI6	DDX20	FALSE	-0.739825	0.0436818	0.355362	0.449329	16.681	17.4208	FALSE
6h_DMSO	0h_DMSO	Q9NR30	DDX21	FALSE	-0.137149	0.554519	0.74003	0.13075	19.3546	19.4918	FALSE
6h_DMSO	0h_DMSO	Q9BUQ8	DDX23	FALSE	-0.596073	0.0338048	0.339421	0.469261	17.278	17.8741	TRUE
6h_DMSO	0h_DMSO	Q9GZR7	DDX24	FALSE	-0.278084	0.29297	0.563605	0.249025	15.2994	15.5775	FALSE
6h_DMSO	0h_DMSO	Q96GQ7	DDX27	FALSE	-0.462	0.239671	0.522762	0.281696	15.4066	15.8686	FALSE
6h_DMSO	0h_DMSO	Q9NUL7	DDX28	FALSE	-1.28622	0.150529	0.443786	0.352826	12.9302	14.2164	FALSE
6h_DMSO	0h_DMSO	Q9H8H2	DDX31	FALSE	-0.245263	0.234186	0.519328	0.284558	12.0221	12.2674	FALSE
6h_DMSO	0h_DMSO	O00148	DDX39A	FALSE	0.246235	0.107494	0.406459	0.390983	20.1079	19.8617	FALSE
6h_DMSO	0h_DMSO	Q13838	DDX39B	FALSE	-0.000377653	0.996368	0.997841	0.000938598	22.5976	22.598	FALSE
6h_DMSO	0h_DMSO	O00571	DDX3X	FALSE	-0.228238	0.121173	0.416351	0.38054	19.4371	19.6653	FALSE
6h_DMSO	0h_DMSO	Q9UJV9	DDX41	FALSE	-0.346572	0.0730452	0.380902	0.419187	15.878	16.2246	TRUE
6h_DMSO	0h_DMSO	Q86XP3	DDX42	FALSE	-0.200251	0.0911858	0.394566	0.40388	17.5274	17.7276	TRUE
6h_DMSO	0h_DMSO	Q7L014	DDX46	FALSE	-0.414047	0.0394552	0.353245	0.451923	18.8135	19.2275	TRUE
6h_DMSO	0h_DMSO	Q9H0S4	DDX47	FALSE	-0.464791	0.055886	0.366494	0.435933	19.7841	20.2488	FALSE
6h_DMSO	0h_DMSO	Q9Y6V7	DDX49	FALSE	-0.546772	0.138672	0.432767	0.363746	12.9886	13.5353	FALSE
6h_DMSO	0h_DMSO	P17844	DDX5	FALSE	-0.0569959	0.579001	0.756984	0.120913	22.3222	22.3792	FALSE
6h_DMSO	0h_DMSO	Q9BQ39	DDX50	FALSE	0.0296691	0.952494	0.972326	0.0121882	15.3916	15.362	FALSE
6h_DMSO	0h_DMSO	Q8N8A6	DDX51	FALSE	-1.74877	0.280595	0.553127	0.257176	12.2747	14.0234	FALSE
6h_DMSO	0h_DMSO	Q9Y2R4	DDX52	FALSE	-0.36367	0.443393	0.662522	0.1788	13.8065	14.1702	FALSE
6h_DMSO	0h_DMSO	Q8TDD1	DDX54	FALSE	-0.368066	0.449098	0.666103	0.176458	15.8661	16.2342	FALSE
6h_DMSO	0h_DMSO	Q8NHQ9	DDX55	FALSE	-1.75415	0.0700168	0.380902	0.419187	12.2338	13.9879	FALSE
6h_DMSO	0h_DMSO	Q9NY93	DDX56	FALSE	-0.733373	0.220765	0.512198	0.290562	13.3828	14.1161	FALSE
6h_DMSO	0h_DMSO	P26196	DDX6	FALSE	-0.098008	0.292498	0.563433	0.249157	19.1826	19.2806	FALSE
6h_DMSO	0h_DMSO	Q16698	DECR1	FALSE	0.0958226	0.402345	0.632488	0.198948	19.9419	19.8461	FALSE
6h_DMSO	0h_DMSO	Q9NUI1	DECR2	FALSE	-0.425926	0.528776	0.72401	0.140255	10.8635	11.2894	FALSE
6h_DMSO	0h_DMSO	Q9H4E7	DEF6	FALSE	-0.103641	0.619484	0.783621	0.105894	14.387	14.4907	FALSE
6h_DMSO	0h_DMSO	P35659	DEK	FALSE	0.239711	0.206801	0.500791	0.300343	20.6187	20.379	FALSE
6h_DMSO	0h_DMSO	O75064	DENND4B	FALSE	-0.356115	0.717331	0.841416	0.0749893	11.8056	12.1617	FALSE
6h_DMSO	0h_DMSO	Q5VZ89	DENND4C	FALSE	-2.94411	0.410699	0.638498	0.19484	14.2063	17.1504	FALSE
6h_DMSO	0h_DMSO	O43583	DENR	FALSE	0.0933392	0.680148	0.819444	0.0864805	16.4544	16.361	FALSE
6h_DMSO	0h_DMSO	Q9Y315	DERA	FALSE	-0.645268	0.0728734	0.380902	0.419187	16.68	17.3253	FALSE
6h_DMSO	0h_DMSO	Q9BUN8	DERL1	FALSE	-0.390009	0.277521	0.551064	0.258798	16.703	17.093	FALSE
6h_DMSO	0h_DMSO	P0CG12	DERPC	FALSE	0.14041	0.843986	0.915642	0.0382745	13.014	12.8736	FALSE
6h_DMSO	0h_DMSO	Q6ICB0	DESI1	FALSE	-3.6853	0.0849228	0.389087	0.409954	10.678	14.3633	FALSE
6h_DMSO	0h_DMSO	O00273	DFFA	FALSE	0.613553	0.1562	0.449545	0.347227	16.6959	16.0823	TRUE
6h_DMSO	0h_DMSO	Q8WYQ5	DGCR8	FALSE	-1.9665	0.492666	0.6973	0.156581	11.726	13.6925	FALSE
6h_DMSO	0h_DMSO	P23743	DGKA	FALSE	-1.08507	0.229557	0.516719	0.286746	11.2955	12.3806	FALSE
6h_DMSO	0h_DMSO	O75912	DGKI	FALSE	-1.66088	0.416747	0.643467	0.191474	8.53486	10.1957	FALSE
6h_DMSO	0h_DMSO	Q13574	DGKZ	FALSE	0.777296	0.596015	0.767521	0.11491	13.259	12.4817	FALSE
6h_DMSO	0h_DMSO	Q7Z3D6	DGLUCY	FALSE	-1.96634	0.326815	0.583816	0.233724	14.0495	16.0158	FALSE
6h_DMSO	0h_DMSO	Q9UBM7	DHCR7	FALSE	-0.532898	0.165185	0.460034	0.33721	15.4338	15.9667	FALSE
6h_DMSO	0h_DMSO	P00374	DHFR	FALSE	-0.348723	0.203998	0.498995	0.301904	17.1642	17.5129	TRUE
6h_DMSO	0h_DMSO	Q02127	DHODH	FALSE	1.57074	0.0555134	0.366494	0.435933	9.89893	8.32819	FALSE
6h_DMSO	0h_DMSO	P49366	DHPS	FALSE	0.336494	0.161383	0.455267	0.341734	14.7224	14.3859	FALSE
6h_DMSO	0h_DMSO	Q9BTZ2	DHRS4	FALSE	-0.3002	0.252068	0.531768	0.274278	15.6965	15.9967	FALSE
6h_DMSO	0h_DMSO	Q9Y394	DHRS7	FALSE	-2.70496	0.351887	0.601092	0.221059	12.2583	14.9633	FALSE
6h_DMSO	0h_DMSO	O43143	DHX15	FALSE	-0.214202	0.0448379	0.355362	0.449329	19.828	20.0422	FALSE
6h_DMSO	0h_DMSO	O60231	DHX16	FALSE	-0.294696	0.0639398	0.37283	0.428489	14.7143	15.009	TRUE
6h_DMSO	0h_DMSO	Q7Z478	DHX29	FALSE	-1.02514	0.000402824	0.21487	0.667824	15.4127	16.4378	FALSE
6h_DMSO	0h_DMSO	Q7L2E3	DHX30	FALSE	-0.540618	0.0613144	0.371274	0.430305	17.1965	17.7371	FALSE
6h_DMSO	0h_DMSO	Q9H6R0	DHX33	FALSE	-0.545217	0.334382	0.58974	0.229339	10.9107	11.4559	FALSE
6h_DMSO	0h_DMSO	Q14147	DHX34	FALSE	-4.25537	0.142635	0.435598	0.360914	7.6736	11.929	FALSE
6h_DMSO	0h_DMSO	Q9H2U1	DHX36	FALSE	-0.132158	0.440616	0.66025	0.180292	15.5125	15.6447	TRUE
6h_DMSO	0h_DMSO	Q8IY37	DHX37	FALSE	-0.517585	0.00460132	0.239112	0.621399	12.8865	13.4041	FALSE
6h_DMSO	0h_DMSO	Q92620	DHX38	FALSE	-0.412484	0.087438	0.390311	0.408589	13.8794	14.2919	TRUE
6h_DMSO	0h_DMSO	Q8IX18	DHX40	FALSE	-0.999304	0.0515851	0.366494	0.435933	11.2722	12.2715	TRUE
6h_DMSO	0h_DMSO	Q6P158	DHX57	FALSE	-4.06819	0.00548388	0.242255	0.615727	9.09985	13.168	FALSE
6h_DMSO	0h_DMSO	Q14562	DHX8	FALSE	-0.497364	0.0985744	0.397367	0.400808	14.7516	15.2489	FALSE
6h_DMSO	0h_DMSO	Q08211	DHX9	FALSE	-0.310841	0.0431018	0.355362	0.449329	21.234	21.5449	FALSE
6h_DMSO	0h_DMSO	Q9NR28	DIABLO	FALSE	0.37021	0.199762	0.493529	0.306687	19.7432	19.373	FALSE
6h_DMSO	0h_DMSO	O60610	DIAPH1	FALSE	0.0243966	0.862698	0.924649	0.0340231	18.0269	18.0025	FALSE
6h_DMSO	0h_DMSO	O60879	DIAPH2	FALSE	-0.0345877	0.914597	0.95239	0.0211851	14.0408	14.0754	FALSE
6h_DMSO	0h_DMSO	Q9NSV4	DIAPH3	FALSE	-0.013175	0.980312	0.987603	0.00541761	9.58054	9.59371	FALSE
6h_DMSO	0h_DMSO	Q9BTC0	DIDO1	FALSE	0.144471	0.523982	0.719264	0.143112	17.3288	17.1843	FALSE
6h_DMSO	0h_DMSO	Q9UNQ2	DIMT1	FALSE	-0.227805	0.317081	0.577072	0.23877	16.9226	17.1504	FALSE
6h_DMSO	0h_DMSO	Q9P265	DIP2B	FALSE	-0.343114	0.0625151	0.37283	0.428489	17.2467	17.5898	FALSE
6h_DMSO	0h_DMSO	Q8NDZ4	DIPK2A	FALSE	-2.91718	0.182728	0.478176	0.320412	8.6789	11.5961	FALSE
6h_DMSO	0h_DMSO	Q9Y2L1	DIS3	FALSE	-0.451499	0.00419999	0.239112	0.621399	15.7915	16.243	TRUE
6h_DMSO	0h_DMSO	Q8IYB7	DIS3L2	FALSE	-0.680349	0.0130347	0.290445	0.536936	13.9832	14.6635	FALSE
6h_DMSO	0h_DMSO	O60832	DKC1	FALSE	-0.38601	0.100335	0.397883	0.400244	17.0632	17.4492	FALSE
6h_DMSO	0h_DMSO	P10515	DLAT	FALSE	-0.137692	0.237422	0.520873	0.283268	19.2266	19.3643	FALSE
6h_DMSO	0h_DMSO	P09622	DLD	FALSE	-0.143464	0.277064	0.551064	0.258798	17.5838	17.7273	FALSE
6h_DMSO	0h_DMSO	Q12959	DLG1	FALSE	0.0931142	0.669227	0.814437	0.0891427	16.2051	16.112	FALSE
6h_DMSO	0h_DMSO	Q92796	DLG3	FALSE	0.407478	0.380985	0.619279	0.208114	14.9921	14.5846	FALSE
6h_DMSO	0h_DMSO	Q9Y2H0	DLGAP4	FALSE	0.636866	0.0782492	0.384364	0.415257	11.6179	10.981	FALSE
6h_DMSO	0h_DMSO	Q15398	DLGAP5	FALSE	0.638593	0.0797088	0.386328	0.413044	16.0722	15.4336	FALSE
6h_DMSO	0h_DMSO	P36957	DLST	FALSE	-0.126995	0.231862	0.518245	0.285465	18.9937	19.1207	FALSE
6h_DMSO	0h_DMSO	Q9NPF5	DMAP1	FALSE	-0.621296	0.0264342	0.327735	0.484477	13.6016	14.2229	TRUE
6h_DMSO	0h_DMSO	P11532	DMD	FALSE	0.0684759	0.748435	0.860268	0.0653662	14.1318	14.0634	FALSE
6h_DMSO	0h_DMSO	P51530	DNA2	FALSE	0.344179	0.667755	0.813376	0.0897086	8.19984	7.85566	FALSE
6h_DMSO	0h_DMSO	Q96MX6	DNAAF10	FALSE	-0.696072	0.110406	0.40953	0.387714	15.6629	16.359	FALSE
6h_DMSO	0h_DMSO	Q86Y56	DNAAF5	FALSE	-0.226564	0.0652183	0.375254	0.425674	17.3164	17.5429	FALSE
6h_DMSO	0h_DMSO	P31689	DNAJA1	FALSE	-0.386783	0.130125	0.424777	0.371839	20.6422	21.0289	TRUE
6h_DMSO	0h_DMSO	O60884	DNAJA2	FALSE	-0.115979	0.684255	0.821651	0.0853127	18.7498	18.8657	TRUE
6h_DMSO	0h_DMSO	Q96EY1	DNAJA3	FALSE	-1.04828	0.0100778	0.28583	0.543893	15.9362	16.9845	FALSE
6h_DMSO	0h_DMSO	P25685	DNAJB1	FALSE	0.0155812	0.838356	0.912899	0.039577	18.6133	18.5977	TRUE
6h_DMSO	0h_DMSO	Q9UBS4	DNAJB11	FALSE	-0.113142	0.54412	0.732618	0.135123	16.9198	17.0329	FALSE
6h_DMSO	0h_DMSO	Q9NXW2	DNAJB12	FALSE	0.0157252	0.968119	0.980897	0.00837667	13.5693	13.5535	FALSE
6h_DMSO	0h_DMSO	Q8TBM8	DNAJB14	FALSE	-0.297822	0.732933	0.850543	0.0703035	10.348	10.6458	FALSE
6h_DMSO	0h_DMSO	Q9UDY4	DNAJB4	FALSE	1.47103	0.69022	0.823885	0.0841336	12.2095	10.7385	FALSE
6h_DMSO	0h_DMSO	O75190	DNAJB6	FALSE	0.229207	0.155769	0.449153	0.347606	15.2976	15.0684	TRUE
6h_DMSO	0h_DMSO	Q8IXB1	DNAJC10	FALSE	-0.125489	0.729284	0.848457	0.0713704	16.0674	16.1929	FALSE
6h_DMSO	0h_DMSO	Q9NVH1	DNAJC11	FALSE	-0.254396	0.223379	0.512198	0.290562	16.0041	16.2585	FALSE
6h_DMSO	0h_DMSO	O75165	DNAJC13	FALSE	-0.670957	0.0603509	0.370358	0.431378	15.2359	15.9069	FALSE
6h_DMSO	0h_DMSO	Q9NVM6	DNAJC17	FALSE	0.0449286	0.91039	0.950249	0.0221626	14.3353	14.2903	TRUE
6h_DMSO	0h_DMSO	Q96DA6	DNAJC19	FALSE	0.337238	0.364899	0.609343	0.215138	14.2421	13.9048	FALSE
6h_DMSO	0h_DMSO	Q99543	DNAJC2	FALSE	-0.0106279	0.926126	0.958501	0.0184074	16.0148	16.0254	FALSE
6h_DMSO	0h_DMSO	Q5F1R6	DNAJC21	FALSE	0.584067	0.520229	0.715926	0.145132	11.3599	10.7758	FALSE
6h_DMSO	0h_DMSO	Q13217	DNAJC3	FALSE	0.547938	0.226039	0.5146	0.28853	14.2863	13.7384	FALSE
6h_DMSO	0h_DMSO	Q9H3Z4	DNAJC5	FALSE	-0.794857	0.718842	0.842094	0.0746393	11.4764	12.2713	FALSE
6h_DMSO	0h_DMSO	Q99615	DNAJC7	FALSE	0.0667251	0.196728	0.491559	0.308424	18.3773	18.3105	TRUE
6h_DMSO	0h_DMSO	O75937	DNAJC8	FALSE	0.339557	0.136123	0.430793	0.365732	19.6057	19.2661	TRUE
6h_DMSO	0h_DMSO	Q8WXX5	DNAJC9	FALSE	0.0877291	0.543816	0.732618	0.135123	18.5668	18.4791	TRUE
6h_DMSO	0h_DMSO	Q5SXM8	DNLZ	FALSE	-1.07489	0.495363	0.698743	0.155683	13.8406	14.9155	FALSE
6h_DMSO	0h_DMSO	O00429	DNM1L	FALSE	-0.335456	0.130346	0.424777	0.371839	17.7919	18.1273	FALSE
6h_DMSO	0h_DMSO	P50570	DNM2	FALSE	-0.272132	0.190741	0.485636	0.313689	18.1805	18.4526	FALSE
6h_DMSO	0h_DMSO	P26358	DNMT1	FALSE	-0.412534	0.00315798	0.239112	0.621399	18.3322	18.7447	TRUE
6h_DMSO	0h_DMSO	Q9Y6K1	DNMT3A	FALSE	-0.375486	0.234543	0.519524	0.284394	13.8998	14.2753	TRUE
6h_DMSO	0h_DMSO	Q9ULA0	DNPEP	FALSE	-0.753851	0.0721528	0.380902	0.419187	17.064	17.8179	TRUE
6h_DMSO	0h_DMSO	O43598	DNPH1	FALSE	1.16571	0.279464	0.551821	0.258202	11.2423	10.0766	FALSE
6h_DMSO	0h_DMSO	P04053	DNTT	FALSE	-0.796114	0.00653375	0.25332	0.596331	18.1606	18.9567	FALSE
6h_DMSO	0h_DMSO	Q5QJE6	DNTTIP2	FALSE	0.324384	0.42522	0.648917	0.187811	15.0347	14.7103	FALSE
6h_DMSO	0h_DMSO	Q96BY6	DOCK10	FALSE	-0.732441	0.0802686	0.386328	0.413044	16.4436	17.1761	FALSE
6h_DMSO	0h_DMSO	Q5JSL3	DOCK11	FALSE	-0.842845	0.0325165	0.33621	0.473389	14.1022	14.945	FALSE
6h_DMSO	0h_DMSO	Q92608	DOCK2	FALSE	-0.834739	0.0116327	0.289173	0.538843	17.4662	18.3009	FALSE
6h_DMSO	0h_DMSO	Q96N67	DOCK7	FALSE	-1.05572	0.027915	0.331809	0.479112	13.6139	14.6696	FALSE
6h_DMSO	0h_DMSO	Q8NF50	DOCK8	FALSE	-0.402311	0.507626	0.706659	0.15079	10.8234	11.2257	FALSE
6h_DMSO	0h_DMSO	Q9BU89	DOHH	FALSE	0.423569	0.00148029	0.21487	0.667824	18.0271	17.6035	FALSE
6h_DMSO	0h_DMSO	Q7L591	DOK3	FALSE	-0.397848	0.224536	0.512873	0.28999	16.5572	16.9551	TRUE
6h_DMSO	0h_DMSO	Q92785	DPF2	FALSE	-0.507783	0.0181424	0.306819	0.513117	14.9542	15.462	TRUE
6h_DMSO	0h_DMSO	Q9BZG8	DPH1	FALSE	-0.857988	0.379994	0.618632	0.208567	10.2902	11.1482	FALSE
6h_DMSO	0h_DMSO	Q9BQC3	DPH2	FALSE	-0.151356	0.91539	0.95285	0.0209755	10.9959	11.1473	FALSE
6h_DMSO	0h_DMSO	Q9H2P9	DPH5	FALSE	-0.785974	0.382115	0.619862	0.207705	9.62894	10.4149	FALSE
6h_DMSO	0h_DMSO	O60762	DPM1	FALSE	-0.623648	0.12575	0.420877	0.375845	15.814	16.4377	FALSE
6h_DMSO	0h_DMSO	Q9P2X0	DPM3	FALSE	-0.326192	0.603868	0.772734	0.11197	12.0491	12.3753	FALSE
6h_DMSO	0h_DMSO	Q9NY33	DPP3	FALSE	-0.146185	0.427598	0.65006	0.187047	15.1376	15.2837	FALSE
6h_DMSO	0h_DMSO	Q86TI2	DPP9	FALSE	-1.01296	0.498077	0.701113	0.154212	13.8459	14.8589	FALSE
6h_DMSO	0h_DMSO	Q9C005	DPY30	FALSE	0.323161	0.500638	0.703073	0.152999	18.6262	18.303	TRUE
6h_DMSO	0h_DMSO	Q16555	DPYSL2	FALSE	-0.187339	0.243491	0.526011	0.279005	20.0905	20.2778	TRUE
6h_DMSO	0h_DMSO	O14531	DPYSL4	FALSE	-0.287015	0.345782	0.598927	0.222626	16.8557	17.1427	FALSE
6h_DMSO	0h_DMSO	Q01658	DR1	FALSE	0.555277	0.158735	0.452692	0.344197	17.9153	17.36	TRUE
6h_DMSO	0h_DMSO	Q14919	DRAP1	FALSE	-0.0541185	0.870422	0.929983	0.031525	17.8872	17.9413	FALSE
6h_DMSO	0h_DMSO	Q9Y295	DRG1	FALSE	-0.388948	0.20713	0.500996	0.300166	18.7538	19.1427	FALSE
6h_DMSO	0h_DMSO	P55039	DRG2	FALSE	-0.883083	0.00991944	0.28583	0.543893	16.7884	17.6715	FALSE
6h_DMSO	0h_DMSO	Q9NRR4	DROSHA	FALSE	-1.02937	0.534644	0.726993	0.13847	8.9797	10.0091	FALSE
6h_DMSO	0h_DMSO	Q08554	DSC1	FALSE	0.235446	0.952944	0.972326	0.0121882	15.8249	15.5894	FALSE
6h_DMSO	0h_DMSO	Q14574	DSC3	FALSE	1.24177	0.670393	0.814557	0.0890787	12.3684	11.1266	FALSE
6h_DMSO	0h_DMSO	Q9BVC3	DSCC1	FALSE	-0.154755	0.673676	0.815864	0.0883824	14.5282	14.683	FALSE
6h_DMSO	0h_DMSO	Q02413	DSG1	FALSE	1.91587	0.375015	0.616454	0.210099	17.7563	15.8404	FALSE
6h_DMSO	0h_DMSO	Q9H410	DSN1	FALSE	0.0174726	0.946841	0.969759	0.0133363	13.4602	13.4427	FALSE
6h_DMSO	0h_DMSO	P15924	DSP	FALSE	1.98725	0.27295	0.548532	0.260798	19.484	17.4967	TRUE
6h_DMSO	0h_DMSO	P60981	DSTN	FALSE	0.135513	0.353735	0.601992	0.22041	16.3325	16.197	FALSE
6h_DMSO	0h_DMSO	Q8TEA8	DTD1	FALSE	0.882992	0.032934	0.337309	0.471972	14.3468	13.4638	FALSE
6h_DMSO	0h_DMSO	Q9NZJ0	DTL	FALSE	0.318788	0.583841	0.759658	0.119382	12.4437	12.125	FALSE
6h_DMSO	0h_DMSO	Q96EV8	DTNBP1	FALSE	1.00385	0.0590776	0.369184	0.432757	15.9423	14.9384	FALSE
6h_DMSO	0h_DMSO	Q8TDB6	DTX3L	FALSE	-1.63597	0.274747	0.5499	0.259717	13.348	14.984	FALSE
6h_DMSO	0h_DMSO	P23919	DTYMK	FALSE	0.136122	0.520968	0.71658	0.144736	17.9515	17.8154	FALSE
6h_DMSO	0h_DMSO	Q6P1R4	DUS1L	FALSE	-0.72782	0.737604	0.852284	0.0694154	10.7879	11.5157	TRUE
6h_DMSO	0h_DMSO	Q9NX74	DUS2	FALSE	-1.57576	0.431908	0.652559	0.18538	9.91966	11.4954	FALSE
6h_DMSO	0h_DMSO	Q96G46	DUS3L	FALSE	-0.21316	0.105013	0.402093	0.395673	15.5851	15.7983	TRUE
6h_DMSO	0h_DMSO	Q9UNI6	DUSP12	FALSE	-0.0913176	0.929092	0.960469	0.0175164	10.3376	10.4289	FALSE
6h_DMSO	0h_DMSO	P51452	DUSP3	FALSE	0.54661	0.163125	0.456985	0.340098	15.7833	15.2367	TRUE
6h_DMSO	0h_DMSO	Q16828	DUSP6	FALSE	2.11344	0.0638517	0.37283	0.428489	10.1639	8.05042	FALSE
6h_DMSO	0h_DMSO	P33316	DUT	FALSE	0.423144	0.179233	0.475759	0.322613	19.5478	19.1247	TRUE
6h_DMSO	0h_DMSO	O14641	DVL2	FALSE	-0.21525	0.633981	0.791899	0.10133	15.2022	15.4174	FALSE
6h_DMSO	0h_DMSO	Q7RTS9	DYM	FALSE	1.82097	0.473619	0.683624	0.165183	12.4301	10.6091	FALSE
6h_DMSO	0h_DMSO	Q14204	DYNC1H1	FALSE	-0.397844	0.10599	0.403834	0.393797	19.4254	19.8232	FALSE
6h_DMSO	0h_DMSO	Q13409	DYNC1I2	FALSE	0.0472175	0.69366	0.826013	0.0830129	16.6995	16.6523	FALSE
6h_DMSO	0h_DMSO	Q9Y6G9	DYNC1LI1	FALSE	-0.0670273	0.461038	0.675292	0.170509	19.1511	19.2181	FALSE
6h_DMSO	0h_DMSO	O43237	DYNC1LI2	FALSE	0.803472	0.0968449	0.396903	0.401316	15.0739	14.2704	FALSE
6h_DMSO	0h_DMSO	P63167	DYNLL1	FALSE	-0.246357	0.300621	0.56712	0.246325	19.0427	19.289	TRUE
6h_DMSO	0h_DMSO	Q96FJ2	DYNLL2	FALSE	-0.233874	0.392949	0.628394	0.201768	18.2806	18.5145	TRUE
6h_DMSO	0h_DMSO	Q9NP97	DYNLRB1	FALSE	0.570332	0.0919456	0.394566	0.40388	19.1302	18.5599	FALSE
6h_DMSO	0h_DMSO	P63172	DYNLT1	FALSE	-0.535735	0.348828	0.599777	0.22201	14.8701	15.4059	FALSE
6h_DMSO	0h_DMSO	Q13627	DYRK1A	FALSE	-1.31275	0.306631	0.570488	0.243754	11.232	12.5447	FALSE
6h_DMSO	0h_DMSO	O75923	DYSF	FALSE	0.514079	0.818659	0.901427	0.0450696	8.31269	7.79861	FALSE
6h_DMSO	0h_DMSO	Q14209	E2F2	FALSE	1.40271	0.297481	0.566123	0.247089	11.2227	9.81999	TRUE
6h_DMSO	0h_DMSO	Q16254	E2F4	FALSE	0.347238	0.000697309	0.21487	0.667824	14.7406	14.3934	FALSE
6h_DMSO	0h_DMSO	E9PAV3;Q13765	E9PAV3;Q13765	FALSE	0.544586	0.100768	0.398803	0.399242	22.9791	22.4345	FALSE
6h_DMSO	0h_DMSO	Q56P03	EAPP	FALSE	-2.19949	0.399002	0.631749	0.199455	10.1563	12.3558	FALSE
6h_DMSO	0h_DMSO	Q5JPH6	EARS2	FALSE	-0.321857	0.475671	0.684452	0.164657	15.4237	15.7455	FALSE
6h_DMSO	0h_DMSO	O00559	EBAG9	FALSE	-3.65004	0.161419	0.455267	0.341734	12.7007	16.3507	FALSE
6h_DMSO	0h_DMSO	Q9UH73	EBF1	FALSE	-0.502309	0.00407189	0.239112	0.621399	17.7787	18.281	TRUE
6h_DMSO	0h_DMSO	Q99848	EBNA1BP2	FALSE	-0.575141	0.201594	0.496172	0.304368	15.9049	16.4801	FALSE
6h_DMSO	0h_DMSO	Q15125	EBP	FALSE	-0.195664	0.609796	0.776393	0.109919	14.687	14.8827	FALSE
6h_DMSO	0h_DMSO	O95905	ECD	FALSE	-0.452981	0.135619	0.430201	0.366329	15.2086	15.6616	FALSE
6h_DMSO	0h_DMSO	Q13011	ECH1	FALSE	-0.158156	0.356035	0.603377	0.219411	18.143	18.3011	FALSE
6h_DMSO	0h_DMSO	Q9NTX5	ECHDC1	FALSE	-0.706552	0.0244762	0.3233	0.490394	16.9448	17.6514	TRUE
6h_DMSO	0h_DMSO	P30084	ECHS1	FALSE	0.185997	0.306514	0.570488	0.243754	18.9653	18.7793	FALSE
6h_DMSO	0h_DMSO	P42126	ECI1	FALSE	0.23552	0.277908	0.551138	0.25874	18.1279	17.8924	FALSE
6h_DMSO	0h_DMSO	O75521	ECI2	FALSE	-0.102017	0.405264	0.635058	0.197187	16.98	17.082	FALSE
6h_DMSO	0h_DMSO	Q16610	ECM1	FALSE	1.31404	0.502785	0.704327	0.152226	12.3253	11.0113	FALSE
6h_DMSO	0h_DMSO	Q5VYK3	ECPAS	FALSE	-0.0946237	0.630912	0.790902	0.101877	16.9692	17.0638	FALSE
6h_DMSO	0h_DMSO	Q9BQ95	ECSIT	FALSE	0.2984	0.604801	0.773016	0.111812	12.1203	11.8219	FALSE
6h_DMSO	0h_DMSO	Q96F86	EDC3	FALSE	-0.0686349	0.863481	0.925122	0.0338011	12.6249	12.6935	FALSE
6h_DMSO	0h_DMSO	Q6P2E9	EDC4	FALSE	0.0972146	0.384193	0.621917	0.206267	18.791	18.6938	FALSE
6h_DMSO	0h_DMSO	O60869	EDF1	FALSE	0.484162	0.221846	0.512198	0.290562	20.3688	19.8846	FALSE
6h_DMSO	0h_DMSO	Q3B7T1	EDRF1	FALSE	0.0819444	0.873925	0.930789	0.0311487	13.6657	13.5837	FALSE
6h_DMSO	0h_DMSO	Q15075	EEA1	FALSE	0.532345	0.111463	0.40953	0.387714	16.9216	16.3893	FALSE
6h_DMSO	0h_DMSO	O75530	EED	FALSE	-0.153743	0.604518	0.773016	0.111812	14.8694	15.0231	TRUE
6h_DMSO	0h_DMSO	P68104	EEF1A1	FALSE	0.155434	0.162982	0.456985	0.340098	25.7497	25.5943	FALSE
6h_DMSO	0h_DMSO	Q05639	EEF1A2	FALSE	0.204323	0.193193	0.488685	0.310971	26.1067	25.9024	FALSE
6h_DMSO	0h_DMSO	P24534	EEF1B2	FALSE	0.424403	0.0980778	0.397367	0.400808	23.127	22.7025	TRUE
6h_DMSO	0h_DMSO	P29692	EEF1D	FALSE	0.410802	0.0148799	0.29349	0.532406	23.3274	22.9166	TRUE
6h_DMSO	0h_DMSO	O43324	EEF1E1	FALSE	0.0334022	0.858339	0.922897	0.0348466	19.3713	19.3379	FALSE
6h_DMSO	0h_DMSO	P26641	EEF1G	FALSE	0.00409963	0.974595	0.984406	0.00682556	22.8759	22.8718	FALSE
6h_DMSO	0h_DMSO	P13639	EEF2	FALSE	-0.103495	0.587376	0.760988	0.118622	23.655	23.7585	FALSE
6h_DMSO	0h_DMSO	O00418	EEF2K	FALSE	-2.39463	0.120839	0.416351	0.38054	11.5934	13.988	FALSE
6h_DMSO	0h_DMSO	P57772	EEFSEC	FALSE	-0.523058	0.0967755	0.396903	0.401316	15.0153	15.5384	FALSE
6h_DMSO	0h_DMSO	Q96C19	EFHD2	FALSE	0.538892	0.00249693	0.239112	0.621399	18.9736	18.4347	TRUE
6h_DMSO	0h_DMSO	Q7Z2Z2	EFL1	FALSE	-0.270249	0.18785	0.483501	0.315603	16.0211	16.2913	FALSE
6h_DMSO	0h_DMSO	P98172	EFNB1	FALSE	2.30979	0.429882	0.65105	0.186386	10.2195	7.90968	FALSE
6h_DMSO	0h_DMSO	Q14156	EFR3A	FALSE	-1.46437	0.154475	0.447566	0.349143	10.4778	11.9422	FALSE
6h_DMSO	0h_DMSO	Q15029	EFTUD2	FALSE	-0.335616	0.0800079	0.386328	0.413044	19.7209	20.0565	TRUE
6h_DMSO	0h_DMSO	Q9GZT9	EGLN1	FALSE	-1.34057	0.0923942	0.394566	0.40388	11.8623	13.2028	FALSE
6h_DMSO	0h_DMSO	Q8NDI1	EHBP1	FALSE	-0.778032	0.379107	0.618245	0.208839	8.92851	9.70654	FALSE
6h_DMSO	0h_DMSO	Q8N3D4	EHBP1L1	FALSE	0.253553	0.493783	0.698228	0.156003	15.281	15.0274	FALSE
6h_DMSO	0h_DMSO	Q9H4M9	EHD1	FALSE	0.130813	0.2775	0.551064	0.258798	17.3966	17.2657	FALSE
6h_DMSO	0h_DMSO	Q9H223	EHD4	FALSE	0.11831	0.655932	0.80435	0.0945548	16.6523	16.534	FALSE
6h_DMSO	0h_DMSO	Q9H9B1	EHMT1	FALSE	-0.229638	0.462177	0.676046	0.170024	15.5288	15.7584	TRUE
6h_DMSO	0h_DMSO	Q96KQ7	EHMT2	FALSE	-0.194565	0.449718	0.666519	0.176187	15.3307	15.5253	TRUE
6h_DMSO	0h_DMSO	O14681	EI24	FALSE	-4.4419	0.0554118	0.366494	0.435933	9.06982	13.5117	FALSE
6h_DMSO	0h_DMSO	P41567	EIF1	FALSE	0.217308	0.564765	0.747592	0.126335	18.9295	18.7122	FALSE
6h_DMSO	0h_DMSO	Q8N9N8	EIF1AD	FALSE	0.793247	0.0335249	0.338877	0.469959	16.57	15.7767	FALSE
6h_DMSO	0h_DMSO	P47813	EIF1AX	FALSE	0.736127	0.114554	0.411028	0.386128	19.6518	18.9156	FALSE
6h_DMSO	0h_DMSO	Q9BY44	EIF2A	FALSE	-0.292676	0.130275	0.424777	0.371839	17.6931	17.9858	FALSE
6h_DMSO	0h_DMSO	P19525	EIF2AK2	FALSE	-0.376205	0.228547	0.515738	0.287571	17.702	18.0782	FALSE
6h_DMSO	0h_DMSO	Q9NZJ5	EIF2AK3	FALSE	-0.455757	0.375949	0.617426	0.209415	10.7404	11.1962	FALSE
6h_DMSO	0h_DMSO	Q9P2K8	EIF2AK4	FALSE	-0.237674	0.90092	0.945658	0.0242657	11.0865	11.3242	FALSE
6h_DMSO	0h_DMSO	Q14232	EIF2B1	FALSE	-0.343171	0.269859	0.545966	0.262835	17.3218	17.665	FALSE
6h_DMSO	0h_DMSO	P49770	EIF2B2	FALSE	0.233901	0.242226	0.524972	0.279864	17.0206	16.7867	FALSE
6h_DMSO	0h_DMSO	Q9NR50	EIF2B3	FALSE	-0.701007	0.0607694	0.370358	0.431378	16.1004	16.8014	FALSE
6h_DMSO	0h_DMSO	Q9UI10	EIF2B4	FALSE	-0.480156	0.20062	0.494972	0.305419	16.2166	16.6967	FALSE
6h_DMSO	0h_DMSO	Q13144	EIF2B5	FALSE	-0.517086	0.00386031	0.239112	0.621399	16.8047	17.3218	FALSE
6h_DMSO	0h_DMSO	P41214	EIF2D	FALSE	-0.2276	0.407849	0.636625	0.196116	13.4296	13.6572	FALSE
6h_DMSO	0h_DMSO	P05198	EIF2S1	FALSE	-0.278633	0.0456029	0.357661	0.446528	19.5047	19.7834	FALSE
6h_DMSO	0h_DMSO	P20042	EIF2S2	FALSE	0.0723327	0.332707	0.588684	0.230118	18.0265	17.9542	FALSE
6h_DMSO	0h_DMSO	P41091	EIF2S3	FALSE	-0.310751	0.237409	0.520873	0.283268	19.9253	20.236	TRUE
6h_DMSO	0h_DMSO	Q14152	EIF3A	FALSE	-0.0888571	0.481494	0.689776	0.161292	19.2997	19.3886	FALSE
6h_DMSO	0h_DMSO	P55884	EIF3B	FALSE	-0.232516	0.19908	0.493419	0.306784	19.6454	19.8779	TRUE
6h_DMSO	0h_DMSO	Q99613	EIF3C	FALSE	-0.0980085	0.31427	0.575241	0.24015	20.1476	20.2456	FALSE
6h_DMSO	0h_DMSO	O15371	EIF3D	FALSE	-0.35431	0.0775785	0.381762	0.418207	19.2187	19.573	FALSE
6h_DMSO	0h_DMSO	P60228	EIF3E	FALSE	-0.60209	0.031713	0.334698	0.475347	19.0733	19.6754	FALSE
6h_DMSO	0h_DMSO	O00303	EIF3F	FALSE	-0.332403	0.143951	0.436944	0.359574	19.3739	19.7063	TRUE
6h_DMSO	0h_DMSO	O75821	EIF3G	FALSE	-0.00767024	0.952679	0.972326	0.0121882	18.9247	18.9324	FALSE
6h_DMSO	0h_DMSO	O15372	EIF3H	FALSE	-0.427405	0.0506851	0.366494	0.435933	18.6943	19.1217	FALSE
6h_DMSO	0h_DMSO	Q13347	EIF3I	FALSE	-0.148737	0.372659	0.61512	0.21104	20.2114	20.3602	TRUE
6h_DMSO	0h_DMSO	O75822	EIF3J	FALSE	0.588211	0.0244889	0.3233	0.490394	19.1409	18.5527	FALSE
6h_DMSO	0h_DMSO	Q9UBQ5	EIF3K	FALSE	0.369155	0.0381135	0.351599	0.453952	20.4356	20.0665	TRUE
6h_DMSO	0h_DMSO	Q9Y262	EIF3L	FALSE	-0.530322	0.0752509	0.381023	0.419049	19.4362	19.9665	TRUE
6h_DMSO	0h_DMSO	Q7L2H7	EIF3M	FALSE	-0.0250232	0.88543	0.937898	0.0278442	18.1692	18.1942	TRUE
6h_DMSO	0h_DMSO	P60842	EIF4A1	FALSE	-0.00955877	0.948693	0.970548	0.0129831	23.0528	23.0623	FALSE
6h_DMSO	0h_DMSO	Q14240	EIF4A2	FALSE	-0.746568	0.0491323	0.363055	0.440028	17.4166	18.1632	FALSE
6h_DMSO	0h_DMSO	P38919	EIF4A3	FALSE	-0.0818484	0.227868	0.51527	0.287965	22.7274	22.8093	FALSE
6h_DMSO	0h_DMSO	P23588	EIF4B	FALSE	0.418011	0.115619	0.411215	0.385931	20.8558	20.4378	FALSE
6h_DMSO	0h_DMSO	P06730	EIF4E	FALSE	-0.129878	0.396061	0.630473	0.200334	19.5077	19.6376	FALSE
6h_DMSO	0h_DMSO	O60573	EIF4E2	FALSE	-0.303514	0.507992	0.706987	0.150589	17.6423	17.9458	FALSE
6h_DMSO	0h_DMSO	Q13541	EIF4EBP1	FALSE	-1.38215	0.454579	0.670133	0.173839	14.1537	15.5359	FALSE
6h_DMSO	0h_DMSO	Q13542	EIF4EBP2	FALSE	-1.55125	0.359524	0.605326	0.21801	10.8845	12.4358	FALSE
6h_DMSO	0h_DMSO	Q9NRA8	EIF4ENIF1	FALSE	0.199099	0.306697	0.570488	0.243754	15.7427	15.5436	FALSE
6h_DMSO	0h_DMSO	Q04637	EIF4G1	FALSE	0.0985544	0.270267	0.546259	0.262602	19.6437	19.5451	FALSE
6h_DMSO	0h_DMSO	P78344	EIF4G2	FALSE	0.177676	0.242363	0.524989	0.27985	19.0345	18.8568	FALSE
6h_DMSO	0h_DMSO	O43432	EIF4G3	FALSE	-0.0327298	0.773474	0.875613	0.0576879	14.1762	14.2089	FALSE
6h_DMSO	0h_DMSO	Q15056	EIF4H	FALSE	0.363923	0.212756	0.506464	0.295451	20.6657	20.3018	TRUE
6h_DMSO	0h_DMSO	P55010	EIF5	FALSE	0.330851	0.0465801	0.360342	0.443286	19.8745	19.5436	FALSE
6h_DMSO	0h_DMSO	P63241	EIF5A	FALSE	0.267229	0.0686092	0.377933	0.422585	23.4763	23.2091	FALSE
6h_DMSO	0h_DMSO	O60841	EIF5B	FALSE	-0.100363	0.422141	0.64754	0.188733	18.739	18.8394	FALSE
6h_DMSO	0h_DMSO	P56537	EIF6	FALSE	0.0341671	0.742779	0.856979	0.0670296	18.5778	18.5436	FALSE
6h_DMSO	0h_DMSO	Q53HC9	EIPR1	FALSE	-0.185333	0.594223	0.766137	0.115694	15.8432	16.0285	FALSE
6h_DMSO	0h_DMSO	Q9BQ52	ELAC2	FALSE	-0.365222	0.0792751	0.386328	0.413044	17.387	17.7522	TRUE
6h_DMSO	0h_DMSO	Q15717	ELAVL1	FALSE	0.192975	0.353229	0.601444	0.220805	21.1568	20.9638	FALSE
6h_DMSO	0h_DMSO	P32519	ELF1	FALSE	0.375082	0.208218	0.501416	0.299802	17.4298	17.0548	TRUE
6h_DMSO	0h_DMSO	Q15723	ELF2	FALSE	0.156099	0.802945	0.890474	0.0503787	11.7358	11.5797	TRUE
6h_DMSO	0h_DMSO	P55199	ELL	FALSE	-1.28206	0.46903	0.681221	0.166712	9.65702	10.9391	FALSE
6h_DMSO	0h_DMSO	Q92556	ELMO1	FALSE	-0.491031	0.0339086	0.339421	0.469261	16.7048	17.1958	FALSE
6h_DMSO	0h_DMSO	Q96JJ3	ELMO2	FALSE	0.996069	0.30648	0.570488	0.243754	10.6287	9.63265	FALSE
6h_DMSO	0h_DMSO	Q8IZ81	ELMOD2	FALSE	-1.24426	0.297996	0.566424	0.246858	9.20075	10.445	FALSE
6h_DMSO	0h_DMSO	Q14241	ELOA	FALSE	-0.407794	0.620612	0.783794	0.105798	11.9322	12.34	FALSE
6h_DMSO	0h_DMSO	Q15370	ELOB	FALSE	0.553233	0.110214	0.40953	0.387714	19.9908	19.4376	TRUE
6h_DMSO	0h_DMSO	Q15369	ELOC	FALSE	-0.136176	0.701425	0.829583	0.0811402	19.5086	19.6448	TRUE
6h_DMSO	0h_DMSO	Q9BW60	ELOVL1	FALSE	-0.784681	0.722199	0.843474	0.0739284	7.37519	8.15987	FALSE
6h_DMSO	0h_DMSO	O95163	ELP1	FALSE	-0.683687	0.0183095	0.306819	0.513117	15.3252	16.0089	FALSE
6h_DMSO	0h_DMSO	Q6IA86	ELP2	FALSE	-0.642525	0.0563582	0.366494	0.435933	14.8111	15.4536	FALSE
6h_DMSO	0h_DMSO	Q9H9T3	ELP3	FALSE	-0.900086	0.0143378	0.293426	0.532502	14.6789	15.579	FALSE
6h_DMSO	0h_DMSO	Q96EB1	ELP4	FALSE	-1.02452	0.585805	0.760745	0.118761	11.6765	12.7011	FALSE
6h_DMSO	0h_DMSO	Q8TE02	ELP5	FALSE	0.629268	0.0835501	0.388528	0.410578	13.5764	12.9471	FALSE
6h_DMSO	0h_DMSO	Q0PNE2	ELP6	FALSE	-0.582948	0.0235332	0.321165	0.493271	13.5178	14.1008	FALSE
6h_DMSO	0h_DMSO	Q8N766	EMC1	FALSE	-0.585674	0.0182519	0.306819	0.513117	15.3039	15.8896	FALSE
6h_DMSO	0h_DMSO	Q15006	EMC2	FALSE	-0.0436089	0.896976	0.944044	0.0250078	12.9596	13.0032	FALSE
6h_DMSO	0h_DMSO	Q9P0I2	EMC3	FALSE	-3.62068	0.223852	0.512392	0.290398	10.8067	14.4274	FALSE
6h_DMSO	0h_DMSO	Q5J8M3	EMC4	FALSE	-0.389041	0.557315	0.7419	0.129654	10.9873	11.3763	FALSE
6h_DMSO	0h_DMSO	Q9NPA0	EMC7	FALSE	-0.621032	0.204369	0.498995	0.301904	15.7203	16.3413	FALSE
6h_DMSO	0h_DMSO	O43402	EMC8	FALSE	-0.685889	0.172928	0.466926	0.330752	15.4588	16.1447	FALSE
6h_DMSO	0h_DMSO	P50402	EMD	FALSE	-0.140657	0.591858	0.764953	0.116365	17.0564	17.1971	FALSE
6h_DMSO	0h_DMSO	Q92979	EMG1	FALSE	-0.397086	0.293788	0.564248	0.24853	14.5616	14.9587	FALSE
6h_DMSO	0h_DMSO	Q9Y6C2	EMILIN1	FALSE	0.220211	0.637287	0.793387	0.100515	15.6316	15.4114	FALSE
6h_DMSO	0h_DMSO	Q32P44	EML3	FALSE	-1.34961	0.0202834	0.309939	0.508724	10.572	11.9217	FALSE
6h_DMSO	0h_DMSO	Q9HC35	EML4	FALSE	-0.153675	0.551908	0.73906	0.131321	14.4716	14.6253	FALSE
6h_DMSO	0h_DMSO	Q7Z589	EMSY	FALSE	1.61827	0.290888	0.562743	0.24969	9.44808	7.82982	TRUE
6h_DMSO	0h_DMSO	Q8N8S7	ENAH	FALSE	0.533969	0.144442	0.437407	0.359114	16.9403	16.4064	FALSE
6h_DMSO	0h_DMSO	O94919	ENDOD1	FALSE	-0.0050357	0.987082	0.990444	0.00417007	14.4929	14.4979	FALSE
6h_DMSO	0h_DMSO	Q14249	ENDOG	FALSE	-0.0937631	0.736269	0.851645	0.0697415	14.0213	14.1151	FALSE
6h_DMSO	0h_DMSO	P06733	ENO1	FALSE	0.29028	0.0282376	0.331809	0.479112	23.5744	23.2841	TRUE
6h_DMSO	0h_DMSO	P13929	ENO3	FALSE	0.207979	0.535062	0.727104	0.138403	18.2863	18.0783	TRUE
6h_DMSO	0h_DMSO	Q9UHY7	ENOPH1	FALSE	0.831941	0.24945	0.530327	0.275456	14.084	13.2521	FALSE
6h_DMSO	0h_DMSO	O43768	ENSA	FALSE	0.433916	0.101791	0.399555	0.398424	17.2128	16.7789	FALSE
6h_DMSO	0h_DMSO	Q9NPA8	ENY2	FALSE	0.466715	0.0811935	0.38641	0.412952	20.0275	19.5608	TRUE
6h_DMSO	0h_DMSO	Q5NDL2	EOGT	FALSE	-0.374366	0.775388	0.876315	0.0573397	9.35648	9.73085	FALSE
6h_DMSO	0h_DMSO	Q09472	EP300	FALSE	1.49073	0.210968	0.504518	0.297123	10.8843	9.39362	TRUE
6h_DMSO	0h_DMSO	Q96L91	EP400	FALSE	0.168756	0.73373	0.850692	0.0702279	14.2793	14.1105	TRUE
6h_DMSO	0h_DMSO	P11171	EPB41	FALSE	0.260907	0.279318	0.551821	0.258202	19.7591	19.4982	FALSE
6h_DMSO	0h_DMSO	O43491	EPB41L2	FALSE	0.129943	0.469111	0.681221	0.166712	18.5176	18.3877	FALSE
6h_DMSO	0h_DMSO	Q52LR7	EPC2	FALSE	-2.25661	0.0569279	0.3673	0.434979	6.8813	9.13791	TRUE
6h_DMSO	0h_DMSO	P29320	EPHA3	FALSE	-0.131927	0.581959	0.758393	0.120106	15.7727	15.9046	FALSE
6h_DMSO	0h_DMSO	P54760	EPHB4	FALSE	-0.13722	0.896254	0.944044	0.0250078	8.81052	8.94773	FALSE
6h_DMSO	0h_DMSO	P07099	EPHX1	FALSE	-0.152161	0.883373	0.937101	0.0282136	12.1151	12.2672	FALSE
6h_DMSO	0h_DMSO	P34913	EPHX2	FALSE	-0.882134	0.50295	0.704327	0.152226	9.60587	10.488	FALSE
6h_DMSO	0h_DMSO	Q7L775	EPM2AIP1	FALSE	-0.118565	0.971719	0.983151	0.00737998	10.2468	10.3654	FALSE
6h_DMSO	0h_DMSO	Q9Y6I3	EPN1	FALSE	0.305431	0.559194	0.742732	0.129168	15.1611	14.8557	FALSE
6h_DMSO	0h_DMSO	P07814	EPRS1	FALSE	-0.405782	0.0924783	0.394566	0.40388	18.9249	19.3307	FALSE
6h_DMSO	0h_DMSO	P42566	EPS15	FALSE	0.190575	0.373584	0.615283	0.210925	16.5268	16.3362	FALSE
6h_DMSO	0h_DMSO	Q9UBC2	EPS15L1	FALSE	0.272289	0.320731	0.580014	0.236562	17.6908	17.4185	FALSE
6h_DMSO	0h_DMSO	O75616	ERAL1	FALSE	-0.800032	0.111852	0.40953	0.387714	14.3479	15.1479	FALSE
6h_DMSO	0h_DMSO	Q9NZ08	ERAP1	FALSE	0.130652	0.436718	0.656393	0.182836	15.7723	15.6416	FALSE
6h_DMSO	0h_DMSO	Q6P179	ERAP2	FALSE	-0.408297	0.285927	0.558254	0.253169	13.746	14.1543	FALSE
6h_DMSO	0h_DMSO	Q96RT1	ERBIN	FALSE	-0.168798	0.575948	0.755201	0.121938	14.9127	15.0815	FALSE
6h_DMSO	0h_DMSO	Q8IUD2	ERC1	FALSE	0.2578	0.398714	0.631749	0.199455	14.8639	14.6061	FALSE
6h_DMSO	0h_DMSO	P18074	ERCC2	FALSE	-3.93812	0.155357	0.44868	0.348063	9.56248	13.5006	FALSE
6h_DMSO	0h_DMSO	P19447	ERCC3	FALSE	-0.145396	0.61621	0.781697	0.106962	12.7281	12.8735	FALSE
6h_DMSO	0h_DMSO	P28715	ERCC5	FALSE	-1.07376	0.497023	0.700211	0.154771	12.1174	13.1912	FALSE
6h_DMSO	0h_DMSO	Q2NKX8	ERCC6L	FALSE	0.0907959	0.869534	0.929585	0.0317109	14.0281	13.9373	FALSE
6h_DMSO	0h_DMSO	P50548	ERF	FALSE	0.921466	0.110148	0.40953	0.387714	14.2658	13.3443	FALSE
6h_DMSO	0h_DMSO	P11308	ERG	FALSE	-0.0224195	0.843962	0.915642	0.0382745	17.1225	17.1449	TRUE
6h_DMSO	0h_DMSO	Q9UKR5	ERG28	FALSE	1.68934	0.124835	0.419676	0.377086	10.3188	8.62949	FALSE
6h_DMSO	0h_DMSO	Q969X5	ERGIC1	FALSE	-0.475091	0.144645	0.437568	0.358954	18.1271	18.6022	FALSE
6h_DMSO	0h_DMSO	Q9Y282	ERGIC3	FALSE	-0.975218	0.178632	0.474891	0.323406	12.3632	13.3384	FALSE
6h_DMSO	0h_DMSO	P84090	ERH	FALSE	0.393165	0.223071	0.512198	0.290562	21.7678	21.3746	TRUE
6h_DMSO	0h_DMSO	Q8IV48	ERI1	FALSE	0.181744	0.634149	0.791899	0.10133	15.6227	15.4409	FALSE
6h_DMSO	0h_DMSO	O43414	ERI3	FALSE	-0.404333	0.378147	0.617854	0.209114	14.5432	14.9475	FALSE
6h_DMSO	0h_DMSO	Q96DZ1	ERLEC1	FALSE	-3.90724	0.0535367	0.366494	0.435933	10.9503	14.8575	FALSE
6h_DMSO	0h_DMSO	O75477	ERLIN1	FALSE	-0.371942	0.232528	0.519092	0.284756	15.2757	15.6476	FALSE
6h_DMSO	0h_DMSO	O94905	ERLIN2	FALSE	-0.872074	0.0184324	0.306819	0.513117	16.122	16.9941	FALSE
6h_DMSO	0h_DMSO	Q96HE7	ERO1A	FALSE	0.756157	0.00681901	0.253359	0.596263	16.4818	15.7257	FALSE
6h_DMSO	0h_DMSO	P30040	ERP29	FALSE	0.926015	0.0257231	0.324112	0.489305	20.6504	19.7244	FALSE
6h_DMSO	0h_DMSO	Q9BS26	ERP44	FALSE	0.474653	0.0143518	0.293426	0.532502	18.132	17.6573	FALSE
6h_DMSO	0h_DMSO	Q56NI9	ESCO2	FALSE	-1.37148	0.141014	0.434569	0.361941	11.1052	12.4767	FALSE
6h_DMSO	0h_DMSO	P10768	ESD	FALSE	-0.224641	0.537614	0.729292	0.137099	18.4225	18.6472	TRUE
6h_DMSO	0h_DMSO	Q9H501	ESF1	FALSE	0.0386321	0.942237	0.96791	0.0141648	12.8755	12.8369	FALSE
6h_DMSO	0h_DMSO	P03372	ESR1	FALSE	-1.22795	0.0184805	0.306819	0.513117	16.0973	17.3253	TRUE
6h_DMSO	0h_DMSO	P11474	ESRRA	FALSE	-0.888828	0.573381	0.753475	0.122931	8.90592	9.79475	TRUE
6h_DMSO	0h_DMSO	Q96DF8	ESS2	FALSE	1.04834	0.165392	0.460034	0.33721	12.684	11.6357	FALSE
6h_DMSO	0h_DMSO	Q9BSJ8	ESYT1	FALSE	-0.387118	0.342571	0.597185	0.223891	17.2564	17.6435	FALSE
6h_DMSO	0h_DMSO	A0FGR8	ESYT2	FALSE	-0.675064	0.125973	0.420877	0.375845	15.4415	16.1166	FALSE
6h_DMSO	0h_DMSO	P62495	ETF1	FALSE	-0.0312795	0.821354	0.902653	0.0444792	19.7211	19.7523	FALSE
6h_DMSO	0h_DMSO	P13804	ETFA	FALSE	0.0980549	0.635884	0.792889	0.100788	18.2086	18.1106	FALSE
6h_DMSO	0h_DMSO	P38117	ETFB	FALSE	-0.0704565	0.554217	0.74003	0.13075	18.0723	18.1427	FALSE
6h_DMSO	0h_DMSO	Q16134	ETFDH	FALSE	-2.41063	0.157007	0.450349	0.346451	10.8842	13.2948	FALSE
6h_DMSO	0h_DMSO	O95571	ETHE1	FALSE	0.234303	0.431839	0.652559	0.18538	15.6714	15.4371	FALSE
6h_DMSO	0h_DMSO	Q9HBU6	ETNK1	FALSE	0.2235	0.66388	0.811026	0.0909651	13.0153	12.7918	FALSE
6h_DMSO	0h_DMSO	P14921	ETS1	FALSE	2.51666	0.189575	0.485279	0.314008	14.1923	11.6757	TRUE
6h_DMSO	0h_DMSO	P41212	ETV6	FALSE	0.174561	0.690454	0.823982	0.0840823	14.5081	14.3335	TRUE
6h_DMSO	0h_DMSO	P34910	EVI2B	FALSE	-0.327567	0.87241	0.930178	0.031434	13.4402	13.7678	FALSE
6h_DMSO	0h_DMSO	Q9UI08	EVL	FALSE	-0.0689617	0.788662	0.883643	0.053723	15.7409	15.8098	FALSE
6h_DMSO	0h_DMSO	Q01844	EWSR1	FALSE	0.146269	0.543205	0.732618	0.135123	19.6576	19.5113	FALSE
6h_DMSO	0h_DMSO	Q9UQ84	EXO1	FALSE	-0.383	0.698434	0.827258	0.0823589	8.3417	8.7247	FALSE
6h_DMSO	0h_DMSO	Q9NV70	EXOC1	FALSE	0.0903805	0.820168	0.902069	0.0447601	14.5159	14.4255	FALSE
6h_DMSO	0h_DMSO	Q96KP1	EXOC2	FALSE	-0.509866	0.0027871	0.239112	0.621399	13.3458	13.8557	FALSE
6h_DMSO	0h_DMSO	O60645	EXOC3	FALSE	-0.640662	0.00808692	0.261922	0.581828	13.3184	13.959	FALSE
6h_DMSO	0h_DMSO	Q96A65	EXOC4	FALSE	-0.0445619	0.872208	0.930178	0.031434	14.5806	14.6252	FALSE
6h_DMSO	0h_DMSO	O00471	EXOC5	FALSE	-0.650492	0.255826	0.533718	0.272688	12.7166	13.367	FALSE
6h_DMSO	0h_DMSO	Q8TAG9	EXOC6	FALSE	-1.70425	0.458512	0.672865	0.172072	9.93947	11.6437	FALSE
6h_DMSO	0h_DMSO	Q9UPT5	EXOC7	FALSE	0.331867	0.343729	0.597798	0.223446	14.3027	13.9708	FALSE
6h_DMSO	0h_DMSO	Q8IYI6	EXOC8	FALSE	0.856963	0.37727	0.617854	0.209114	9.87597	9.01901	FALSE
6h_DMSO	0h_DMSO	Q9Y3B2	EXOSC1	FALSE	-0.653419	0.250335	0.530327	0.275456	15.871	16.5244	FALSE
6h_DMSO	0h_DMSO	Q01780	EXOSC10	FALSE	-0.356089	0.34784	0.599585	0.222149	15.3049	15.661	FALSE
6h_DMSO	0h_DMSO	Q13868	EXOSC2	FALSE	-0.562349	0.0688437	0.378165	0.422318	15.7572	16.3196	FALSE
6h_DMSO	0h_DMSO	Q9NQT5	EXOSC3	FALSE	-0.664976	0.0011417	0.21487	0.667824	14.8429	15.5079	FALSE
6h_DMSO	0h_DMSO	Q9NPD3	EXOSC4	FALSE	-0.354206	0.311514	0.5731	0.241769	15.5533	15.9075	FALSE
6h_DMSO	0h_DMSO	Q9NQT4	EXOSC5	FALSE	-0.141081	0.348811	0.599777	0.22201	16.9011	17.0422	FALSE
6h_DMSO	0h_DMSO	Q5RKV6	EXOSC6	FALSE	-0.0802196	0.764687	0.870597	0.0601828	14.533	14.6132	FALSE
6h_DMSO	0h_DMSO	Q15024	EXOSC7	FALSE	-0.646363	0.0503145	0.366494	0.435933	15.6831	16.3295	FALSE
6h_DMSO	0h_DMSO	Q96B26	EXOSC8	FALSE	-0.681372	0.0543774	0.366494	0.435933	16.1948	16.8762	FALSE
6h_DMSO	0h_DMSO	Q06265	EXOSC9	FALSE	-0.182523	0.0496397	0.363935	0.438976	17.1818	17.3644	FALSE
6h_DMSO	0h_DMSO	Q99504	EYA3	FALSE	-0.541331	0.261998	0.539597	0.267931	14.3624	14.9038	TRUE
6h_DMSO	0h_DMSO	Q15910	EZH2	FALSE	0.2484	0.666341	0.812384	0.0902387	14.6857	14.4373	FALSE
6h_DMSO	0h_DMSO	P15311	EZR	FALSE	0.426958	0.0856076	0.390311	0.408589	20.9739	20.5469	FALSE
6h_DMSO	0h_DMSO	Q9Y624	F11R	FALSE	-0.0960058	0.68933	0.823366	0.0844069	13.3428	13.4388	FALSE
6h_DMSO	0h_DMSO	P23610	F8A1; F8A2; F8A3	FALSE	-0.638795	0.20329	0.498382	0.302437	12.8943	13.533	FALSE
6h_DMSO	0h_DMSO	Q01469	FABP5	FALSE	0.534379	0.0239827	0.3233	0.490394	23.062	22.5276	TRUE
6h_DMSO	0h_DMSO	Q13158	FADD	FALSE	0.0420587	0.79357	0.885754	0.0526869	14.9683	14.9263	FALSE
6h_DMSO	0h_DMSO	O60427	FADS1	FALSE	-3.59367	0.312172	0.573728	0.241294	10.7044	14.2981	FALSE
6h_DMSO	0h_DMSO	O95864	FADS2	FALSE	-0.715413	0.127897	0.422863	0.373801	17.7772	18.4927	FALSE
6h_DMSO	0h_DMSO	Q9UNN5	FAF1	FALSE	-0.0494852	0.855044	0.92151	0.0354999	15.4337	15.4831	FALSE
6h_DMSO	0h_DMSO	Q96CS3	FAF2	FALSE	-0.331221	0.428452	0.650452	0.186785	15.5971	15.9284	FALSE
6h_DMSO	0h_DMSO	P16930	FAH	FALSE	-0.444026	0.786001	0.882985	0.0540467	13.1615	13.6055	FALSE
6h_DMSO	0h_DMSO	Q6P587	FAHD1	FALSE	0.0701038	0.739716	0.853995	0.0685449	12.3304	12.2603	FALSE
6h_DMSO	0h_DMSO	Q96GK7	FAHD2A	FALSE	0.105723	0.701761	0.8298	0.0810268	15.5356	15.4299	FALSE
6h_DMSO	0h_DMSO	Q9NVQ4	FAIM	FALSE	0.0425745	0.808882	0.894173	0.0485784	17.4633	17.4207	TRUE
6h_DMSO	0h_DMSO	Q9H098	FAM107B	FALSE	1.00631	0.0126641	0.290445	0.536936	18.2163	17.21	TRUE
6h_DMSO	0h_DMSO	Q96PZ2	FAM111A	FALSE	-0.726002	0.621512	0.784564	0.105372	12.2449	12.9709	TRUE
6h_DMSO	0h_DMSO	Q6SJ93	FAM111B	FALSE	-0.555683	0.0761802	0.381023	0.419049	14.7289	15.2846	TRUE
6h_DMSO	0h_DMSO	Q9NRY5	FAM114A2	FALSE	1.13936	0.0990473	0.397367	0.400808	13.4497	12.3103	FALSE
6h_DMSO	0h_DMSO	Q6P1L5	FAM117B	FALSE	1.09318	0.127248	0.422863	0.373801	8.73316	7.63998	FALSE
6h_DMSO	0h_DMSO	Q9NZB2	FAM120A	FALSE	0.207095	0.312499	0.573899	0.241165	17.2099	17.0028	FALSE
6h_DMSO	0h_DMSO	Q96EK7	FAM120B	FALSE	0.282179	0.500879	0.703229	0.152903	12.0234	11.7412	FALSE
6h_DMSO	0h_DMSO	Q9NX05	FAM120C	FALSE	0.0909278	0.884167	0.937513	0.0280225	13.1459	13.055	FALSE
6h_DMSO	0h_DMSO	Q5BKY9	FAM133B	FALSE	-1.78307	0.457096	0.671514	0.172945	10.2478	12.0309	FALSE
6h_DMSO	0h_DMSO	Q96C01	FAM136A	FALSE	0.289052	0.300066	0.566736	0.246619	18.23	17.9409	FALSE
6h_DMSO	0h_DMSO	Q96A26	FAM162A	FALSE	0.162941	0.682023	0.820698	0.0858167	16.2819	16.1189	FALSE
6h_DMSO	0h_DMSO	Q9Y6X4	FAM169A	FALSE	-0.337821	0.708448	0.833884	0.0788942	10.634	10.9718	FALSE
6h_DMSO	0h_DMSO	Q8N8J7	FAM241A	FALSE	-0.631531	0.555047	0.740336	0.130571	9.19067	9.8222	FALSE
6h_DMSO	0h_DMSO	Q9Y421	FAM32A	FALSE	-1.76786	0.192383	0.487511	0.312016	13.2034	14.9712	FALSE
6h_DMSO	0h_DMSO	Q92520	FAM3C	FALSE	0.489906	0.206478	0.500605	0.300505	15.3685	14.8786	FALSE
6h_DMSO	0h_DMSO	Q14320	FAM50A	FALSE	-0.838405	0.175731	0.470023	0.327881	15.1964	16.0348	TRUE
6h_DMSO	0h_DMSO	Q5HYJ3	FAM76B	FALSE	-0.0680952	0.790987	0.884129	0.0534846	9.96107	10.0292	FALSE
6h_DMSO	0h_DMSO	Q9UBU6	FAM8A1	FALSE	1.36621	0.499101	0.701642	0.153885	9.59223	8.22603	FALSE
6h_DMSO	0h_DMSO	Q658Y4	FAM91A1	FALSE	-0.492303	0.152447	0.445022	0.351619	15.4293	15.9216	FALSE
6h_DMSO	0h_DMSO	Q8NCA5	FAM98A	FALSE	0.248996	0.376475	0.617854	0.209114	18.1005	17.8515	FALSE
6h_DMSO	0h_DMSO	Q52LJ0	FAM98B	FALSE	0.076019	0.773345	0.875613	0.0576879	17.362	17.286	TRUE
6h_DMSO	0h_DMSO	O15360	FANCA	FALSE	2.71346	0.119003	0.41507	0.381879	10.0416	7.32814	FALSE
6h_DMSO	0h_DMSO	Q9BXW9	FANCD2	FALSE	-0.948848	0.0592543	0.369862	0.431961	13.899	14.8478	FALSE
6h_DMSO	0h_DMSO	Q9NVI1	FANCI	FALSE	-0.287187	0.163356	0.457361	0.339741	16.3062	16.5933	TRUE
6h_DMSO	0h_DMSO	Q8WVX9	FAR1	FALSE	-0.536965	0.284338	0.556622	0.254439	14.8112	15.3481	FALSE
6h_DMSO	0h_DMSO	Q9Y4F1	FARP1	FALSE	0.569424	0.807941	0.893772	0.0487732	11.8248	11.2553	FALSE
6h_DMSO	0h_DMSO	O95363	FARS2	FALSE	-2.23443	0.388121	0.625286	0.203921	11.3891	13.6235	FALSE
6h_DMSO	0h_DMSO	Q9Y285	FARSA	FALSE	-0.254335	0.0251219	0.3233	0.490394	18.3954	18.6498	FALSE
6h_DMSO	0h_DMSO	Q9NSD9	FARSB	FALSE	-0.604275	0.0774126	0.381639	0.418347	19.0303	19.6346	FALSE
6h_DMSO	0h_DMSO	P49327	FASN	FALSE	-0.771056	0.0822069	0.387682	0.411524	20.8687	21.6398	TRUE
6h_DMSO	0h_DMSO	Q53R41	FASTKD1	FALSE	-1.24117	0.465859	0.679009	0.168124	9.81752	11.0587	FALSE
6h_DMSO	0h_DMSO	Q9NYY8	FASTKD2	FALSE	-0.0562776	0.819193	0.901427	0.0450696	16.1072	16.1634	FALSE
6h_DMSO	0h_DMSO	Q7L8L6	FASTKD5	FALSE	-0.720935	0.0519789	0.366494	0.435933	15.2505	15.9715	FALSE
6h_DMSO	0h_DMSO	Q14517	FAT1	FALSE	-0.601962	0.149119	0.441856	0.35472	18.5711	19.1731	FALSE
6h_DMSO	0h_DMSO	P62861	FAU	FALSE	0.627756	0.064813	0.375254	0.425674	23.6277	23	FALSE
6h_DMSO	0h_DMSO	P22087	FBL	FALSE	-0.371926	0.0292204	0.331809	0.479112	20.0477	20.4196	FALSE
6h_DMSO	0h_DMSO	Q9HCM7	FBRSL1	FALSE	-0.921588	0.549558	0.737006	0.132529	12.7003	13.6219	FALSE
6h_DMSO	0h_DMSO	Q9NXK8	FBXL12	FALSE	-5.39877	0.0020054	0.239112	0.621399	9.61675	15.0155	FALSE
6h_DMSO	0h_DMSO	Q96ME1	FBXL18	FALSE	-0.884862	0.488517	0.694147	0.158549	10.2841	11.1689	FALSE
6h_DMSO	0h_DMSO	Q6PCT2	FBXL19	FALSE	-1.89502	0.246582	0.528683	0.276805	9.29687	11.1919	FALSE
6h_DMSO	0h_DMSO	O94952	FBXO21	FALSE	1.19425	0.271493	0.54682	0.262155	11.5991	10.4048	FALSE
6h_DMSO	0h_DMSO	Q8NEZ5	FBXO22	FALSE	-0.325432	0.366862	0.611024	0.213942	13.2947	13.6202	FALSE
6h_DMSO	0h_DMSO	Q9NVF7	FBXO28	FALSE	-1.00821	0.532341	0.725957	0.139089	8.15232	9.16053	FALSE
6h_DMSO	0h_DMSO	Q8TB52	FBXO30	FALSE	0.143968	0.931785	0.961622	0.0169957	10.8131	10.6691	FALSE
6h_DMSO	0h_DMSO	Q6PIJ6	FBXO38	FALSE	0.285235	0.30379	0.569137	0.244783	11.512	11.2268	FALSE
6h_DMSO	0h_DMSO	Q6P3S6	FBXO42	FALSE	-0.144354	0.910962	0.950249	0.0221626	9.34103	9.48539	FALSE
6h_DMSO	0h_DMSO	P0C2W1	FBXO45	FALSE	-1.1476	0.559456	0.742732	0.129168	9.00426	10.1519	FALSE
6h_DMSO	0h_DMSO	Q9UKT4	FBXO5	FALSE	-1.13164	0.475543	0.684452	0.164657	10.0116	11.1433	FALSE
6h_DMSO	0h_DMSO	Q9Y3I1	FBXO7	FALSE	-0.0610869	0.910559	0.950249	0.0221626	13.7781	13.8392	FALSE
6h_DMSO	0h_DMSO	Q9Y324	FCF1	FALSE	-4.69588	0.00239934	0.239112	0.621399	8.95361	13.6495	FALSE
6h_DMSO	0h_DMSO	O14526	FCHO1	FALSE	-2.73656	0.355128	0.602972	0.219703	8.07899	10.8155	FALSE
6h_DMSO	0h_DMSO	O94868	FCHSD2	FALSE	0.0353379	0.978811	0.986825	0.00575987	9.56219	9.52686	FALSE
6h_DMSO	0h_DMSO	P37268	FDFT1	FALSE	-0.299889	0.0830218	0.388528	0.410578	16.3708	16.6706	FALSE
6h_DMSO	0h_DMSO	P14324	FDPS	FALSE	0.0222407	0.857346	0.922379	0.0350905	18.8092	18.787	TRUE
6h_DMSO	0h_DMSO	P10109	FDX1	FALSE	-1.31458	0.608101	0.775543	0.110394	7.51925	8.83383	FALSE
6h_DMSO	0h_DMSO	P22570	FDXR	FALSE	-0.460345	0.369528	0.612639	0.212795	14.4022	14.8626	FALSE
6h_DMSO	0h_DMSO	P22830	FECH	FALSE	-1.96748	0.0735168	0.380902	0.419187	10.3674	12.3348	FALSE
6h_DMSO	0h_DMSO	Q9UK73	FEM1B	FALSE	-0.664697	0.187735	0.483501	0.315603	10.4868	11.1515	FALSE
6h_DMSO	0h_DMSO	P39748	FEN1	FALSE	-0.393102	0.00111492	0.21487	0.667824	19.9223	20.3154	TRUE
6h_DMSO	0h_DMSO	Q9BQL6	FERMT1	FALSE	-1.68303	0.167203	0.461726	0.335615	12.5895	14.2725	FALSE
6h_DMSO	0h_DMSO	Q86UX7	FERMT3	FALSE	-0.67437	0.0844002	0.388844	0.410225	19.0921	19.7664	FALSE
6h_DMSO	0h_DMSO	P02675	FGB	FALSE	-0.215789	0.660727	0.80845	0.0923467	15.0081	15.2239	FALSE
6h_DMSO	0h_DMSO	Q5JSP0	FGD3	FALSE	0.158346	0.527173	0.722364	0.141244	15.7226	15.5643	FALSE
6h_DMSO	0h_DMSO	P11362	FGFR1	FALSE	0.120563	0.761261	0.868738	0.0611111	8.89846	8.7779	FALSE
6h_DMSO	0h_DMSO	Q9NVK5	FGFR1OP2	FALSE	0.0393104	0.954636	0.972435	0.0121393	13.442	13.4027	FALSE
6h_DMSO	0h_DMSO	P07954	FH	FALSE	0.158309	0.303792	0.569137	0.244783	19.2292	19.0709	FALSE
6h_DMSO	0h_DMSO	Q5W0V3	FHIP2A	FALSE	0.554426	0.653521	0.803079	0.0952415	11.8349	11.2804	FALSE
6h_DMSO	0h_DMSO	Q13642	FHL1	FALSE	-0.85609	0.00374558	0.239112	0.621399	16.5612	17.4173	TRUE
6h_DMSO	0h_DMSO	Q13643	FHL3	FALSE	-2.84227	0.195751	0.49094	0.308972	8.85996	11.7022	FALSE
6h_DMSO	0h_DMSO	Q9Y613	FHOD1	FALSE	-0.167	0.697104	0.827	0.0824943	12.3134	12.4804	FALSE
6h_DMSO	0h_DMSO	O43427	FIBP	FALSE	-4.53223	0.29427	0.564374	0.248433	9.23714	13.7694	FALSE
6h_DMSO	0h_DMSO	Q92562	FIG4	FALSE	-2.57603	0.204033	0.498995	0.301904	8.45685	11.0329	FALSE
6h_DMSO	0h_DMSO	Q6PIW4	FIGNL1	FALSE	-2.79238	0.237338	0.520873	0.283268	10.2847	13.077	FALSE
6h_DMSO	0h_DMSO	Q6UN15	FIP1L1	FALSE	0.128554	0.627417	0.789627	0.102578	17.3042	17.1757	TRUE
6h_DMSO	0h_DMSO	Q9Y3D6	FIS1	FALSE	-0.0255695	0.969326	0.981463	0.00812627	13.9415	13.967	FALSE
6h_DMSO	0h_DMSO	Q9NYL4	FKBP11	FALSE	-0.237581	0.586967	0.760988	0.118622	16.4282	16.6658	FALSE
6h_DMSO	0h_DMSO	Q5T1M5	FKBP15	FALSE	0.280477	0.466751	0.679617	0.167735	16.1884	15.9079	FALSE
6h_DMSO	0h_DMSO	P62942	FKBP1A	FALSE	0.377528	0.0820129	0.387682	0.411524	20.2245	19.847	FALSE
6h_DMSO	0h_DMSO	P26885	FKBP2	FALSE	0.797734	0.0192793	0.306819	0.513117	17.5286	16.7308	FALSE
6h_DMSO	0h_DMSO	Q00688	FKBP3	FALSE	0.156901	0.372997	0.61512	0.21104	20.6126	20.4557	TRUE
6h_DMSO	0h_DMSO	Q02790	FKBP4	FALSE	0.287215	0.0666777	0.376377	0.424377	20.5564	20.2692	TRUE
6h_DMSO	0h_DMSO	Q13451	FKBP5	FALSE	-0.222182	0.137373	0.430819	0.365706	17.113	17.3352	TRUE
6h_DMSO	0h_DMSO	Q14318	FKBP8	FALSE	-0.102217	0.703893	0.830689	0.0805618	16.988	17.0902	FALSE
6h_DMSO	0h_DMSO	Q9UIM3	FKBPL	FALSE	-0.810359	0.698543	0.827258	0.0823589	8.34454	9.1549	FALSE
6h_DMSO	0h_DMSO	Q8NFF5	FLAD1	FALSE	-0.57488	0.320068	0.57932	0.237082	12.2838	12.8587	FALSE
6h_DMSO	0h_DMSO	Q01543	FLI1	FALSE	0.454851	0.0115602	0.289173	0.538843	16.5744	16.1195	TRUE
6h_DMSO	0h_DMSO	Q13045	FLII	FALSE	-0.212899	0.140976	0.434569	0.361941	17.5662	17.7791	FALSE
6h_DMSO	0h_DMSO	P21333	FLNA	FALSE	0.493349	0.054644	0.366494	0.435933	19.9383	19.445	FALSE
6h_DMSO	0h_DMSO	O75369	FLNB	FALSE	0.369481	0.114632	0.411038	0.386118	18.9053	18.5358	FALSE
6h_DMSO	0h_DMSO	O75955	FLOT1	FALSE	0.022814	0.836626	0.91204	0.0399862	16.4454	16.4226	FALSE
6h_DMSO	0h_DMSO	Q14254	FLOT2	FALSE	0.0333328	0.816299	0.899656	0.0459234	16.614	16.5807	FALSE
6h_DMSO	0h_DMSO	Q96CP2	FLYWCH2	FALSE	0.107182	0.844282	0.915779	0.0382092	15.2141	15.1069	FALSE
6h_DMSO	0h_DMSO	Q96HJ9	FMC1	FALSE	0.401796	0.307211	0.570488	0.243754	14.063	13.6612	FALSE
6h_DMSO	0h_DMSO	O95466	FMNL1	FALSE	0.248107	0.155733	0.449153	0.347606	16.4001	16.152	FALSE
6h_DMSO	0h_DMSO	Q96PY5	FMNL2	FALSE	0.1134	0.620331	0.783621	0.105894	13.565	13.4516	FALSE
6h_DMSO	0h_DMSO	Q06787	FMR1	FALSE	-0.106914	0.695054	0.826013	0.0830129	15.9927	16.0996	FALSE
6h_DMSO	0h_DMSO	P02751	FN1	FALSE	-0.159143	0.534754	0.726993	0.13847	15.4422	15.6013	FALSE
6h_DMSO	0h_DMSO	Q9HA64	FN3KRP	FALSE	-1.6309	0.552888	0.739459	0.131086	9.41146	11.0424	FALSE
6h_DMSO	0h_DMSO	Q5T0N5	FNBP1L	FALSE	-1.30049	0.0519246	0.366494	0.435933	9.07128	10.3718	FALSE
6h_DMSO	0h_DMSO	Q8N3X1	FNBP4	FALSE	0.437827	0.133165	0.428948	0.367596	16.3266	15.8888	FALSE
6h_DMSO	0h_DMSO	P49354	FNTA	FALSE	-0.18439	0.689325	0.823366	0.0844069	14.386	14.5704	FALSE
6h_DMSO	0h_DMSO	P49356	FNTB	FALSE	-0.411479	0.737075	0.852284	0.0694154	13.4379	13.8494	FALSE
6h_DMSO	0h_DMSO	Q5VW36	FOCAD	FALSE	0.281335	0.411695	0.63968	0.194038	14.1824	13.901	FALSE
6h_DMSO	0h_DMSO	P15408	FOSL2	FALSE	1.32061	0.645235	0.798892	0.097512	12.1778	10.8572	TRUE
6h_DMSO	0h_DMSO	Q9UPW0	FOXJ3	FALSE	-1.03619	0.63984	0.795287	0.0994763	8.50216	9.53834	TRUE
6h_DMSO	0h_DMSO	P85037	FOXK1	FALSE	0.521643	0.0904942	0.394566	0.40388	16.4522	15.9305	TRUE
6h_DMSO	0h_DMSO	Q01167	FOXK2	FALSE	0.374173	0.215929	0.511321	0.291306	15.1681	14.7939	FALSE
6h_DMSO	0h_DMSO	Q8IVH2	FOXP4	FALSE	-1.33796	0.504816	0.705409	0.151559	9.62136	10.9593	FALSE
6h_DMSO	0h_DMSO	Q96CU9	FOXRED1	FALSE	-0.39591	0.176358	0.471158	0.326833	10.9528	11.3487	FALSE
6h_DMSO	0h_DMSO	Q05932	FPGS	FALSE	-0.572826	0.0959317	0.396157	0.402133	18.2747	18.8475	TRUE
6h_DMSO	0h_DMSO	Q14331	FRG1	FALSE	-0.346873	0.145789	0.439557	0.356985	17.3264	17.6732	FALSE
6h_DMSO	0h_DMSO	Q9BZ67	FRMD8	FALSE	-1.6159	0.0531637	0.366494	0.435933	9.92247	11.5384	FALSE
6h_DMSO	0h_DMSO	O94915	FRYL	FALSE	-0.241109	0.318123	0.577559	0.238404	14.2551	14.4962	FALSE
6h_DMSO	0h_DMSO	Q8NDD1	FSAF1	FALSE	-0.892512	0.343751	0.597798	0.223446	9.87423	10.7667	FALSE
6h_DMSO	0h_DMSO	Q16658	FSCN1	FALSE	-0.195757	0.249049	0.530327	0.275456	20.0956	20.2914	TRUE
6h_DMSO	0h_DMSO	Q9BTV5	FSD1	FALSE	0.157399	0.857669	0.922544	0.0350131	9.79357	9.63617	FALSE
6h_DMSO	0h_DMSO	Q9BXM9	FSD1L	FALSE	0.212326	0.898929	0.944791	0.0246641	10.4677	10.2554	FALSE
6h_DMSO	0h_DMSO	P02794	FTH1	FALSE	0.2418	0.61661	0.781802	0.106903	16.1073	15.8655	FALSE
6h_DMSO	0h_DMSO	P02792	FTL	FALSE	0.410573	0.321733	0.580662	0.236077	16.5768	16.1663	FALSE
6h_DMSO	0h_DMSO	Q9C0B1	FTO	FALSE	0.294367	0.0467733	0.360342	0.443286	13.6969	13.4025	TRUE
6h_DMSO	0h_DMSO	Q9UET6	FTSJ1	FALSE	0.779893	0.469235	0.681221	0.166712	11.3509	10.571	FALSE
6h_DMSO	0h_DMSO	Q8IY81	FTSJ3	FALSE	-0.540962	0.278825	0.551743	0.258263	16.503	17.044	FALSE
6h_DMSO	0h_DMSO	Q96AE4	FUBP1	FALSE	0.234652	0.235685	0.520873	0.283268	20.8087	20.574	TRUE
6h_DMSO	0h_DMSO	Q96I24	FUBP3	FALSE	-0.115255	0.351169	0.600851	0.221233	17.8231	17.9383	TRUE
6h_DMSO	0h_DMSO	Q9BWH2	FUNDC2	FALSE	-0.225076	0.753145	0.863789	0.0635922	12.9471	13.1722	FALSE
6h_DMSO	0h_DMSO	P35637	FUS	FALSE	0.422337	0.158499	0.452692	0.344197	21.6588	21.2365	FALSE
6h_DMSO	0h_DMSO	Q9BYC5	FUT8	FALSE	-0.188808	0.901151	0.945658	0.0242657	8.47143	8.66024	FALSE
6h_DMSO	0h_DMSO	Q16595	FXN	FALSE	0.825027	0.0195939	0.306819	0.513117	15.2138	14.3888	FALSE
6h_DMSO	0h_DMSO	P51114	FXR1	FALSE	-0.00341054	0.968149	0.980897	0.00837667	19.3265	19.33	FALSE
6h_DMSO	0h_DMSO	P51116	FXR2	FALSE	-0.0382656	0.872316	0.930178	0.031434	14.7985	14.8368	FALSE
6h_DMSO	0h_DMSO	Q9BQS8	FYCO1	FALSE	0.193509	0.922751	0.957019	0.0190796	11.0346	10.8411	FALSE
6h_DMSO	0h_DMSO	Q96QD9	FYTTD1	FALSE	0.672501	0.0105529	0.289173	0.538843	16.4317	15.7592	FALSE
6h_DMSO	0h_DMSO	Q13283	G3BP1	FALSE	0.407989	0.0719661	0.380902	0.419187	21.8925	21.4845	FALSE
6h_DMSO	0h_DMSO	Q9UN86	G3BP2	FALSE	0.144113	0.172107	0.466238	0.331393	18.792	18.6479	FALSE
6h_DMSO	0h_DMSO	P11413	G6PD	FALSE	-0.382188	0.0431609	0.355362	0.449329	17.9333	18.3155	FALSE
6h_DMSO	0h_DMSO	G9CGD6;Q8WWN9	G9CGD6;Q8WWN9	FALSE	1.61665	0.659305	0.807243	0.092996	11.5802	9.96358	FALSE
6h_DMSO	0h_DMSO	Q13480	GAB1	FALSE	0.807426	0.0171036	0.306208	0.513984	13.4461	12.6387	FALSE
6h_DMSO	0h_DMSO	Q9UQC2	GAB2	FALSE	-1.31999	0.332266	0.588684	0.230118	9.14298	10.463	FALSE
6h_DMSO	0h_DMSO	O95166	GABARAP	FALSE	0.21829	0.562094	0.745332	0.12765	15.801	15.5827	FALSE
6h_DMSO	0h_DMSO	P60520	GABARAPL2	FALSE	0.499238	0.254059	0.532492	0.273687	17.6527	17.1534	FALSE
6h_DMSO	0h_DMSO	Q06546	GABPA	FALSE	0.261178	0.350411	0.600851	0.221233	16.7575	16.4963	TRUE
6h_DMSO	0h_DMSO	Q06547	GABPB1	FALSE	1.29207	0.325577	0.583246	0.234148	10.24	8.94792	FALSE
6h_DMSO	0h_DMSO	Q8TAE8	GADD45GIP1	FALSE	0.462613	0.206133	0.500605	0.300505	16.4189	15.9563	FALSE
6h_DMSO	0h_DMSO	O14976	GAK	FALSE	-0.396864	0.244265	0.526476	0.278621	13.253	13.6498	FALSE
6h_DMSO	0h_DMSO	P51570	GALK1	FALSE	-0.362554	0.0346851	0.342302	0.46559	16.8587	17.2213	TRUE
6h_DMSO	0h_DMSO	Q01415	GALK2	FALSE	-2.22579	0.171195	0.465397	0.332176	10.6432	12.869	FALSE
6h_DMSO	0h_DMSO	Q96C23	GALM	FALSE	2.37921	0.187339	0.483501	0.315603	14.1325	11.7533	FALSE
6h_DMSO	0h_DMSO	Q10472	GALNT1	FALSE	-1.08025	0.255445	0.53337	0.272971	11.378	12.4583	FALSE
6h_DMSO	0h_DMSO	Q96FL9	GALNT14	FALSE	-4.35511	0.0363689	0.346299	0.460549	8.50918	12.8643	FALSE
6h_DMSO	0h_DMSO	Q10471	GALNT2	FALSE	-0.359323	0.220889	0.512198	0.290562	15.8573	16.2166	FALSE
6h_DMSO	0h_DMSO	Q86SF2	GALNT7	FALSE	-1.0537	0.197183	0.491761	0.308246	9.24586	10.2996	FALSE
6h_DMSO	0h_DMSO	Q14697	GANAB	FALSE	-0.0575045	0.79567	0.887025	0.0520641	18.2958	18.3533	FALSE
6h_DMSO	0h_DMSO	P04406	GAPDH	FALSE	0.0760479	0.651101	0.801402	0.0961498	24.6567	24.5806	FALSE
6h_DMSO	0h_DMSO	Q14C86	GAPVD1	FALSE	0.0581059	0.717921	0.841705	0.0748402	16.8873	16.8292	FALSE
6h_DMSO	0h_DMSO	Q9NY12	GAR1	FALSE	-0.418183	0.0286686	0.331809	0.479112	17.3033	17.7214	FALSE
6h_DMSO	0h_DMSO	P41250	GARS1	FALSE	0.158196	0.245539	0.527708	0.277607	19.228	19.0698	FALSE
6h_DMSO	0h_DMSO	P22102	GART	FALSE	-0.290796	0.113654	0.409926	0.387294	19.2082	19.499	FALSE
6h_DMSO	0h_DMSO	Q86YP4	GATAD2A	FALSE	0.0671413	0.615035	0.780937	0.107384	16.7901	16.723	TRUE
6h_DMSO	0h_DMSO	Q8WXI9	GATAD2B	FALSE	-0.168713	0.409871	0.638139	0.195085	16.5889	16.7576	TRUE
6h_DMSO	0h_DMSO	O75879	GATB	FALSE	-0.319108	0.248284	0.530025	0.275703	11.7799	12.099	FALSE
6h_DMSO	0h_DMSO	O43716	GATC	FALSE	0.176909	0.64958	0.801144	0.0962894	16.0146	15.8376	FALSE
6h_DMSO	0h_DMSO	Q8NB37	GATD1	FALSE	-1.67001	0.667277	0.813058	0.0898782	10.6624	12.3324	FALSE
6h_DMSO	0h_DMSO	P0DPI2	GATD3	FALSE	-0.459504	0.105925	0.403834	0.393797	15.4744	15.9339	FALSE
6h_DMSO	0h_DMSO	Q04446	GBE1	FALSE	-0.607705	0.00356877	0.239112	0.621399	17.1116	17.7193	TRUE
6h_DMSO	0h_DMSO	Q92538	GBF1	FALSE	-0.0518434	0.816609	0.899814	0.0458471	14.9124	14.9642	FALSE
6h_DMSO	0h_DMSO	Q96PP9	GBP4	FALSE	-3.06139	0.224263	0.512465	0.290336	9.62207	12.6835	FALSE
6h_DMSO	0h_DMSO	Q96CN9	GCC1	FALSE	0.204385	0.654217	0.803269	0.0951388	16.9131	16.7087	FALSE
6h_DMSO	0h_DMSO	Q8IWJ2	GCC2	FALSE	0.894273	0.605139	0.773264	0.111672	12.2641	11.3699	FALSE
6h_DMSO	0h_DMSO	Q92947	GCDH	FALSE	-0.881097	0.0506027	0.366494	0.435933	15.4257	16.3068	FALSE
6h_DMSO	0h_DMSO	P30047	GCHFR	FALSE	2.94007	0.00684681	0.253359	0.596263	10.8865	7.94641	FALSE
6h_DMSO	0h_DMSO	P48506	GCLC	FALSE	-1.80948	0.238457	0.521568	0.282689	13.4055	15.215	FALSE
6h_DMSO	0h_DMSO	P48507	GCLM	FALSE	0.464174	0.0327287	0.336573	0.47292	15.4031	14.939	TRUE
6h_DMSO	0h_DMSO	Q92616	GCN1	FALSE	-0.354622	0.108329	0.407871	0.389477	17.8158	18.1705	FALSE
6h_DMSO	0h_DMSO	P31150	GDI1	FALSE	0.164266	0.519249	0.715787	0.145216	16.45	16.2858	FALSE
6h_DMSO	0h_DMSO	P50395	GDI2	FALSE	0.162599	0.254726	0.532877	0.273373	20.4008	20.2382	TRUE
6h_DMSO	0h_DMSO	O14893	GEMIN2	FALSE	-0.644835	0.579125	0.756984	0.120913	12.736	13.3808	FALSE
6h_DMSO	0h_DMSO	P57678	GEMIN4	FALSE	-0.548826	0.0546654	0.366494	0.435933	15.934	16.4829	FALSE
6h_DMSO	0h_DMSO	Q8TEQ6	GEMIN5	FALSE	-0.774896	0.00309828	0.239112	0.621399	16.471	17.2459	FALSE
6h_DMSO	0h_DMSO	Q8WXD5	GEMIN6	FALSE	0.0310543	0.949258	0.970671	0.0129278	13.3655	13.3345	FALSE
6h_DMSO	0h_DMSO	Q17RS7	GEN1	FALSE	-0.385857	0.482869	0.690286	0.160971	12.844	13.2299	FALSE
6h_DMSO	0h_DMSO	O43681	GET3	FALSE	-0.0262172	0.870265	0.929983	0.031525	18.3623	18.3885	FALSE
6h_DMSO	0h_DMSO	Q7L5D6	GET4	FALSE	-0.711548	0.10716	0.406008	0.391465	12.6836	13.3951	FALSE
6h_DMSO	0h_DMSO	P55789	GFER	FALSE	0.0441699	0.973107	0.983453	0.00724635	8.77906	8.73489	FALSE
6h_DMSO	0h_DMSO	Q96RP9	GFM1	FALSE	-0.461548	0.0138868	0.293426	0.532502	17.1654	17.627	FALSE
6h_DMSO	0h_DMSO	Q969S9	GFM2	FALSE	-1.11543	0.228931	0.515738	0.287571	12.4175	13.5329	FALSE
6h_DMSO	0h_DMSO	Q06210	GFPT1	FALSE	-0.475957	0.094529	0.394566	0.40388	16.5735	17.0494	FALSE
6h_DMSO	0h_DMSO	Q13630	GFUS	FALSE	-0.154044	0.166619	0.461288	0.336028	15.9691	16.1232	FALSE
6h_DMSO	0h_DMSO	Q9UJY5	GGA1	FALSE	0.469496	0.237301	0.520873	0.283268	16.1135	15.644	FALSE
6h_DMSO	0h_DMSO	Q9UJY4	GGA2	FALSE	-0.121364	0.762285	0.869303	0.0608288	11.9931	12.1145	FALSE
6h_DMSO	0h_DMSO	Q9NZ52	GGA3	FALSE	0.204702	0.737382	0.852284	0.0694154	16.7039	16.4992	FALSE
6h_DMSO	0h_DMSO	O75223	GGCT	FALSE	1.53251	0.0967072	0.396903	0.401316	19.5441	18.0116	FALSE
6h_DMSO	0h_DMSO	Q92820	GGH	FALSE	0.431012	0.122137	0.417866	0.378963	17.9578	17.5268	FALSE
6h_DMSO	0h_DMSO	O95749	GGPS1	FALSE	-2.02967	0.202207	0.496626	0.303971	11.526	13.5557	FALSE
6h_DMSO	0h_DMSO	Q8N2G8	GHDC	FALSE	0.522582	0.0467917	0.360342	0.443286	12.8469	12.3243	FALSE
6h_DMSO	0h_DMSO	Q9H3K2	GHITM	FALSE	-0.118809	0.68334	0.821651	0.0853127	13.4245	13.5433	FALSE
6h_DMSO	0h_DMSO	Q9NWU2	GID8	FALSE	0.401847	0.396156	0.630473	0.200334	15.7056	15.3038	FALSE
6h_DMSO	0h_DMSO	Q6Y7W6	GIGYF2	FALSE	0.287633	0.41827	0.644352	0.190877	16.6575	16.3699	FALSE
6h_DMSO	0h_DMSO	Q14691	GINS1	FALSE	-0.256649	0.323268	0.581783	0.235239	16.9766	17.2333	TRUE
6h_DMSO	0h_DMSO	Q9Y248	GINS2	FALSE	0.336432	0.308414	0.570488	0.243754	18.8665	18.5301	TRUE
6h_DMSO	0h_DMSO	Q9BRX5	GINS3	FALSE	0.542492	0.0859347	0.390311	0.408589	17.73	17.1875	TRUE
6h_DMSO	0h_DMSO	Q9BRT9	GINS4	FALSE	0.355257	0.222424	0.512198	0.290562	17.683	17.3278	TRUE
6h_DMSO	0h_DMSO	O14908	GIPC1	FALSE	1.95968	0.519813	0.715869	0.145167	12.5297	10.57	FALSE
6h_DMSO	0h_DMSO	Q9Y2X7	GIT1	FALSE	-0.302249	0.0794461	0.386328	0.413044	17.0129	17.3151	FALSE
6h_DMSO	0h_DMSO	Q14161	GIT2	FALSE	0.188779	0.590116	0.763445	0.117222	14.027	13.8382	FALSE
6h_DMSO	0h_DMSO	P17302	GJA1	FALSE	-1.67515	0.0192666	0.306819	0.513117	13.8311	15.5063	FALSE
6h_DMSO	0h_DMSO	P32189	GK	FALSE	-0.137293	0.762985	0.869735	0.0606131	13.7519	13.8892	FALSE
6h_DMSO	0h_DMSO	P06280	GLA	FALSE	-0.604921	0.787439	0.883411	0.0538373	10.3871	10.992	FALSE
6h_DMSO	0h_DMSO	P16278	GLB1	FALSE	0.72363	0.13791	0.431655	0.364863	14.0354	13.3118	FALSE
6h_DMSO	0h_DMSO	Q53GS7	GLE1	FALSE	-0.117203	0.728878	0.848375	0.071412	13.7091	13.8263	FALSE
6h_DMSO	0h_DMSO	Q92896	GLG1	FALSE	-0.311608	0.164938	0.460034	0.33721	16.958	17.2696	FALSE
6h_DMSO	0h_DMSO	Q9H4G4	GLIPR2	FALSE	0.00221897	0.995468	0.997309	0.00117033	13.7883	13.7861	FALSE
6h_DMSO	0h_DMSO	Q92990	GLMN	FALSE	-0.264899	0.349367	0.599941	0.221891	14.038	14.3029	FALSE
6h_DMSO	0h_DMSO	Q04760	GLO1	FALSE	0.306632	0.242168	0.524972	0.279864	18.5	18.1934	FALSE
6h_DMSO	0h_DMSO	Q9HC38	GLOD4	FALSE	0.430782	0.120053	0.415885	0.381026	18.145	17.7142	FALSE
6h_DMSO	0h_DMSO	P35754	GLRX	FALSE	0.845376	0.00534099	0.242255	0.615727	18.5862	17.7409	TRUE
6h_DMSO	0h_DMSO	O76003	GLRX3	FALSE	0.0218944	0.788902	0.883643	0.053723	19.6131	19.5912	TRUE
6h_DMSO	0h_DMSO	Q86SX6	GLRX5	FALSE	0.203853	0.519923	0.715869	0.145167	18.1528	17.949	FALSE
6h_DMSO	0h_DMSO	O94925	GLS	FALSE	-0.232032	0.3894	0.626231	0.203266	18.4092	18.6412	FALSE
6h_DMSO	0h_DMSO	Q68CQ7	GLT8D1	FALSE	-2.61376	0.423555	0.648072	0.188377	9.96697	12.5807	FALSE
6h_DMSO	0h_DMSO	Q9NZD2	GLTP	FALSE	0.106312	0.717061	0.841281	0.0750588	15.6724	15.5661	FALSE
6h_DMSO	0h_DMSO	P00367	GLUD1	FALSE	-0.671796	0.0670193	0.376377	0.424377	18.2709	18.9427	FALSE
6h_DMSO	0h_DMSO	P15104	GLUL	FALSE	-0.0247525	0.944413	0.96873	0.0137974	14.0386	14.0634	FALSE
6h_DMSO	0h_DMSO	Q49A26	GLYR1	FALSE	-0.397516	0.133003	0.428948	0.367596	16.3033	16.7008	TRUE
6h_DMSO	0h_DMSO	O60547	GMDS	FALSE	-0.480469	0.197503	0.491761	0.308246	16.4265	16.907	FALSE
6h_DMSO	0h_DMSO	Q9Y692	GMEB1	FALSE	0.541609	0.228734	0.515738	0.287571	16.1216	15.58	FALSE
6h_DMSO	0h_DMSO	Q9UKD1	GMEB2	FALSE	0.203909	0.709042	0.834402	0.0786244	13.7595	13.5556	FALSE
6h_DMSO	0h_DMSO	P60983	GMFB	FALSE	0.861115	0.232953	0.519185	0.284678	16.3356	15.4745	FALSE
6h_DMSO	0h_DMSO	O60234	GMFG	FALSE	0.156331	0.406255	0.63537	0.196974	20.7528	20.5964	TRUE
6h_DMSO	0h_DMSO	Q9P107	GMIP	FALSE	-0.293645	0.199697	0.493529	0.306687	17.5909	17.8846	FALSE
6h_DMSO	0h_DMSO	O75496	GMNN	FALSE	-0.126755	0.721598	0.843256	0.0740404	14.5881	14.7149	TRUE
6h_DMSO	0h_DMSO	Q96IJ6	GMPPA	FALSE	-0.393946	0.0164344	0.302503	0.51927	12.1079	12.5019	FALSE
6h_DMSO	0h_DMSO	Q9Y5P6	GMPPB	FALSE	-0.350738	0.0598857	0.369967	0.431837	15.3017	15.6525	FALSE
6h_DMSO	0h_DMSO	Q9P2T1	GMPR2	FALSE	0.620968	0.110999	0.40953	0.387714	16.1293	15.5084	FALSE
6h_DMSO	0h_DMSO	P49915	GMPS	FALSE	-0.162735	0.149053	0.441856	0.35472	19.3897	19.5524	TRUE
6h_DMSO	0h_DMSO	P29992	GNA11	FALSE	-1.1417	0.115542	0.411215	0.385931	11.2802	12.4219	FALSE
6h_DMSO	0h_DMSO	Q14344	GNA13	FALSE	-0.951588	0.0929726	0.394566	0.40388	11.337	12.2886	FALSE
6h_DMSO	0h_DMSO	P63096	GNAI1	FALSE	1.15518	0.31107	0.572841	0.241966	10.007	8.85186	FALSE
6h_DMSO	0h_DMSO	P04899	GNAI2	FALSE	-0.10403	0.635871	0.792889	0.100788	20.3387	20.4428	FALSE
6h_DMSO	0h_DMSO	P08754	GNAI3	FALSE	-0.30852	0.0259433	0.325373	0.487619	14.9077	15.2162	FALSE
6h_DMSO	0h_DMSO	P38405	GNAL	FALSE	-0.0281525	0.920906	0.956134	0.0194811	16.5959	16.6241	FALSE
6h_DMSO	0h_DMSO	P62873	GNB1	FALSE	-0.0258803	0.798591	0.888309	0.0514361	19.105	19.1308	FALSE
6h_DMSO	0h_DMSO	Q9BYB4	GNB1L	FALSE	1.0178	0.714974	0.839378	0.0760425	10.9846	9.96682	FALSE
6h_DMSO	0h_DMSO	P62879	GNB2	FALSE	0.23908	0.295536	0.565107	0.247869	16.796	16.5569	FALSE
6h_DMSO	0h_DMSO	Q9Y223	GNE	FALSE	-2.59059	0.288859	0.561549	0.250612	12.5124	15.103	FALSE
6h_DMSO	0h_DMSO	P59768	GNG2	FALSE	-1.23103	0.435546	0.65586	0.183189	12.2945	13.5255	FALSE
6h_DMSO	0h_DMSO	P63218	GNG5	FALSE	0.659759	0.143489	0.436266	0.360249	16.5097	15.8499	FALSE
6h_DMSO	0h_DMSO	O60262	GNG7	FALSE	0.419468	0.456338	0.671312	0.173076	12.8573	12.4379	FALSE
6h_DMSO	0h_DMSO	P36915	GNL1	FALSE	-0.398924	0.104486	0.401917	0.395863	16.6488	17.0478	FALSE
6h_DMSO	0h_DMSO	Q13823	GNL2	FALSE	-0.18832	0.574134	0.753649	0.122831	15.5025	15.6908	FALSE
6h_DMSO	0h_DMSO	Q9BVP2	GNL3	FALSE	-0.344913	0.0346153	0.342236	0.465674	18.2955	18.6404	FALSE
6h_DMSO	0h_DMSO	Q9NVN8	GNL3L	FALSE	-0.525375	0.0244056	0.3233	0.490394	14.0344	14.5598	FALSE
6h_DMSO	0h_DMSO	O15228	GNPAT	FALSE	-3.34408	0.360156	0.605755	0.217703	11.1524	14.4965	FALSE
6h_DMSO	0h_DMSO	P46926	GNPDA1	FALSE	0.322087	0.948101	0.970125	0.0131722	14.586	14.2639	FALSE
6h_DMSO	0h_DMSO	Q8TDQ7	GNPDA2	FALSE	0.522753	0.270306	0.546259	0.262602	11.3453	10.8226	FALSE
6h_DMSO	0h_DMSO	Q96EK6	GNPNAT1	FALSE	1.03185	0.0193911	0.306819	0.513117	16.7033	15.6714	FALSE
6h_DMSO	0h_DMSO	P15586	GNS	FALSE	0.40403	0.85672	0.92223	0.0351608	12.0439	11.6399	FALSE
6h_DMSO	0h_DMSO	Q08379	GOLGA2	FALSE	0.538786	0.0485428	0.362393	0.44082	15.1487	14.6099	FALSE
6h_DMSO	0h_DMSO	Q08378	GOLGA3	FALSE	0.553607	0.122167	0.417866	0.378963	17.5697	17.0161	FALSE
6h_DMSO	0h_DMSO	Q13439	GOLGA4	FALSE	0.393751	0.552616	0.739459	0.131086	13.6791	13.2854	FALSE
6h_DMSO	0h_DMSO	Q8TBA6	GOLGA5	FALSE	-0.817645	0.399127	0.631749	0.199455	9.80184	10.6195	FALSE
6h_DMSO	0h_DMSO	Q7Z5G4	GOLGA7	FALSE	-0.886921	0.410114	0.638139	0.195085	12.6066	13.4935	FALSE
6h_DMSO	0h_DMSO	Q14789	GOLGB1	FALSE	0.42856	0.0928099	0.394566	0.40388	17.313	16.8844	FALSE
6h_DMSO	0h_DMSO	O00461	GOLIM4	FALSE	0.246522	0.314678	0.575324	0.240088	16.2569	16.0104	FALSE
6h_DMSO	0h_DMSO	Q8NBJ4	GOLM1	FALSE	0.426719	0.303934	0.569206	0.244731	15.8132	15.3864	FALSE
6h_DMSO	0h_DMSO	Q6P4E1	GOLM2	FALSE	-3.25076	0.236308	0.520873	0.283268	9.35848	12.6092	FALSE
6h_DMSO	0h_DMSO	Q9H4A6	GOLPH3	FALSE	0.0843639	0.886525	0.937999	0.0277977	13.8444	13.7601	FALSE
6h_DMSO	0h_DMSO	Q9H4A5	GOLPH3L	FALSE	0.79612	0.358178	0.604655	0.218492	12.0142	11.218	FALSE
6h_DMSO	0h_DMSO	Q9BXV9	GON7	FALSE	1.31145	0.172437	0.466432	0.331212	13.6712	12.3597	FALSE
6h_DMSO	0h_DMSO	Q9HD26	GOPC	FALSE	-0.785526	0.0400791	0.353245	0.451923	17.9089	18.6944	FALSE
6h_DMSO	0h_DMSO	Q9H8Y8	GORASP2	FALSE	1.0288	0.0302289	0.332436	0.478292	16.7337	15.7049	FALSE
6h_DMSO	0h_DMSO	O95249	GOSR1	FALSE	-0.587168	0.350493	0.600851	0.221233	10.4527	11.0398	FALSE
6h_DMSO	0h_DMSO	O14653	GOSR2	FALSE	0.177918	0.630628	0.790819	0.101923	15.0798	14.9018	FALSE
6h_DMSO	0h_DMSO	P17174	GOT1	FALSE	0.763204	0.111396	0.40953	0.387714	17.4224	16.6591	FALSE
6h_DMSO	0h_DMSO	P00505	GOT2	FALSE	0.111621	0.301785	0.567734	0.245855	19.4345	19.3229	FALSE
6h_DMSO	0h_DMSO	O43292	GPAA1	FALSE	1.43328	0.295679	0.565107	0.247869	9.97749	8.54421	FALSE
6h_DMSO	0h_DMSO	Q8IXQ4	GPALPP1	FALSE	0.830908	0.133443	0.42933	0.367209	14.2252	13.3943	FALSE
6h_DMSO	0h_DMSO	Q86UL3	GPAT4	FALSE	1.88223	0.190484	0.485636	0.313689	9.76401	7.88178	FALSE
6h_DMSO	0h_DMSO	Q8N954	GPATCH11	FALSE	-0.00747601	0.983315	0.98824	0.00513749	14.4031	14.4105	FALSE
6h_DMSO	0h_DMSO	Q5T3I0	GPATCH4	FALSE	-0.140684	0.746382	0.859124	0.065944	10.8471	10.9878	FALSE
6h_DMSO	0h_DMSO	Q9UKJ3	GPATCH8	FALSE	0.442353	0.216109	0.511342	0.291289	14.0753	13.6329	FALSE
6h_DMSO	0h_DMSO	Q86WP2	GPBP1	FALSE	-4.38238	0.111119	0.40953	0.387714	8.85417	13.2365	FALSE
6h_DMSO	0h_DMSO	Q8N335	GPD1L	FALSE	-0.556665	0.0486314	0.362428	0.440778	14.8654	15.4221	FALSE
6h_DMSO	0h_DMSO	P43304	GPD2	FALSE	0.0388571	0.830469	0.907703	0.0420565	14.9817	14.9428	FALSE
6h_DMSO	0h_DMSO	Q9NQX3	GPHN	FALSE	-0.0152421	0.910668	0.950249	0.0221626	14.3421	14.3573	FALSE
6h_DMSO	0h_DMSO	P06744	GPI	FALSE	-0.278641	0.368784	0.612154	0.213139	19.9845	20.2632	TRUE
6h_DMSO	0h_DMSO	Q92917	GPKOW	FALSE	0.616718	0.00629253	0.25332	0.596331	15.6427	15.026	TRUE
6h_DMSO	0h_DMSO	Q9HCN4	GPN1	FALSE	-0.0978977	0.705888	0.832137	0.0798052	15.5123	15.6102	FALSE
6h_DMSO	0h_DMSO	Q9NQS5	GPR84	FALSE	1.57443	0.400596	0.631749	0.199455	10.5205	8.94606	FALSE
6h_DMSO	0h_DMSO	Q7Z2K8	GPRIN1	FALSE	1.29237	0.340404	0.596284	0.224547	9.78583	8.49346	FALSE
6h_DMSO	0h_DMSO	Q13098	GPS1	FALSE	-0.497905	0.132803	0.428948	0.367596	16.7454	17.2433	TRUE
6h_DMSO	0h_DMSO	Q86YR5	GPSM1	FALSE	-0.241983	0.153056	0.445135	0.351508	15.828	16.07	FALSE
6h_DMSO	0h_DMSO	P81274	GPSM2	FALSE	2.25242	0.495375	0.698743	0.155683	12.8812	10.6288	FALSE
6h_DMSO	0h_DMSO	Q8TD30	GPT2	FALSE	-0.44927	0.298582	0.566479	0.246816	11.9525	12.4017	FALSE
6h_DMSO	0h_DMSO	P07203	GPX1	FALSE	0.0397077	0.838482	0.912899	0.039577	16.363	16.3233	FALSE
6h_DMSO	0h_DMSO	P36969	GPX4	FALSE	0.464896	0.0184029	0.306819	0.513117	17.1808	16.7159	TRUE
6h_DMSO	0h_DMSO	Q96SL4	GPX7	FALSE	0.218865	0.407836	0.636625	0.196116	16.7273	16.5085	FALSE
6h_DMSO	0h_DMSO	Q96CP6	GRAMD1A	FALSE	-1.25315	0.563049	0.74605	0.127232	12.1467	13.3999	FALSE
6h_DMSO	0h_DMSO	Q6IC98	GRAMD4	FALSE	-0.962036	0.617829	0.782834	0.10633	10.8607	11.8227	FALSE
6h_DMSO	0h_DMSO	Q13588	GRAP	FALSE	-0.0745012	0.900904	0.945658	0.0242657	14.405	14.4795	TRUE
6h_DMSO	0h_DMSO	Q13322	GRB10	FALSE	-3.20704	0.132956	0.428948	0.367596	9.53888	12.7459	FALSE
6h_DMSO	0h_DMSO	P62993	GRB2	FALSE	0.677967	0.0448934	0.355362	0.449329	20.0546	19.3766	TRUE
6h_DMSO	0h_DMSO	Q9UBQ7	GRHPR	FALSE	0.0124802	0.968476	0.980897	0.00837667	17.0193	17.0068	FALSE
6h_DMSO	0h_DMSO	A4D2P6	GRID2IP	FALSE	-0.205615	0.58028	0.757324	0.120718	14.4026	14.6082	FALSE
6h_DMSO	0h_DMSO	Q4V328	GRIPAP1	FALSE	0.52632	0.0922777	0.394566	0.40388	14.104	13.5777	FALSE
6h_DMSO	0h_DMSO	P25098	GRK2	FALSE	-0.494507	0.0942891	0.394566	0.40388	18.274	18.7685	FALSE
6h_DMSO	0h_DMSO	P43250	GRK6	FALSE	-0.381822	0.149836	0.443128	0.35347	14.0606	14.4424	FALSE
6h_DMSO	0h_DMSO	P28799	GRN	FALSE	0.457781	0.748221	0.860268	0.0653662	11.2903	10.8325	FALSE
6h_DMSO	0h_DMSO	Q9HAV7	GRPEL1	FALSE	0.511959	0.0281532	0.331809	0.479112	20.3245	19.8125	FALSE
6h_DMSO	0h_DMSO	Q12849	GRSF1	FALSE	0.47258	0.0211448	0.311602	0.5064	17.7077	17.2351	FALSE
6h_DMSO	0h_DMSO	Q9BQ67	GRWD1	FALSE	-0.433962	0.159712	0.453521	0.343403	17.6087	18.0427	FALSE
6h_DMSO	0h_DMSO	Q96QA5	GSDMA	FALSE	0.499911	0.911892	0.950404	0.0220917	12.1312	11.6312	FALSE
6h_DMSO	0h_DMSO	P57764	GSDMD	FALSE	-0.0102404	0.980744	0.987778	0.00534073	12.7189	12.7292	FALSE
6h_DMSO	0h_DMSO	Q14687	GSE1	FALSE	-0.274121	0.640019	0.795327	0.0994545	11.42	11.6941	FALSE
6h_DMSO	0h_DMSO	P49840	GSK3A	FALSE	-0.354552	0.384554	0.622315	0.20599	13.1122	13.4668	FALSE
6h_DMSO	0h_DMSO	P49841	GSK3B	FALSE	-1.47456	0.234003	0.519245	0.284628	12.412	13.8866	FALSE
6h_DMSO	0h_DMSO	Q9P0R6	GSKIP	FALSE	0.00558377	0.997714	0.99882	0.000512638	8.6512	8.64561	FALSE
6h_DMSO	0h_DMSO	P15170	GSPT1	FALSE	0.227045	0.216994	0.511608	0.291062	19.641	19.414	FALSE
6h_DMSO	0h_DMSO	Q8IYD1	GSPT2	FALSE	0.227599	0.459799	0.674205	0.171208	18.6769	18.4493	FALSE
6h_DMSO	0h_DMSO	P00390	GSR	FALSE	0.296408	0.0219709	0.313886	0.503227	19.1319	18.8355	TRUE
6h_DMSO	0h_DMSO	P48637	GSS	FALSE	0.351391	0.343866	0.597798	0.223446	16.6045	16.2531	FALSE
6h_DMSO	0h_DMSO	Q9Y2Q3	GSTK1	FALSE	0.0985847	0.675292	0.816545	0.0880201	16.1659	16.0673	FALSE
6h_DMSO	0h_DMSO	P09488	GSTM1	FALSE	0.181634	0.0448164	0.355362	0.449329	17.5768	17.3952	TRUE
6h_DMSO	0h_DMSO	P78417	GSTO1	FALSE	0.144069	0.403863	0.63369	0.198123	18.4271	18.2831	FALSE
6h_DMSO	0h_DMSO	P52655	GTF2A1	FALSE	-2.59996	0.347812	0.599585	0.222149	12.4517	15.0517	FALSE
6h_DMSO	0h_DMSO	P52657	GTF2A2	FALSE	-0.0751437	0.828716	0.906951	0.042416	14.4753	14.5505	FALSE
6h_DMSO	0h_DMSO	Q00403	GTF2B	FALSE	-0.13062	0.445138	0.662935	0.178529	15.8963	16.0269	TRUE
6h_DMSO	0h_DMSO	P29083	GTF2E1	FALSE	-0.248315	0.499725	0.702155	0.153567	15.1032	15.3515	FALSE
6h_DMSO	0h_DMSO	P29084	GTF2E2	FALSE	-1.9955	0.407337	0.636193	0.196411	14.1199	16.1154	TRUE
6h_DMSO	0h_DMSO	P35269	GTF2F1	FALSE	0.458266	0.0605645	0.370358	0.431378	16.3359	15.8776	TRUE
6h_DMSO	0h_DMSO	P13984	GTF2F2	FALSE	-0.21902	0.219518	0.511852	0.290855	16.8633	17.0823	TRUE
6h_DMSO	0h_DMSO	Q13889	GTF2H3	FALSE	-1.38257	0.231824	0.518245	0.285465	10.9825	12.365	FALSE
6h_DMSO	0h_DMSO	Q92759	GTF2H4	FALSE	-0.840823	0.609645	0.776393	0.109919	8.83092	9.67174	FALSE
6h_DMSO	0h_DMSO	P78347	GTF2I	FALSE	0.0527866	0.603794	0.772734	0.11197	19.7854	19.7326	TRUE
6h_DMSO	0h_DMSO	Q12789	GTF3C1	FALSE	-0.242369	0.255423	0.53337	0.272971	17.418	17.6603	TRUE
6h_DMSO	0h_DMSO	Q8WUA4	GTF3C2	FALSE	-0.315887	0.182343	0.477724	0.320823	14.7309	15.0468	TRUE
6h_DMSO	0h_DMSO	Q9Y5Q9	GTF3C3	FALSE	-0.534093	0.0571876	0.3673	0.434979	14.2492	14.7833	TRUE
6h_DMSO	0h_DMSO	Q9UKN8	GTF3C4	FALSE	-0.365888	0.00640217	0.25332	0.596331	15.7932	16.1591	TRUE
6h_DMSO	0h_DMSO	Q9Y5Q8	GTF3C5	FALSE	0.0194288	0.918028	0.95474	0.0201151	16.4388	16.4194	TRUE
6h_DMSO	0h_DMSO	O00178	GTPBP1	FALSE	-0.307368	0.223657	0.512286	0.290488	16.9814	17.2888	FALSE
6h_DMSO	0h_DMSO	A4D1E9	GTPBP10	FALSE	-0.48219	0.197477	0.491761	0.308246	14.7835	15.2657	FALSE
6h_DMSO	0h_DMSO	Q9BX10	GTPBP2	FALSE	-0.421719	0.735852	0.851645	0.0697415	8.43785	8.85957	FALSE
6h_DMSO	0h_DMSO	Q969Y2	GTPBP3	FALSE	-2.24302	0.38166	0.619483	0.20797	11.3394	13.5824	FALSE
6h_DMSO	0h_DMSO	Q9BZE4	GTPBP4	FALSE	-0.395673	0.0771001	0.381023	0.419049	17.4169	17.8126	FALSE
6h_DMSO	0h_DMSO	O43824	GTPBP6	FALSE	-0.971387	0.253203	0.531933	0.274143	11.8569	12.8283	FALSE
6h_DMSO	0h_DMSO	Q9NYZ3	GTSE1	FALSE	0.0414724	0.903241	0.946742	0.0237683	11.3801	11.3386	FALSE
6h_DMSO	0h_DMSO	Q8N442	GUF1	FALSE	2.5853	0.0416059	0.353879	0.451145	10.7538	8.16846	FALSE
6h_DMSO	0h_DMSO	P08236	GUSB	FALSE	-3.50538	0.116832	0.41184	0.385272	10.3962	13.9016	FALSE
6h_DMSO	0h_DMSO	Q4G148	GXYLT1	FALSE	0.251275	0.88214	0.936593	0.0284492	10.1697	9.9184	FALSE
6h_DMSO	0h_DMSO	P46976	GYG1	FALSE	0.902499	0.103438	0.400179	0.397746	16.2759	15.3734	FALSE
6h_DMSO	0h_DMSO	P04921	GYPC	FALSE	1.09963	0.1581	0.452263	0.344609	15.8791	14.7794	FALSE
6h_DMSO	0h_DMSO	P13807	GYS1	FALSE	-0.682829	0.0869764	0.390311	0.408589	15.6115	16.2944	FALSE
6h_DMSO	0h_DMSO	P12544	GZMA	FALSE	-0.0126277	0.943166	0.968	0.0141246	18.5132	18.5258	FALSE
6h_DMSO	0h_DMSO	Q92522	H1-10	FALSE	0.28445	0.265493	0.542699	0.265441	19.7814	19.4969	FALSE
6h_DMSO	0h_DMSO	P16403	H1-2	FALSE	0.402151	0.205343	0.500154	0.300896	25.876	25.4738	FALSE
6h_DMSO	0h_DMSO	P16402	H1-3	FALSE	0.0222008	0.918841	0.95474	0.0201151	21.1549	21.1327	FALSE
6h_DMSO	0h_DMSO	P10412	H1-4	FALSE	0.369277	0.199454	0.493529	0.306687	23.2441	22.8749	FALSE
6h_DMSO	0h_DMSO	P16401	H1-5	FALSE	0.301847	0.232892	0.519185	0.284678	25.8452	25.5433	FALSE
6h_DMSO	0h_DMSO	Q8IUE6	H2AC21	FALSE	0.469718	0.160981	0.454993	0.341995	22.4544	21.9847	FALSE
6h_DMSO	0h_DMSO	P16104	H2AX	FALSE	0.286681	0.442139	0.661373	0.179554	28.0447	27.758	FALSE
6h_DMSO	0h_DMSO	Q96A08	H2BC1	FALSE	0.192987	0.231327	0.517904	0.28575	28.2995	28.1065	FALSE
6h_DMSO	0h_DMSO	Q8N257	H2BC26	FALSE	0.441199	0.180332	0.475987	0.322405	25.4198	24.9786	FALSE
6h_DMSO	0h_DMSO	P84243	H3-3A; H3-3B	FALSE	0.631883	0.129899	0.424777	0.371839	26.7629	26.131	FALSE
6h_DMSO	0h_DMSO	Q5TEC6	H3-7	FALSE	0.136508	0.454788	0.670133	0.173839	27.9814	27.8449	FALSE
6h_DMSO	0h_DMSO	P62805	H4C1; H4C2; H4C3; H4C4; H4C5; H4C6; H4C8; H4C9; H4C11; H4C12; H4C13; H4C14; H4C15; H4C16	FALSE	0.460829	0.168618	0.463786	0.333682	28.794	28.3332	FALSE
6h_DMSO	0h_DMSO	Q6Y1H2	HACD2	FALSE	-2.28605	0.222771	0.512198	0.290562	11.2935	13.5796	FALSE
6h_DMSO	0h_DMSO	Q9P035	HACD3	FALSE	-0.648715	0.0922322	0.394566	0.40388	15.3619	16.0106	FALSE
6h_DMSO	0h_DMSO	Q9UJ83	HACL1	FALSE	-1.52021	0.400163	0.631749	0.199455	9.16545	10.6857	FALSE
6h_DMSO	0h_DMSO	A1L0T0	HACL2	FALSE	-1.29743	0.234428	0.519481	0.28443	11.2136	12.511	FALSE
6h_DMSO	0h_DMSO	Q16836	HADH	FALSE	-0.143245	0.422882	0.647774	0.188577	19.3455	19.4887	FALSE
6h_DMSO	0h_DMSO	P40939	HADHA	FALSE	-0.476742	0.094143	0.394566	0.40388	18.896	19.3727	FALSE
6h_DMSO	0h_DMSO	P55084	HADHB	FALSE	-0.447593	0.0728111	0.380902	0.419187	18.3553	18.8029	FALSE
6h_DMSO	0h_DMSO	Q16775	HAGH	FALSE	-0.540711	0.0156408	0.295267	0.529785	14.7192	15.26	FALSE
6h_DMSO	0h_DMSO	P42357	HAL	FALSE	-0.0718368	0.983112	0.98824	0.00513749	9.61447	9.68631	FALSE
6h_DMSO	0h_DMSO	P49590	HARS2	FALSE	-0.541731	0.0296655	0.331809	0.479112	13.4719	14.0136	FALSE
6h_DMSO	0h_DMSO	Q92839	HAS1	FALSE	0.197814	0.372506	0.61512	0.21104	21.3624	21.1646	FALSE
6h_DMSO	0h_DMSO	O14929	HAT1	FALSE	0.104236	0.601581	0.771083	0.112899	16.9622	16.858	TRUE
6h_DMSO	0h_DMSO	Q96CS2	HAUS1	FALSE	0.162263	0.64897	0.800939	0.0964008	15.4738	15.3115	FALSE
6h_DMSO	0h_DMSO	Q9NVX0	HAUS2	FALSE	-0.866235	0.103207	0.400179	0.397746	11.615	12.4812	FALSE
6h_DMSO	0h_DMSO	Q68CZ6	HAUS3	FALSE	-1.60172	0.237751	0.520873	0.283268	13.0089	14.6106	FALSE
6h_DMSO	0h_DMSO	Q9H6D7	HAUS4	FALSE	-2.29624	0.0182403	0.306819	0.513117	11.0567	13.353	FALSE
6h_DMSO	0h_DMSO	O94927	HAUS5	FALSE	-0.419218	0.306306	0.570488	0.243754	12.8998	13.319	FALSE
6h_DMSO	0h_DMSO	Q7Z4H7	HAUS6	FALSE	-0.0806275	0.646664	0.799367	0.0972539	14.8986	14.9792	FALSE
6h_DMSO	0h_DMSO	Q9BT25	HAUS8	FALSE	-3.0239	0.168031	0.463305	0.334133	12.8495	15.8734	FALSE
6h_DMSO	0h_DMSO	O00165	HAX1	FALSE	-0.723729	0.206978	0.500851	0.300292	13.6701	14.3938	FALSE
6h_DMSO	0h_DMSO	Q9Y450	HBS1L	FALSE	-0.318507	0.150631	0.443786	0.352826	17.4447	17.7632	FALSE
6h_DMSO	0h_DMSO	P53701	HCCS	FALSE	-0.835549	0.495491	0.698743	0.155683	9.78301	10.6186	FALSE
6h_DMSO	0h_DMSO	P51610	HCFC1	FALSE	0.124732	0.437929	0.657804	0.181904	18.5331	18.4084	TRUE
6h_DMSO	0h_DMSO	P08631	HCK	FALSE	1.26748	0.51115	0.709923	0.148789	10.3069	9.0394	FALSE
6h_DMSO	0h_DMSO	P14317	HCLS1	FALSE	0.25943	0.125097	0.419676	0.377086	19.2806	19.0212	FALSE
6h_DMSO	0h_DMSO	Q13547	HDAC1	FALSE	-0.534427	0.0871577	0.390311	0.408589	16.2445	16.7789	TRUE
6h_DMSO	0h_DMSO	Q92769	HDAC2	FALSE	-0.428456	0.0263466	0.327735	0.484477	19.0748	19.5033	TRUE
6h_DMSO	0h_DMSO	O15379	HDAC3	FALSE	-0.368913	0.816781	0.899821	0.0458438	11.9111	12.28	FALSE
6h_DMSO	0h_DMSO	P56524	HDAC4	FALSE	1.17052	0.567092	0.749209	0.125397	11.7859	10.6153	FALSE
6h_DMSO	0h_DMSO	Q9UQL6	HDAC5	FALSE	-0.3646	0.649762	0.801186	0.0962668	14.2602	14.6248	FALSE
6h_DMSO	0h_DMSO	Q8WUI4	HDAC7	FALSE	-0.469505	0.0746961	0.380902	0.419187	12.4146	12.8841	TRUE
6h_DMSO	0h_DMSO	Q9UKV0	HDAC9	FALSE	1.80465	0.129279	0.424665	0.371953	9.81172	8.00707	TRUE
6h_DMSO	0h_DMSO	Q7Z4H3	HDDC2	FALSE	0.487093	0.211071	0.504518	0.297123	14.7327	14.2456	FALSE
6h_DMSO	0h_DMSO	P51858	HDGF	FALSE	0.602098	0.0965231	0.396903	0.401316	20.4196	19.8175	TRUE
6h_DMSO	0h_DMSO	Q7Z4V5	HDGFL2	FALSE	0.096077	0.835194	0.910662	0.0406428	16.6209	16.5248	TRUE
6h_DMSO	0h_DMSO	Q9Y3E1	HDGFL3	FALSE	0.156418	0.793036	0.885547	0.0527886	17.0882	16.9318	FALSE
6h_DMSO	0h_DMSO	Q9H0R4	HDHD2	FALSE	-0.925976	0.587114	0.760988	0.118622	13.9642	14.8902	FALSE
6h_DMSO	0h_DMSO	Q9BSH5	HDHD3	FALSE	1.96455	0.109962	0.40953	0.387714	10.9284	8.96381	FALSE
6h_DMSO	0h_DMSO	Q9BXW7	HDHD5	FALSE	-0.651257	0.0322141	0.334698	0.475347	16.3042	16.9554	FALSE
6h_DMSO	0h_DMSO	Q00341	HDLBP	FALSE	-0.182739	0.159195	0.452764	0.344128	17.3641	17.5468	FALSE
6h_DMSO	0h_DMSO	Q9H583	HEATR1	FALSE	-0.918074	0.00104312	0.21487	0.667824	16.5899	17.508	FALSE
6h_DMSO	0h_DMSO	Q7Z4Q2	HEATR3	FALSE	-0.427203	0.198406	0.492424	0.307661	14.3238	14.751	TRUE
6h_DMSO	0h_DMSO	Q9P2D3	HEATR5B	FALSE	-2.31304	0.220216	0.511852	0.290855	11.2797	13.5928	FALSE
6h_DMSO	0h_DMSO	Q9NRV9	HEBP1	FALSE	-0.74448	0.74387	0.857691	0.0666692	12.4913	13.2357	FALSE
6h_DMSO	0h_DMSO	Q9Y5Z4	HEBP2	FALSE	-0.786004	0.648045	0.800344	0.0967235	11.4873	12.2733	FALSE
6h_DMSO	0h_DMSO	Q9ULT8	HECTD1	FALSE	0.257465	0.119621	0.415675	0.381246	16.5342	16.2767	FALSE
6h_DMSO	0h_DMSO	Q5T447	HECTD3	FALSE	-0.712628	0.000429464	0.21487	0.667824	15.2422	15.9548	FALSE
6h_DMSO	0h_DMSO	Q9NRZ9	HELLS	FALSE	-0.25051	0.344703	0.598206	0.223149	16.1474	16.3979	TRUE
6h_DMSO	0h_DMSO	P42694	HELZ	FALSE	-1.65496	0.173493	0.466926	0.330752	11.7818	13.4367	FALSE
6h_DMSO	0h_DMSO	O95714	HERC2	FALSE	-2.40297	0.312327	0.573818	0.241226	10.2747	12.6777	FALSE
6h_DMSO	0h_DMSO	Q5GLZ8	HERC4	FALSE	-0.531053	0.223329	0.512198	0.290562	13.8929	14.424	FALSE
6h_DMSO	0h_DMSO	Q9UII4	HERC5	FALSE	-0.881873	0.302292	0.568027	0.245631	10.7235	11.6053	FALSE
6h_DMSO	0h_DMSO	P07686	HEXB	FALSE	1.34207	0.0209247	0.311456	0.506604	16.2504	14.9084	FALSE
6h_DMSO	0h_DMSO	O94992	HEXIM1	FALSE	0.219302	0.0911972	0.394566	0.40388	17.9391	17.7198	TRUE
6h_DMSO	0h_DMSO	Q9BTY7	HGH1	FALSE	0.208963	0.435758	0.655869	0.183183	16.4662	16.2572	FALSE
6h_DMSO	0h_DMSO	O14964	HGS	FALSE	0.434593	0.17979	0.475954	0.322435	17.6924	17.2578	FALSE
6h_DMSO	0h_DMSO	P31937	HIBADH	FALSE	0.0254227	0.652938	0.802727	0.095432	16.6422	16.6168	FALSE
6h_DMSO	0h_DMSO	Q6NVY1	HIBCH	FALSE	-0.0521769	0.814078	0.897939	0.0467534	16.1077	16.1598	FALSE
6h_DMSO	0h_DMSO	Q9NWT6	HIF1AN	FALSE	0.203898	0.785847	0.882985	0.0540467	9.70707	9.50318	FALSE
6h_DMSO	0h_DMSO	Q9Y241	HIGD1A	FALSE	1.64847	0.0301771	0.332436	0.478292	12.4566	10.8081	FALSE
6h_DMSO	0h_DMSO	Q53FT3	HIKESHI	FALSE	-0.961183	0.322466	0.580662	0.236077	10.5323	11.4935	FALSE
6h_DMSO	0h_DMSO	P49773	HINT1	FALSE	0.255778	0.0807881	0.386328	0.413044	20.8606	20.6048	TRUE
6h_DMSO	0h_DMSO	Q9BX68	HINT2	FALSE	0.277731	0.538561	0.730211	0.136552	16.5078	16.2301	FALSE
6h_DMSO	0h_DMSO	O00291	HIP1	FALSE	0.561603	0.207423	0.50112	0.300058	14.0164	13.4548	FALSE
6h_DMSO	0h_DMSO	O75146	HIP1R	FALSE	0.0646914	0.788515	0.883643	0.053723	17.3049	17.2402	FALSE
6h_DMSO	0h_DMSO	P54198	HIRA	FALSE	-0.778906	0.41377	0.640882	0.193222	9.43472	10.2136	FALSE
6h_DMSO	0h_DMSO	Q9BW71	HIRIP3	FALSE	0.418558	0.114912	0.411215	0.385931	16.6729	16.2543	TRUE
6h_DMSO	0h_DMSO	P31629	HIVEP2	FALSE	1.40128	0.435915	0.655869	0.183183	13.5155	12.1143	FALSE
6h_DMSO	0h_DMSO	Q8NCD3	HJURP	FALSE	1.07253	0.763718	0.870374	0.0602942	9.59845	8.52593	FALSE
6h_DMSO	0h_DMSO	P19367	HK1	FALSE	-0.6148	0.0764784	0.381023	0.419049	17.8797	18.4945	FALSE
6h_DMSO	0h_DMSO	P52789	HK2	FALSE	0.0101616	0.963318	0.977389	0.00993263	17.1644	17.1542	FALSE
6h_DMSO	0h_DMSO	P04439	HLA-A	FALSE	0.53423	0.0100858	0.28583	0.543893	19.3368	18.8026	FALSE
6h_DMSO	0h_DMSO	P01889	HLA-B	FALSE	0.85509	0.041401	0.353245	0.451923	17.5271	16.6721	FALSE
6h_DMSO	0h_DMSO	P10321	HLA-C	FALSE	-0.169336	0.71009	0.835455	0.078077	15.5703	15.7396	FALSE
6h_DMSO	0h_DMSO	P04440	HLA-DPB1	FALSE	0.127761	0.743363	0.857288	0.0668732	14.9559	14.8281	FALSE
6h_DMSO	0h_DMSO	P01903	HLA-DRA	FALSE	0.32902	0.292546	0.563433	0.249157	16.9217	16.5926	FALSE
6h_DMSO	0h_DMSO	P01911	HLA-DRB1	FALSE	-0.0430023	0.68148	0.820502	0.0859202	15.9861	16.0291	FALSE
6h_DMSO	0h_DMSO	P13762	HLA-DRB4	FALSE	0.171073	0.632405	0.791786	0.101392	16.3585	16.1874	FALSE
6h_DMSO	0h_DMSO	Q30154	HLA-DRB5	FALSE	0.413436	0.347184	0.599585	0.222149	14.2665	13.8531	FALSE
6h_DMSO	0h_DMSO	Q14527	HLTF	FALSE	-0.28743	0.230909	0.517904	0.28575	14.0474	14.3348	TRUE
6h_DMSO	0h_DMSO	Q14774	HLX	FALSE	1.32255	0.277291	0.551064	0.258798	10.5429	9.2204	FALSE
6h_DMSO	0h_DMSO	Q8TCT9	HM13	FALSE	-0.599795	0.438929	0.658575	0.181394	14.2036	14.8034	FALSE
6h_DMSO	0h_DMSO	Q6NT76	HMBOX1	FALSE	-0.0695485	0.668699	0.814159	0.0892906	14.7488	14.8184	TRUE
6h_DMSO	0h_DMSO	P08397	HMBS	FALSE	-7.44351	0.01516	0.294013	0.531634	9.06088	16.5044	FALSE
6h_DMSO	0h_DMSO	Q96FZ2	HMCES	FALSE	-1.02454	0.0155098	0.295267	0.529785	11.7989	12.8234	TRUE
6h_DMSO	0h_DMSO	Q9NP66	HMG20A	FALSE	-0.138554	0.594329	0.766137	0.115694	16.6084	16.747	TRUE
6h_DMSO	0h_DMSO	Q9P0W2	HMG20B	FALSE	0.193147	0.694456	0.826013	0.0830129	9.82108	9.62793	FALSE
6h_DMSO	0h_DMSO	P17096	HMGA1	FALSE	0.151212	0.644603	0.798459	0.0977474	20.7137	20.5625	TRUE
6h_DMSO	0h_DMSO	P09429	HMGB1	FALSE	0.197151	0.371828	0.61512	0.21104	24.047	23.8498	FALSE
6h_DMSO	0h_DMSO	P26583	HMGB2	FALSE	0.256787	0.324072	0.582175	0.234947	22.0001	21.7433	FALSE
6h_DMSO	0h_DMSO	O15347	HMGB3	FALSE	0.287633	0.236883	0.520873	0.283268	20.4571	20.1695	FALSE
6h_DMSO	0h_DMSO	P35914	HMGCL	FALSE	-0.135459	0.570907	0.752642	0.123411	13.4474	13.5829	FALSE
6h_DMSO	0h_DMSO	P04035	HMGCR	FALSE	0.0696992	0.957396	0.973385	0.0117153	8.70328	8.63358	FALSE
6h_DMSO	0h_DMSO	Q01581	HMGCS1	FALSE	0.0090845	0.964944	0.978855	0.00928144	18.4533	18.4442	FALSE
6h_DMSO	0h_DMSO	P05114	HMGN1	FALSE	-0.0947863	0.843247	0.915246	0.0384621	16.408	16.5028	FALSE
6h_DMSO	0h_DMSO	P05204	HMGN2	FALSE	-1.77256	0.684495	0.821651	0.0853127	12.3137	14.0863	FALSE
6h_DMSO	0h_DMSO	Q15651	HMGN3	FALSE	-0.754535	0.515095	0.712877	0.146985	10.8063	11.5608	FALSE
6h_DMSO	0h_DMSO	P82970	HMGN5	FALSE	0.391273	0.40299	0.63287	0.198686	16.3405	15.9493	FALSE
6h_DMSO	0h_DMSO	Q9UGU5	HMGXB4	FALSE	-1.40971	0.0472976	0.361597	0.441776	9.23465	10.6444	FALSE
6h_DMSO	0h_DMSO	O75330	HMMR	FALSE	0.264105	0.399352	0.631749	0.199455	14.1177	13.8536	FALSE
6h_DMSO	0h_DMSO	P30519	HMOX2	FALSE	0.394868	0.13881	0.432767	0.363746	14.4831	14.0883	FALSE
6h_DMSO	0h_DMSO	Q13151	HNRNPA0	FALSE	0.113624	0.342329	0.597147	0.223919	20.581	20.4674	FALSE
6h_DMSO	0h_DMSO	P09651	HNRNPA1	FALSE	0.249839	0.245578	0.527708	0.277607	22.9729	22.7231	FALSE
6h_DMSO	0h_DMSO	P22626	HNRNPA2B1	FALSE	0.0737022	0.685782	0.821866	0.0851988	23.4477	23.374	FALSE
6h_DMSO	0h_DMSO	P51991	HNRNPA3	FALSE	0.103067	0.630095	0.790819	0.101923	20.7811	20.6781	FALSE
6h_DMSO	0h_DMSO	Q99729	HNRNPAB	FALSE	0.292158	0.220193	0.511852	0.290855	20.9295	20.6373	FALSE
6h_DMSO	0h_DMSO	P07910	HNRNPC	FALSE	0.210275	0.39355	0.628798	0.201489	24.1352	23.9249	FALSE
6h_DMSO	0h_DMSO	Q14103	HNRNPD	FALSE	0.161807	0.368111	0.611618	0.21352	23.0547	22.8929	FALSE
6h_DMSO	0h_DMSO	O14979	HNRNPDL	FALSE	0.32226	0.122806	0.417974	0.378851	21.1005	20.7782	TRUE
6h_DMSO	0h_DMSO	P52597	HNRNPF	FALSE	0.183141	0.246884	0.528912	0.276616	20.0968	19.9137	FALSE
6h_DMSO	0h_DMSO	P31943	HNRNPH1	FALSE	0.11691	0.553067	0.739516	0.131053	21.8543	21.7374	FALSE
6h_DMSO	0h_DMSO	P55795	HNRNPH2	FALSE	-0.251852	0.453073	0.669051	0.174541	15.4904	15.7423	FALSE
6h_DMSO	0h_DMSO	P31942	HNRNPH3	FALSE	0.230576	0.406298	0.63537	0.196974	19.9743	19.7437	FALSE
6h_DMSO	0h_DMSO	P61978	HNRNPK	FALSE	0.192768	0.353069	0.601361	0.220864	23.2686	23.0758	FALSE
6h_DMSO	0h_DMSO	P14866	HNRNPL	FALSE	-0.0987216	0.349338	0.599941	0.221891	20.7834	20.8821	FALSE
6h_DMSO	0h_DMSO	Q8WVV9	HNRNPLL	FALSE	-0.239524	0.150632	0.443786	0.352826	16.3218	16.5613	FALSE
6h_DMSO	0h_DMSO	P52272	HNRNPM	FALSE	-0.287207	0.103802	0.401011	0.396844	21.8365	22.1237	FALSE
6h_DMSO	0h_DMSO	O43390	HNRNPR	FALSE	0.256554	0.239861	0.522965	0.281528	20.92	20.6634	FALSE
6h_DMSO	0h_DMSO	Q00839	HNRNPU	FALSE	0.205612	0.253027	0.531768	0.274278	22.9589	22.7533	FALSE
6h_DMSO	0h_DMSO	Q9BUJ2	HNRNPUL1	FALSE	-0.332437	0.0911103	0.394566	0.40388	17.8267	18.1591	FALSE
6h_DMSO	0h_DMSO	Q1KMD3	HNRNPUL2	FALSE	-0.130457	0.534059	0.726993	0.13847	18.2246	18.3551	TRUE
6h_DMSO	0h_DMSO	Q86YM7	HOMER1	FALSE	0.145615	0.688635	0.823366	0.0844069	12.897	12.7514	FALSE
6h_DMSO	0h_DMSO	Q9NSC5	HOMER3	FALSE	0.426099	0.153001	0.445135	0.351508	14.9175	14.4914	FALSE
6h_DMSO	0h_DMSO	Q86VS8	HOOK3	FALSE	0.154223	0.438799	0.658575	0.181394	17.5371	17.3828	FALSE
6h_DMSO	0h_DMSO	Q5SSJ5	HP1BP3	FALSE	0.328152	0.244958	0.527079	0.278124	19.435	19.1069	FALSE
6h_DMSO	0h_DMSO	P37235	HPCAL1	FALSE	0.244581	0.221656	0.512198	0.290562	16.8965	16.6519	FALSE
6h_DMSO	0h_DMSO	Q96IR7	HPDL	FALSE	-0.0891659	0.683661	0.821651	0.0853127	14.2689	14.3581	FALSE
6h_DMSO	0h_DMSO	Q9NWY4	HPF1	FALSE	-0.17584	0.694933	0.826013	0.0830129	16.5841	16.76	TRUE
6h_DMSO	0h_DMSO	P00492	HPRT1	FALSE	0.548129	0.0433249	0.355362	0.449329	18.4886	17.9405	FALSE
6h_DMSO	0h_DMSO	Q9NQG7	HPS4	FALSE	-3.69444	0.199571	0.493529	0.306687	13.2858	16.9802	FALSE
6h_DMSO	0h_DMSO	Q86YV9	HPS6	FALSE	0.291765	0.277757	0.551064	0.258798	14.7454	14.4536	FALSE
6h_DMSO	0h_DMSO	Q9Y251	HPSE	FALSE	-0.478881	0.306887	0.570488	0.243754	11.0621	11.541	FALSE
6h_DMSO	0h_DMSO	Q53T59	HS1BP3	FALSE	-0.580961	0.491115	0.696196	0.157269	13.4994	14.0804	FALSE
6h_DMSO	0h_DMSO	Q7LGA3	HS2ST1	FALSE	-0.499794	0.452838	0.669051	0.174541	14.8973	15.3971	FALSE
6h_DMSO	0h_DMSO	O75506	HSBP1	FALSE	0.381483	0.452663	0.669051	0.174541	13.9737	13.5922	FALSE
6h_DMSO	0h_DMSO	Q8IWL3	HSCB	FALSE	-2.25064	0.262773	0.539597	0.267931	9.86077	12.1114	FALSE
6h_DMSO	0h_DMSO	Q99714	HSD17B10	FALSE	-0.432075	0.0812584	0.38641	0.412952	18.9452	19.3773	FALSE
6h_DMSO	0h_DMSO	Q8NBQ5	HSD17B11	FALSE	0.236882	0.30855	0.570488	0.243754	14.8591	14.6222	FALSE
6h_DMSO	0h_DMSO	Q53GQ0	HSD17B12	FALSE	-0.669749	0.0360073	0.346299	0.460549	16.1847	16.8544	FALSE
6h_DMSO	0h_DMSO	P51659	HSD17B4	FALSE	-0.62013	0.00773803	0.256368	0.591135	17.9905	18.6106	FALSE
6h_DMSO	0h_DMSO	P56937	HSD17B7	FALSE	-1.71758	0.249426	0.530327	0.275456	9.87958	11.5972	FALSE
6h_DMSO	0h_DMSO	Q92506	HSD17B8	FALSE	-0.551468	0.65149	0.801674	0.0960022	10.0937	10.6452	FALSE
6h_DMSO	0h_DMSO	Q3SXM5	HSDL1	FALSE	-0.88745	0.387046	0.624297	0.204609	10.3603	11.2477	FALSE
6h_DMSO	0h_DMSO	Q6YN16	HSDL2	FALSE	0.186935	0.56362	0.746624	0.126898	14.8995	14.7126	FALSE
6h_DMSO	0h_DMSO	Q00613	HSF1	FALSE	0.91334	0.085981	0.390311	0.408589	15.5233	14.61	TRUE
6h_DMSO	0h_DMSO	P07900	HSP90AA1	FALSE	0.322665	0.0406319	0.353245	0.451923	25.9592	25.6365	FALSE
6h_DMSO	0h_DMSO	Q58FG1	HSP90AA4P	FALSE	-0.26218	0.694986	0.826013	0.0830129	9.74138	10.0036	FALSE
6h_DMSO	0h_DMSO	Q58FG0	HSP90AA5P	FALSE	-0.456724	0.463715	0.677199	0.169284	14.0743	14.5311	FALSE
6h_DMSO	0h_DMSO	P08238	HSP90AB1	FALSE	0.27542	0.0654256	0.375254	0.425674	24.0597	23.7842	FALSE
6h_DMSO	0h_DMSO	Q58FF8	HSP90AB2P	FALSE	-0.421698	0.296085	0.565107	0.247869	8.66751	9.08921	FALSE
6h_DMSO	0h_DMSO	Q58FF6	HSP90AB4P	FALSE	3.79407	0.0299436	0.331809	0.479112	12.0194	8.22529	FALSE
6h_DMSO	0h_DMSO	P14625	HSP90B1	FALSE	0.506068	0.0684611	0.377933	0.422585	23.4215	22.9154	TRUE
6h_DMSO	0h_DMSO	P48723	HSPA13	FALSE	1.04807	0.158577	0.452692	0.344197	14.8065	13.7584	FALSE
6h_DMSO	0h_DMSO	Q0VDF9	HSPA14	FALSE	-0.00968362	0.929615	0.960644	0.0174376	17.3571	17.3668	FALSE
6h_DMSO	0h_DMSO	P34931	HSPA1L	FALSE	0.306605	0.137404	0.430819	0.365706	20.2756	19.969	FALSE
6h_DMSO	0h_DMSO	P54652	HSPA2	FALSE	0.424474	0.0398694	0.353245	0.451923	11.0549	10.6304	FALSE
6h_DMSO	0h_DMSO	P34932	HSPA4	FALSE	0.278688	0.0985579	0.397367	0.400808	20.1852	19.9065	TRUE
6h_DMSO	0h_DMSO	O95757	HSPA4L	FALSE	3.6933	0.0668608	0.376377	0.424377	14.6485	10.9552	FALSE
[truncated: 3,419 more rows]

## Sheet: PAC_24hE2_DMSO_vs_0hE2_DMSO
PAC_Sample	PAC_Control	PAC_Protein_ID	PAC_Gene	PAC_Significant_005	PAC_fold_change	PAC_p_value	PAC_p_value_adj	PAC_p_value_adj_neg_log10	PAC_sample_mean_value	PAC_control_mean_value	SUMO23_chromatome_member_RIME
24h_DMSO	0h_DMSO	A6NCE7;Q9GZQ8	A6NCE7;Q9GZQ8	FALSE	-0.352209	0.336722	0.523188	0.281342	16.9215	17.2737	FALSE
24h_DMSO	0h_DMSO	A8MWD9;P62308	A8MWD9;P62308	FALSE	0.339948	0.0814877	0.228584	0.640955	19.3956	19.0556	FALSE
24h_DMSO	0h_DMSO	Q9NRG9	AAAS	TRUE	-1.27565	0.00445992	0.0496771	1.30384	15.6705	16.9461	FALSE
24h_DMSO	0h_DMSO	Q86V21	AACS	FALSE	-1.16396	0.284702	0.476821	0.321645	12.3246	13.4885	FALSE
24h_DMSO	0h_DMSO	Q2M2I8	AAK1	FALSE	0.550819	0.0177096	0.0966272	1.0149	16.4037	15.8529	FALSE
24h_DMSO	0h_DMSO	Q9H7C9	AAMDC	FALSE	0.174189	0.790672	0.873545	0.0587149	15.0997	14.9256	FALSE
24h_DMSO	0h_DMSO	Q13685	AAMP	FALSE	0.438917	0.121602	0.288458	0.539917	15.8282	15.3893	FALSE
24h_DMSO	0h_DMSO	Q9Y312	AAR2	FALSE	-0.522942	0.192089	0.378865	0.421516	12.0701	12.5931	TRUE
24h_DMSO	0h_DMSO	P49588	AARS1	FALSE	-0.34342	0.108827	0.271092	0.566884	18.7057	19.0491	FALSE
24h_DMSO	0h_DMSO	Q5JTZ9	AARS2	FALSE	-0.373968	0.143562	0.318387	0.497044	15.5766	15.9505	FALSE
24h_DMSO	0h_DMSO	Q9BTE6	AARSD1	FALSE	-0.774477	0.00155986	0.0334927	1.47505	15.4052	16.1797	FALSE
24h_DMSO	0h_DMSO	Q9NRN7	AASDHPPT	FALSE	-0.260712	0.227424	0.42011	0.376637	17.3577	17.6184	TRUE
24h_DMSO	0h_DMSO	Q9UDR5	AASS	FALSE	-0.48787	0.0869271	0.236431	0.626295	13.4913	13.9791	FALSE
24h_DMSO	0h_DMSO	Q9NY61	AATF	FALSE	-2.14538	0.286186	0.478211	0.320381	14.4673	16.6127	FALSE
24h_DMSO	0h_DMSO	Q9NRK6	ABCB10	FALSE	-1.76348	0.32721	0.515056	0.288146	8.77239	10.5359	FALSE
24h_DMSO	0h_DMSO	O75027	ABCB7	FALSE	-0.981371	0.00181607	0.0344504	1.46281	14.0129	14.9943	FALSE
24h_DMSO	0h_DMSO	Q9NUT2	ABCB8	FALSE	-0.242573	0.622263	0.752046	0.123756	10.6447	10.8873	FALSE
24h_DMSO	0h_DMSO	P33527	ABCC1	FALSE	-3.71951	0.24974	0.443346	0.353257	11.3606	15.0801	FALSE
24h_DMSO	0h_DMSO	O15439	ABCC4	FALSE	-0.956619	0.0307565	0.130187	0.885433	13.6549	14.6116	FALSE
24h_DMSO	0h_DMSO	P33897	ABCD1	FALSE	-0.836335	0.347099	0.530888	0.274997	10.4455	11.2819	FALSE
24h_DMSO	0h_DMSO	P28288	ABCD3	TRUE	-1.41095	0.0040399	0.047377	1.32443	13.603	15.0139	FALSE
24h_DMSO	0h_DMSO	P61221	ABCE1	FALSE	-0.715324	0.00798456	0.0644715	1.19063	18.7174	19.4328	TRUE
24h_DMSO	0h_DMSO	Q8NE71	ABCF1	FALSE	-0.614811	0.0996616	0.258357	0.58778	15.6911	16.3059	FALSE
24h_DMSO	0h_DMSO	Q9UG63	ABCF2	FALSE	-0.984913	0.00798406	0.0644715	1.19063	17.3481	18.333	FALSE
24h_DMSO	0h_DMSO	Q9NUQ8	ABCF3	FALSE	-0.416737	0.0428749	0.156113	0.806561	16.2667	16.6834	FALSE
24h_DMSO	0h_DMSO	Q9NUJ1	ABHD10	FALSE	0.415535	0.0506256	0.172401	0.763461	16.8219	16.4064	FALSE
24h_DMSO	0h_DMSO	Q8NFV4	ABHD11	FALSE	-0.946974	0.299193	0.489885	0.309906	10.0646	11.0116	FALSE
24h_DMSO	0h_DMSO	Q8N2K0	ABHD12	FALSE	-0.925336	0.502772	0.659835	0.180565	10.0822	11.0075	FALSE
24h_DMSO	0h_DMSO	Q96IU4	ABHD14B	FALSE	0.170369	0.202603	0.3933	0.405276	18.146	17.9756	TRUE
24h_DMSO	0h_DMSO	Q5VST6	ABHD17B	FALSE	-2.06188	0.118763	0.284212	0.546358	10.1447	12.2066	FALSE
24h_DMSO	0h_DMSO	Q8IZP0	ABI1	FALSE	-0.357271	0.0363597	0.141454	0.849385	16.9745	17.3318	FALSE
24h_DMSO	0h_DMSO	Q9NYB9	ABI2	FALSE	0.182806	0.85169	0.911852	0.0400758	12.7796	12.5968	FALSE
24h_DMSO	0h_DMSO	P42684	ABL2	FALSE	0.272302	0.855254	0.913958	0.0390739	12.304	12.0317	FALSE
24h_DMSO	0h_DMSO	Q9P1F3	ABRACL	FALSE	0.356431	0.199369	0.388695	0.410391	16.9551	16.5987	TRUE
24h_DMSO	0h_DMSO	Q15018	ABRAXAS2	FALSE	-0.0415655	0.861297	0.918369	0.0369826	14.2534	14.295	FALSE
24h_DMSO	0h_DMSO	Q9ULW3	ABT1	FALSE	-0.171164	0.882661	0.932033	0.0305689	11.0705	11.2417	FALSE
24h_DMSO	0h_DMSO	P09110	ACAA1	FALSE	-0.569268	0.0851891	0.233951	0.630875	14.1685	14.7378	FALSE
24h_DMSO	0h_DMSO	P42765	ACAA2	FALSE	-0.132052	0.202954	0.393487	0.40507	19.496	19.6281	FALSE
24h_DMSO	0h_DMSO	Q13085	ACACA	FALSE	-0.722919	0.0105533	0.0722853	1.14095	17.343	18.0659	FALSE
24h_DMSO	0h_DMSO	Q9UKU7	ACAD8	FALSE	-1.44489	0.25569	0.447747	0.348968	11.4408	12.8857	FALSE
24h_DMSO	0h_DMSO	Q9H845	ACAD9	FALSE	-0.322029	0.109432	0.271696	0.565916	16.9219	17.2439	FALSE
24h_DMSO	0h_DMSO	P11310	ACADM	FALSE	0.185788	0.137472	0.309698	0.509062	17.8978	17.712	FALSE
24h_DMSO	0h_DMSO	P16219	ACADS	FALSE	0.19373	0.931615	0.964716	0.0156006	8.45904	8.26531	FALSE
24h_DMSO	0h_DMSO	P45954	ACADSB	FALSE	-0.378433	0.170497	0.352578	0.452745	16.1229	16.5013	FALSE
24h_DMSO	0h_DMSO	P49748	ACADVL	FALSE	0.481621	0.0228502	0.111491	0.952758	19.3226	18.841	FALSE
24h_DMSO	0h_DMSO	Q15027	ACAP1	FALSE	-1.34008	0.64524	0.770363	0.113304	10.4274	11.7674	FALSE
24h_DMSO	0h_DMSO	Q15057	ACAP2	FALSE	0.214118	0.496964	0.654644	0.183995	15.6577	15.4436	FALSE
24h_DMSO	0h_DMSO	P24752	ACAT1	FALSE	-0.11797	0.396922	0.571188	0.243221	18.6776	18.7956	FALSE
24h_DMSO	0h_DMSO	Q9BWD1	ACAT2	FALSE	0.0223439	0.90286	0.945093	0.0245256	18.6382	18.6158	FALSE
24h_DMSO	0h_DMSO	Q9H3P7	ACBD3	FALSE	0.35452	0.203537	0.393985	0.404521	16.4485	16.094	FALSE
24h_DMSO	0h_DMSO	Q5T8D3	ACBD5	FALSE	0.988697	0.515479	0.670073	0.173878	12.1555	11.1668	FALSE
24h_DMSO	0h_DMSO	Q9BR61	ACBD6	FALSE	-1.30574	0.161882	0.342073	0.465882	12.097	13.4027	FALSE
24h_DMSO	0h_DMSO	Q8N6N7	ACBD7	FALSE	1.01925	0.589675	0.727427	0.13821	10.0613	9.04206	FALSE
24h_DMSO	0h_DMSO	Q96AP0	ACD	FALSE	-4.69776	0.117762	0.282943	0.548301	9.85054	14.5483	FALSE
24h_DMSO	0h_DMSO	Q9UKV3	ACIN1	FALSE	0.457542	0.00131853	0.0318467	1.49694	19.2559	18.7983	TRUE
24h_DMSO	0h_DMSO	P53396	ACLY	FALSE	-0.528497	0.00244053	0.0384384	1.41523	19.7431	20.2716	TRUE
24h_DMSO	0h_DMSO	P21399	ACO1	FALSE	0.214076	0.24277	0.436401	0.360114	17.8779	17.6638	FALSE
24h_DMSO	0h_DMSO	Q99798	ACO2	FALSE	0.233806	0.162298	0.342686	0.465103	18.3373	18.1035	FALSE
24h_DMSO	0h_DMSO	Q86TX2	ACOT1	FALSE	0.156287	0.900899	0.943749	0.0251436	10.0253	9.86899	FALSE
24h_DMSO	0h_DMSO	Q9NPJ3	ACOT13	FALSE	-0.457737	0.0634179	0.197243	0.704997	16.2208	16.6786	FALSE
24h_DMSO	0h_DMSO	O00154	ACOT7	FALSE	0.137761	0.427156	0.597595	0.223593	19.8792	19.7415	TRUE
24h_DMSO	0h_DMSO	O14734	ACOT8	FALSE	-2.80645	0.0642633	0.198732	0.701732	10.562	13.3685	FALSE
24h_DMSO	0h_DMSO	Q15067	ACOX1	FALSE	0.196982	0.378379	0.556476	0.254553	16.1632	15.9662	FALSE
24h_DMSO	0h_DMSO	Q9NUZ1	ACOXL	FALSE	1.52532	0.149951	0.326673	0.485887	9.57493	8.0496	FALSE
24h_DMSO	0h_DMSO	P24666	ACP1	FALSE	0.0307181	0.773502	0.862159	0.0644128	20.099	20.0683	TRUE
24h_DMSO	0h_DMSO	Q96CM8	ACSF2	FALSE	-0.330694	0.693259	0.804299	0.0945824	11.1702	11.5009	FALSE
24h_DMSO	0h_DMSO	Q4G176	ACSF3	FALSE	-5.49279	0.0998977	0.258845	0.586959	5.34257	10.8354	FALSE
24h_DMSO	0h_DMSO	P33121	ACSL1	FALSE	2.34203	0.0131486	0.0814285	1.08922	16.1774	13.8353	FALSE
24h_DMSO	0h_DMSO	O95573	ACSL3	FALSE	0.131502	0.532648	0.682242	0.166061	16.7651	16.6336	FALSE
24h_DMSO	0h_DMSO	O60488	ACSL4	FALSE	0.0798918	0.700566	0.809655	0.0916997	17.7627	17.6828	FALSE
24h_DMSO	0h_DMSO	Q9ULC5	ACSL5	FALSE	-1.07015	0.206573	0.396645	0.401598	11.3652	12.4353	FALSE
24h_DMSO	0h_DMSO	Q9NUB1	ACSS1	FALSE	0.458534	0.29012	0.481988	0.316964	13.9083	13.4498	FALSE
24h_DMSO	0h_DMSO	Q9NR19	ACSS2	FALSE	1.0275	0.661531	0.780356	0.107707	11.8022	10.7747	FALSE
24h_DMSO	0h_DMSO	P68133	ACTA1	FALSE	-0.520295	0.377708	0.555941	0.254971	19.5736	20.0939	FALSE
24h_DMSO	0h_DMSO	P60709	ACTB	FALSE	-0.338426	0.0181131	0.0982349	1.00773	26.0262	26.3646	FALSE
24h_DMSO	0h_DMSO	Q562R1	ACTBL2	FALSE	-0.241293	0.00605912	0.0560211	1.25165	24.1183	24.3596	FALSE
24h_DMSO	0h_DMSO	P63261	ACTG1	FALSE	-0.0388505	0.946077	0.972461	0.0121277	16.3966	16.4355	FALSE
24h_DMSO	0h_DMSO	O96019	ACTL6A	FALSE	-0.0720639	0.67103	0.787276	0.103873	18.4702	18.5423	TRUE
24h_DMSO	0h_DMSO	P12814	ACTN1	TRUE	1.24624	0.000446445	0.0214056	1.66947	20.7369	19.4906	FALSE
24h_DMSO	0h_DMSO	O43707	ACTN4	FALSE	0.726074	0.00207324	0.0362686	1.44047	20.7125	19.9864	FALSE
24h_DMSO	0h_DMSO	Q9NZ32	ACTR10	FALSE	-1.16461	0.570069	0.713475	0.146621	12.1039	13.2685	FALSE
24h_DMSO	0h_DMSO	P61163	ACTR1A	FALSE	-0.527179	0.00649968	0.0583035	1.23431	18.4094	18.9366	FALSE
24h_DMSO	0h_DMSO	P42025	ACTR1B	TRUE	-1.68747	0.00255784	0.0390243	1.40866	10.0352	11.7226	FALSE
24h_DMSO	0h_DMSO	P61160	ACTR2	FALSE	0.0208145	0.908882	0.949359	0.0225696	19.274	19.2532	TRUE
24h_DMSO	0h_DMSO	P61158	ACTR3	FALSE	0.0968047	0.65829	0.777549	0.109272	18.3912	18.2944	TRUE
24h_DMSO	0h_DMSO	Q9H9F9	ACTR5	FALSE	-0.39419	0.371323	0.551362	0.258563	12.6497	13.0439	FALSE
24h_DMSO	0h_DMSO	Q9GZN1	ACTR6	FALSE	-0.823987	0.0734725	0.216227	0.66509	9.4692	10.2932	FALSE
24h_DMSO	0h_DMSO	Q9H981	ACTR8	FALSE	-3.17587	0.0190953	0.101462	0.993695	9.52231	12.6982	FALSE
24h_DMSO	0h_DMSO	P07311	ACYP1	FALSE	1.13812	0.0261342	0.119586	0.922321	16.1438	15.0057	FALSE
24h_DMSO	0h_DMSO	P14621	ACYP2	FALSE	-0.38977	0.827605	0.897151	0.0471342	11.1796	11.5694	FALSE
24h_DMSO	0h_DMSO	P00813	ADA	FALSE	0.353166	0.061683	0.194414	0.711271	16.4566	16.1034	FALSE
24h_DMSO	0h_DMSO	O14672	ADAM10	FALSE	0.0363865	0.809343	0.886094	0.0525204	17.1542	17.1179	FALSE
24h_DMSO	0h_DMSO	P78536	ADAM17	TRUE	1.90436	0.0019094	0.0349063	1.4571	16.2158	14.3115	FALSE
24h_DMSO	0h_DMSO	P55265	ADAR	FALSE	-0.0358271	0.557636	0.704259	0.152267	18.5373	18.5731	FALSE
24h_DMSO	0h_DMSO	P78563	ADARB1	FALSE	0.145892	0.744391	0.840581	0.0754202	15.5662	15.4203	FALSE
24h_DMSO	0h_DMSO	P35611	ADD1	FALSE	0.186157	0.210121	0.400717	0.397162	17.9123	17.7261	FALSE
24h_DMSO	0h_DMSO	P35612	ADD2	FALSE	-0.568434	0.00118131	0.0300486	1.52218	16.0918	16.6602	FALSE
24h_DMSO	0h_DMSO	Q9UEY8	ADD3	FALSE	0.763109	0.012163	0.0777494	1.1093	17.2489	16.4858	FALSE
24h_DMSO	0h_DMSO	P48960	ADGRE5	FALSE	1.19746	0.0206982	0.106073	0.974393	13.7959	12.5985	FALSE
24h_DMSO	0h_DMSO	P11766	ADH5	FALSE	0.186616	0.405746	0.579575	0.23689	18.2456	18.059	FALSE
24h_DMSO	0h_DMSO	Q9BV57	ADI1	FALSE	-1.93834	0.16787	0.349278	0.456829	11.1397	13.078	FALSE
24h_DMSO	0h_DMSO	Q9GZN8	ADISSP	TRUE	1.17529	0.00105243	0.0282059	1.54966	17.5496	16.3743	FALSE
24h_DMSO	0h_DMSO	P55263	ADK	FALSE	0.557457	0.145111	0.320902	0.493627	17.3989	16.8414	FALSE
24h_DMSO	0h_DMSO	Q9H2P0	ADNP	FALSE	-0.22732	0.00305686	0.0425144	1.37146	18.3708	18.5981	TRUE
24h_DMSO	0h_DMSO	Q6IQ32	ADNP2	FALSE	0.501349	0.231908	0.424916	0.371697	9.51834	9.01699	TRUE
24h_DMSO	0h_DMSO	Q96SZ5	ADO	FALSE	1.19274	0.0146797	0.0876683	1.05716	15.5661	14.3734	FALSE
24h_DMSO	0h_DMSO	Q9NX46	ADPRS	FALSE	-2.14314	0.365594	0.546424	0.26247	12.5498	14.6929	FALSE
24h_DMSO	0h_DMSO	Q16186	ADRM1	FALSE	0.540114	0.035757	0.14028	0.853003	17.7685	17.2284	FALSE
24h_DMSO	0h_DMSO	P30566	ADSL	FALSE	-0.46021	0.0233013	0.112964	0.947059	18.015	18.4753	TRUE
24h_DMSO	0h_DMSO	P30520	ADSS2	FALSE	-0.403478	0.0804437	0.226884	0.644196	18.4631	18.8666	TRUE
24h_DMSO	0h_DMSO	Q6ZN18	AEBP2	FALSE	-0.295783	0.430872	0.600583	0.221427	9.98429	10.2801	FALSE
24h_DMSO	0h_DMSO	P55196	AFDN	FALSE	0.794178	0.00147828	0.0333031	1.47752	15.9013	15.1071	FALSE
24h_DMSO	0h_DMSO	P51816	AFF2	FALSE	-2.79816	0.169296	0.350893	0.454826	9.18272	11.9809	FALSE
24h_DMSO	0h_DMSO	Q8NB90	AFG2A	FALSE	-2.71683	0.404111	0.578349	0.23781	10.8525	13.5693	FALSE
24h_DMSO	0h_DMSO	Q9BVQ7	AFG2B	FALSE	-0.452706	0.328522	0.516457	0.286966	10.4684	10.9212	FALSE
24h_DMSO	0h_DMSO	Q9Y4W6	AFG3L2	FALSE	-0.147547	0.374967	0.553864	0.256597	17.9104	18.058	FALSE
24h_DMSO	0h_DMSO	Q6ULP2	AFTPH	FALSE	1.32415	0.290621	0.48241	0.316584	12.2748	10.9507	FALSE
24h_DMSO	0h_DMSO	Q99490	AGAP2	FALSE	-0.357287	0.268764	0.46198	0.335376	12.1718	12.5291	FALSE
24h_DMSO	0h_DMSO	Q96P47	AGAP3	FALSE	-1.19235	0.269908	0.462773	0.334632	10.4102	11.6026	FALSE
24h_DMSO	0h_DMSO	P52594	AGFG1	FALSE	0.552926	0.00100738	0.02792	1.55409	17.7022	17.1493	FALSE
24h_DMSO	0h_DMSO	Q53H12	AGK	FALSE	-0.0193874	0.935375	0.966944	0.0145988	14.9622	14.9816	FALSE
24h_DMSO	0h_DMSO	P35573	AGL	FALSE	-0.864409	0.00545279	0.0534352	1.27217	13.1508	14.0153	FALSE
24h_DMSO	0h_DMSO	Q9UL18	AGO1	FALSE	0.124491	0.795943	0.876215	0.0573892	12.1577	12.0332	FALSE
24h_DMSO	0h_DMSO	Q9UKV8	AGO2	FALSE	-0.224853	0.226075	0.418904	0.377885	14.8198	15.0446	FALSE
24h_DMSO	0h_DMSO	Q9NUQ2	AGPAT5	FALSE	-1.04218	0.0465883	0.16444	0.783992	13.6934	14.7355	FALSE
24h_DMSO	0h_DMSO	O00116	AGPS	FALSE	-0.398724	0.155299	0.332968	0.477598	14.5612	14.9599	FALSE
24h_DMSO	0h_DMSO	Q9UPW5	AGTPBP1	FALSE	-0.38158	0.522872	0.674665	0.170912	11.6516	12.0332	FALSE
24h_DMSO	0h_DMSO	Q8WYP5	AHCTF1	FALSE	0.236327	0.168207	0.349328	0.456767	15.9205	15.6841	FALSE
24h_DMSO	0h_DMSO	P23526	AHCY	FALSE	-0.577509	0.00629754	0.0574412	1.24078	20.3897	20.9672	FALSE
24h_DMSO	0h_DMSO	O43865	AHCYL1	FALSE	0.467714	0.0827869	0.230968	0.636448	18.2962	17.8285	FALSE
24h_DMSO	0h_DMSO	Q96HN2	AHCYL2	FALSE	-0.107783	0.893324	0.938995	0.0273369	13.3208	13.4286	FALSE
24h_DMSO	0h_DMSO	Q5TGY3	AHDC1	FALSE	-0.0443877	0.910051	0.949703	0.0224123	10.7199	10.7643	TRUE
24h_DMSO	0h_DMSO	Q09666	AHNAK	FALSE	3.95593	0.110267	0.272798	0.564159	15.7983	11.8423	FALSE
24h_DMSO	0h_DMSO	O95433	AHSA1	FALSE	-0.0127455	0.927278	0.962266	0.0167047	19.1227	19.1354	TRUE
24h_DMSO	0h_DMSO	P02765	AHSG	FALSE	-0.688576	0.442382	0.610876	0.214047	16.3008	16.9894	FALSE
24h_DMSO	0h_DMSO	Q96BJ3	AIDA	FALSE	0.575763	0.808075	0.885191	0.0529632	10.8135	10.2377	FALSE
24h_DMSO	0h_DMSO	O95831	AIFM1	FALSE	0.220005	0.0685739	0.206064	0.685998	18.0779	17.8579	FALSE
24h_DMSO	0h_DMSO	Q12904	AIMP1	FALSE	-0.275365	0.0672597	0.204382	0.689557	18.6596	18.935	FALSE
24h_DMSO	0h_DMSO	Q13155	AIMP2	FALSE	-0.779028	0.0174928	0.0960391	1.01755	17.5276	18.3067	FALSE
24h_DMSO	0h_DMSO	O00170	AIP	FALSE	-0.0688186	0.633491	0.759685	0.119367	19.2329	19.3017	TRUE
24h_DMSO	0h_DMSO	Q9NX04	AIRIM	FALSE	0.798002	0.78358	0.869299	0.0608309	9.29028	8.49228	FALSE
24h_DMSO	0h_DMSO	P00568	AK1	FALSE	-0.721909	0.734177	0.833497	0.0790959	10.1434	10.8654	FALSE
24h_DMSO	0h_DMSO	P54819	AK2	TRUE	1.05684	0.00241443	0.0383619	1.4161	19.9322	18.8754	FALSE
24h_DMSO	0h_DMSO	Q9UIJ7	AK3	FALSE	0.352621	0.105172	0.266502	0.5743	14.023	13.6704	FALSE
24h_DMSO	0h_DMSO	P27144	AK4	FALSE	0.447144	0.00615344	0.0566996	1.24642	17.1712	16.7241	FALSE
24h_DMSO	0h_DMSO	Q9Y3D8	AK6	FALSE	-0.145018	0.618742	0.749671	0.125129	16.457	16.6021	FALSE
24h_DMSO	0h_DMSO	Q92667	AKAP1	FALSE	-0.149005	0.501681	0.658749	0.18128	15.7011	15.8501	FALSE
24h_DMSO	0h_DMSO	Q9UKA4	AKAP11	FALSE	-0.838263	0.468707	0.631705	0.199486	10.6162	11.4544	FALSE
24h_DMSO	0h_DMSO	Q02952	AKAP12	FALSE	-0.242426	0.118278	0.283428	0.547557	18.4581	18.7005	FALSE
24h_DMSO	0h_DMSO	Q12802	AKAP13	FALSE	1.26846	0.0247765	0.116674	0.933025	13.8251	12.5566	FALSE
24h_DMSO	0h_DMSO	Q02040	AKAP17A	FALSE	-0.76786	0.0047387	0.0505399	1.29637	16.0753	16.8432	FALSE
24h_DMSO	0h_DMSO	O43823	AKAP8	FALSE	0.203634	0.408893	0.581923	0.235134	14.3368	14.1332	FALSE
24h_DMSO	0h_DMSO	Q9ULX6	AKAP8L	FALSE	0.167579	0.353612	0.536658	0.270302	15.4736	15.3061	FALSE
24h_DMSO	0h_DMSO	Q99996	AKAP9	FALSE	-0.489755	0.148233	0.324642	0.488596	14.4348	14.9245	FALSE
24h_DMSO	0h_DMSO	P14550	AKR1A1	FALSE	-0.0685926	0.698232	0.807959	0.0926106	18.3261	18.3947	TRUE
24h_DMSO	0h_DMSO	P15121	AKR1B1	FALSE	0.395262	0.0190086	0.101449	0.993751	21.1306	20.7354	TRUE
24h_DMSO	0h_DMSO	Q96JD6	AKR1E2	FALSE	0.526628	0.91409	0.952594	0.021092	14.5158	13.9892	FALSE
24h_DMSO	0h_DMSO	O43488	AKR7A2	FALSE	0.452727	0.102504	0.262708	0.580526	16.7051	16.2523	FALSE
24h_DMSO	0h_DMSO	P31749	AKT1	FALSE	-0.121796	0.49844	0.655794	0.183232	16.0834	16.2052	FALSE
24h_DMSO	0h_DMSO	P31751	AKT2	FALSE	-0.710999	0.00480664	0.050864	1.29359	15.473	16.184	TRUE
24h_DMSO	0h_DMSO	P13716	ALAD	FALSE	1.06341	0.531028	0.681196	0.166728	11.5658	10.5024	FALSE
24h_DMSO	0h_DMSO	P13196	ALAS1	FALSE	3.01581	0.0910187	0.243165	0.614098	12.6099	9.59406	FALSE
24h_DMSO	0h_DMSO	Q8IZ83	ALDH16A1	FALSE	-0.533712	0.0131187	0.081417	1.08928	15.2091	15.7428	FALSE
24h_DMSO	0h_DMSO	P54886	ALDH18A1	TRUE	-1.26736	4.852e-05	0.0101108	1.99521	18.7029	19.9702	FALSE
24h_DMSO	0h_DMSO	P30837	ALDH1B1	FALSE	-0.386087	0.163205	0.343485	0.464092	15.602	15.9881	FALSE
24h_DMSO	0h_DMSO	P51648	ALDH3A2	TRUE	-1.03737	0.00171618	0.0341295	1.46687	14.5767	15.6141	FALSE
24h_DMSO	0h_DMSO	P30038	ALDH4A1	FALSE	-0.0671267	0.846519	0.909128	0.0413751	16.0339	16.101	FALSE
24h_DMSO	0h_DMSO	P51649	ALDH5A1	FALSE	-0.549784	0.097348	0.254871	0.593679	16.9576	17.5074	FALSE
24h_DMSO	0h_DMSO	Q02252	ALDH6A1	FALSE	-0.497885	0.150695	0.327371	0.484959	14.3342	14.8321	FALSE
24h_DMSO	0h_DMSO	P49189	ALDH9A1	FALSE	0.616906	0.000718396	0.0244797	1.61119	17.8199	17.203	FALSE
24h_DMSO	0h_DMSO	P04075	ALDOA	FALSE	0.601147	0.0205503	0.106039	0.974533	23.9681	23.367	FALSE
24h_DMSO	0h_DMSO	P09972	ALDOC	FALSE	0.494339	0.0612257	0.194	0.712198	19.518	19.0237	TRUE
24h_DMSO	0h_DMSO	Q9BT22	ALG1	FALSE	0.932332	0.735372	0.83418	0.07874	11.285	10.3527	FALSE
24h_DMSO	0h_DMSO	Q2TAA5	ALG11	FALSE	-1.90064	0.342264	0.526886	0.278283	8.68626	10.5869	FALSE
24h_DMSO	0h_DMSO	Q92685	ALG3	FALSE	-1.82988	0.372127	0.551775	0.258238	10.0459	11.8758	FALSE
24h_DMSO	0h_DMSO	Q9Y673	ALG5	FALSE	-0.208224	0.562225	0.707581	0.150224	11.2716	11.4798	FALSE
24h_DMSO	0h_DMSO	Q9BVK2	ALG8	FALSE	-5.71215	0.119973	0.28572	0.54406	13.0386	18.7507	FALSE
24h_DMSO	0h_DMSO	Q6P6C2	ALKBH5	FALSE	0.137091	0.653834	0.774481	0.110989	14.8803	14.7432	FALSE
24h_DMSO	0h_DMSO	Q96BT7	ALKBH8	FALSE	-0.512848	0.535141	0.684627	0.164546	9.82705	10.3399	FALSE
24h_DMSO	0h_DMSO	O75342	ALOX12B	FALSE	0.876087	0.0876305	0.237867	0.623666	10.5147	9.63859	FALSE
24h_DMSO	0h_DMSO	P09917	ALOX5	FALSE	3.32018	0.0229933	0.111829	0.951444	11.3478	8.02761	TRUE
24h_DMSO	0h_DMSO	P20292	ALOX5AP	TRUE	11.4381	0.000217232	0.0168029	1.77461	20.4057	8.96761	FALSE
24h_DMSO	0h_DMSO	Q86V81	ALYREF	FALSE	0.232135	0.0745643	0.218198	0.66115	22.3397	22.1075	FALSE
24h_DMSO	0h_DMSO	Q9Y303	AMDHD2	FALSE	-0.485178	0.193287	0.380073	0.420133	12.778	13.2632	FALSE
24h_DMSO	0h_DMSO	Q9UKV5	AMFR	FALSE	-0.276578	0.14651	0.322285	0.49176	13.3281	13.6047	FALSE
24h_DMSO	0h_DMSO	Q9Y4X0	AMMECR1	FALSE	-0.987423	0.0935973	0.247855	0.605803	10.5517	11.5392	FALSE
24h_DMSO	0h_DMSO	Q4VCS5	AMOT	TRUE	-3.75514	0.00140831	0.0326077	1.48668	8.82458	12.5797	FALSE
24h_DMSO	0h_DMSO	Q01433	AMPD2	FALSE	-0.236362	0.215959	0.408258	0.389066	16.2453	16.4817	FALSE
24h_DMSO	0h_DMSO	Q9H1A4	ANAPC1	FALSE	-0.457233	0.34853	0.532138	0.273976	13.9134	14.3706	FALSE
24h_DMSO	0h_DMSO	Q9UM13	ANAPC10	FALSE	-0.372467	0.715468	0.821098	0.0856049	11.0495	11.422	FALSE
24h_DMSO	0h_DMSO	P60006	ANAPC15	FALSE	0.00795354	0.994144	0.996199	0.00165373	9.33511	9.32716	FALSE
24h_DMSO	0h_DMSO	Q96DE5	ANAPC16	FALSE	-1.2751	0.295926	0.486889	0.31257	11.0441	12.3192	FALSE
24h_DMSO	0h_DMSO	Q9UJX6	ANAPC2	FALSE	-0.505885	0.168094	0.349328	0.456767	13.2541	13.76	TRUE
24h_DMSO	0h_DMSO	Q9UJX5	ANAPC4	FALSE	-1.14813	0.410031	0.58293	0.234384	10.5084	11.6565	TRUE
24h_DMSO	0h_DMSO	Q9UJX4	ANAPC5	FALSE	-0.813923	0.0784559	0.224064	0.649629	14.5511	15.3651	FALSE
24h_DMSO	0h_DMSO	Q9UJX3	ANAPC7	FALSE	-0.351537	0.0306069	0.129959	0.886193	14.8191	15.1706	TRUE
24h_DMSO	0h_DMSO	Q9P2R3	ANKFY1	FALSE	-0.282182	0.510208	0.664657	0.177402	14.1118	14.394	FALSE
24h_DMSO	0h_DMSO	Q8IWZ3	ANKHD1	FALSE	-0.174831	0.297151	0.487868	0.311698	16.3602	16.535	FALSE
24h_DMSO	0h_DMSO	Q86XL3	ANKLE2	FALSE	-0.950993	0.00851986	0.0657559	1.18207	13.221	14.172	FALSE
24h_DMSO	0h_DMSO	Q8IV38	ANKMY2	FALSE	-1.31097	0.266759	0.459848	0.337386	12.3435	13.6545	FALSE
24h_DMSO	0h_DMSO	Q9NXR5	ANKRD10	FALSE	-0.800591	0.471489	0.634035	0.197887	9.49417	10.2948	FALSE
24h_DMSO	0h_DMSO	Q8IZ07	ANKRD13A	FALSE	-1.53621	0.571311	0.714534	0.145977	11.5665	13.1027	FALSE
24h_DMSO	0h_DMSO	O75179	ANKRD17	FALSE	-0.122914	0.509783	0.664582	0.177451	15.7568	15.8797	FALSE
24h_DMSO	0h_DMSO	Q96NW4	ANKRD27	FALSE	0.780543	0.638248	0.763025	0.117461	8.64653	7.86599	FALSE
24h_DMSO	0h_DMSO	O15084	ANKRD28	FALSE	0.196818	0.705156	0.813572	0.0896039	14.9449	14.7481	FALSE
24h_DMSO	0h_DMSO	Q6AI12	ANKRD40	FALSE	-6.19166	0.00496829	0.0513625	1.28935	7.19954	13.3912	FALSE
24h_DMSO	0h_DMSO	Q8NB46	ANKRD52	FALSE	-1.85322	0.406356	0.579989	0.23658	10.7368	12.59	FALSE
24h_DMSO	0h_DMSO	Q92625	ANKS1A	FALSE	1.31604	0.37134	0.551362	0.258563	11.2785	9.96247	FALSE
24h_DMSO	0h_DMSO	Q9H8Y5	ANKZF1	FALSE	-0.86775	0.251302	0.444555	0.352074	10.4138	11.2815	FALSE
24h_DMSO	0h_DMSO	Q9NQW6	ANLN	FALSE	0.603855	0.112211	0.275344	0.560124	13.3609	12.757	TRUE
24h_DMSO	0h_DMSO	P39687	ANP32A	FALSE	0.950652	0.00318479	0.0428241	1.36831	20.5425	19.5919	TRUE
24h_DMSO	0h_DMSO	Q92688	ANP32B	FALSE	0.941751	0.0033793	0.0441757	1.35482	20.6784	19.7367	TRUE
24h_DMSO	0h_DMSO	Q9BTT0	ANP32E	FALSE	0.172193	0.127577	0.296327	0.528228	20.1649	19.9927	TRUE
24h_DMSO	0h_DMSO	P04083	ANXA1	FALSE	6.88169	0.0181789	0.0984931	1.00659	17.9585	11.0768	TRUE
24h_DMSO	0h_DMSO	P50995	ANXA11	FALSE	0.286334	0.185343	0.370275	0.431476	17.648	17.3617	TRUE
24h_DMSO	0h_DMSO	P07355	ANXA2	TRUE	1.86687	2.06e-05	0.00873012	2.05898	20.5017	18.6348	TRUE
24h_DMSO	0h_DMSO	P09525	ANXA4	FALSE	0.19967	0.119254	0.284383	0.546097	17.3619	17.1622	FALSE
24h_DMSO	0h_DMSO	P08133	ANXA6	FALSE	0.332845	0.0111575	0.0746315	1.12708	20.4866	20.1537	FALSE
24h_DMSO	0h_DMSO	P20073	ANXA7	FALSE	0.156616	0.291173	0.48244	0.316557	17.8423	17.6857	FALSE
24h_DMSO	0h_DMSO	Q10567	AP1B1	FALSE	-0.127386	0.614194	0.74574	0.127413	17.0468	17.1742	FALSE
24h_DMSO	0h_DMSO	O43747	AP1G1	FALSE	-0.460296	0.00814856	0.0645964	1.18979	19.0692	19.5295	FALSE
24h_DMSO	0h_DMSO	O75843	AP1G2	FALSE	-2.58899	0.180851	0.364799	0.437946	13.5814	16.1704	FALSE
24h_DMSO	0h_DMSO	Q9BXS5	AP1M1	FALSE	-0.456997	0.103929	0.264998	0.576757	15.9202	16.3772	FALSE
24h_DMSO	0h_DMSO	P61966	AP1S1	FALSE	0.0727754	0.741038	0.838202	0.0766512	12.8189	12.7461	FALSE
24h_DMSO	0h_DMSO	P56377	AP1S2	FALSE	-0.212338	0.565824	0.710296	0.148561	13.2587	13.4711	FALSE
24h_DMSO	0h_DMSO	O95782	AP2A1	FALSE	-0.244441	0.272707	0.465216	0.332345	16.0782	16.3226	FALSE
24h_DMSO	0h_DMSO	O94973	AP2A2	FALSE	-0.45396	0.00764583	0.0632098	1.19922	17.7582	18.2122	FALSE
24h_DMSO	0h_DMSO	P63010	AP2B1	FALSE	-0.309225	0.0449487	0.160709	0.793961	18.3112	18.6204	FALSE
24h_DMSO	0h_DMSO	Q96CW1	AP2M1	FALSE	-0.584259	0.00446933	0.0496771	1.30384	17.4841	18.0683	FALSE
24h_DMSO	0h_DMSO	P53680	AP2S1	FALSE	-0.363647	0.286788	0.478835	0.319815	17.8414	18.205	FALSE
24h_DMSO	0h_DMSO	O00203	AP3B1	FALSE	-0.475338	0.0450445	0.160852	0.793574	16.874	17.3494	FALSE
24h_DMSO	0h_DMSO	O14617	AP3D1	FALSE	-0.479625	0.0680546	0.205339	0.687529	16.2392	16.7188	FALSE
24h_DMSO	0h_DMSO	Q9Y2T2	AP3M1	FALSE	-0.778996	0.000209142	0.0168029	1.77461	16.0404	16.8194	FALSE
24h_DMSO	0h_DMSO	Q92572	AP3S1	FALSE	-0.501097	0.0527684	0.177798	0.750073	19.7576	20.2587	FALSE
24h_DMSO	0h_DMSO	O43299	AP5Z1	FALSE	-0.276754	0.846539	0.909128	0.0413751	10.954	11.2307	FALSE
24h_DMSO	0h_DMSO	O14727	APAF1	FALSE	0.81617	0.0159518	0.0916509	1.03786	14.2234	13.4073	FALSE
24h_DMSO	0h_DMSO	Q02410	APBA1	FALSE	-4.00191	0.0521251	0.176353	0.753616	10.618	14.6199	FALSE
24h_DMSO	0h_DMSO	Q7Z5R6	APBB1IP	TRUE	2.02779	0.000276584	0.0177517	1.75076	19.1656	17.1378	FALSE
24h_DMSO	0h_DMSO	P13798	APEH	FALSE	0.0997026	0.550433	0.697764	0.156291	17.258	17.1583	FALSE
24h_DMSO	0h_DMSO	P27695	APEX1	FALSE	-0.210112	0.0843256	0.232862	0.632901	18.2582	18.4683	TRUE
24h_DMSO	0h_DMSO	Q9BZZ5	API5	FALSE	0.435835	0.00398397	0.0471565	1.32646	20.2078	19.772	TRUE
24h_DMSO	0h_DMSO	Q96GX9	APIP	FALSE	0.877786	0.190077	0.376403	0.424347	13.1852	12.3074	FALSE
24h_DMSO	0h_DMSO	Q06481	APLP2	FALSE	1.85013	0.510169	0.664657	0.177402	9.49132	7.64119	FALSE
24h_DMSO	0h_DMSO	Q9HDC9	APMAP	FALSE	0.730095	0.0189912	0.101449	0.993751	16.7376	16.0075	FALSE
24h_DMSO	0h_DMSO	P04114	APOB	FALSE	-0.260102	0.619486	0.750159	0.124847	14.2518	14.512	FALSE
24h_DMSO	0h_DMSO	Q9NRW3	APOBEC3C	FALSE	1.41148	0.0778782	0.222948	0.651796	11.2321	9.82061	FALSE
24h_DMSO	0h_DMSO	Q8IUX4	APOBEC3F	FALSE	-0.842772	0.0122595	0.0778687	1.10864	15.8712	16.714	FALSE
24h_DMSO	0h_DMSO	Q9HC16	APOBEC3G	FALSE	0.529979	0.420754	0.592601	0.227238	14.4719	13.9419	FALSE
24h_DMSO	0h_DMSO	P05090	APOD	FALSE	0.232002	0.941063	0.96933	0.0135284	9.04828	8.81627	FALSE
24h_DMSO	0h_DMSO	Q9BQE5	APOL2	FALSE	2.49969	0.363629	0.544841	0.26373	10.7854	8.28568	FALSE
24h_DMSO	0h_DMSO	Q9BUR5	APOO	FALSE	-0.148327	0.350455	0.533662	0.272734	14.6249	14.7732	FALSE
24h_DMSO	0h_DMSO	Q6UXV4	APOOL	FALSE	-3.02573	0.167526	0.34902	0.45715	9.12795	12.1537	FALSE
24h_DMSO	0h_DMSO	P05067	APP	FALSE	0.512029	0.193519	0.3803	0.419874	14.2269	13.7149	FALSE
24h_DMSO	0h_DMSO	Q9UKG1	APPL1	FALSE	-0.406293	0.139732	0.313096	0.504322	15.6941	16.1004	FALSE
24h_DMSO	0h_DMSO	P07741	APRT	FALSE	-0.369037	0.00808319	0.0645162	1.19033	17.0694	17.4384	FALSE
24h_DMSO	0h_DMSO	Q7Z2E3	APTX	FALSE	-1.4849	0.320054	0.509566	0.2928	10.7721	12.257	FALSE
24h_DMSO	0h_DMSO	O60306	AQR	FALSE	-0.76717	0.000794859	0.0257877	1.58859	16.4063	17.1735	TRUE
24h_DMSO	0h_DMSO	P10275	AR	FALSE	-0.097683	0.949124	0.974619	0.011165	8.26404	8.36173	FALSE
24h_DMSO	0h_DMSO	P10398	ARAF	FALSE	0.166775	0.653278	0.774481	0.110989	16.0746	15.9078	FALSE
24h_DMSO	0h_DMSO	Q96P48	ARAP1	FALSE	0.572939	0.367746	0.547978	0.261237	13.6668	13.0938	FALSE
24h_DMSO	0h_DMSO	Q8WUF8	ARB2A	FALSE	-2.4256	0.239237	0.432165	0.36435	12.1274	14.553	FALSE
24h_DMSO	0h_DMSO	P48444	ARCN1	FALSE	-0.469306	0.0137424	0.0840367	1.07553	18.921	19.3903	FALSE
24h_DMSO	0h_DMSO	P18085	ARF4	FALSE	-0.247648	0.0601678	0.191706	0.717363	19.7383	19.9859	FALSE
24h_DMSO	0h_DMSO	P84085	ARF5	FALSE	-0.468215	0.392261	0.567193	0.246269	19.4748	19.943	FALSE
24h_DMSO	0h_DMSO	P62330	ARF6	FALSE	0.226814	0.28508	0.477159	0.321337	17.339	17.1122	FALSE
24h_DMSO	0h_DMSO	Q8N6T3	ARFGAP1	FALSE	-0.181862	0.504281	0.660589	0.180069	15.9587	16.1406	FALSE
24h_DMSO	0h_DMSO	Q8N6H7	ARFGAP2	FALSE	-0.192112	0.155184	0.332968	0.477598	16.7696	16.9617	FALSE
24h_DMSO	0h_DMSO	Q9NP61	ARFGAP3	FALSE	0.176377	0.400992	0.575212	0.240172	15.7659	15.5896	FALSE
24h_DMSO	0h_DMSO	Q9Y6D6	ARFGEF1	FALSE	-0.540232	0.0273767	0.122581	0.911575	16.3754	16.9156	FALSE
24h_DMSO	0h_DMSO	Q9Y6D5	ARFGEF2	FALSE	-0.482124	0.629877	0.757063	0.120868	10.6368	11.1189	FALSE
24h_DMSO	0h_DMSO	P53367	ARFIP1	FALSE	0.986038	0.00111876	0.029337	1.53258	17.2746	16.2886	FALSE
24h_DMSO	0h_DMSO	P53365	ARFIP2	FALSE	0.359755	0.574905	0.717366	0.144259	13.5944	13.2346	FALSE
24h_DMSO	0h_DMSO	P05089	ARG1	FALSE	2.92422	0.183488	0.36783	0.434353	13.2639	10.3397	FALSE
24h_DMSO	0h_DMSO	Q9NWB6	ARGLU1	FALSE	-0.17287	0.486568	0.645501	0.190103	17.1702	17.3431	FALSE
24h_DMSO	0h_DMSO	Q07960	ARHGAP1	FALSE	0.656116	0.0359284	0.140549	0.852173	16.76	16.1039	FALSE
24h_DMSO	0h_DMSO	Q6P4F7	ARHGAP11A	FALSE	1.20802	0.138109	0.310487	0.507957	10.2931	9.08507	FALSE
24h_DMSO	0h_DMSO	Q8IWW6	ARHGAP12	FALSE	-1.1893	0.65809	0.777481	0.10931	10.5857	11.775	FALSE
24h_DMSO	0h_DMSO	Q53QZ3	ARHGAP15	FALSE	0.779746	0.0772205	0.222239	0.65318	13.0331	12.2534	FALSE
24h_DMSO	0h_DMSO	Q68EM7	ARHGAP17	FALSE	0.265143	0.045067	0.160852	0.793574	16.5321	16.2669	FALSE
24h_DMSO	0h_DMSO	Q14CB8	ARHGAP19	FALSE	-0.122678	0.830648	0.898652	0.0464085	9.03434	9.15702	TRUE
24h_DMSO	0h_DMSO	P42331	ARHGAP25	FALSE	0.931307	0.0264424	0.120391	0.919407	16.2485	15.3172	FALSE
24h_DMSO	0h_DMSO	Q7Z6I6	ARHGAP30	FALSE	0.446656	0.384912	0.562116	0.250174	13.2268	12.7801	FALSE
24h_DMSO	0h_DMSO	Q9NRY4	ARHGAP35	FALSE	-0.0211587	0.912493	0.951296	0.0216843	15.1809	15.2021	FALSE
24h_DMSO	0h_DMSO	P98171	ARHGAP4	FALSE	0.252173	0.532865	0.68236	0.165987	15.4183	15.1661	FALSE
24h_DMSO	0h_DMSO	Q92619	ARHGAP45	FALSE	0.966892	0.000266665	0.0177517	1.75076	18.203	17.2361	FALSE
24h_DMSO	0h_DMSO	Q13017	ARHGAP5	FALSE	-1.26716	0.172471	0.354495	0.450389	10.5134	11.7805	FALSE
24h_DMSO	0h_DMSO	P52565	ARHGDIA	FALSE	0.495184	0.016042	0.0918771	1.03679	19.5683	19.0732	TRUE
24h_DMSO	0h_DMSO	P52566	ARHGDIB	FALSE	0.151074	0.411398	0.583996	0.23359	22.3667	22.2156	FALSE
24h_DMSO	0h_DMSO	Q92888	ARHGEF1	FALSE	0.43143	0.0897189	0.241239	0.617552	16.797	16.3656	FALSE
24h_DMSO	0h_DMSO	O15013	ARHGEF10	FALSE	-0.55795	0.794012	0.875274	0.057856	9.74162	10.2996	FALSE
24h_DMSO	0h_DMSO	Q6ZSZ5	ARHGEF18	FALSE	0.159718	0.730145	0.830553	0.0806325	14.0661	13.9064	FALSE
24h_DMSO	0h_DMSO	Q92974	ARHGEF2	FALSE	-0.000190715	0.998797	0.999166	0.000362491	18.9092	18.9094	FALSE
24h_DMSO	0h_DMSO	Q15052	ARHGEF6	FALSE	0.981495	0.00558663	0.0538583	1.26875	16.3615	15.38	FALSE
24h_DMSO	0h_DMSO	Q14155	ARHGEF7	FALSE	-0.0260621	0.920544	0.957557	0.0188353	15.1207	15.1468	FALSE
24h_DMSO	0h_DMSO	O14497	ARID1A	FALSE	0.319589	0.0281348	0.12398	0.906647	18.4643	18.1447	TRUE
24h_DMSO	0h_DMSO	Q8NFD5	ARID1B	FALSE	-0.0860011	0.839229	0.903717	0.0439676	14.0172	14.1032	FALSE
24h_DMSO	0h_DMSO	Q68CP9	ARID2	FALSE	0.249546	0.251071	0.444555	0.352074	16.7475	16.498	TRUE
24h_DMSO	0h_DMSO	P29374	ARID4A	FALSE	0.678276	0.327786	0.515663	0.287634	9.88964	9.21136	TRUE
24h_DMSO	0h_DMSO	Q4LE39	ARID4B	FALSE	0.240204	0.381165	0.558754	0.25278	16.4386	16.1984	TRUE
24h_DMSO	0h_DMSO	Q14865	ARID5B	FALSE	0.0403389	0.976424	0.988021	0.00523383	8.4831	8.44276	TRUE
24h_DMSO	0h_DMSO	Q9Y4X5	ARIH1	FALSE	-0.199119	0.370848	0.551301	0.258612	14.9694	15.1685	TRUE
24h_DMSO	0h_DMSO	O95376	ARIH2	FALSE	-0.40592	0.690288	0.80171	0.0959826	12.4696	12.8756	FALSE
24h_DMSO	0h_DMSO	P40616	ARL1	FALSE	-1.00848	0.00867111	0.0659833	1.18057	15.3915	16.4	FALSE
24h_DMSO	0h_DMSO	Q8N8R7	ARL14EP	FALSE	-3.10517	0.0788524	0.224735	0.648328	8.9764	12.0816	TRUE
24h_DMSO	0h_DMSO	Q9NXU5	ARL15	FALSE	2.62767	0.0890547	0.240528	0.618835	11.5309	8.90319	FALSE
24h_DMSO	0h_DMSO	P36404	ARL2	FALSE	-0.54124	0.0516741	0.175091	0.756737	13.8275	14.3687	FALSE
24h_DMSO	0h_DMSO	Q9Y2Y0	ARL2BP	FALSE	0.691143	0.794784	0.875637	0.057676	10.1814	9.49026	FALSE
24h_DMSO	0h_DMSO	P36405	ARL3	FALSE	0.606406	0.0276338	0.122941	0.910304	17.1251	16.5187	FALSE
24h_DMSO	0h_DMSO	P56559	ARL4C	FALSE	-6.23399	0.00498612	0.0513625	1.28935	8.82246	15.0565	FALSE
24h_DMSO	0h_DMSO	Q66PJ3	ARL6IP4	FALSE	0.433969	0.0337768	0.136366	0.865295	16.1339	15.7	TRUE
24h_DMSO	0h_DMSO	O75915	ARL6IP5	FALSE	0.536372	0.211227	0.401977	0.395799	16.5965	16.0602	FALSE
24h_DMSO	0h_DMSO	Q8N6S5	ARL6IP6	FALSE	-1.38512	0.351528	0.534844	0.271773	12.9476	14.3327	FALSE
24h_DMSO	0h_DMSO	Q96BM9	ARL8A	FALSE	-1.38267	0.504192	0.660589	0.180069	10.2803	11.663	FALSE
24h_DMSO	0h_DMSO	Q9NVJ2	ARL8B	FALSE	-0.598793	0.194871	0.381896	0.418055	14.3907	14.9895	FALSE
24h_DMSO	0h_DMSO	Q9NVT9	ARMC1	FALSE	0.414891	0.125039	0.292894	0.53329	17.5914	17.1765	FALSE
24h_DMSO	0h_DMSO	Q8N2F6	ARMC10	FALSE	-0.00879406	0.980952	0.990089	0.00432555	15.5609	15.5697	FALSE
24h_DMSO	0h_DMSO	Q6NXE6	ARMC6	FALSE	-2.18704	0.118818	0.284215	0.546353	12.7888	14.9758	FALSE
24h_DMSO	0h_DMSO	Q8IUR7	ARMC8	FALSE	-0.654352	0.0424292	0.155756	0.807556	13.7435	14.3979	FALSE
24h_DMSO	0h_DMSO	Q9UH62	ARMCX3	FALSE	0.418684	0.158592	0.337227	0.472078	13.9274	13.5087	FALSE
24h_DMSO	0h_DMSO	Q5T2E6	ARMH3	FALSE	-0.752184	0.760877	0.85139	0.0698712	10.7803	11.5325	FALSE
24h_DMSO	0h_DMSO	Q92747	ARPC1A	FALSE	-0.609278	0.00193701	0.0350994	1.4547	16.8301	17.4394	FALSE
24h_DMSO	0h_DMSO	O15143	ARPC1B	FALSE	0.298802	0.0446318	0.160142	0.795494	19.0588	18.76	FALSE
24h_DMSO	0h_DMSO	O15144	ARPC2	FALSE	-0.0527229	0.696404	0.806566	0.0933599	19.5662	19.6189	FALSE
24h_DMSO	0h_DMSO	O15145	ARPC3	FALSE	0.318248	0.0570414	0.186175	0.730079	20.0094	19.6911	TRUE
24h_DMSO	0h_DMSO	P59998	ARPC4	FALSE	0.142177	0.226661	0.419272	0.377504	20.7172	20.575	TRUE
24h_DMSO	0h_DMSO	O15511	ARPC5	FALSE	0.877045	0.00511311	0.052073	1.28339	21.0171	20.14	FALSE
24h_DMSO	0h_DMSO	Q9BPX5	ARPC5L	TRUE	1.0327	0.00131247	0.0318467	1.49694	20.6816	19.6489	FALSE
24h_DMSO	0h_DMSO	P56211	ARPP19	FALSE	-0.0617451	0.837533	0.903035	0.0442953	16.5431	16.6049	FALSE
24h_DMSO	0h_DMSO	P49407	ARRB1	FALSE	0.578607	0.00948816	0.0690025	1.16114	15.1104	14.5318	FALSE
24h_DMSO	0h_DMSO	P32121	ARRB2	TRUE	1.61832	4.38e-05	0.00949774	2.02238	18.5701	16.9518	FALSE
24h_DMSO	0h_DMSO	Q8N5I2	ARRDC1	FALSE	-0.745504	0.171424	0.353549	0.45155	12.9486	13.6941	FALSE
24h_DMSO	0h_DMSO	Q9HBK9	AS3MT	FALSE	-0.664643	0.0751385	0.219107	0.659344	15.26	15.9247	FALSE
24h_DMSO	0h_DMSO	Q13510	ASAH1	FALSE	-0.189347	0.921626	0.957794	0.018728	9.15496	9.34431	FALSE
24h_DMSO	0h_DMSO	Q9ULH1	ASAP1	FALSE	0.907831	0.00045703	0.0217209	1.66312	16.7526	15.8447	FALSE
24h_DMSO	0h_DMSO	O43150	ASAP2	FALSE	-2.6013	0.0451655	0.160991	0.793198	8.67142	11.2727	FALSE
24h_DMSO	0h_DMSO	Q9Y575	ASB3	FALSE	0.186916	0.80939	0.886094	0.0525204	9.98493	9.79801	FALSE
24h_DMSO	0h_DMSO	Q9NWX5	ASB6	FALSE	0.0240685	0.990873	0.995466	0.00197352	12.2008	12.1767	FALSE
24h_DMSO	0h_DMSO	Q8N9N2	ASCC1	FALSE	-0.502609	0.0908837	0.242924	0.614529	15.0078	15.5104	FALSE
24h_DMSO	0h_DMSO	Q9H1I8	ASCC2	FALSE	-0.498593	0.00250035	0.0385952	1.41347	14.776	15.2746	FALSE
24h_DMSO	0h_DMSO	Q8N3C0	ASCC3	FALSE	-0.849048	0.00376567	0.0464001	1.33348	16.678	17.5271	FALSE
24h_DMSO	0h_DMSO	L0R819	ASDURF	FALSE	0.582503	0.360105	0.541507	0.266396	13.6548	13.0723	FALSE
24h_DMSO	0h_DMSO	Q9Y294	ASF1A	FALSE	0.897622	0.00637395	0.0578666	1.23757	17.6081	16.7105	FALSE
24h_DMSO	0h_DMSO	Q9NVP2	ASF1B	TRUE	1.7343	0.000256542	0.0173743	1.76009	16.9403	15.206	TRUE
24h_DMSO	0h_DMSO	Q9UBL3	ASH2L	FALSE	-0.607169	0.133878	0.304799	0.515986	14.8185	15.4257	TRUE
24h_DMSO	0h_DMSO	P04424	ASL	FALSE	-2.48349	0.491086	0.649428	0.187469	7.2292	9.71269	FALSE
24h_DMSO	0h_DMSO	O95671	ASMTL	FALSE	-0.476603	0.0130749	0.0812886	1.08997	16.5121	16.9887	FALSE
24h_DMSO	0h_DMSO	P08243	ASNS	TRUE	-1.25997	0.00176262	0.0341295	1.46687	16.7326	17.9926	TRUE
24h_DMSO	0h_DMSO	Q12797	ASPH	FALSE	-0.167815	0.561662	0.707581	0.150224	13.0222	13.19	FALSE
24h_DMSO	0h_DMSO	Q8IZT6	ASPM	FALSE	1.92733	0.116869	0.281671	0.550258	9.96422	8.03689	FALSE
24h_DMSO	0h_DMSO	Q9BZE9	ASPSCR1	FALSE	-0.29471	0.383598	0.560954	0.251073	9.58914	9.88384	FALSE
24h_DMSO	0h_DMSO	P00966	ASS1	FALSE	-0.331259	0.118605	0.283959	0.546744	17.665	17.9963	FALSE
24h_DMSO	0h_DMSO	Q8NBU5	ATAD1	FALSE	-0.810436	0.134385	0.30541	0.515116	11.0365	11.8469	FALSE
24h_DMSO	0h_DMSO	Q6PL18	ATAD2	FALSE	-0.522891	0.0282186	0.123997	0.906588	15.9493	16.4722	TRUE
24h_DMSO	0h_DMSO	Q9ULI0	ATAD2B	FALSE	-2.79687	0.301929	0.492726	0.307395	11.0003	13.7972	FALSE
24h_DMSO	0h_DMSO	Q9NVI7	ATAD3A	FALSE	-0.810604	0.00350855	0.0450458	1.34635	21.2564	22.067	FALSE
24h_DMSO	0h_DMSO	Q5T9A4	ATAD3B	FALSE	0.0488176	0.848426	0.910111	0.0409054	13.5107	13.4619	FALSE
24h_DMSO	0h_DMSO	Q96QE3	ATAD5	FALSE	-2.41009	0.060862	0.19338	0.713589	10.6819	13.092	FALSE
24h_DMSO	0h_DMSO	Q5SQI0	ATAT1	FALSE	-0.983558	0.20922	0.399843	0.398111	10.452	11.4356	FALSE
24h_DMSO	0h_DMSO	P18846	ATF1	FALSE	0.786429	0.656352	0.776106	0.110079	10.8997	10.1133	FALSE
24h_DMSO	0h_DMSO	P15336	ATF2	FALSE	-0.195647	0.770265	0.859233	0.0658888	8.19541	8.39106	FALSE
24h_DMSO	0h_DMSO	P17544	ATF7	FALSE	0.0774039	0.881354	0.930833	0.0311282	10.5484	10.471	TRUE
24h_DMSO	0h_DMSO	Q6VMQ6	ATF7IP	FALSE	0.810746	0.0430857	0.156355	0.805888	14.9028	14.0921	TRUE
24h_DMSO	0h_DMSO	Q96BY7	ATG2B	FALSE	-3.11254	0.158312	0.336896	0.472504	9.15287	12.2654	FALSE
24h_DMSO	0h_DMSO	Q9NT62	ATG3	FALSE	0.298282	0.0376092	0.143903	0.84193	15.9721	15.6738	FALSE
24h_DMSO	0h_DMSO	Q9Y4P1	ATG4B	FALSE	-0.274938	0.361053	0.542331	0.265736	14.6944	14.9694	FALSE
24h_DMSO	0h_DMSO	Q9H1Y0	ATG5	FALSE	0.013456	0.978784	0.988453	0.00504386	13.8193	13.8058	FALSE
24h_DMSO	0h_DMSO	O95352	ATG7	FALSE	0.0199364	0.954856	0.976998	0.0101064	15.5622	15.5422	FALSE
24h_DMSO	0h_DMSO	Q7Z3C6	ATG9A	FALSE	1.3342	0.298346	0.489089	0.310612	10.0032	8.669	FALSE
24h_DMSO	0h_DMSO	P31939	ATIC	FALSE	-0.328831	0.0179563	0.0974822	1.01107	19.265	19.5939	TRUE
24h_DMSO	0h_DMSO	Q8NHH9	ATL2	FALSE	-3.63273	0.372067	0.551775	0.258238	7.32933	10.9621	FALSE
24h_DMSO	0h_DMSO	Q6DD88	ATL3	FALSE	-0.273299	0.183944	0.368306	0.433791	16.4426	16.7159	FALSE
24h_DMSO	0h_DMSO	Q13315	ATM	FALSE	-0.901541	0.745758	0.84104	0.0751833	11.0086	11.9101	FALSE
24h_DMSO	0h_DMSO	O00244	ATOX1	FALSE	0.933324	0.0763304	0.220682	0.656233	14.9537	14.0203	FALSE
24h_DMSO	0h_DMSO	Q9HD20	ATP13A1	FALSE	-0.649868	0.0662634	0.202148	0.69433	13.5464	14.1962	FALSE
24h_DMSO	0h_DMSO	P05023	ATP1A1	FALSE	0.137368	0.230829	0.423644	0.372999	18.2006	18.0633	FALSE
24h_DMSO	0h_DMSO	P13637	ATP1A3	FALSE	-3.07772	0.0677037	0.204967	0.688316	9.26927	12.347	FALSE
24h_DMSO	0h_DMSO	P54709	ATP1B3	FALSE	0.548782	0.0104628	0.0718866	1.14335	18.5742	18.0254	FALSE
24h_DMSO	0h_DMSO	P16615	ATP2A2	FALSE	-0.429595	0.0379916	0.145032	0.838537	17.1421	17.5717	FALSE
24h_DMSO	0h_DMSO	Q93084	ATP2A3	FALSE	-0.592057	0.302495	0.492907	0.307235	9.07825	9.6703	FALSE
24h_DMSO	0h_DMSO	P20020	ATP2B1	FALSE	0.656996	0.126869	0.295645	0.529229	14.7766	14.1196	FALSE
24h_DMSO	0h_DMSO	P23634	ATP2B4	TRUE	-4.02725	0.00336662	0.0441655	1.35492	8.52257	12.5498	FALSE
24h_DMSO	0h_DMSO	P98194	ATP2C1	FALSE	0.733232	0.0752385	0.219163	0.659234	9.80327	9.07004	FALSE
24h_DMSO	0h_DMSO	P25705	ATP5F1A	FALSE	-0.0280012	0.851768	0.911852	0.0400758	22.6647	22.6927	FALSE
24h_DMSO	0h_DMSO	P06576	ATP5F1B	FALSE	0.0573414	0.645629	0.770577	0.113184	22.7769	22.7196	FALSE
24h_DMSO	0h_DMSO	P36542	ATP5F1C	FALSE	-0.0191415	0.745644	0.84104	0.0751833	20.2293	20.2484	FALSE
24h_DMSO	0h_DMSO	P30049	ATP5F1D	FALSE	0.896457	0.00939626	0.0687958	1.16244	21.4789	20.5824	FALSE
24h_DMSO	0h_DMSO	P56385	ATP5ME	FALSE	-0.0757573	0.446533	0.613728	0.212024	19.1385	19.2143	FALSE
24h_DMSO	0h_DMSO	P56134	ATP5MF	FALSE	-0.0443397	0.723407	0.825836	0.0831059	17.9443	17.9886	FALSE
24h_DMSO	0h_DMSO	O75964	ATP5MG	FALSE	-0.168791	0.243518	0.437315	0.359206	19.2229	19.3917	FALSE
24h_DMSO	0h_DMSO	P56378	ATP5MJ	FALSE	0.317253	0.401747	0.576143	0.23947	17.8123	17.495	FALSE
24h_DMSO	0h_DMSO	Q96IX5	ATP5MK	FALSE	0.403346	0.085536	0.234176	0.630458	17.8733	17.4699	FALSE
24h_DMSO	0h_DMSO	P24539	ATP5PB	FALSE	0.287778	0.0486566	0.168268	0.774	19.8754	19.5876	FALSE
24h_DMSO	0h_DMSO	O75947	ATP5PD	FALSE	1.03102	0.0121446	0.0777494	1.1093	20.3868	19.3558	FALSE
24h_DMSO	0h_DMSO	P18859	ATP5PF	FALSE	0.988281	0.00116991	0.0300486	1.52218	20.6518	19.6635	FALSE
24h_DMSO	0h_DMSO	P48047	ATP5PO	FALSE	0.582534	0.0238998	0.114188	0.94238	21.1757	20.5931	FALSE
24h_DMSO	0h_DMSO	Q15904	ATP6AP1	FALSE	-2.75964	0.248834	0.442815	0.353778	9.45371	12.2133	FALSE
24h_DMSO	0h_DMSO	Q9Y487	ATP6V0A2	FALSE	-0.815624	0.0282643	0.124097	0.906238	13.8903	14.706	FALSE
24h_DMSO	0h_DMSO	P61421	ATP6V0D1	FALSE	0.214205	0.30342	0.493352	0.306843	16.1022	15.888	FALSE
24h_DMSO	0h_DMSO	P38606	ATP6V1A	FALSE	-0.276724	0.180683	0.364733	0.438026	17.5616	17.8383	FALSE
24h_DMSO	0h_DMSO	P21281	ATP6V1B2	FALSE	-0.126245	0.416489	0.588714	0.230096	17.6358	17.7621	FALSE
24h_DMSO	0h_DMSO	P21283	ATP6V1C1	FALSE	0.0923503	0.497844	0.655484	0.183438	17.2719	17.1795	FALSE
24h_DMSO	0h_DMSO	Q9Y5K8	ATP6V1D	FALSE	0.973929	0.0223568	0.110273	0.95753	15.4536	14.4797	FALSE
24h_DMSO	0h_DMSO	P36543	ATP6V1E1	FALSE	0.241741	0.0648522	0.199414	0.700245	17.7425	17.5007	FALSE
24h_DMSO	0h_DMSO	Q16864	ATP6V1F	FALSE	0.0183728	0.923989	0.959772	0.0178317	15.0593	15.0409	FALSE
24h_DMSO	0h_DMSO	O75348	ATP6V1G1	FALSE	0.743812	0.00248086	0.0385137	1.41438	17.767	17.0232	FALSE
24h_DMSO	0h_DMSO	Q9UI12	ATP6V1H	FALSE	-0.434077	0.00458407	0.0497725	1.30301	15.137	15.5711	FALSE
24h_DMSO	0h_DMSO	Q9Y2Q0	ATP8A1	FALSE	-0.811874	0.536794	0.686157	0.163577	10.3174	11.1293	FALSE
24h_DMSO	0h_DMSO	Q5TC12	ATPAF1	FALSE	-1.34587	0.432923	0.602666	0.219923	8.95797	10.3038	FALSE
24h_DMSO	0h_DMSO	Q13535	ATR	FALSE	-2.09961	0.369053	0.549399	0.260112	10.5245	12.6241	FALSE
24h_DMSO	0h_DMSO	P46100	ATRX	FALSE	-0.216361	0.219431	0.411091	0.386062	15.3646	15.5809	TRUE
24h_DMSO	0h_DMSO	Q9UBB4	ATXN10	FALSE	-0.27835	0.147884	0.324642	0.488596	18.1237	18.4021	TRUE
24h_DMSO	0h_DMSO	Q99700	ATXN2	FALSE	0.403838	0.075308	0.219247	0.659066	16.7983	16.3945	FALSE
24h_DMSO	0h_DMSO	Q8WWM7	ATXN2L	FALSE	0.236566	0.021948	0.109447	0.960797	18.748	18.5115	FALSE
24h_DMSO	0h_DMSO	P54252	ATXN3	FALSE	0.0105085	0.963953	0.982264	0.00777187	15.1595	15.149	FALSE
24h_DMSO	0h_DMSO	Q96GX2	ATXN7L3B	FALSE	-0.351157	0.493271	0.650887	0.186495	13.5983	13.9495	FALSE
24h_DMSO	0h_DMSO	Q13825	AUH	FALSE	0.00957508	0.977417	0.988362	0.00508374	13.2473	13.2378	FALSE
24h_DMSO	0h_DMSO	Q9Y679	AUP1	FALSE	-0.337076	0.600361	0.735752	0.133269	14.5787	14.9158	FALSE
24h_DMSO	0h_DMSO	O14965	AURKA	FALSE	0.342552	0.623563	0.752442	0.123527	15.7471	15.4045	FALSE
24h_DMSO	0h_DMSO	Q9NWT8	AURKAIP1	FALSE	-1.17585	0.457787	0.622563	0.205817	10.0973	11.2732	FALSE
24h_DMSO	0h_DMSO	Q96GD4	AURKB	FALSE	-0.509779	0.0990327	0.257342	0.589489	15.6404	16.1502	TRUE
24h_DMSO	0h_DMSO	Q9NQS1	AVEN	FALSE	-4.42218	0.106912	0.268668	0.570785	9.7701	14.1923	FALSE
24h_DMSO	0h_DMSO	Q8NBF6	AVL9	FALSE	-0.883844	0.200847	0.390664	0.408196	12.2973	13.1811	FALSE
24h_DMSO	0h_DMSO	P25311	AZGP1	FALSE	1.03399	0.758635	0.849759	0.0707044	12.8444	11.8104	FALSE
24h_DMSO	0h_DMSO	Q96L58	B3GALT6	FALSE	-3.4591	0.0127414	0.0798733	1.0976	9.46284	12.9219	FALSE
24h_DMSO	0h_DMSO	O94766	B3GAT3	FALSE	2.17588	0.236002	0.4291	0.367442	11.5296	9.35372	FALSE
24h_DMSO	0h_DMSO	P15291	B4GALT1	FALSE	-0.33547	0.731603	0.831325	0.0802289	11.759	12.0944	FALSE
24h_DMSO	0h_DMSO	O43286	B4GALT5	FALSE	1.88054	0.324338	0.51262	0.290205	12.4981	10.6176	FALSE
24h_DMSO	0h_DMSO	B7ZAQ6;P0CG08	B7ZAQ6;P0CG08	FALSE	-0.697741	0.653248	0.774481	0.110989	8.89415	9.59189	FALSE
24h_DMSO	0h_DMSO	B7ZW38;P0DMR1;O60812	B7ZW38;P0DMR1;O60812	FALSE	0.329166	0.234202	0.427636	0.368925	20.8416	20.5124	FALSE
24h_DMSO	0h_DMSO	Q9NWV8	BABAM1	FALSE	0.504599	0.0361131	0.140892	0.851114	14.3202	13.8157	FALSE
24h_DMSO	0h_DMSO	Q9NXR7	BABAM2	FALSE	-0.697	0.242074	0.435444	0.361068	13.5956	14.2926	FALSE
24h_DMSO	0h_DMSO	Q8IXM2	BACC1	FALSE	0.820491	0.023757	0.113807	0.943831	18.3721	17.5516	TRUE
24h_DMSO	0h_DMSO	O95816	BAG2	FALSE	-0.10329	0.420813	0.592601	0.227238	19.0133	19.1166	TRUE
24h_DMSO	0h_DMSO	O95817	BAG3	FALSE	-0.123186	0.718073	0.823087	0.0845544	13.1822	13.3054	FALSE
24h_DMSO	0h_DMSO	O95429	BAG4	FALSE	1.0598	0.0233101	0.112964	0.947059	9.72361	8.66381	TRUE
24h_DMSO	0h_DMSO	Q9UL15	BAG5	FALSE	0.15768	0.379257	0.557011	0.254136	14.7147	14.557	TRUE
24h_DMSO	0h_DMSO	P46379	BAG6	FALSE	0.388575	0.0900891	0.241988	0.616206	19.3133	18.9247	FALSE
24h_DMSO	0h_DMSO	Q16611	BAK1	TRUE	2.8536	0.00064976	0.0242088	1.61603	12.1387	9.28511	FALSE
24h_DMSO	0h_DMSO	O75531	BANF1	FALSE	0.323188	0.208174	0.398547	0.39952	19.1564	18.8332	TRUE
24h_DMSO	0h_DMSO	Q92560	BAP1	FALSE	-0.181043	0.7972	0.877001	0.057	11.7909	11.9719	FALSE
24h_DMSO	0h_DMSO	Q99728	BARD1	FALSE	-0.552277	0.74549	0.84104	0.0751833	8.21966	8.77194	TRUE
24h_DMSO	0h_DMSO	P80723	BASP1	FALSE	1.10187	0.0161444	0.092171	1.03541	13.4996	12.3977	FALSE
24h_DMSO	0h_DMSO	Q07812	BAX	FALSE	0.908471	0.00136339	0.0318467	1.49694	17.178	16.2695	FALSE
24h_DMSO	0h_DMSO	Q9NRL2	BAZ1A	FALSE	-0.794707	0.0152043	0.0892676	1.04931	15.9916	16.7863	TRUE
24h_DMSO	0h_DMSO	Q9UIG0	BAZ1B	FALSE	-0.2558	0.27188	0.464502	0.333012	17.7888	18.0446	TRUE
24h_DMSO	0h_DMSO	Q9UIF9	BAZ2A	FALSE	0.197269	0.651043	0.773881	0.111326	16.7325	16.5352	FALSE
24h_DMSO	0h_DMSO	Q9BUW7	BBLN	FALSE	-0.669621	0.528319	0.678921	0.168181	9.9647	10.6343	FALSE
24h_DMSO	0h_DMSO	P51572	BCAP31	FALSE	0.241439	0.212777	0.404075	0.393538	18.8665	18.625	FALSE
24h_DMSO	0h_DMSO	O75934	BCAS2	FALSE	0.121626	0.35888	0.540715	0.267032	19.6822	19.5606	TRUE
24h_DMSO	0h_DMSO	P54687	BCAT1	FALSE	0.20822	0.349441	0.532715	0.273505	18.8826	18.6744	FALSE
24h_DMSO	0h_DMSO	O15382	BCAT2	FALSE	0.0923282	0.563061	0.708012	0.14996	16.8193	16.727	FALSE
24h_DMSO	0h_DMSO	Q9P287	BCCIP	FALSE	0.280069	0.279896	0.472538	0.325563	17.9112	17.6311	TRUE
24h_DMSO	0h_DMSO	P12694	BCKDHA	FALSE	-0.0803204	0.848414	0.910111	0.0409054	14.3027	14.383	FALSE
24h_DMSO	0h_DMSO	O14874	BCKDK	FALSE	0.0741737	0.905818	0.947332	0.0234976	11.2237	11.1495	FALSE
24h_DMSO	0h_DMSO	O95999	BCL10	FALSE	0.197245	0.0755407	0.219349	0.658864	15.3844	15.1871	FALSE
24h_DMSO	0h_DMSO	Q9H165	BCL11A	FALSE	-0.189045	0.486413	0.645453	0.190135	13.8721	14.0611	TRUE
24h_DMSO	0h_DMSO	Q9C0K0	BCL11B	FALSE	-0.937596	0.651542	0.773937	0.111294	8.54906	9.48666	TRUE
24h_DMSO	0h_DMSO	P10415	BCL2	FALSE	-2.37488	0.293531	0.484715	0.314513	10.596	12.9708	FALSE
24h_DMSO	0h_DMSO	Q07817	BCL2L1	FALSE	-1.19077	0.592601	0.730068	0.136637	10.6315	11.8223	FALSE
24h_DMSO	0h_DMSO	Q4VC05	BCL7A	FALSE	0.262888	0.501434	0.65861	0.181371	17.0969	16.834	TRUE
24h_DMSO	0h_DMSO	Q8WUZ0	BCL7C	FALSE	-0.405541	0.819862	0.891947	0.049661	9.70615	10.1117	FALSE
24h_DMSO	0h_DMSO	Q86UU0	BCL9L	FALSE	1.36339	0.394326	0.569115	0.2448	12.8905	11.5271	FALSE
24h_DMSO	0h_DMSO	Q9NYF8	BCLAF1	FALSE	-0.33317	0.0235889	0.113524	0.944913	18.5171	18.8503	TRUE
24h_DMSO	0h_DMSO	P11274	BCR	FALSE	-1.11066	0.0103	0.0714346	1.14609	15.1656	16.2762	FALSE
24h_DMSO	0h_DMSO	Q9Y276	BCS1L	FALSE	-0.241373	0.15609	0.334267	0.475907	13.0477	13.2891	FALSE
24h_DMSO	0h_DMSO	Q02338	BDH1	FALSE	-0.240712	0.205723	0.39565	0.402689	14.6117	14.8524	FALSE
24h_DMSO	0h_DMSO	Q9BUT1	BDH2	FALSE	0.102274	0.538772	0.688134	0.162327	16.8275	16.7252	FALSE
24h_DMSO	0h_DMSO	Q5T5X7	BEND3	FALSE	-0.905834	0.338811	0.52418	0.280519	10.25	11.1558	TRUE
24h_DMSO	0h_DMSO	O15155	BET1	FALSE	-3.91977	0.30349	0.493352	0.306843	9.80358	13.7233	FALSE
24h_DMSO	0h_DMSO	Q8TD16	BICD2	FALSE	0.0718068	0.853849	0.912997	0.0395307	15.2543	15.1825	FALSE
24h_DMSO	0h_DMSO	O00499	BIN1	FALSE	0.730444	0.00224755	0.0371651	1.42986	18.1392	17.4087	FALSE
24h_DMSO	0h_DMSO	O15392	BIRC5	FALSE	-0.815635	0.395754	0.570416	0.243808	12.1305	12.9461	FALSE
24h_DMSO	0h_DMSO	Q9NR09	BIRC6	FALSE	-0.460658	0.0408138	0.151979	0.818217	14.7984	15.259	FALSE
24h_DMSO	0h_DMSO	Q9H0W9	BKGD	FALSE	-1.27033	0.448661	0.614937	0.211169	12.3677	13.6381	FALSE
24h_DMSO	0h_DMSO	P51451	BLK	TRUE	-2.90205	1.79e-06	0.00504555	2.29709	14.9961	17.8981	FALSE
24h_DMSO	0h_DMSO	P54132	BLM	FALSE	-0.555351	0.151411	0.328532	0.483423	14.0206	14.5759	TRUE
24h_DMSO	0h_DMSO	Q13867	BLMH	FALSE	0.863177	0.00339186	0.0441757	1.35482	19.3789	18.5157	FALSE
24h_DMSO	0h_DMSO	Q8WV28	BLNK	TRUE	-6.87759	2.42e-05	0.00873012	2.05898	8.13693	15.0145	FALSE
24h_DMSO	0h_DMSO	P78537	BLOC1S1	FALSE	0.588934	0.0463516	0.163891	0.785446	16.2505	15.6615	FALSE
24h_DMSO	0h_DMSO	Q6QNY1	BLOC1S2	FALSE	0.622778	0.226	0.418904	0.377885	15.8422	15.2194	FALSE
24h_DMSO	0h_DMSO	Q6QNY0	BLOC1S3	FALSE	0.291455	0.558358	0.704634	0.152036	15.1363	14.8449	FALSE
24h_DMSO	0h_DMSO	Q9NUP1	BLOC1S4	FALSE	1.05946	0.204331	0.394562	0.403885	14.3145	13.255	FALSE
24h_DMSO	0h_DMSO	Q8TDH9	BLOC1S5	FALSE	0.772571	0.0410229	0.152426	0.816942	15.535	14.7624	FALSE
24h_DMSO	0h_DMSO	Q9UL45	BLOC1S6	FALSE	1.68583	0.35448	0.537108	0.269939	10.5104	8.82454	FALSE
24h_DMSO	0h_DMSO	Q6BDS2	BLTP3A	FALSE	-0.312247	0.794015	0.875274	0.057856	10.2983	10.6105	FALSE
24h_DMSO	0h_DMSO	P53004	BLVRA	FALSE	0.22949	0.618699	0.749671	0.125129	11.7365	11.507	FALSE
24h_DMSO	0h_DMSO	P30043	BLVRB	FALSE	2.31075	0.139965	0.313489	0.503778	14.7967	12.486	FALSE
24h_DMSO	0h_DMSO	P35226	BMI1	FALSE	-0.791045	0.0345172	0.138249	0.859338	16.3042	17.0953	TRUE
24h_DMSO	0h_DMSO	Q9NSY1	BMP2K	FALSE	5.89114	0.0482631	0.167514	0.775949	14.7941	8.90296	FALSE
24h_DMSO	0h_DMSO	Q14692	BMS1	FALSE	-1.31178	0.0104685	0.0718866	1.14335	15.0531	16.3649	FALSE
24h_DMSO	0h_DMSO	Q12981	BNIP1	FALSE	-0.369189	0.152759	0.330134	0.48131	15.9792	16.3484	FALSE
24h_DMSO	0h_DMSO	Q12982	BNIP2	FALSE	0.503378	0.0892853	0.24103	0.617929	13.9105	13.4071	FALSE
24h_DMSO	0h_DMSO	Q96IK1	BOD1	FALSE	0.631337	0.718937	0.823336	0.0844231	11.2003	10.569	FALSE
24h_DMSO	0h_DMSO	Q8NFC6	BOD1L1	TRUE	1.03567	0.00305947	0.0425144	1.37146	16.1771	15.1414	FALSE
24h_DMSO	0h_DMSO	Q9Y3E2	BOLA1	FALSE	0.682905	0.226635	0.419272	0.377504	9.1467	8.46379	FALSE
24h_DMSO	0h_DMSO	Q9H3K6	BOLA2; BOLA2B	FALSE	0.303199	0.0367303	0.142325	0.846718	17.4051	17.1019	TRUE
24h_DMSO	0h_DMSO	Q14137	BOP1	TRUE	-1.05467	0.000212189	0.0168029	1.77461	16.102	17.1567	FALSE
24h_DMSO	0h_DMSO	Q969J3	BORCS5	FALSE	0.0285074	0.968939	0.984937	0.00659164	11.4726	11.4441	FALSE
24h_DMSO	0h_DMSO	Q96GS4	BORCS6	FALSE	0.572659	0.703429	0.811926	0.0904833	11.6494	11.0767	FALSE
24h_DMSO	0h_DMSO	Q96B45	BORCS7	FALSE	0.0727115	0.954075	0.976767	0.0102089	12.1733	12.1006	FALSE
24h_DMSO	0h_DMSO	Q96FH0	BORCS8	FALSE	1.4992	0.443407	0.61147	0.213625	11.8055	10.3063	FALSE
24h_DMSO	0h_DMSO	O95861	BPNT1	FALSE	0.187926	0.188628	0.374081	0.427035	16.947	16.7591	TRUE
24h_DMSO	0h_DMSO	Q9NX62	BPNT2	FALSE	-1.08558	0.130017	0.299376	0.523783	12.4815	13.5671	FALSE
24h_DMSO	0h_DMSO	Q12830	BPTF	FALSE	-0.263755	0.110764	0.273902	0.562404	16.9006	17.1644	TRUE
24h_DMSO	0h_DMSO	Q7Z569	BRAP	FALSE	-1.18624	0.0858017	0.234311	0.630207	10.5167	11.7029	FALSE
24h_DMSO	0h_DMSO	Q6PJG6	BRAT1	FALSE	-0.577037	0.00227051	0.037391	1.42723	15.2127	15.7898	FALSE
24h_DMSO	0h_DMSO	P38398	BRCA1	FALSE	-1.42511	0.283535	0.475749	0.322622	10.0037	11.4289	FALSE
24h_DMSO	0h_DMSO	P46736	BRCC3	FALSE	-0.00446859	0.978681	0.988453	0.00504386	16.2328	16.2372	FALSE
24h_DMSO	0h_DMSO	O95696	BRD1	FALSE	-0.119682	0.576797	0.718906	0.143328	14.276	14.3956	TRUE
24h_DMSO	0h_DMSO	P25440	BRD2	FALSE	0.266153	0.396677	0.571188	0.243221	14.5512	14.2851	TRUE
24h_DMSO	0h_DMSO	Q15059	BRD3	FALSE	0.372616	0.103775	0.264964	0.576813	15.7378	15.3651	TRUE
24h_DMSO	0h_DMSO	O60885	BRD4	FALSE	0.433117	0.0228878	0.111491	0.952758	18.7119	18.2788	TRUE
24h_DMSO	0h_DMSO	Q9NPI1	BRD7	FALSE	-0.0539804	0.879979	0.929744	0.0316367	13.6317	13.6857	TRUE
24h_DMSO	0h_DMSO	Q9H0E9	BRD8	FALSE	0.477128	0.21889	0.410362	0.386833	15.1962	14.7191	TRUE
24h_DMSO	0h_DMSO	Q9H8M2	BRD9	FALSE	-1.62279	0.47757	0.638269	0.194996	10.1331	11.7558	FALSE
24h_DMSO	0h_DMSO	Q92994	BRF1	FALSE	-2.93055	0.00636554	0.0578666	1.23757	9.8022	12.7328	FALSE
24h_DMSO	0h_DMSO	Q8WY22	BRI3BP	FALSE	-0.432761	0.0249605	0.116885	0.932241	16.0047	16.4374	FALSE
24h_DMSO	0h_DMSO	Q8TDN6	BRIX1	FALSE	-1.0593	0.0116104	0.0760012	1.11918	16.4759	17.5352	FALSE
24h_DMSO	0h_DMSO	Q8WUW1	BRK1	FALSE	0.0958667	0.663711	0.781226	0.107223	16.4008	16.3049	FALSE
24h_DMSO	0h_DMSO	Q9HCU9	BRMS1	FALSE	-1.799	0.00573605	0.0542372	1.2657	9.97453	11.7735	TRUE
24h_DMSO	0h_DMSO	Q5VW32	BROX	FALSE	-0.0301374	0.940387	0.969187	0.0135926	15.2945	15.3246	FALSE
24h_DMSO	0h_DMSO	P55201	BRPF1	FALSE	-2.67623	0.186152	0.371193	0.4304	8.43693	11.1132	FALSE
24h_DMSO	0h_DMSO	P35613	BSG	FALSE	0.631334	0.0366365	0.142291	0.846821	18.7068	18.0755	FALSE
24h_DMSO	0h_DMSO	Q10589	BST2	FALSE	3.40316	0.117752	0.282943	0.548301	10.0554	6.65219	FALSE
24h_DMSO	0h_DMSO	O14981	BTAF1	FALSE	-0.514226	0.0785339	0.224064	0.649629	16.4709	16.9851	TRUE
24h_DMSO	0h_DMSO	Q9BX70	BTBD2	FALSE	-0.234966	0.358856	0.540715	0.267032	8.40561	8.64058	FALSE
24h_DMSO	0h_DMSO	P20290	BTF3	FALSE	-0.00597887	0.976532	0.988021	0.00523383	21.0309	21.0368	FALSE
24h_DMSO	0h_DMSO	Q96K17	BTF3L4	FALSE	0.604182	0.0474612	0.165747	0.780555	18.881	18.2768	FALSE
24h_DMSO	0h_DMSO	Q06187	BTK	FALSE	-0.692726	0.00739324	0.0618365	1.20875	17.4969	18.1896	FALSE
24h_DMSO	0h_DMSO	O43683	BUB1	FALSE	-0.624882	0.391825	0.566713	0.246637	11.6743	12.2992	FALSE
24h_DMSO	0h_DMSO	O60566	BUB1B	FALSE	-0.868919	0.00570474	0.054225	1.2658	13.3504	14.2193	FALSE
24h_DMSO	0h_DMSO	O43684	BUB3	FALSE	-0.255296	0.0577472	0.187403	0.727225	19.2165	19.4718	FALSE
24h_DMSO	0h_DMSO	Q9BRD0	BUD13	FALSE	0.288457	0.316358	0.506582	0.29535	14.2944	14.006	FALSE
24h_DMSO	0h_DMSO	O43709	BUD23	FALSE	-3.47653	0.108162	0.270576	0.56771	10.7396	14.2161	FALSE
24h_DMSO	0h_DMSO	P41223	BUD31	FALSE	-0.669408	0.0961953	0.252757	0.597296	14.964	15.6334	TRUE
24h_DMSO	0h_DMSO	Q13895	BYSL	TRUE	-1.26771	1.8e-05	0.00873012	2.05898	16.4196	17.6873	FALSE
24h_DMSO	0h_DMSO	Q7L1Q6	BZW1	FALSE	0.198967	0.109729	0.271964	0.565489	19.3373	19.1383	FALSE
24h_DMSO	0h_DMSO	Q9Y6E2	BZW2	FALSE	-0.18365	0.104261	0.265316	0.576236	19.9951	20.1787	FALSE
24h_DMSO	0h_DMSO	Q9H3H3	C11orf68	FALSE	0.179281	0.859056	0.917297	0.0374902	12.2144	12.0351	FALSE
24h_DMSO	0h_DMSO	E9PRG8	C11orf98	FALSE	-0.357656	0.109368	0.27169	0.565926	17.642	17.9997	FALSE
24h_DMSO	0h_DMSO	Q99622	C12orf57	FALSE	-0.941535	0.0185892	0.0998435	1.00068	14.8584	15.7999	TRUE
24h_DMSO	0h_DMSO	Q9NWQ9	C14orf119	FALSE	0.987273	0.598876	0.73479	0.133837	9.93394	8.94667	FALSE
24h_DMSO	0h_DMSO	Q8WUR7	C15orf40	FALSE	0.566472	0.495252	0.652866	0.185176	10.7085	10.142	FALSE
24h_DMSO	0h_DMSO	Q9HAS0	C17orf75	FALSE	0.201922	0.648939	0.772398	0.112159	14.1798	13.9779	FALSE
24h_DMSO	0h_DMSO	Q9UFG5	C19orf25	FALSE	0.152629	0.819749	0.891947	0.049661	13.7306	13.5779	FALSE
24h_DMSO	0h_DMSO	Q9UNZ5	C19orf53	FALSE	0.0893749	0.73612	0.834547	0.0785493	17.0793	16.9899	FALSE
24h_DMSO	0h_DMSO	Q13901	C1D	FALSE	-3.22507	0.298722	0.489557	0.310197	11.7887	15.0137	FALSE
24h_DMSO	0h_DMSO	Q6ZSJ8	C1orf122	FALSE	0.215069	0.791807	0.874441	0.0582693	9.0013	8.78623	FALSE
24h_DMSO	0h_DMSO	Q8IYL3	C1orf174	FALSE	0.254625	0.661873	0.780445	0.107658	13.133	12.8784	FALSE
24h_DMSO	0h_DMSO	Q9H425	C1orf198	FALSE	-1.29295	0.175716	0.358851	0.445086	8.14456	9.43751	FALSE
24h_DMSO	0h_DMSO	Q9BV19	C1orf50	FALSE	-1.09459	0.596656	0.733124	0.134822	10.7866	11.8812	FALSE
24h_DMSO	0h_DMSO	Q8N6N3	C1orf52	FALSE	-0.0905992	0.819503	0.891938	0.0496655	15.3978	15.4884	FALSE
24h_DMSO	0h_DMSO	Q07021	C1QBP	FALSE	0.677931	0.0256881	0.118462	0.926419	21.5526	20.8747	FALSE
24h_DMSO	0h_DMSO	Q86YS7	C2CD5	FALSE	-0.650479	0.253312	0.445378	0.351271	11.3638	12.0143	FALSE
24h_DMSO	0h_DMSO	Q9BVC5	C2orf49	FALSE	-0.0041944	0.993005	0.995872	0.00179643	13.8064	13.8106	FALSE
24h_DMSO	0h_DMSO	Q3KRA6	C2orf76	FALSE	2.5564	0.11623	0.281005	0.551285	12.3307	9.77431	FALSE
24h_DMSO	0h_DMSO	Q5JPI3	C3orf38	FALSE	-2.37327	0.339764	0.524833	0.279979	10.5464	12.9197	FALSE
24h_DMSO	0h_DMSO	C4AMC7;Q6VEQ5	C4AMC7;Q6VEQ5	FALSE	0.107435	0.817596	0.890399	0.0504154	15.7684	15.6609	FALSE
24h_DMSO	0h_DMSO	Q49AR2	C5orf22	FALSE	-0.349347	0.595253	0.732555	0.13516	10.2956	10.645	FALSE
24h_DMSO	0h_DMSO	Q7Z6I8	C5orf24	FALSE	-0.596833	0.763226	0.853489	0.0688019	8.37326	8.97009	FALSE
24h_DMSO	0h_DMSO	Q9H7E9	C8orf33	FALSE	-0.241645	0.39051	0.565748	0.247377	16.1087	16.3503	FALSE
24h_DMSO	0h_DMSO	Q9NZ63	C9orf78	FALSE	-0.640274	0.105033	0.266502	0.5743	15.9184	16.5587	TRUE
24h_DMSO	0h_DMSO	Q9H8G2	CAAP1	FALSE	-0.354122	0.745156	0.84104	0.0751833	9.16269	9.51681	FALSE
24h_DMSO	0h_DMSO	Q9Y376	CAB39	FALSE	0.27818	0.0754711	0.219349	0.658864	18.1138	17.8356	FALSE
24h_DMSO	0h_DMSO	Q9Y6J0	CABIN1	FALSE	0.312115	0.626677	0.755022	0.12204	9.02065	8.70853	FALSE
24h_DMSO	0h_DMSO	Q5VU97	CACHD1	FALSE	3.21024	0.123304	0.290792	0.536418	10.6299	7.41971	FALSE
24h_DMSO	0h_DMSO	Q8WUQ7	CACTIN	FALSE	-2.51871	0.136854	0.309047	0.509975	10.0531	12.5718	FALSE
24h_DMSO	0h_DMSO	Q86Y37	CACUL1	FALSE	1.76151	0.285568	0.477547	0.320984	9.41691	7.6554	FALSE
24h_DMSO	0h_DMSO	Q9HB71	CACYBP	FALSE	0.430205	0.021958	0.109447	0.960797	21.6639	21.2337	TRUE
24h_DMSO	0h_DMSO	P27708	CAD	TRUE	-1.29328	0.000336496	0.0190151	1.7209	17.8872	19.1805	TRUE
24h_DMSO	0h_DMSO	Q8NFZ8	CADM4	FALSE	-1.76484	0.172189	0.354049	0.450936	10.0143	11.7791	FALSE
24h_DMSO	0h_DMSO	Q13137	CALCOCO2	FALSE	-0.207291	0.714886	0.821046	0.0856323	11.5581	11.7654	FALSE
24h_DMSO	0h_DMSO	Q05682	CALD1	FALSE	-0.871387	0.00107967	0.0286748	1.5425	17.2137	18.0851	FALSE
24h_DMSO	0h_DMSO	P27482	CALML3	FALSE	0.648537	0.0117934	0.0767383	1.11499	21.4676	20.8191	FALSE
24h_DMSO	0h_DMSO	Q9NZT1	CALML5	FALSE	-0.103169	0.920773	0.957557	0.0188353	16.975	17.0782	FALSE
24h_DMSO	0h_DMSO	P27797	CALR	FALSE	0.514187	0.040495	0.151103	0.820726	20.7076	20.1934	FALSE
24h_DMSO	0h_DMSO	O43852	CALU	FALSE	0.66438	0.037277	0.143442	0.843322	17.6104	16.946	FALSE
24h_DMSO	0h_DMSO	Q8IU85	CAMK1D	FALSE	-3.07561	0.26923	0.462489	0.334898	10.1007	13.1763	FALSE
24h_DMSO	0h_DMSO	Q13557	CAMK2D	TRUE	-1.12664	0.00078677	0.0257794	1.58873	18.3285	19.4551	FALSE
24h_DMSO	0h_DMSO	Q13555	CAMK2G	FALSE	0.904086	0.453302	0.618864	0.208405	12.1855	11.2814	FALSE
24h_DMSO	0h_DMSO	Q96RR4	CAMKK2	FALSE	-0.596626	0.195418	0.382781	0.41705	13.4461	14.0427	FALSE
24h_DMSO	0h_DMSO	Q5T5Y3	CAMSAP1	FALSE	0.0731315	0.916796	0.95481	0.0200829	10.7927	10.7196	FALSE
24h_DMSO	0h_DMSO	Q86VP6	CAND1	FALSE	-0.191718	0.124731	0.292627	0.533686	19.3449	19.5366	TRUE
24h_DMSO	0h_DMSO	P27824	CANX	FALSE	0.609278	0.00688969	0.0601907	1.22047	20.389	19.7798	FALSE
24h_DMSO	0h_DMSO	Q01518	CAP1	FALSE	0.854199	0.00278244	0.0409654	1.38758	21.4172	20.563	FALSE
24h_DMSO	0h_DMSO	P40123	CAP2	TRUE	2.02799	0.00276573	0.0408304	1.38902	15.5113	13.4834	FALSE
24h_DMSO	0h_DMSO	P40121	CAPG	FALSE	0.252688	0.0436282	0.157677	0.802231	17.9413	17.6886	TRUE
24h_DMSO	0h_DMSO	P07384	CAPN1	FALSE	-0.147129	0.170709	0.352881	0.452371	18.4784	18.6255	FALSE
24h_DMSO	0h_DMSO	P17655	CAPN2	FALSE	0.687492	0.0192212	0.101462	0.993695	14.766	14.0785	FALSE
24h_DMSO	0h_DMSO	P04632	CAPNS1	FALSE	0.679762	0.00987938	0.0704109	1.15236	19.1353	18.4556	FALSE
24h_DMSO	0h_DMSO	Q14444	CAPRIN1	FALSE	0.270346	0.0538764	0.179411	0.74615	21.1605	20.8901	FALSE
24h_DMSO	0h_DMSO	P52907	CAPZA1	FALSE	0.50827	0.0069026	0.0601907	1.22047	22.3424	21.8342	FALSE
24h_DMSO	0h_DMSO	P47755	CAPZA2	FALSE	0.324336	0.0192015	0.101462	0.993695	18.1095	17.7852	FALSE
24h_DMSO	0h_DMSO	P47756	CAPZB	FALSE	0.609442	0.0049559	0.0513625	1.28935	21.0788	20.4693	TRUE
24h_DMSO	0h_DMSO	Q9BXL7	CARD11	FALSE	-5.64471	0.0354702	0.140148	0.853414	6.56815	12.2129	FALSE
24h_DMSO	0h_DMSO	Q96LW7	CARD19	FALSE	-0.998449	0.322071	0.511204	0.291406	12.4466	13.445	FALSE
24h_DMSO	0h_DMSO	Q9Y2G2	CARD8	FALSE	0.63055	0.355655	0.5379	0.269298	9.81469	9.18414	FALSE
24h_DMSO	0h_DMSO	Q9Y2V2	CARHSP1	FALSE	0.388946	0.143446	0.318387	0.497044	20.8791	20.4902	FALSE
24h_DMSO	0h_DMSO	Q86X55	CARM1	FALSE	-0.690808	0.0285923	0.124284	0.905584	16.9985	17.6893	TRUE
24h_DMSO	0h_DMSO	Q6F5E8	CARMIL2	FALSE	-1.5186	0.331029	0.518807	0.284994	11.1669	12.6855	FALSE
24h_DMSO	0h_DMSO	Q8N4J0	CARNMT1	FALSE	-1.74701	0.0817102	0.228939	0.640281	11.7923	13.5393	FALSE
24h_DMSO	0h_DMSO	P49589	CARS1	FALSE	0.0479133	0.790406	0.873433	0.0587704	16.9922	16.9443	FALSE
24h_DMSO	0h_DMSO	Q9HA77	CARS2	FALSE	-0.575846	0.018358	0.0992652	1.0032	14.3803	14.9561	FALSE
24h_DMSO	0h_DMSO	O15234	CASC3	FALSE	-0.514777	0.529648	0.680008	0.167486	9.94168	10.4565	FALSE
24h_DMSO	0h_DMSO	O14936	CASK	FALSE	0.173209	0.920401	0.957557	0.0188353	10.3935	10.2203	FALSE
24h_DMSO	0h_DMSO	Q8WXE0	CASKIN2	FALSE	-0.119413	0.674698	0.789528	0.102632	14.9387	15.0582	FALSE
24h_DMSO	0h_DMSO	P31944	CASP14	FALSE	0.743334	0.754711	0.847632	0.0717925	14.0179	13.2745	FALSE
24h_DMSO	0h_DMSO	P42575	CASP2	FALSE	-0.876584	0.0204542	0.105846	0.975325	16.2601	17.1367	TRUE
24h_DMSO	0h_DMSO	P42574	CASP3	FALSE	0.770229	0.0235881	0.113524	0.944913	17.1815	16.4113	FALSE
24h_DMSO	0h_DMSO	P55212	CASP6	FALSE	-0.872336	0.0133604	0.0817927	1.08729	12.6678	13.5401	FALSE
24h_DMSO	0h_DMSO	P55210	CASP7	FALSE	0.338688	0.324189	0.51262	0.290205	15.5726	15.2339	FALSE
24h_DMSO	0h_DMSO	Q14790	CASP8	FALSE	0.762586	0.283026	0.475487	0.322862	12.9428	12.1802	FALSE
24h_DMSO	0h_DMSO	P20810	CAST	FALSE	1.1784	0.00649046	0.0583035	1.23431	16.6179	15.4395	FALSE
24h_DMSO	0h_DMSO	Q13951	CBFB	FALSE	0.0316523	0.696106	0.806394	0.0934528	18.3724	18.3407	TRUE
24h_DMSO	0h_DMSO	P22681	CBL	FALSE	0.427874	0.290033	0.481988	0.316964	17.1612	16.7333	FALSE
24h_DMSO	0h_DMSO	Q75N03	CBLL1	FALSE	-1.45386	0.0314166	0.131035	0.882611	11.1897	12.6435	FALSE
24h_DMSO	0h_DMSO	P16152	CBR1	FALSE	0.639378	0.0526571	0.177582	0.750601	16.1061	15.4668	FALSE
24h_DMSO	0h_DMSO	P35520	CBS	FALSE	-0.261868	0.523143	0.674855	0.17079	16.2745	16.5364	FALSE
24h_DMSO	0h_DMSO	P83916	CBX1	FALSE	0.035162	0.776561	0.864477	0.0632467	18.124	18.0888	TRUE
24h_DMSO	0h_DMSO	Q14781	CBX2	FALSE	-1.53424	0.0132658	0.0817131	1.08771	13.4943	15.0285	TRUE
24h_DMSO	0h_DMSO	Q13185	CBX3	FALSE	0.498517	0.0190241	0.101449	0.993751	21.4749	20.9764	TRUE
24h_DMSO	0h_DMSO	O00257	CBX4	FALSE	2.58926	0.0830971	0.231035	0.636322	15.0341	12.4449	TRUE
24h_DMSO	0h_DMSO	P45973	CBX5	FALSE	0.256415	0.0573378	0.186805	0.728612	20.7118	20.4554	FALSE
24h_DMSO	0h_DMSO	Q6P1N0	CC2D1A	FALSE	0.268814	0.0776646	0.222948	0.651796	15.1675	14.8987	FALSE
24h_DMSO	0h_DMSO	Q5T0F9	CC2D1B	FALSE	-0.143224	0.724344	0.826036	0.0830011	11.5214	11.6647	FALSE
24h_DMSO	0h_DMSO	Q8IX12	CCAR1	FALSE	0.469787	0.00325647	0.0428241	1.36831	18.0198	17.55	TRUE
24h_DMSO	0h_DMSO	Q8N163	CCAR2	FALSE	0.24115	0.00778104	0.0637303	1.19565	20.6163	20.3751	TRUE
24h_DMSO	0h_DMSO	Q8IWD4	CCDC117	FALSE	-2.87418	0.158041	0.336582	0.472909	9.10525	11.9794	FALSE
24h_DMSO	0h_DMSO	Q8WUD4	CCDC12	FALSE	0.118525	0.553258	0.700302	0.154715	16.753	16.6344	TRUE
24h_DMSO	0h_DMSO	Q96CT7	CCDC124	FALSE	0.0603652	0.514263	0.668974	0.174591	18.1366	18.0762	FALSE
24h_DMSO	0h_DMSO	Q9H6E4	CCDC134	FALSE	-2.22744	0.257747	0.450475	0.346329	10.1897	12.4171	FALSE
24h_DMSO	0h_DMSO	A6NI56	CCDC154	FALSE	1.54705	0.811715	0.887281	0.0519386	14.0186	12.4716	FALSE
24h_DMSO	0h_DMSO	O60826	CCDC22	FALSE	-0.431789	0.228152	0.420368	0.376371	12.8465	13.2783	FALSE
24h_DMSO	0h_DMSO	Q86WR0	CCDC25	FALSE	-0.273009	0.263975	0.456682	0.340386	16.2881	16.5611	FALSE
24h_DMSO	0h_DMSO	Q96MW1	CCDC43	FALSE	0.760067	0.000859611	0.0260112	1.58484	15.7507	14.9906	FALSE
24h_DMSO	0h_DMSO	Q96A33	CCDC47	FALSE	-0.459233	0.0768846	0.221827	0.653986	16.7138	17.173	FALSE
24h_DMSO	0h_DMSO	Q8IVM0	CCDC50	FALSE	0.579627	0.635121	0.760797	0.118731	10.9563	10.3767	FALSE
24h_DMSO	0h_DMSO	Q96ER9	CCDC51	FALSE	-0.294225	0.395721	0.570416	0.243808	14.5803	14.8745	FALSE
24h_DMSO	0h_DMSO	Q16204	CCDC6	FALSE	-0.170656	0.399096	0.57304	0.241815	16.5886	16.7592	FALSE
24h_DMSO	0h_DMSO	Q9H6F5	CCDC86	FALSE	-0.612505	0.011549	0.0758453	1.12007	16.7474	17.3599	FALSE
24h_DMSO	0h_DMSO	Q3V6T2	CCDC88A	FALSE	-0.282772	0.354453	0.537108	0.269939	14.2987	14.5815	FALSE
24h_DMSO	0h_DMSO	Q9P219	CCDC88C	FALSE	0.073125	0.963223	0.981937	0.00791659	7.85347	7.78035	FALSE
24h_DMSO	0h_DMSO	Q9Y3X0	CCDC9	FALSE	0.195766	0.504884	0.660956	0.179828	15.1128	14.917	FALSE
24h_DMSO	0h_DMSO	Q9GZT6	CCDC90B	FALSE	0.00115215	0.998502	0.999166	0.000362491	9.27931	9.27816	FALSE
24h_DMSO	0h_DMSO	Q567U6	CCDC93	FALSE	-3.29354	0.153542	0.330771	0.480473	9.5557	12.8492	FALSE
24h_DMSO	0h_DMSO	Q9BSQ5	CCM2	FALSE	0.0113794	0.993532	0.996106	0.00169453	12.7847	12.7733	FALSE
24h_DMSO	0h_DMSO	P20248	CCNA2	FALSE	-0.369974	0.333287	0.521226	0.282974	13.1513	13.5213	FALSE
24h_DMSO	0h_DMSO	P14635	CCNB1	FALSE	-0.306342	0.0187398	0.100428	0.998147	15.3458	15.6521	FALSE
24h_DMSO	0h_DMSO	O95067	CCNB2	FALSE	-0.227816	0.69604	0.806394	0.0934528	13.6026	13.8304	FALSE
24h_DMSO	0h_DMSO	P24863	CCNC	FALSE	-1.72922	0.0945504	0.249768	0.602463	10.3012	12.0305	FALSE
24h_DMSO	0h_DMSO	P30281	CCND3	FALSE	-0.154049	0.596919	0.733191	0.134783	14.5463	14.7003	TRUE
24h_DMSO	0h_DMSO	P51946	CCNH	FALSE	-1.78593	0.451428	0.617602	0.209291	10.5787	12.3646	FALSE
24h_DMSO	0h_DMSO	O75909	CCNK	FALSE	-0.15494	0.508541	0.663669	0.178048	15.9741	16.129	FALSE
24h_DMSO	0h_DMSO	Q9UK58	CCNL1	FALSE	-0.565384	0.785305	0.87031	0.0603259	8.51999	9.08537	FALSE
24h_DMSO	0h_DMSO	Q96S94	CCNL2	FALSE	-1.18676	0.205083	0.395282	0.403093	12.0625	13.2492	FALSE
24h_DMSO	0h_DMSO	O60563	CCNT1	FALSE	0.198226	0.545275	0.693987	0.158649	15.5596	15.3613	TRUE
24h_DMSO	0h_DMSO	Q8ND76	CCNY	FALSE	1.87224	0.17046	0.352578	0.452745	11.5668	9.69453	FALSE
24h_DMSO	0h_DMSO	O14618	CCS	FALSE	0.572293	0.00875438	0.066231	1.17894	20.7039	20.1316	FALSE
24h_DMSO	0h_DMSO	P78371	CCT2	FALSE	-0.484273	0.00679353	0.0597517	1.22365	21.0079	21.4922	TRUE
24h_DMSO	0h_DMSO	P49368	CCT3	FALSE	-0.387201	0.0218633	0.10941	0.960945	21.5251	21.9123	TRUE
24h_DMSO	0h_DMSO	P50991	CCT4	FALSE	-0.430653	0.0056978	0.054225	1.2658	21.4628	21.8935	TRUE
24h_DMSO	0h_DMSO	P48643	CCT5	FALSE	-0.465668	0.000913205	0.0265526	1.57589	20.4549	20.9206	FALSE
24h_DMSO	0h_DMSO	P40227	CCT6A	FALSE	-0.278326	0.0624114	0.195263	0.70938	21.5867	21.865	FALSE
24h_DMSO	0h_DMSO	Q99832	CCT7	FALSE	-0.254932	0.109686	0.271964	0.565489	21.3704	21.6254	TRUE
24h_DMSO	0h_DMSO	P50990	CCT8	FALSE	-0.133478	0.118011	0.283136	0.548005	21.6976	21.8311	FALSE
24h_DMSO	0h_DMSO	P15391	CD19	FALSE	0.214351	0.520312	0.672323	0.172422	16.5409	16.3265	FALSE
24h_DMSO	0h_DMSO	P20273	CD22	FALSE	-1.34939	0.0174993	0.0960391	1.01755	14.0059	15.3553	FALSE
24h_DMSO	0h_DMSO	Q9HCU0	CD248	FALSE	1.40905	0.0739654	0.217395	0.66275	11.1087	9.69969	FALSE
24h_DMSO	0h_DMSO	Q9Y5K6	CD2AP	FALSE	0.28438	0.0510984	0.173601	0.760449	17.4301	17.1457	FALSE
24h_DMSO	0h_DMSO	O95400	CD2BP2	FALSE	-0.0145521	0.941323	0.96933	0.0135284	15.8951	15.9096	TRUE
24h_DMSO	0h_DMSO	P28907	CD38	FALSE	0.32087	0.134064	0.304936	0.515791	15.5934	15.2726	FALSE
24h_DMSO	0h_DMSO	P16070	CD44	TRUE	1.4516	0.0019685	0.035433	1.45059	20.9484	19.4968	FALSE
24h_DMSO	0h_DMSO	Q08722	CD47	FALSE	0.590608	0.0311479	0.131011	0.882691	18.4445	17.8539	FALSE
24h_DMSO	0h_DMSO	P09326	CD48	FALSE	-1.01877	0.00731535	0.0616315	1.2102	14.0768	15.0956	FALSE
24h_DMSO	0h_DMSO	P19256	CD58	FALSE	1.19657	0.0979451	0.25562	0.592406	12.3164	11.1199	FALSE
24h_DMSO	0h_DMSO	P08962	CD63	FALSE	0.953364	0.111247	0.274444	0.561546	10.2116	9.25819	FALSE
24h_DMSO	0h_DMSO	P21854	CD72	FALSE	0.666773	0.718181	0.823087	0.0845544	10.8774	10.2106	FALSE
24h_DMSO	0h_DMSO	P04233	CD74	FALSE	-1.2546	0.00548495	0.05347	1.27189	17.7879	19.0425	FALSE
24h_DMSO	0h_DMSO	P11912	CD79A	FALSE	-0.638382	0.0720526	0.214025	0.669536	15.4109	16.0493	FALSE
24h_DMSO	0h_DMSO	P40259	CD79B	FALSE	-3.60403	0.0718257	0.213702	0.670191	10.0883	13.6924	FALSE
24h_DMSO	0h_DMSO	P60033	CD81	FALSE	0.871121	0.0705474	0.210825	0.676078	15.8778	15.0066	FALSE
24h_DMSO	0h_DMSO	P21926	CD9	TRUE	1.13731	0.00145878	0.0332086	1.47875	19.8569	18.7196	FALSE
24h_DMSO	0h_DMSO	P14209	CD99	FALSE	0.551437	0.165153	0.346017	0.460903	13.1657	12.6142	FALSE
24h_DMSO	0h_DMSO	O75794	CDC123	FALSE	-0.691121	0.0331293	0.134756	0.870452	15.2643	15.9554	FALSE
24h_DMSO	0h_DMSO	Q13042	CDC16	TRUE	-2.85388	0.00127866	0.03149	1.50183	10.2392	13.093	FALSE
24h_DMSO	0h_DMSO	Q12834	CDC20	FALSE	-0.74296	0.062058	0.194822	0.710363	13.8903	14.6333	TRUE
24h_DMSO	0h_DMSO	Q9UJX2	CDC23	FALSE	-0.740612	0.000504452	0.0224233	1.6493	14.3831	15.1237	FALSE
24h_DMSO	0h_DMSO	Q8NHZ8	CDC26	FALSE	0.500986	0.253038	0.445261	0.351385	14.9121	14.4112	FALSE
24h_DMSO	0h_DMSO	P30260	CDC27	FALSE	-0.954662	0.0635365	0.197377	0.704703	13.4543	14.409	TRUE
24h_DMSO	0h_DMSO	P49427	CDC34	FALSE	0.465187	0.37407	0.553595	0.256808	15.3386	14.8734	FALSE
24h_DMSO	0h_DMSO	Q16543	CDC37	FALSE	0.6091	0.0265093	0.120439	0.919232	18.3997	17.7906	TRUE
24h_DMSO	0h_DMSO	O60508	CDC40	FALSE	-0.367161	0.0120642	0.0776994	1.10958	14.6814	15.0485	TRUE
24h_DMSO	0h_DMSO	P60953	CDC42	FALSE	0.382604	0.224268	0.416553	0.38033	16.6169	16.2343	FALSE
24h_DMSO	0h_DMSO	Q9H3Q1	CDC42EP4	FALSE	1.03183	0.125592	0.29368	0.532125	9.68109	8.64926	FALSE
24h_DMSO	0h_DMSO	O75419	CDC45	FALSE	-0.44668	0.309291	0.49978	0.301221	14.7581	15.2047	TRUE
24h_DMSO	0h_DMSO	Q99459	CDC5L	FALSE	-0.113107	0.406631	0.580228	0.236401	18.8255	18.9386	TRUE
24h_DMSO	0h_DMSO	O00311	CDC7	FALSE	1.99347	0.293028	0.484327	0.314861	12.6598	10.6663	FALSE
24h_DMSO	0h_DMSO	Q6P1J9	CDC73	FALSE	-0.34075	0.0169415	0.0950197	1.02219	16.5233	16.8641	TRUE
24h_DMSO	0h_DMSO	Q69YH5	CDCA2	FALSE	-0.384294	0.173316	0.355288	0.449419	14.9339	15.3182	TRUE
24h_DMSO	0h_DMSO	Q99618	CDCA3	FALSE	1.1717	0.274728	0.467455	0.33026	11.6211	10.4494	FALSE
24h_DMSO	0h_DMSO	Q96FF9	CDCA5	FALSE	0.0935774	0.683125	0.796524	0.0988009	16.0685	15.9749	FALSE
24h_DMSO	0h_DMSO	Q96GN5	CDCA7L	FALSE	-2.0071	0.116979	0.281686	0.550235	12.0496	14.0567	TRUE
24h_DMSO	0h_DMSO	Q53HL2	CDCA8	FALSE	-0.214874	0.505798	0.661929	0.179189	14.9347	15.1496	TRUE
24h_DMSO	0h_DMSO	P19022	CDH2	FALSE	-1.44334	0.462174	0.626346	0.203186	13.2375	14.6808	FALSE
24h_DMSO	0h_DMSO	O14735	CDIPT	FALSE	-2.8054	0.199903	0.389595	0.409386	9.34337	12.1488	FALSE
24h_DMSO	0h_DMSO	P06493	CDK1	FALSE	-0.16666	0.0793749	0.225644	0.646577	20.4584	20.6251	FALSE
24h_DMSO	0h_DMSO	P21127	CDK11B	FALSE	0.105841	0.31008	0.500217	0.300841	17.3054	17.1996	TRUE
24h_DMSO	0h_DMSO	Q9NYV4	CDK12	FALSE	0.256532	0.516789	0.670479	0.173615	14.0703	13.8137	FALSE
24h_DMSO	0h_DMSO	Q14004	CDK13	FALSE	-0.544397	0.0418976	0.154422	0.81129	14.9398	15.4842	FALSE
24h_DMSO	0h_DMSO	O94921	CDK14	FALSE	-0.204822	0.751267	0.844825	0.0732334	9.77538	9.9802	FALSE
24h_DMSO	0h_DMSO	Q00537	CDK17	FALSE	-1.12493	0.470025	0.632809	0.198727	9.61133	10.7363	FALSE
24h_DMSO	0h_DMSO	Q9BWU1	CDK19	FALSE	0.0140657	0.988121	0.993438	0.00285907	10.9746	10.9605	FALSE
24h_DMSO	0h_DMSO	P24941	CDK2	FALSE	-0.233663	0.335762	0.522903	0.281579	16.0269	16.2606	TRUE
24h_DMSO	0h_DMSO	O14519	CDK2AP1	FALSE	0.586668	0.299085	0.489858	0.30993	14.8228	14.2361	TRUE
24h_DMSO	0h_DMSO	P11802	CDK4	TRUE	-1.2563	0.00101518	0.02792	1.55409	14.5858	15.8421	TRUE
24h_DMSO	0h_DMSO	Q00535	CDK5	FALSE	-0.931991	0.00389587	0.0469746	1.32814	14.8348	15.7668	TRUE
24h_DMSO	0h_DMSO	Q96SZ6	CDK5RAP1	FALSE	-2.23755	0.251573	0.444555	0.352074	8.30264	10.5402	FALSE
24h_DMSO	0h_DMSO	Q96JB5	CDK5RAP3	FALSE	-0.268572	0.111592	0.274469	0.561507	16.9669	17.2355	FALSE
24h_DMSO	0h_DMSO	Q00534	CDK6	FALSE	-4.12869	0.0554083	0.182716	0.738224	11.6083	15.737	TRUE
24h_DMSO	0h_DMSO	P50613	CDK7	FALSE	-0.629783	0.0796224	0.225994	0.645904	12.9564	13.5862	FALSE
24h_DMSO	0h_DMSO	P50750	CDK9	FALSE	-0.0859621	0.393022	0.567893	0.245733	16.703	16.7889	TRUE
24h_DMSO	0h_DMSO	Q5VV42	CDKAL1	FALSE	-2.14046	0.164922	0.345665	0.461344	11.0484	13.1889	FALSE
24h_DMSO	0h_DMSO	Q9NXV6	CDKN2AIP	FALSE	0.443089	0.000688645	0.0242867	1.61463	17.2398	16.7967	TRUE
24h_DMSO	0h_DMSO	Q96HQ2	CDKN2AIPNL	FALSE	0.108559	0.651797	0.773937	0.111294	16.0736	15.965	FALSE
24h_DMSO	0h_DMSO	Q15517	CDSN	FALSE	2.02788	0.341144	0.525697	0.279265	14.3409	12.313	FALSE
24h_DMSO	0h_DMSO	Q9UKY7	CDV3	FALSE	0.571497	0.00972633	0.0699831	1.15501	20.2434	19.6719	FALSE
24h_DMSO	0h_DMSO	Q9Y232	CDYL	FALSE	-0.387252	0.477823	0.638275	0.194992	13.9693	14.3565	TRUE
24h_DMSO	0h_DMSO	P49715	CEBPA	TRUE	-1.99285	0.000690916	0.0242867	1.61463	18.0018	19.9946	TRUE
24h_DMSO	0h_DMSO	P17676	CEBPB	FALSE	5.22141	0.124134	0.291909	0.534752	11.8598	6.63842	TRUE
24h_DMSO	0h_DMSO	Q03701	CEBPZ	FALSE	-0.784946	0.0402102	0.150559	0.822293	13.4933	14.2782	FALSE
24h_DMSO	0h_DMSO	Q92879	CELF1	FALSE	0.900054	0.0283515	0.124177	0.90596	17.5544	16.6544	TRUE
24h_DMSO	0h_DMSO	O95319	CELF2	FALSE	0.701162	0.0018174	0.0344504	1.46281	19.6384	18.9372	FALSE
24h_DMSO	0h_DMSO	Q9UHN6	CEMIP2	FALSE	-1.18171	0.466675	0.63047	0.200335	8.18436	9.36607	FALSE
24h_DMSO	0h_DMSO	Q03188	CENPC	FALSE	-2.4097	0.0983696	0.256173	0.591466	9.33934	11.749	FALSE
24h_DMSO	0h_DMSO	Q02224	CENPE	FALSE	-0.172594	0.897953	0.94212	0.0258938	11.3913	11.5639	FALSE
24h_DMSO	0h_DMSO	P49454	CENPF	FALSE	-0.306158	0.313607	0.503743	0.297791	13.095	13.4011	FALSE
24h_DMSO	0h_DMSO	Q9H3R5	CENPH	FALSE	-2.22679	0.244002	0.437749	0.358775	12.4177	14.6445	FALSE
24h_DMSO	0h_DMSO	Q9NSP4	CENPM	TRUE	-4.36368	0.000625932	0.0242088	1.61603	9.19298	13.5567	FALSE
24h_DMSO	0h_DMSO	Q8N2Z9	CENPS	FALSE	0.589815	0.791148	0.873892	0.0585423	10.6466	10.0568	FALSE
24h_DMSO	0h_DMSO	Q71F23	CENPU	FALSE	0.226173	0.750713	0.844728	0.0732831	10.8586	10.6325	FALSE
24h_DMSO	0h_DMSO	Q7Z7K6	CENPV	FALSE	-0.120232	0.853382	0.912677	0.0396828	15.3063	15.4266	FALSE
24h_DMSO	0h_DMSO	Q5SW79	CEP170	FALSE	0.406882	0.114488	0.278535	0.55512	16.7876	16.3807	FALSE
24h_DMSO	0h_DMSO	Q9BYV8	CEP41	FALSE	0.168991	0.808466	0.885439	0.0528413	11.5616	11.3926	FALSE
24h_DMSO	0h_DMSO	O95684	CEP43	FALSE	0.637551	0.00166166	0.0336718	1.47273	14.8752	14.2376	FALSE
24h_DMSO	0h_DMSO	Q53EZ4	CEP55	FALSE	-0.12627	0.647829	0.771754	0.112521	13.2546	13.3809	FALSE
24h_DMSO	0h_DMSO	Q5JTW2	CEP78	FALSE	0.021477	0.986424	0.993023	0.00304089	9.89335	9.87187	FALSE
24h_DMSO	0h_DMSO	Q8IW35	CEP97	FALSE	-0.145893	0.826385	0.896367	0.047514	11.6907	11.8366	FALSE
24h_DMSO	0h_DMSO	Q9Y6K0	CEPT1	FALSE	-2.35896	0.152726	0.330134	0.48131	10.1487	12.5077	FALSE
24h_DMSO	0h_DMSO	Q96G23	CERS2	FALSE	-0.237732	0.683779	0.796524	0.0988009	13.6664	13.9042	FALSE
24h_DMSO	0h_DMSO	Q9Y5P4	CERT1	FALSE	-0.422947	0.443579	0.61147	0.213625	12.6658	13.0887	FALSE
24h_DMSO	0h_DMSO	P41208	CETN2	FALSE	3.77263	0.359783	0.541191	0.266649	11.71	7.93736	FALSE
24h_DMSO	0h_DMSO	Q9Y6A4	CFAP20	FALSE	0.143957	0.300936	0.491885	0.308137	16.9699	16.826	FALSE
24h_DMSO	0h_DMSO	P57076	CFAP298	FALSE	-1.25088	0.625275	0.753668	0.12282	11.3167	12.5675	FALSE
24h_DMSO	0h_DMSO	Q9P2B7	CFAP97	FALSE	-4.1968	0.0915937	0.24422	0.612219	8.97396	13.1708	FALSE
24h_DMSO	0h_DMSO	Q9UEE9	CFDP1	FALSE	-0.164369	0.22901	0.421459	0.375244	16.0741	16.2385	TRUE
24h_DMSO	0h_DMSO	P23528	CFL1	FALSE	0.87414	0.0038912	0.0469746	1.32814	23.4543	22.5801	FALSE
24h_DMSO	0h_DMSO	Q8N884	CGAS	FALSE	1.08016	0.032186	0.133447	0.874692	14.3692	13.289	FALSE
24h_DMSO	0h_DMSO	Q9UFW8	CGGBP1	FALSE	-0.104568	0.508593	0.663669	0.178048	17.5931	17.6976	TRUE
24h_DMSO	0h_DMSO	Q8WUX2	CHAC2	FALSE	-0.918563	0.413663	0.585941	0.232146	10.4014	11.3199	FALSE
24h_DMSO	0h_DMSO	Q13111	CHAF1A	FALSE	-0.0606987	0.725411	0.826556	0.0827276	15.9616	16.0223	TRUE
24h_DMSO	0h_DMSO	Q13112	CHAF1B	FALSE	-0.248888	0.304906	0.494901	0.305481	15.4899	15.7388	TRUE
24h_DMSO	0h_DMSO	Q96JM3	CHAMP1	FALSE	0.0378364	0.826278	0.896367	0.047514	17.3593	17.3215	TRUE
24h_DMSO	0h_DMSO	Q96BP2	CHCHD1	FALSE	-0.0781852	0.898902	0.942751	0.0256031	13.4966	13.5748	FALSE
24h_DMSO	0h_DMSO	Q9Y6H1	CHCHD2	FALSE	-0.405222	0.0888249	0.240146	0.619524	17.3127	17.7179	FALSE
24h_DMSO	0h_DMSO	Q9NX63	CHCHD3	FALSE	-0.0380953	0.752108	0.845419	0.0729278	18.4789	18.517	FALSE
24h_DMSO	0h_DMSO	Q9BRQ6	CHCHD6	FALSE	-0.112355	0.938548	0.968028	0.0141121	10.0439	10.1563	FALSE
24h_DMSO	0h_DMSO	O14646	CHD1	FALSE	-0.471535	0.00848119	0.0657559	1.18207	16.594	17.0655	TRUE
24h_DMSO	0h_DMSO	Q86WJ1	CHD1L	FALSE	-0.476913	0.161224	0.34095	0.46731	13.772	14.2489	FALSE
24h_DMSO	0h_DMSO	O14647	CHD2	FALSE	-1.29853	0.222357	0.414567	0.382405	12.4488	13.7473	FALSE
24h_DMSO	0h_DMSO	Q12873	CHD3	FALSE	-0.481276	0.155683	0.333527	0.476869	15.0131	15.4944	TRUE
24h_DMSO	0h_DMSO	Q14839	CHD4	FALSE	0.129608	0.257692	0.450475	0.346329	19.532	19.4023	TRUE
24h_DMSO	0h_DMSO	Q8TD26	CHD6	FALSE	-0.294178	0.868456	0.922969	0.0348128	8.64553	8.93971	FALSE
24h_DMSO	0h_DMSO	Q9P2D1	CHD7	FALSE	-0.00701759	0.96028	0.98018	0.00869412	15.2336	15.2406	TRUE
24h_DMSO	0h_DMSO	Q9HCK8	CHD8	FALSE	0.058522	0.702346	0.811367	0.0907829	14.4349	14.3764	TRUE
24h_DMSO	0h_DMSO	O14757	CHEK1	FALSE	-0.928821	0.0017638	0.0341295	1.46687	14.5646	15.4934	TRUE
24h_DMSO	0h_DMSO	O96017	CHEK2	FALSE	-0.692132	0.0375521	0.143903	0.84193	13.8445	14.5366	TRUE
24h_DMSO	0h_DMSO	Q8IWX8	CHERP	FALSE	0.181022	0.252127	0.444591	0.352039	18.4217	18.2407	TRUE
24h_DMSO	0h_DMSO	Q9BWS9	CHID1	FALSE	-1.15101	0.0620639	0.194822	0.710363	14.9514	16.1024	FALSE
24h_DMSO	0h_DMSO	P35790	CHKA	FALSE	-2.21061	0.217434	0.409445	0.387804	8.35185	10.5625	FALSE
24h_DMSO	0h_DMSO	Q9BRJ6	CHLSN	FALSE	-0.164626	0.569193	0.712873	0.146988	13.4345	13.5991	FALSE
24h_DMSO	0h_DMSO	P24386	CHM	FALSE	-0.0511516	0.975404	0.987801	0.0053304	11.5462	11.5974	FALSE
24h_DMSO	0h_DMSO	Q9HD42	CHMP1A	FALSE	1.11655	0.00721376	0.0611905	1.21332	16.6658	15.5493	FALSE
24h_DMSO	0h_DMSO	Q7LBR1	CHMP1B	FALSE	0.69416	0.0324685	0.133684	0.87392	17.1615	16.4673	FALSE
24h_DMSO	0h_DMSO	O43633	CHMP2A	FALSE	0.102277	0.728528	0.829236	0.0813218	17.1886	17.0863	FALSE
24h_DMSO	0h_DMSO	Q9UQN3	CHMP2B	FALSE	-0.354127	0.164255	0.344669	0.462597	14.6103	14.9644	FALSE
24h_DMSO	0h_DMSO	Q9Y3E7	CHMP3	FALSE	-0.509339	0.516813	0.670479	0.173615	12.0585	12.5679	FALSE
24h_DMSO	0h_DMSO	Q9BY43	CHMP4A	FALSE	0.246359	0.30345	0.493352	0.306843	16.2626	16.0162	FALSE
24h_DMSO	0h_DMSO	Q9H444	CHMP4B	FALSE	0.933517	0.00721682	0.0611905	1.21332	18.2369	17.3034	TRUE
24h_DMSO	0h_DMSO	Q9NZZ3	CHMP5	FALSE	0.200407	0.281918	0.474364	0.323888	17.9685	17.7681	FALSE
24h_DMSO	0h_DMSO	Q8WUX9	CHMP7	FALSE	0.40899	0.0271991	0.122193	0.912954	15.0123	14.6033	FALSE
24h_DMSO	0h_DMSO	Q9UHD1	CHORDC1	FALSE	0.0521785	0.660208	0.779305	0.108293	19.9944	19.9422	TRUE
24h_DMSO	0h_DMSO	Q99653	CHP1	TRUE	1.34183	0.00199628	0.0356959	1.44738	17.1553	15.8135	FALSE
24h_DMSO	0h_DMSO	Q9NRG0	CHRAC1	FALSE	0.819783	0.00360278	0.0456072	1.34097	19.0961	18.2763	TRUE
24h_DMSO	0h_DMSO	Q8WVB6	CHTF18	FALSE	-0.620774	0.0218565	0.10941	0.960945	14.07	14.6908	FALSE
24h_DMSO	0h_DMSO	P0CG13	CHTF8	FALSE	0.215144	0.682734	0.796524	0.0988009	13.8575	13.6423	FALSE
24h_DMSO	0h_DMSO	Q9Y3Y2	CHTOP	FALSE	0.303579	0.0175262	0.0960391	1.01755	16.53	16.2264	FALSE
24h_DMSO	0h_DMSO	O15111	CHUK	FALSE	-2.01552	0.354503	0.537108	0.269939	9.37495	11.3905	FALSE
24h_DMSO	0h_DMSO	Q8WUH1	CHURC1	FALSE	-1.76999	0.148938	0.325776	0.487081	9.31628	11.0863	FALSE
24h_DMSO	0h_DMSO	O76071	CIAO1	FALSE	-0.222735	0.486277	0.645432	0.19015	16.5729	16.7957	FALSE
24h_DMSO	0h_DMSO	Q9H5X1	CIAO2A	FALSE	-0.285567	0.386837	0.563503	0.249104	14.4035	14.6891	FALSE
24h_DMSO	0h_DMSO	Q9Y3D0	CIAO2B	FALSE	0.0786901	0.530948	0.681196	0.166728	18.2065	18.1278	FALSE
24h_DMSO	0h_DMSO	Q6FI81	CIAPIN1	FALSE	0.270463	0.079248	0.225507	0.64684	18.7237	18.4532	TRUE
24h_DMSO	0h_DMSO	Q99828	CIB1	FALSE	-1.21769	0.443808	0.61147	0.213625	7.8173	9.035	FALSE
24h_DMSO	0h_DMSO	Q96RK0	CIC	FALSE	1.43538	0.408705	0.581809	0.235219	9.52362	8.08824	FALSE
24h_DMSO	0h_DMSO	Q8TCG1	CIP2A	FALSE	-0.52689	0.0614762	0.194197	0.711756	16.3219	16.8488	FALSE
24h_DMSO	0h_DMSO	Q14011	CIRBP	FALSE	0.667486	0.0273987	0.122581	0.911575	20.6004	19.933	FALSE
24h_DMSO	0h_DMSO	Q9NZ45	CISD1	FALSE	-0.705279	0.0220652	0.109708	0.959761	14.9871	15.6923	FALSE
24h_DMSO	0h_DMSO	Q8N5K1	CISD2	FALSE	0.757574	0.00150207	0.0333031	1.47752	18.0188	17.2612	FALSE
24h_DMSO	0h_DMSO	O14578	CIT	FALSE	-0.256252	0.344185	0.528271	0.277143	12.4539	12.7102	FALSE
24h_DMSO	0h_DMSO	Q9ULV3	CIZ1	FALSE	-0.248834	0.200254	0.390139	0.40878	13.7205	13.9693	TRUE
24h_DMSO	0h_DMSO	Q8WWK9	CKAP2	FALSE	-0.540795	0.415616	0.587786	0.230781	11.2959	11.8367	FALSE
24h_DMSO	0h_DMSO	Q07065	CKAP4	FALSE	0.360076	0.0399117	0.149648	0.824928	19.5821	19.222	FALSE
24h_DMSO	0h_DMSO	Q14008	CKAP5	FALSE	-0.224823	0.0831329	0.231035	0.636322	17.9749	18.1998	FALSE
24h_DMSO	0h_DMSO	P61024	CKS1B	FALSE	0.660339	0.154335	0.331688	0.47927	14.3752	13.7149	FALSE
24h_DMSO	0h_DMSO	P33552	CKS2	FALSE	0.242451	0.470121	0.632809	0.198727	14.8335	14.5911	TRUE
24h_DMSO	0h_DMSO	Q7Z460	CLASP1	FALSE	0.14713	0.395447	0.570277	0.243914	17.8787	17.7316	FALSE
24h_DMSO	0h_DMSO	O75122	CLASP2	FALSE	0.122943	0.532452	0.682153	0.166118	15.5031	15.3801	FALSE
24h_DMSO	0h_DMSO	Q8N2M8	CLASRP	FALSE	0.514263	0.167269	0.34902	0.45715	10.1558	9.64153	FALSE
24h_DMSO	0h_DMSO	Q96S66	CLCC1	FALSE	-1.1581	0.291129	0.48244	0.316557	10.6781	11.8362	FALSE
24h_DMSO	0h_DMSO	P51798	CLCN7	FALSE	-0.77412	0.137742	0.309919	0.508751	12.2072	12.9813	FALSE
24h_DMSO	0h_DMSO	Q9Y240	CLEC11A	FALSE	0.218727	0.651573	0.773937	0.111294	15.0344	14.8156	FALSE
24h_DMSO	0h_DMSO	O00299	CLIC1	FALSE	0.474509	0.00488536	0.0512963	1.28991	21.4734	20.9989	FALSE
24h_DMSO	0h_DMSO	Q9Y696	CLIC4	FALSE	0.545598	0.0562367	0.184214	0.734677	16.0591	15.5135	FALSE
24h_DMSO	0h_DMSO	Q14677	CLINT1	FALSE	0.26605	0.200532	0.39054	0.408335	17.9377	17.6717	FALSE
24h_DMSO	0h_DMSO	P30622	CLIP1	FALSE	0.088009	0.777272	0.865091	0.0629384	17.5789	17.4909	FALSE
24h_DMSO	0h_DMSO	Q9UDT6	CLIP2	FALSE	0.228257	0.171853	0.354031	0.450958	15.3214	15.0931	FALSE
24h_DMSO	0h_DMSO	P49761	CLK3	FALSE	-2.58741	0.218774	0.410362	0.386833	10.2372	12.8247	FALSE
24h_DMSO	0h_DMSO	Q9NWW5	CLN6	TRUE	-6.12047	0.00443738	0.0496771	1.30384	10.187	16.3075	FALSE
24h_DMSO	0h_DMSO	P54105	CLNS1A	FALSE	0.0529143	0.829879	0.898262	0.0465969	18.8334	18.7804	TRUE
24h_DMSO	0h_DMSO	Q92989	CLP1	FALSE	-0.432725	0.217494	0.409445	0.387804	17.4527	17.8854	FALSE
24h_DMSO	0h_DMSO	Q9H078	CLPB	FALSE	-0.378324	0.125839	0.294005	0.531646	14.6567	15.0351	FALSE
24h_DMSO	0h_DMSO	Q16740	CLPP	FALSE	0.358718	0.127894	0.296515	0.527954	16.4081	16.0494	FALSE
24h_DMSO	0h_DMSO	O96005	CLPTM1	FALSE	-2.39311	0.205878	0.39565	0.402689	9.93377	12.3269	FALSE
24h_DMSO	0h_DMSO	Q96KA5	CLPTM1L	FALSE	0.17017	0.891479	0.937689	0.0279412	11.2105	11.0404	FALSE
24h_DMSO	0h_DMSO	O76031	CLPX	FALSE	-0.538429	0.0240357	0.114431	0.941456	16.4709	17.0094	FALSE
24h_DMSO	0h_DMSO	Q9HAW4	CLSPN	FALSE	0.563837	0.0771508	0.222239	0.65318	12.9848	12.4209	FALSE
24h_DMSO	0h_DMSO	P09496	CLTA	FALSE	0.599186	0.00300572	0.0425144	1.37146	20.0056	19.4064	FALSE
24h_DMSO	0h_DMSO	P09497	CLTB	FALSE	0.445771	0.00305027	0.0425144	1.37146	16.8289	16.3832	FALSE
24h_DMSO	0h_DMSO	Q00610	CLTC	FALSE	-0.440273	0.00491688	0.0513625	1.28935	20.5474	20.9877	FALSE
24h_DMSO	0h_DMSO	O75153	CLUH	FALSE	-0.732298	0.00304134	0.0425144	1.37146	18.0204	18.7527	FALSE
24h_DMSO	0h_DMSO	Q8NFW8	CMAS	FALSE	-0.762758	0.0505318	0.172298	0.76372	14.8805	15.6433	TRUE
24h_DMSO	0h_DMSO	Q7Z7K0	CMC1	FALSE	0.591395	0.260213	0.453469	0.343453	16.3307	15.7393	FALSE
24h_DMSO	0h_DMSO	Q8IY22	CMIP	FALSE	-1.83152	0.406754	0.58025	0.236385	12.4896	14.3211	FALSE
24h_DMSO	0h_DMSO	P30085	CMPK1	FALSE	0.326437	0.0255998	0.118462	0.926419	18.3696	18.0431	TRUE
24h_DMSO	0h_DMSO	Q9BQ75	CMSS1	FALSE	-0.36231	0.15802	0.336582	0.472909	16.1038	16.4661	FALSE
24h_DMSO	0h_DMSO	Q9NX76	CMTM6	FALSE	-1.43323	0.420994	0.592601	0.227238	13.7229	15.1561	FALSE
24h_DMSO	0h_DMSO	Q8N1G2	CMTR1	FALSE	-0.49185	0.0199099	0.104023	0.98287	15.2322	15.7241	TRUE
24h_DMSO	0h_DMSO	P62633	CNBP	FALSE	-0.0618778	0.842076	0.905637	0.043046	15.7142	15.7761	FALSE
24h_DMSO	0h_DMSO	Q96KP4	CNDP2	FALSE	0.209786	0.0879253	0.238437	0.622627	19.7227	19.5129	TRUE
24h_DMSO	0h_DMSO	Q8N9A8	CNEP1R1	FALSE	0.413838	0.222327	0.414567	0.382405	10.2923	9.87845	FALSE
24h_DMSO	0h_DMSO	Q15417	CNN3	FALSE	0.240495	0.331576	0.519364	0.284528	18.6941	18.4536	FALSE
24h_DMSO	0h_DMSO	A5YKK6	CNOT1	FALSE	-0.471926	0.027773	0.123096	0.909758	17.4957	17.9677	FALSE
24h_DMSO	0h_DMSO	Q9H9A5	CNOT10	FALSE	-0.349069	0.355519	0.5379	0.269298	13.587	13.9361	FALSE
24h_DMSO	0h_DMSO	Q9UKZ1	CNOT11	FALSE	-0.355297	0.133891	0.304799	0.515986	15.1077	15.463	FALSE
24h_DMSO	0h_DMSO	Q9NZN8	CNOT2	FALSE	-0.215405	0.536491	0.68603	0.163657	15.6474	15.8628	FALSE
24h_DMSO	0h_DMSO	O75175	CNOT3	FALSE	0.414795	0.035808	0.14028	0.853003	16.8402	16.4254	FALSE
24h_DMSO	0h_DMSO	O95628	CNOT4	FALSE	-0.143516	0.810283	0.886712	0.0522173	11.9628	12.1063	FALSE
24h_DMSO	0h_DMSO	Q9ULM6	CNOT6	FALSE	-1.13079	0.0345813	0.13828	0.859242	14.2138	15.3446	FALSE
24h_DMSO	0h_DMSO	Q9UIV1	CNOT7	FALSE	-0.471363	0.0538656	0.179411	0.74615	14.3738	14.8452	FALSE
24h_DMSO	0h_DMSO	Q92600	CNOT9	FALSE	0.0636691	0.545776	0.694298	0.158454	16.8083	16.7446	FALSE
24h_DMSO	0h_DMSO	P09543	CNP	FALSE	-0.269688	0.3121	0.502364	0.298982	16.0865	16.3562	FALSE
24h_DMSO	0h_DMSO	Q9Y2B0	CNPY2	FALSE	0.724556	0.150272	0.326845	0.485658	15.7571	15.0325	FALSE
24h_DMSO	0h_DMSO	Q9BT09	CNPY3	FALSE	0.84208	0.0499465	0.171034	0.766918	16.9125	16.0704	FALSE
24h_DMSO	0h_DMSO	Q6PJW8	CNST	FALSE	2.38281	0.244666	0.438649	0.357883	11.269	8.88617	FALSE
24h_DMSO	0h_DMSO	Q9Y2R0	COA3	FALSE	-0.527651	0.342393	0.526886	0.278283	12.8409	13.3686	FALSE
24h_DMSO	0h_DMSO	Q5JTJ3	COA6	FALSE	1.19023	0.0299423	0.12804	0.892653	14.6686	13.4783	FALSE
24h_DMSO	0h_DMSO	Q96BR5	COA7	FALSE	0.353879	0.398372	0.572515	0.242213	15.1772	14.8233	FALSE
24h_DMSO	0h_DMSO	Q13057	COASY	FALSE	-0.185142	0.636754	0.761743	0.118192	13.0225	13.2076	FALSE
24h_DMSO	0h_DMSO	O43405	COCH	FALSE	-0.856574	0.32532	0.513574	0.289397	9.19657	10.0531	FALSE
24h_DMSO	0h_DMSO	Q8WTW3	COG1	FALSE	-1.21262	0.388575	0.564877	0.248046	12.6584	13.871	FALSE
24h_DMSO	0h_DMSO	Q14746	COG2	FALSE	-0.132678	0.437785	0.607251	0.216632	14.1886	14.3213	FALSE
24h_DMSO	0h_DMSO	Q96JB2	COG3	FALSE	0.515102	0.334904	0.522837	0.281634	13.8605	13.3453	FALSE
24h_DMSO	0h_DMSO	Q9H9E3	COG4	FALSE	-2.40697	0.265369	0.45818	0.338964	10.3725	12.7795	FALSE
24h_DMSO	0h_DMSO	Q9UP83	COG5	FALSE	-0.146134	0.589256	0.727307	0.138282	13.734	13.8801	FALSE
24h_DMSO	0h_DMSO	Q9Y2V7	COG6	FALSE	-0.173077	0.388217	0.564509	0.248329	16.3572	16.5303	FALSE
24h_DMSO	0h_DMSO	P83436	COG7	FALSE	0.0971724	0.781299	0.86779	0.0615855	14.0191	13.9219	FALSE
24h_DMSO	0h_DMSO	Q96MW5	COG8	FALSE	-0.177278	0.504233	0.660589	0.180069	13.2115	13.3888	FALSE
24h_DMSO	0h_DMSO	P38432	COIL	FALSE	-0.985772	0.0287679	0.124393	0.905203	13.1708	14.1566	TRUE
24h_DMSO	0h_DMSO	Q5KU26	COLEC12	FALSE	3.15164	0.0351232	0.139412	0.8557	11.6595	8.50791	FALSE
24h_DMSO	0h_DMSO	Q8NBJ5	COLGALT1	FALSE	0.0240968	0.869066	0.923124	0.0347399	16.5523	16.5282	FALSE
24h_DMSO	0h_DMSO	Q8N668	COMMD1	FALSE	0.356086	0.474531	0.636862	0.195955	13.7535	13.3974	FALSE
24h_DMSO	0h_DMSO	Q9Y6G5	COMMD10	FALSE	0.13418	0.685764	0.797825	0.0980926	13.903	13.7689	FALSE
24h_DMSO	0h_DMSO	Q86X83	COMMD2	FALSE	-0.405037	0.294115	0.485237	0.314046	14.6891	15.0941	FALSE
24h_DMSO	0h_DMSO	Q9UBI1	COMMD3	FALSE	1.03173	0.0051597	0.0523114	1.2814	14.183	13.1513	FALSE
24h_DMSO	0h_DMSO	Q9H0A8	COMMD4	FALSE	-3.52833	0.0835253	0.231715	0.635045	10.2024	13.7307	FALSE
24h_DMSO	0h_DMSO	Q9GZQ3	COMMD5	FALSE	-0.0326215	0.950657	0.974949	0.0110179	13.4822	13.5148	FALSE
24h_DMSO	0h_DMSO	Q86VX2	COMMD7	FALSE	-1.81154	0.35788	0.539809	0.26776	12.5915	14.403	FALSE
24h_DMSO	0h_DMSO	Q9NX08	COMMD8	FALSE	0.0798587	0.807547	0.885148	0.052984	16.1898	16.1099	FALSE
24h_DMSO	0h_DMSO	Q9P000	COMMD9	FALSE	0.472068	0.167058	0.348794	0.457431	15.3507	14.8786	FALSE
24h_DMSO	0h_DMSO	P21964	COMT	FALSE	-0.916415	0.0324885	0.133684	0.87392	13.3728	14.2892	FALSE
24h_DMSO	0h_DMSO	P53621	COPA	FALSE	-0.550343	0.00824023	0.0647992	1.18843	20.6213	21.1717	FALSE
24h_DMSO	0h_DMSO	P53618	COPB1	FALSE	-0.533556	0.0219476	0.109447	0.960797	18.6531	19.1867	FALSE
24h_DMSO	0h_DMSO	P35606	COPB2	FALSE	-0.284976	0.0977688	0.255512	0.592588	19.0154	19.3003	FALSE
24h_DMSO	0h_DMSO	O14579	COPE	FALSE	-0.109501	0.615502	0.746706	0.12685	18.2131	18.3226	FALSE
24h_DMSO	0h_DMSO	Q9Y678	COPG1	FALSE	-0.424946	0.0281919	0.12398	0.906647	18.3744	18.7994	FALSE
24h_DMSO	0h_DMSO	Q9UBF2	COPG2	FALSE	-0.728311	0.0339334	0.136734	0.864122	16.0548	16.7832	FALSE
24h_DMSO	0h_DMSO	P61201	COPS2	FALSE	0.213917	0.105216	0.266502	0.5743	17.7364	17.5225	FALSE
24h_DMSO	0h_DMSO	Q9UNS2	COPS3	FALSE	-0.204702	0.413984	0.58609	0.232036	16.494	16.6987	FALSE
24h_DMSO	0h_DMSO	Q9BT78	COPS4	FALSE	0.331619	0.0391935	0.147773	0.830404	17.8545	17.5229	TRUE
24h_DMSO	0h_DMSO	Q92905	COPS5	FALSE	-0.00956787	0.954712	0.976998	0.0101064	18.4365	18.4461	FALSE
24h_DMSO	0h_DMSO	Q7L5N1	COPS6	FALSE	-0.220175	0.145641	0.321398	0.492956	17.9927	18.2128	TRUE
24h_DMSO	0h_DMSO	Q9UBW8	COPS7A	FALSE	-0.526748	0.0499989	0.171034	0.766918	13.6988	14.2255	FALSE
24h_DMSO	0h_DMSO	Q9H9Q2	COPS7B	FALSE	-0.0113024	0.947548	0.973604	0.0116176	16.9535	16.9648	FALSE
24h_DMSO	0h_DMSO	Q99627	COPS8	FALSE	0.447128	0.11209	0.275297	0.560199	18.71	18.2628	FALSE
24h_DMSO	0h_DMSO	Q8WXC6	COPS9	FALSE	1.24107	0.172082	0.354049	0.450936	9.55335	8.31228	FALSE
24h_DMSO	0h_DMSO	P61923	COPZ1	FALSE	-0.0456888	0.593865	0.731264	0.135926	18.7516	18.7973	FALSE
24h_DMSO	0h_DMSO	Q5HYK3	COQ5	FALSE	-0.255955	0.852302	0.912201	0.0399096	10.0864	10.3424	FALSE
24h_DMSO	0h_DMSO	Q8NI60	COQ8A	FALSE	-1.88416	0.0150463	0.0885137	1.05299	11.2892	13.1733	FALSE
24h_DMSO	0h_DMSO	P31146	CORO1A	FALSE	0.475665	0.000274946	0.0177517	1.75076	21.9399	21.4643	FALSE
24h_DMSO	0h_DMSO	Q9BR76	CORO1B	FALSE	0.768208	0.00316573	0.0428241	1.36831	17.724	16.9557	FALSE
24h_DMSO	0h_DMSO	Q9ULV4	CORO1C	FALSE	0.255718	0.143149	0.317861	0.497762	20.3806	20.1249	FALSE
24h_DMSO	0h_DMSO	P57737	CORO7	FALSE	-0.077818	0.536253	0.685887	0.163747	17.8405	17.9183	TRUE
24h_DMSO	0h_DMSO	Q14019	COTL1	TRUE	2.52509	1.31e-05	0.00873012	2.05898	18.6395	16.1144	FALSE
24h_DMSO	0h_DMSO	Q96I36	COX14	FALSE	-4.97231	0.106962	0.268668	0.570783	10.7295	15.7018	FALSE
24h_DMSO	0h_DMSO	Q7KZN9	COX15	FALSE	2.78296	0.147475	0.324014	0.489436	10.1033	7.32032	FALSE
24h_DMSO	0h_DMSO	Q14061	COX17	FALSE	-0.196069	0.807962	0.885191	0.0529632	12.7488	12.9449	FALSE
24h_DMSO	0h_DMSO	Q49B96	COX19	FALSE	0.642647	0.180515	0.364733	0.438026	14.9331	14.2904	FALSE
24h_DMSO	0h_DMSO	Q5RI15	COX20	FALSE	2.60116	0.269393	0.462622	0.334774	10.2063	7.60511	FALSE
24h_DMSO	0h_DMSO	P13073	COX4I1	FALSE	0.503528	0.0220712	0.109708	0.959761	20.1997	19.6961	FALSE
24h_DMSO	0h_DMSO	P20674	COX5A	FALSE	0.938552	0.00414041	0.0480358	1.31843	21.5113	20.5727	FALSE
24h_DMSO	0h_DMSO	P10606	COX5B	FALSE	0.600972	0.0312783	0.131035	0.882611	20.1403	19.5393	FALSE
24h_DMSO	0h_DMSO	P12074	COX6A1	FALSE	1.35665	0.059874	0.191159	0.718605	13.8136	12.457	FALSE
24h_DMSO	0h_DMSO	P14854	COX6B1	FALSE	1.16956	0.00470672	0.0502979	1.29845	18.4899	17.3204	FALSE
24h_DMSO	0h_DMSO	P09669	COX6C	FALSE	1.10495	0.00851256	0.0657559	1.18207	19.6729	18.5679	FALSE
24h_DMSO	0h_DMSO	P14406	COX7A2	FALSE	-0.053845	0.811763	0.887281	0.0519386	18.7633	18.8172	FALSE
24h_DMSO	0h_DMSO	O14548	COX7A2L	FALSE	-0.0334428	0.870015	0.923383	0.0346182	15.5363	15.5697	FALSE
24h_DMSO	0h_DMSO	P15954	COX7C	FALSE	1.00617	0.122454	0.289711	0.538034	17.7804	16.7743	FALSE
24h_DMSO	0h_DMSO	O00483	COXFA4	FALSE	0.327329	0.145098	0.320902	0.493627	18.2321	17.9048	FALSE
24h_DMSO	0h_DMSO	Q9UI42	CPA4	FALSE	1.66888	0.227839	0.420244	0.376498	9.20426	7.53538	FALSE
24h_DMSO	0h_DMSO	O75976	CPD	FALSE	0.48714	0.250356	0.443858	0.352756	10.0031	9.51595	FALSE
24h_DMSO	0h_DMSO	Q99829	CPNE1	FALSE	-0.250525	0.0657033	0.200827	0.697177	18.5408	18.7914	TRUE
24h_DMSO	0h_DMSO	Q96FN4	CPNE2	FALSE	0.207199	0.388845	0.564967	0.247977	13.7978	13.5906	FALSE
24h_DMSO	0h_DMSO	O75131	CPNE3	FALSE	-0.349759	0.0557598	0.183428	0.736533	19.4036	19.7534	TRUE
24h_DMSO	0h_DMSO	Q9UBL6	CPNE7	FALSE	-0.0781392	0.890679	0.937449	0.0280522	13.5812	13.6593	FALSE
24h_DMSO	0h_DMSO	P36551	CPOX	FALSE	0.607419	0.0585335	0.188996	0.723548	17.5756	16.9682	FALSE
24h_DMSO	0h_DMSO	Q9BRF8	CPPED1	FALSE	1.53607	0.0280453	0.123939	0.906792	14.2049	12.6688	FALSE
24h_DMSO	0h_DMSO	Q10570	CPSF1	FALSE	-0.702415	0.0324413	0.133684	0.87392	16.3977	17.1001	TRUE
24h_DMSO	0h_DMSO	Q9P2I0	CPSF2	FALSE	-0.436414	0.00885729	0.0662829	1.1786	15.9742	16.4106	TRUE
24h_DMSO	0h_DMSO	Q9UKF6	CPSF3	FALSE	-0.630708	0.00439658	0.0496771	1.30384	16.9727	17.6034	TRUE
24h_DMSO	0h_DMSO	O95639	CPSF4	FALSE	-1.53072	0.235769	0.4291	0.367442	12.4673	13.998	FALSE
24h_DMSO	0h_DMSO	Q16630	CPSF6	FALSE	0.120265	0.373965	0.55359	0.256812	19.1054	18.9852	TRUE
24h_DMSO	0h_DMSO	Q8N684	CPSF7	FALSE	-0.470094	0.00312362	0.0428241	1.36831	17.7587	18.2288	TRUE
24h_DMSO	0h_DMSO	P50416	CPT1A	FALSE	-0.265472	0.440168	0.609007	0.215378	13.0206	13.2861	FALSE
24h_DMSO	0h_DMSO	P23786	CPT2	FALSE	-1.2187	0.468862	0.631757	0.19945	13.5867	14.8054	FALSE
24h_DMSO	0h_DMSO	Q9BSW2	CRACR2A	FALSE	-1.3328	0.251866	0.444591	0.352039	11.9664	13.2992	FALSE
24h_DMSO	0h_DMSO	P43155	CRAT	FALSE	-0.0253929	0.968865	0.984937	0.00659164	13.2655	13.2908	FALSE
24h_DMSO	0h_DMSO	O75575	CRCP	FALSE	0.481173	0.389564	0.565058	0.247907	14.6869	14.2057	FALSE
24h_DMSO	0h_DMSO	P16220	CREB1	FALSE	0.722659	0.00534375	0.0528329	1.2771	18.2262	17.5035	TRUE
24h_DMSO	0h_DMSO	Q92793	CREBBP	FALSE	0.184207	0.439354	0.608702	0.215595	15.8941	15.7099	TRUE
24h_DMSO	0h_DMSO	P50238	CRIP1	FALSE	0.489656	0.0100235	0.0708589	1.14961	16.7577	16.268	FALSE
24h_DMSO	0h_DMSO	Q9P021	CRIPT	FALSE	0.401653	0.180551	0.364733	0.438026	15.6763	15.2746	FALSE
24h_DMSO	0h_DMSO	P46108	CRK	FALSE	0.651724	0.079862	0.226199	0.645509	13.5538	12.9021	FALSE
24h_DMSO	0h_DMSO	P46109	CRKL	FALSE	0.516068	0.0158829	0.0915462	1.03836	18.4539	17.9378	TRUE
24h_DMSO	0h_DMSO	Q8IUI8	CRLF3	FALSE	0.155306	0.696625	0.806649	0.0933152	14.7037	14.5484	FALSE
24h_DMSO	0h_DMSO	Q14194	CRMP1	FALSE	-0.439678	0.00982519	0.0701697	1.15385	20.4095	20.8492	FALSE
24h_DMSO	0h_DMSO	Q9BZJ0	CRNKL1	FALSE	-0.652401	0.0583233	0.188767	0.724075	14.4466	15.099	TRUE
24h_DMSO	0h_DMSO	Q5TZA2	CROCC	FALSE	-4.91181	0.187272	0.372617	0.428737	9.62949	14.5413	FALSE
24h_DMSO	0h_DMSO	O75718	CRTAP	FALSE	0.258661	0.501783	0.658749	0.18128	14.8973	14.6387	FALSE
24h_DMSO	0h_DMSO	Q6UUV9	CRTC1	FALSE	1.3854	0.396602	0.571188	0.243221	9.00326	7.61785	FALSE
24h_DMSO	0h_DMSO	Q53ET0	CRTC2	FALSE	0.289929	0.839043	0.903717	0.0439676	11.4381	11.1481	FALSE
24h_DMSO	0h_DMSO	Q08257	CRYZ	FALSE	0.339376	0.137422	0.309698	0.509062	16.6593	16.32	FALSE
24h_DMSO	0h_DMSO	O95825	CRYZL1	FALSE	0.543078	0.533262	0.682604	0.165831	11.8536	11.3105	FALSE
24h_DMSO	0h_DMSO	O75390	CS	FALSE	0.557714	0.0375132	0.143903	0.84193	20.7101	20.1524	FALSE
24h_DMSO	0h_DMSO	O75534	CSDE1	FALSE	-0.581671	0.000104688	0.0117442	1.93018	18.9479	19.5296	FALSE
24h_DMSO	0h_DMSO	P55060	CSE1L	FALSE	-0.0195491	0.821274	0.892969	0.0491638	20.0352	20.0547	TRUE
24h_DMSO	0h_DMSO	P41240	CSK	FALSE	-0.319414	0.0208771	0.106609	0.972207	16.8797	17.1991	FALSE
24h_DMSO	0h_DMSO	P48729	CSNK1A1	FALSE	-0.161802	0.270936	0.463627	0.333832	18.5001	18.6619	TRUE
24h_DMSO	0h_DMSO	P48730	CSNK1D	FALSE	-0.823031	0.364125	0.544981	0.263619	12.6772	13.5003	TRUE
24h_DMSO	0h_DMSO	P49674	CSNK1E	FALSE	-0.619365	0.173035	0.355152	0.449585	14.6086	15.228	FALSE
24h_DMSO	0h_DMSO	Q9Y6M4	CSNK1G3	FALSE	0.704099	0.51663	0.670479	0.173615	11.9453	11.2412	FALSE
24h_DMSO	0h_DMSO	P68400	CSNK2A1	FALSE	-0.417946	0.0157614	0.091094	1.04051	17.3515	17.7694	TRUE
24h_DMSO	0h_DMSO	P19784	CSNK2A2	FALSE	-0.133082	0.72302	0.825721	0.0831668	15.4443	15.5774	TRUE
24h_DMSO	0h_DMSO	P67870	CSNK2B	FALSE	0.266185	0.247713	0.441938	0.354639	17.1451	16.8789	TRUE
24h_DMSO	0h_DMSO	P21291	CSRP1	FALSE	-0.591398	0.0287048	0.124284	0.905584	16.6111	17.2025	FALSE
24h_DMSO	0h_DMSO	Q16527	CSRP2	TRUE	-5.18016	0.000512635	0.0224233	1.6493	9.95903	15.1392	FALSE
24h_DMSO	0h_DMSO	O76096	CST7	FALSE	4.09196	0.0414991	0.153476	0.81396	15.484	11.392	FALSE
24h_DMSO	0h_DMSO	P01040	CSTA	FALSE	-2.13702	0.477056	0.638269	0.194996	12.0544	14.1914	FALSE
24h_DMSO	0h_DMSO	P04080	CSTB	FALSE	1.44421	0.00730328	0.0616315	1.2102	19.5915	18.1473	FALSE
24h_DMSO	0h_DMSO	Q05048	CSTF1	FALSE	-0.492127	0.0468576	0.165283	0.781772	16.6634	17.1555	TRUE
24h_DMSO	0h_DMSO	P33240	CSTF2	FALSE	0.846976	0.00773512	0.0635947	1.19658	19.2478	18.4009	FALSE
24h_DMSO	0h_DMSO	Q9H0L4	CSTF2T	FALSE	0.585625	0.00354999	0.0453271	1.34364	18.578	17.9924	FALSE
24h_DMSO	0h_DMSO	Q12996	CSTF3	FALSE	-0.451169	0.00249862	0.0385952	1.41347	15.846	16.2972	TRUE
24h_DMSO	0h_DMSO	Q13363	CTBP1	FALSE	-0.382819	0.176985	0.359949	0.443759	16.6662	17.0491	TRUE
24h_DMSO	0h_DMSO	P56545	CTBP2	FALSE	-0.336277	0.0633184	0.19716	0.70518	18.6988	19.0351	TRUE
24h_DMSO	0h_DMSO	P49711	CTCF	FALSE	-0.127803	0.832463	0.899359	0.0460669	12.8998	13.0276	TRUE
24h_DMSO	0h_DMSO	O95476	CTDNEP1	FALSE	-2.2699	0.0800286	0.226421	0.645084	8.72411	10.994	FALSE
24h_DMSO	0h_DMSO	Q9Y5B0	CTDP1	FALSE	0.333641	0.120598	0.286721	0.54254	15.4489	15.1152	FALSE
24h_DMSO	0h_DMSO	Q05D32	CTDSPL2	FALSE	-0.171229	0.548468	0.696054	0.157357	16.2452	16.4164	FALSE
24h_DMSO	0h_DMSO	P35221	CTNNA1	FALSE	0.369993	0.0349013	0.138859	0.857425	17.6328	17.2628	FALSE
24h_DMSO	0h_DMSO	P26232	CTNNA2	FALSE	3.30977	0.301169	0.492079	0.307965	11.5728	8.26305	FALSE
24h_DMSO	0h_DMSO	Q8WYA6	CTNNBL1	FALSE	-0.012876	0.962158	0.981173	0.00825452	17.4032	17.4161	TRUE
24h_DMSO	0h_DMSO	P17812	CTPS1	FALSE	-0.629349	0.0296803	0.127423	0.894752	17.9375	18.5668	FALSE
24h_DMSO	0h_DMSO	Q9NRF8	CTPS2	FALSE	-0.868851	0.0469912	0.165538	0.781101	11.447	12.3158	FALSE
24h_DMSO	0h_DMSO	Q6PD62	CTR9	FALSE	-0.412317	0.114953	0.279225	0.554046	15.6473	16.0597	TRUE
24h_DMSO	0h_DMSO	P10619	CTSA	FALSE	1.15656	0.0437451	0.157902	0.801612	15.6823	14.5257	FALSE
24h_DMSO	0h_DMSO	P07858	CTSB	FALSE	5.46904	0.0395374	0.148656	0.827817	17.4552	11.9861	FALSE
24h_DMSO	0h_DMSO	P53634	CTSC	FALSE	0.265798	0.589342	0.727307	0.138282	16.3715	16.1057	FALSE
24h_DMSO	0h_DMSO	Q9P2B4	CTTNBP2NL	FALSE	2.19478	0.191544	0.37834	0.422118	11.715	9.52021	FALSE
24h_DMSO	0h_DMSO	Q7Z7A3	CTU1	FALSE	-4.198	0.0970166	0.254587	0.594163	6.04746	10.2455	FALSE
24h_DMSO	0h_DMSO	Q2VPK5	CTU2	FALSE	-0.466244	0.354098	0.536945	0.27007	12.8254	13.2916	FALSE
24h_DMSO	0h_DMSO	Q9H467	CUEDC2	FALSE	0.0510642	0.889079	0.936618	0.0284373	14.8755	14.8245	FALSE
24h_DMSO	0h_DMSO	Q13616	CUL1	FALSE	-0.360626	0.10124	0.261227	0.582982	17.8225	18.1831	TRUE
24h_DMSO	0h_DMSO	Q13617	CUL2	FALSE	-0.209392	0.315611	0.506403	0.295504	16.4998	16.7092	TRUE
24h_DMSO	0h_DMSO	Q13618	CUL3	FALSE	-0.235714	0.205931	0.39565	0.402689	16.7585	16.9942	TRUE
24h_DMSO	0h_DMSO	Q13619	CUL4A	FALSE	-0.12586	0.386734	0.563503	0.249104	16.8121	16.9379	TRUE
24h_DMSO	0h_DMSO	Q13620	CUL4B	FALSE	-0.301634	0.0178287	0.0969837	1.0133	17.6534	17.9551	FALSE
24h_DMSO	0h_DMSO	Q93034	CUL5	FALSE	-0.333442	0.387654	0.564144	0.24861	15.4559	15.7894	FALSE
24h_DMSO	0h_DMSO	Q96C57	CUSTOS	FALSE	-0.481105	0.263958	0.456682	0.340386	13.7282	14.2093	FALSE
24h_DMSO	0h_DMSO	O60888	CUTA	FALSE	0.100991	0.855925	0.914314	0.0389045	15.9918	15.8908	FALSE
24h_DMSO	0h_DMSO	Q9NTM9	CUTC	FALSE	-0.193961	0.669381	0.785681	0.104753	13.1425	13.3364	TRUE
24h_DMSO	0h_DMSO	Q13948	CUX1	FALSE	0.648619	0.0317215	0.131901	0.879751	14.7936	14.145	FALSE
24h_DMSO	0h_DMSO	P39880	CUX1	FALSE	0.329911	0.0636145	0.197402	0.704649	15.4362	15.1063	TRUE
24h_DMSO	0h_DMSO	Q9P013	CWC15	FALSE	-0.0264253	0.833928	0.900117	0.0457011	16.951	16.9774	FALSE
24h_DMSO	0h_DMSO	Q9HCG8	CWC22	FALSE	-0.679217	0.0809403	0.227698	0.642641	14.7037	15.3829	TRUE
24h_DMSO	0h_DMSO	Q9NXE8	CWC25	FALSE	-2.11525	0.0285127	0.124284	0.905584	10.9238	13.039	FALSE
24h_DMSO	0h_DMSO	Q6UX04	CWC27	FALSE	-0.709598	0.171854	0.354031	0.450958	14.5599	15.2694	TRUE
24h_DMSO	0h_DMSO	Q69YN2	CWF19L1	FALSE	-0.602623	0.0609265	0.19338	0.713589	15.2919	15.8945	TRUE
24h_DMSO	0h_DMSO	Q2TBE0	CWF19L2	FALSE	-0.625386	0.823781	0.894438	0.0484495	10.9747	11.6001	FALSE
24h_DMSO	0h_DMSO	P61073	CXCR4	FALSE	-1.68787	0.180817	0.364799	0.437946	8.23757	9.92544	FALSE
24h_DMSO	0h_DMSO	Q8TB03	CXorf38	FALSE	-0.345689	0.610533	0.743174	0.12891	12.9047	13.2504	FALSE
24h_DMSO	0h_DMSO	Q9P0U4	CXXC1	FALSE	-0.451126	0.209367	0.399843	0.398111	11.2573	11.7084	FALSE
24h_DMSO	0h_DMSO	O43169	CYB5B	FALSE	0.998256	0.130424	0.300058	0.522795	15.6848	14.6866	FALSE
24h_DMSO	0h_DMSO	Q9UHQ9	CYB5R1	FALSE	0.557705	0.157474	0.336248	0.47334	15.3153	14.7576	FALSE
24h_DMSO	0h_DMSO	P00387	CYB5R3	FALSE	-0.176968	0.721537	0.824918	0.083589	14.923	15.0999	FALSE
24h_DMSO	0h_DMSO	Q9BQA9	CYBC1	TRUE	-4.24305	0.00166557	0.0336718	1.47273	9.59314	13.8362	FALSE
24h_DMSO	0h_DMSO	P08574	CYC1	FALSE	0.152562	0.362883	0.544476	0.264021	18.6067	18.4541	FALSE
24h_DMSO	0h_DMSO	Q7L576	CYFIP1	FALSE	-1.27575	0.00739038	0.0618365	1.20875	15.4621	16.7378	FALSE
24h_DMSO	0h_DMSO	Q96F07	CYFIP2	TRUE	-1.22951	8.28e-05	0.010919	1.96182	17.065	18.2945	FALSE
24h_DMSO	0h_DMSO	Q16850	CYP51A1	FALSE	-0.34592	0.321063	0.510272	0.292198	15.3808	15.7267	FALSE
24h_DMSO	0h_DMSO	Q9H0Q0	CYRIA	FALSE	1.8608	0.0747077	0.218198	0.66115	14.2437	12.3829	FALSE
24h_DMSO	0h_DMSO	Q9NUQ9	CYRIB	FALSE	0.786659	0.00452329	0.0496924	1.30371	18.3316	17.545	TRUE
24h_DMSO	0h_DMSO	Q15438	CYTH1	TRUE	1.76159	0.000852834	0.0260112	1.58484	15.8666	14.105	FALSE
24h_DMSO	0h_DMSO	Q9NWV4	CZIB	FALSE	-0.174449	0.272389	0.464915	0.332626	17.6021	17.7766	TRUE
24h_DMSO	0h_DMSO	P98082	DAB2	FALSE	1.18159	0.5882	0.726931	0.138507	11.7425	10.5609	FALSE
24h_DMSO	0h_DMSO	Q5VWQ8	DAB2IP	FALSE	-1.44573	0.345145	0.528995	0.276549	7.81339	9.25912	FALSE
24h_DMSO	0h_DMSO	P61803	DAD1	FALSE	-0.156785	0.241549	0.434787	0.361723	18.172	18.3287	FALSE
24h_DMSO	0h_DMSO	Q14118	DAG1	FALSE	-2.63485	0.275688	0.468384	0.329398	10.1683	12.8032	FALSE
24h_DMSO	0h_DMSO	Q8NCG7	DAGLB	FALSE	-0.295566	0.625246	0.753668	0.12282	11.6785	11.9741	FALSE
24h_DMSO	0h_DMSO	P51398	DAP3	FALSE	0.0815309	0.450878	0.617194	0.209578	17.2109	17.1294	FALSE
24h_DMSO	0h_DMSO	O43293	DAPK3	FALSE	1.93042	0.0536372	0.179159	0.746762	9.4915	7.56107	FALSE
24h_DMSO	0h_DMSO	P14868	DARS1	FALSE	-0.648715	0.0128025	0.080097	1.09638	19.0335	19.6822	FALSE
24h_DMSO	0h_DMSO	Q6PI48	DARS2	FALSE	-0.476695	0.00942768	0.068815	1.16232	15.3171	15.7938	FALSE
24h_DMSO	0h_DMSO	Q9UER7	DAXX	FALSE	-0.16862	0.578943	0.719925	0.142713	14.0309	14.1995	TRUE
24h_DMSO	0h_DMSO	Q96EP5	DAZAP1	FALSE	0.279925	0.34875	0.532138	0.273976	17.1635	16.8836	FALSE
24h_DMSO	0h_DMSO	P07108	DBI	TRUE	1.65434	0.000563409	0.0234811	1.62928	20.0688	18.4145	FALSE
24h_DMSO	0h_DMSO	Q16643	DBN1	FALSE	0.117299	0.369492	0.549672	0.259896	19.9727	19.8554	FALSE
24h_DMSO	0h_DMSO	Q9UJU6	DBNL	FALSE	0.325802	0.0772048	0.222239	0.65318	19.9506	19.6248	FALSE
24h_DMSO	0h_DMSO	Q9UK59	DBR1	FALSE	0.431187	0.0983937	0.256173	0.591466	17.4884	17.0572	FALSE
24h_DMSO	0h_DMSO	P11182	DBT	FALSE	-0.226155	0.397147	0.57121	0.243204	13.2881	13.5142	FALSE
24h_DMSO	0h_DMSO	Q9Y4B6	DCAF1	FALSE	-0.707843	0.108758	0.271092	0.566884	14.8487	15.5565	TRUE
24h_DMSO	0h_DMSO	Q8TEB1	DCAF11	FALSE	-1.50895	0.483008	0.642666	0.192014	6.93326	8.44221	FALSE
24h_DMSO	0h_DMSO	Q5T6F0	DCAF12	FALSE	-2.24066	0.19207	0.378865	0.421516	10.0168	12.2575	FALSE
24h_DMSO	0h_DMSO	Q9NV06	DCAF13	FALSE	-3.52056	0.205356	0.39565	0.402689	12.5902	16.1108	FALSE
24h_DMSO	0h_DMSO	Q9NXF7	DCAF16	FALSE	-0.363835	0.160335	0.339866	0.468692	16.3148	16.6786	FALSE
24h_DMSO	0h_DMSO	Q96JK2	DCAF5	FALSE	0.94192	0.0424893	0.155756	0.807556	10.8211	9.87914	FALSE
24h_DMSO	0h_DMSO	P61962	DCAF7	FALSE	-0.900953	0.000908857	0.0265526	1.57589	14	14.901	TRUE
24h_DMSO	0h_DMSO	Q5TAQ9	DCAF8	FALSE	-2.87281	0.335417	0.522903	0.281579	10.7275	13.6003	FALSE
24h_DMSO	0h_DMSO	Q8WVC6	DCAKD	FALSE	-0.76077	0.106416	0.267919	0.571996	14.7184	15.4792	FALSE
24h_DMSO	0h_DMSO	P81605	DCD	FALSE	-0.0141073	0.981534	0.990492	0.00414884	18.9372	18.9513	FALSE
24h_DMSO	0h_DMSO	P27707	DCK	FALSE	0.363468	0.0677217	0.204967	0.688316	17.3611	16.9977	FALSE
24h_DMSO	0h_DMSO	Q8N568	DCLK2	FALSE	0.286553	0.54857	0.696054	0.157357	8.77365	8.4871	FALSE
24h_DMSO	0h_DMSO	Q9NPI6	DCP1A	FALSE	-0.0437619	0.851172	0.911753	0.0401227	17.5745	17.6183	FALSE
24h_DMSO	0h_DMSO	Q8IZD4	DCP1B	FALSE	-1.03004	0.382339	0.559869	0.251914	12.8876	13.9176	FALSE
24h_DMSO	0h_DMSO	Q96C86	DCPS	FALSE	0.502253	0.0174003	0.0959158	1.01811	15.9054	15.4032	FALSE
24h_DMSO	0h_DMSO	P32321	DCTD	FALSE	-0.261693	0.116733	0.281667	0.550264	15.5509	15.8126	FALSE
24h_DMSO	0h_DMSO	Q14203	DCTN1	FALSE	0.166775	0.26727	0.460332	0.336929	17.4006	17.2338	FALSE
24h_DMSO	0h_DMSO	Q13561	DCTN2	FALSE	0.479133	0.0306507	0.130044	0.885911	18.9132	18.434	FALSE
24h_DMSO	0h_DMSO	O75935	DCTN3	FALSE	0.688613	0.00231848	0.0376752	1.42394	17.8804	17.1918	FALSE
24h_DMSO	0h_DMSO	Q9UJW0	DCTN4	FALSE	-0.537423	0.0512303	0.173804	0.759939	15.0274	15.5649	FALSE
24h_DMSO	0h_DMSO	Q9BTE1	DCTN5	FALSE	-0.0936201	0.767902	0.85695	0.0670443	15.6122	15.7058	FALSE
24h_DMSO	0h_DMSO	O00399	DCTN6	FALSE	-0.334222	0.586363	0.726318	0.138873	11.7418	12.0761	FALSE
24h_DMSO	0h_DMSO	Q9H773	DCTPP1	FALSE	-0.0536632	0.779936	0.867217	0.0618722	17.1871	17.2407	FALSE
24h_DMSO	0h_DMSO	Q96GG9	DCUN1D1	FALSE	0.569735	0.175914	0.358985	0.444924	15.9325	15.3628	FALSE
24h_DMSO	0h_DMSO	Q9BTE7	DCUN1D5	FALSE	-0.11595	0.566026	0.710384	0.148507	14.8443	14.9603	TRUE
24h_DMSO	0h_DMSO	Q7Z4W1	DCXR	FALSE	-0.274202	0.188177	0.373595	0.427599	15.9157	16.1899	FALSE
24h_DMSO	0h_DMSO	Q9BW61	DDA1	FALSE	-1.79701	0.209541	0.400034	0.397903	12.3436	14.1406	FALSE
24h_DMSO	0h_DMSO	O95865	DDAH2	FALSE	0.28188	0.214827	0.406685	0.390741	16.4574	16.1755	FALSE
24h_DMSO	0h_DMSO	Q16531	DDB1	FALSE	0.145449	0.290978	0.482436	0.316561	19.7694	19.624	TRUE
24h_DMSO	0h_DMSO	Q92466	DDB2	FALSE	0.76687	0.0224577	0.110514	0.956583	16.8089	16.042	FALSE
24h_DMSO	0h_DMSO	O94830	DDHD2	FALSE	-0.834426	0.0195414	0.102493	0.989305	13.5075	14.3419	FALSE
24h_DMSO	0h_DMSO	Q5TDH0	DDI2	FALSE	0.358733	0.00765331	0.0632098	1.19922	17.9535	17.5948	TRUE
24h_DMSO	0h_DMSO	P39656	DDOST	FALSE	-0.133759	0.364721	0.545571	0.263149	20.0523	20.1861	FALSE
24h_DMSO	0h_DMSO	Q96HY6	DDRGK1	FALSE	0.162634	0.163687	0.343775	0.463726	15.8059	15.6433	FALSE
24h_DMSO	0h_DMSO	P30046	DDT	FALSE	1.1977	0.0386716	0.146417	0.834408	16.534	15.3363	FALSE
24h_DMSO	0h_DMSO	Q92499	DDX1	FALSE	-0.579138	0.00301756	0.0425144	1.37146	18.8093	19.3884	TRUE
24h_DMSO	0h_DMSO	Q13206	DDX10	FALSE	-1.10782	0.111868	0.275001	0.560666	11.5406	12.6484	FALSE
24h_DMSO	0h_DMSO	Q92841	DDX17	FALSE	-0.182262	0.0460204	0.163122	0.787487	20.0425	20.2248	FALSE
24h_DMSO	0h_DMSO	Q9NVP1	DDX18	FALSE	-0.935609	0.0185942	0.0998435	1.00068	16.2221	17.1577	FALSE
24h_DMSO	0h_DMSO	Q9NUU7	DDX19A	FALSE	-0.524831	0.0333006	0.135148	0.86919	17.626	18.1508	FALSE
24h_DMSO	0h_DMSO	Q9UHI6	DDX20	FALSE	-0.967183	0.00318879	0.0428241	1.36831	16.4536	17.4208	FALSE
24h_DMSO	0h_DMSO	Q9NR30	DDX21	FALSE	-0.680297	0.049234	0.16935	0.771214	18.8115	19.4918	FALSE
24h_DMSO	0h_DMSO	Q9BUQ8	DDX23	FALSE	-0.443018	0.00639821	0.0578735	1.23752	17.4311	17.8741	TRUE
24h_DMSO	0h_DMSO	Q9GZR7	DDX24	FALSE	-0.848468	0.00199412	0.0356959	1.44738	14.729	15.5775	FALSE
24h_DMSO	0h_DMSO	Q96GQ7	DDX27	FALSE	-0.806865	0.102045	0.262101	0.581531	15.0617	15.8686	FALSE
24h_DMSO	0h_DMSO	Q9NUL7	DDX28	FALSE	-0.791781	0.00878691	0.0662505	1.17881	13.4246	14.2164	FALSE
24h_DMSO	0h_DMSO	Q9H8H2	DDX31	FALSE	-0.540617	0.0601202	0.191706	0.717363	11.7268	12.2674	FALSE
24h_DMSO	0h_DMSO	O00148	DDX39A	FALSE	0.0860934	0.427579	0.597992	0.223304	19.9478	19.8617	FALSE
24h_DMSO	0h_DMSO	Q13838	DDX39B	FALSE	0.0357456	0.667977	0.784714	0.105289	22.6338	22.598	FALSE
24h_DMSO	0h_DMSO	O00571	DDX3X	FALSE	-0.457288	0.0205199	0.105984	0.974761	19.208	19.6653	FALSE
24h_DMSO	0h_DMSO	Q9UJV9	DDX41	FALSE	-0.257573	0.265981	0.45909	0.338102	15.967	16.2246	TRUE
24h_DMSO	0h_DMSO	Q86XP3	DDX42	FALSE	-0.401758	0.00679427	0.0597517	1.22365	17.3258	17.7276	TRUE
24h_DMSO	0h_DMSO	Q7L014	DDX46	FALSE	-0.223978	0.18804	0.373595	0.427599	19.0035	19.2275	TRUE
24h_DMSO	0h_DMSO	Q9H0S4	DDX47	FALSE	-0.850747	0.032363	0.133626	0.874109	19.3981	20.2488	FALSE
24h_DMSO	0h_DMSO	Q9Y6V7	DDX49	FALSE	-4.558	0.057798	0.187403	0.727225	8.97733	13.5353	FALSE
24h_DMSO	0h_DMSO	P17844	DDX5	FALSE	-0.470018	0.00195989	0.0353955	1.45105	21.9092	22.3792	FALSE
24h_DMSO	0h_DMSO	Q9BQ39	DDX50	FALSE	-0.636044	0.263995	0.456682	0.340386	14.7259	15.362	FALSE
24h_DMSO	0h_DMSO	Q8N8A6	DDX51	FALSE	-1.53753	0.0169153	0.0949712	1.02241	12.4859	14.0234	FALSE
24h_DMSO	0h_DMSO	Q9Y2R4	DDX52	FALSE	-0.457438	0.448102	0.614481	0.211492	13.7127	14.1702	FALSE
24h_DMSO	0h_DMSO	Q8TDD1	DDX54	TRUE	-1.3305	0.0045523	0.0496924	1.30371	14.9037	16.2342	FALSE
24h_DMSO	0h_DMSO	Q8NHQ9	DDX55	FALSE	-0.344214	0.351928	0.535207	0.271478	13.6437	13.9879	FALSE
24h_DMSO	0h_DMSO	Q9NY93	DDX56	FALSE	-0.894331	0.085224	0.233951	0.630875	13.2218	14.1161	FALSE
24h_DMSO	0h_DMSO	P26196	DDX6	FALSE	-0.5231	0.00340221	0.0442008	1.35457	18.7575	19.2806	FALSE
24h_DMSO	0h_DMSO	Q16698	DECR1	FALSE	0.388669	0.054295	0.180312	0.743975	20.2348	19.8461	FALSE
24h_DMSO	0h_DMSO	Q9NUI1	DECR2	FALSE	-0.718623	0.177661	0.360901	0.442612	10.5708	11.2894	FALSE
24h_DMSO	0h_DMSO	Q9H4E7	DEF6	FALSE	-0.415687	0.0902826	0.241988	0.616206	14.075	14.4907	FALSE
24h_DMSO	0h_DMSO	P35659	DEK	FALSE	0.632956	0.000108381	0.0117442	1.93018	21.0119	20.379	FALSE
24h_DMSO	0h_DMSO	O75064	DENND4B	FALSE	-1.04052	0.410933	0.583601	0.233884	11.1212	12.1617	FALSE
24h_DMSO	0h_DMSO	Q5VZ89	DENND4C	FALSE	0.353266	0.369106	0.549399	0.260112	17.5036	17.1504	FALSE
24h_DMSO	0h_DMSO	O43583	DENR	FALSE	0.397158	0.162921	0.343485	0.464092	16.7582	16.361	FALSE
24h_DMSO	0h_DMSO	Q9Y315	DERA	FALSE	-0.544405	0.0356109	0.14028	0.853003	16.7809	17.3253	FALSE
24h_DMSO	0h_DMSO	Q9BUN8	DERL1	FALSE	-0.764555	0.0806955	0.227358	0.643291	16.3285	17.093	FALSE
24h_DMSO	0h_DMSO	P0CG12	DERPC	FALSE	-0.428273	0.37906	0.557011	0.254136	12.4453	12.8736	FALSE
24h_DMSO	0h_DMSO	Q6ICB0	DESI1	FALSE	-0.256663	0.577904	0.719511	0.142962	14.1067	14.3633	FALSE
24h_DMSO	0h_DMSO	O00273	DFFA	FALSE	0.480181	0.21776	0.409661	0.387575	16.5625	16.0823	TRUE
24h_DMSO	0h_DMSO	Q8WYQ5	DGCR8	FALSE	0.44676	0.230918	0.423644	0.372999	14.1393	13.6925	FALSE
24h_DMSO	0h_DMSO	P23743	DGKA	FALSE	-0.370364	0.336566	0.523188	0.281342	12.0102	12.3806	FALSE
24h_DMSO	0h_DMSO	O75912	DGKI	FALSE	0.933346	0.622661	0.75209	0.12373	11.1291	10.1957	FALSE
24h_DMSO	0h_DMSO	Q13574	DGKZ	FALSE	-0.653556	0.670515	0.786842	0.104112	11.8281	12.4817	FALSE
24h_DMSO	0h_DMSO	Q7Z3D6	DGLUCY	FALSE	-2.05724	0.350289	0.533625	0.272764	13.9586	16.0158	FALSE
24h_DMSO	0h_DMSO	Q9UBM7	DHCR7	FALSE	-1.20782	0.00791311	0.0642777	1.19194	14.7589	15.9667	FALSE
24h_DMSO	0h_DMSO	P00374	DHFR	FALSE	-0.387881	0.152661	0.330134	0.48131	17.125	17.5129	TRUE
24h_DMSO	0h_DMSO	Q02127	DHODH	FALSE	0.765389	0.597948	0.734123	0.134231	9.09358	8.32819	FALSE
24h_DMSO	0h_DMSO	P49366	DHPS	FALSE	-1.99375	0.326657	0.514485	0.288627	12.3922	14.3859	FALSE
24h_DMSO	0h_DMSO	Q9BTZ2	DHRS4	FALSE	-0.0075913	0.980586	0.989904	0.00440687	15.9891	15.9967	FALSE
24h_DMSO	0h_DMSO	Q9Y394	DHRS7	FALSE	0.264029	0.366272	0.547038	0.261982	15.2273	14.9633	FALSE
24h_DMSO	0h_DMSO	O43143	DHX15	FALSE	-0.254941	0.0535396	0.17906	0.747001	19.7873	20.0422	FALSE
24h_DMSO	0h_DMSO	O60231	DHX16	FALSE	-0.470413	0.176942	0.359949	0.443759	14.5386	15.009	TRUE
24h_DMSO	0h_DMSO	Q7Z478	DHX29	FALSE	-0.753565	0.0104312	0.0718124	1.1438	15.6843	16.4378	FALSE
24h_DMSO	0h_DMSO	Q7L2E3	DHX30	FALSE	-0.970349	0.00242672	0.0384239	1.4154	16.7668	17.7371	FALSE
24h_DMSO	0h_DMSO	Q9H6R0	DHX33	FALSE	-0.964618	0.151688	0.328739	0.483149	10.4913	11.4559	FALSE
24h_DMSO	0h_DMSO	Q14147	DHX34	FALSE	-2.22468	0.203805	0.394133	0.404357	9.70429	11.929	FALSE
24h_DMSO	0h_DMSO	Q9H2U1	DHX36	FALSE	-0.888541	0.0334544	0.135367	0.868488	14.7561	15.6447	TRUE
24h_DMSO	0h_DMSO	Q8IY37	DHX37	FALSE	-1.96852	0.0190659	0.101462	0.993695	11.4356	13.4041	FALSE
24h_DMSO	0h_DMSO	Q92620	DHX38	FALSE	-0.327723	0.0367967	0.142325	0.846718	13.9642	14.2919	TRUE
24h_DMSO	0h_DMSO	Q8IX18	DHX40	FALSE	-2.10573	0.200734	0.390664	0.408196	10.1658	12.2715	TRUE
24h_DMSO	0h_DMSO	Q6P158	DHX57	TRUE	-3.6582	0.00257096	0.0390243	1.40866	9.50984	13.168	FALSE
24h_DMSO	0h_DMSO	Q14562	DHX8	FALSE	-0.384199	0.176913	0.359949	0.443759	14.8647	15.2489	FALSE
24h_DMSO	0h_DMSO	Q08211	DHX9	FALSE	-0.291591	0.0234789	0.113524	0.944913	21.2533	21.5449	FALSE
24h_DMSO	0h_DMSO	Q9NR28	DIABLO	FALSE	0.399991	0.17997	0.364243	0.438609	19.773	19.373	FALSE
24h_DMSO	0h_DMSO	O60610	DIAPH1	FALSE	0.508204	0.00557001	0.0538583	1.26875	18.5107	18.0025	FALSE
24h_DMSO	0h_DMSO	O60879	DIAPH2	FALSE	0.710553	0.0757224	0.219589	0.65839	14.786	14.0754	FALSE
24h_DMSO	0h_DMSO	Q9NSV4	DIAPH3	FALSE	0.813066	0.348866	0.532138	0.273976	10.4068	9.59371	FALSE
24h_DMSO	0h_DMSO	Q9BTC0	DIDO1	FALSE	0.115862	0.631137	0.757869	0.120406	17.3001	17.1843	FALSE
24h_DMSO	0h_DMSO	Q9UNQ2	DIMT1	FALSE	-0.587382	0.0491495	0.169289	0.771371	16.563	17.1504	FALSE
24h_DMSO	0h_DMSO	Q9P265	DIP2B	FALSE	0.352708	0.136531	0.308906	0.510173	17.9425	17.5898	FALSE
24h_DMSO	0h_DMSO	Q8NDZ4	DIPK2A	FALSE	-3.35379	0.0714531	0.212945	0.671734	8.24229	11.5961	FALSE
24h_DMSO	0h_DMSO	Q9Y2L1	DIS3	FALSE	-0.529987	0.00850986	0.0657559	1.18207	15.713	16.243	TRUE
24h_DMSO	0h_DMSO	Q8IYB7	DIS3L2	FALSE	-0.380286	0.192327	0.379057	0.421296	14.2832	14.6635	FALSE
24h_DMSO	0h_DMSO	O60832	DKC1	FALSE	-0.622799	0.00654429	0.0585098	1.23277	16.8264	17.4492	FALSE
24h_DMSO	0h_DMSO	P10515	DLAT	FALSE	0.151705	0.262217	0.455641	0.341377	19.516	19.3643	FALSE
24h_DMSO	0h_DMSO	P09622	DLD	FALSE	0.334574	0.0953494	0.251144	0.600077	18.0618	17.7273	FALSE
24h_DMSO	0h_DMSO	Q12959	DLG1	FALSE	0.0115961	0.942931	0.96978	0.0133269	16.1236	16.112	FALSE
24h_DMSO	0h_DMSO	Q92796	DLG3	FALSE	0.897522	0.000615763	0.0242088	1.61603	15.4822	14.5846	FALSE
24h_DMSO	0h_DMSO	Q9Y2H0	DLGAP4	FALSE	-1.46796	0.609212	0.742233	0.12946	9.51307	10.981	FALSE
24h_DMSO	0h_DMSO	Q15398	DLGAP5	FALSE	0.255118	0.321749	0.511101	0.291493	15.6887	15.4336	FALSE
24h_DMSO	0h_DMSO	P36957	DLST	FALSE	0.603407	0.000804454	0.0258216	1.58802	19.7241	19.1207	FALSE
24h_DMSO	0h_DMSO	Q9NPF5	DMAP1	FALSE	-0.579768	0.0674658	0.204664	0.688959	13.6432	14.2229	TRUE
24h_DMSO	0h_DMSO	P11532	DMD	FALSE	-2.59059	0.130804	0.30047	0.522199	11.4728	14.0634	FALSE
24h_DMSO	0h_DMSO	P51530	DNA2	FALSE	1.56672	0.0930884	0.246748	0.607747	9.42238	7.85566	FALSE
24h_DMSO	0h_DMSO	Q96MX6	DNAAF10	FALSE	-0.846921	0.0236141	0.113524	0.944913	15.5121	16.359	FALSE
24h_DMSO	0h_DMSO	Q86Y56	DNAAF5	FALSE	-0.567467	0.0147788	0.0877977	1.05652	16.9755	17.5429	FALSE
24h_DMSO	0h_DMSO	P31689	DNAJA1	TRUE	-1.211	0.000568862	0.0235274	1.62843	19.818	21.0289	TRUE
24h_DMSO	0h_DMSO	O60884	DNAJA2	FALSE	0.195704	0.504064	0.660589	0.180069	19.0615	18.8657	TRUE
24h_DMSO	0h_DMSO	Q96EY1	DNAJA3	FALSE	-0.778071	0.0496943	0.170407	0.768512	16.2064	16.9845	FALSE
24h_DMSO	0h_DMSO	P25685	DNAJB1	FALSE	0.023171	0.855565	0.91411	0.0390016	18.6208	18.5977	TRUE
24h_DMSO	0h_DMSO	Q9UBS4	DNAJB11	FALSE	-0.283449	0.127231	0.296234	0.528365	16.7495	17.0329	FALSE
24h_DMSO	0h_DMSO	Q9NXW2	DNAJB12	FALSE	0.0438399	0.90999	0.949703	0.0224123	13.5974	13.5535	FALSE
24h_DMSO	0h_DMSO	Q8TBM8	DNAJB14	FALSE	-1.39528	0.500929	0.658107	0.181704	9.25049	10.6458	FALSE
24h_DMSO	0h_DMSO	Q9UDY4	DNAJB4	FALSE	2.12129	0.561636	0.707581	0.150224	12.8598	10.7385	FALSE
24h_DMSO	0h_DMSO	O75190	DNAJB6	FALSE	0.201479	0.203277	0.393764	0.404765	15.2699	15.0684	TRUE
24h_DMSO	0h_DMSO	Q8IXB1	DNAJC10	FALSE	0.649848	0.116597	0.281516	0.550497	16.8428	16.1929	FALSE
24h_DMSO	0h_DMSO	Q9NVH1	DNAJC11	FALSE	-0.662302	0.00498321	0.0513625	1.28935	15.5962	16.2585	FALSE
24h_DMSO	0h_DMSO	O75165	DNAJC13	FALSE	0.166347	0.551561	0.698704	0.155707	16.0732	15.9069	FALSE
24h_DMSO	0h_DMSO	Q9NVM6	DNAJC17	FALSE	-0.267871	0.528931	0.679409	0.167869	14.0225	14.2903	TRUE
24h_DMSO	0h_DMSO	Q96DA6	DNAJC19	FALSE	0.554483	0.136898	0.309047	0.509975	14.4593	13.9048	FALSE
24h_DMSO	0h_DMSO	Q99543	DNAJC2	FALSE	-0.317988	0.0405721	0.151287	0.820199	15.7075	16.0254	FALSE
24h_DMSO	0h_DMSO	Q5F1R6	DNAJC21	FALSE	2.33108	0.0485693	0.168146	0.774313	13.1069	10.7758	FALSE
24h_DMSO	0h_DMSO	Q13217	DNAJC3	FALSE	-1.71043	0.507255	0.662939	0.178527	12.0279	13.7384	FALSE
24h_DMSO	0h_DMSO	Q9H3Z4	DNAJC5	FALSE	0.737108	0.779949	0.867217	0.0618722	13.0084	12.2713	FALSE
24h_DMSO	0h_DMSO	Q99615	DNAJC7	FALSE	0.0127271	0.795475	0.87617	0.0574115	18.3233	18.3105	TRUE
24h_DMSO	0h_DMSO	O75937	DNAJC8	FALSE	0.261538	0.0425959	0.155936	0.807055	19.5277	19.2661	TRUE
24h_DMSO	0h_DMSO	Q8WXX5	DNAJC9	FALSE	0.133797	0.218389	0.410274	0.386926	18.6129	18.4791	TRUE
24h_DMSO	0h_DMSO	Q5SXM8	DNLZ	FALSE	-0.282905	0.0448365	0.160558	0.794368	14.6326	14.9155	FALSE
24h_DMSO	0h_DMSO	O00429	DNM1L	FALSE	-0.2588	0.0243406	0.11555	0.937231	17.8685	18.1273	FALSE
24h_DMSO	0h_DMSO	P50570	DNM2	FALSE	0.332273	0.00221847	0.0370285	1.43146	18.7849	18.4526	FALSE
24h_DMSO	0h_DMSO	P26358	DNMT1	FALSE	-0.237174	0.137569	0.309788	0.508936	18.5076	18.7447	TRUE
24h_DMSO	0h_DMSO	Q9Y6K1	DNMT3A	FALSE	-0.347898	0.157325	0.336114	0.473514	13.9274	14.2753	TRUE
24h_DMSO	0h_DMSO	Q9ULA0	DNPEP	FALSE	-0.609085	0.0167011	0.094183	1.02603	17.2088	17.8179	TRUE
24h_DMSO	0h_DMSO	O43598	DNPH1	FALSE	0.834266	0.346624	0.530661	0.275182	10.9109	10.0766	FALSE
24h_DMSO	0h_DMSO	P04053	DNTT	TRUE	-2.64823	0.000926255	0.0265526	1.57589	16.3085	18.9567	FALSE
24h_DMSO	0h_DMSO	Q5QJE6	DNTTIP2	FALSE	-0.570297	0.0590098	0.189967	0.721321	14.14	14.7103	FALSE
24h_DMSO	0h_DMSO	Q96BY6	DOCK10	FALSE	-0.783535	0.0329078	0.134562	0.871079	16.3925	17.1761	FALSE
24h_DMSO	0h_DMSO	Q5JSL3	DOCK11	FALSE	-0.025315	0.935691	0.966944	0.0145988	14.9197	14.945	FALSE
24h_DMSO	0h_DMSO	Q92608	DOCK2	FALSE	-0.778706	0.000922236	0.0265526	1.57589	17.5222	18.3009	FALSE
24h_DMSO	0h_DMSO	Q96N67	DOCK7	FALSE	-1.06241	0.02776	0.123096	0.909758	13.6072	14.6696	FALSE
24h_DMSO	0h_DMSO	Q8NF50	DOCK8	FALSE	-1.25362	0.500172	0.657272	0.182255	9.97205	11.2257	FALSE
24h_DMSO	0h_DMSO	Q9BU89	DOHH	FALSE	-0.377509	0.01178	0.0767383	1.11499	17.226	17.6035	FALSE
24h_DMSO	0h_DMSO	Q7L591	DOK3	FALSE	-0.308653	0.0728252	0.215728	0.666093	16.6464	16.9551	TRUE
24h_DMSO	0h_DMSO	Q92785	DPF2	FALSE	-0.242086	0.338797	0.52418	0.280519	15.2199	15.462	TRUE
24h_DMSO	0h_DMSO	Q9BZG8	DPH1	FALSE	-0.569581	0.315948	0.506403	0.295504	10.5787	11.1482	FALSE
24h_DMSO	0h_DMSO	Q9BQC3	DPH2	FALSE	-1.62958	0.280978	0.473512	0.324669	9.51771	11.1473	FALSE
24h_DMSO	0h_DMSO	Q9H2P9	DPH5	FALSE	-1.02977	0.572725	0.715477	0.145404	9.38515	10.4149	FALSE
24h_DMSO	0h_DMSO	O60762	DPM1	FALSE	-0.307366	0.279944	0.472538	0.325563	16.1303	16.4377	FALSE
24h_DMSO	0h_DMSO	Q9P2X0	DPM3	FALSE	0.814116	0.0218698	0.10941	0.960945	13.1894	12.3753	FALSE
24h_DMSO	0h_DMSO	Q9NY33	DPP3	FALSE	-0.393052	0.124246	0.292046	0.534549	14.8907	15.2837	FALSE
24h_DMSO	0h_DMSO	Q86TI2	DPP9	FALSE	0.177395	0.672861	0.788085	0.103427	15.0363	14.8589	FALSE
24h_DMSO	0h_DMSO	Q9C005	DPY30	FALSE	0.71449	0.089597	0.241031	0.617927	19.0175	18.303	TRUE
24h_DMSO	0h_DMSO	Q16555	DPYSL2	FALSE	-0.0780173	0.613225	0.745445	0.127584	20.1998	20.2778	TRUE
24h_DMSO	0h_DMSO	O14531	DPYSL4	TRUE	-1.14527	0.00324086	0.0428241	1.36831	15.9974	17.1427	FALSE
24h_DMSO	0h_DMSO	Q01658	DR1	FALSE	0.568819	0.0226132	0.110793	0.955486	17.9288	17.36	TRUE
24h_DMSO	0h_DMSO	Q14919	DRAP1	FALSE	0.400792	0.282438	0.47479	0.323498	18.3421	17.9413	FALSE
24h_DMSO	0h_DMSO	Q9Y295	DRG1	FALSE	-0.618548	0.00171942	0.0341295	1.46687	18.5242	19.1427	FALSE
24h_DMSO	0h_DMSO	P55039	DRG2	FALSE	-0.374528	0.0275293	0.12276	0.910943	17.2969	17.6715	FALSE
24h_DMSO	0h_DMSO	Q9NRR4	DROSHA	FALSE	0.544529	0.420853	0.592601	0.227238	10.5536	10.0091	FALSE
24h_DMSO	0h_DMSO	Q08554	DSC1	FALSE	0.250441	0.838694	0.903568	0.044039	15.8399	15.5894	FALSE
24h_DMSO	0h_DMSO	Q14574	DSC3	FALSE	-1.09055	0.649648	0.772975	0.111834	10.0361	11.1266	FALSE
24h_DMSO	0h_DMSO	Q9BVC3	DSCC1	FALSE	-1.56105	0.322852	0.511764	0.29093	13.1219	14.683	FALSE
24h_DMSO	0h_DMSO	Q02413	DSG1	FALSE	0.104811	0.934376	0.96667	0.0147219	15.9452	15.8404	FALSE
24h_DMSO	0h_DMSO	Q9H410	DSN1	FALSE	0.531413	0.0591504	0.190063	0.721102	13.9741	13.4427	FALSE
24h_DMSO	0h_DMSO	P15924	DSP	FALSE	0.507246	0.715406	0.821098	0.0856049	18.004	17.4967	TRUE
24h_DMSO	0h_DMSO	P60981	DSTN	FALSE	-0.117959	0.685567	0.797766	0.0981243	16.079	16.197	FALSE
24h_DMSO	0h_DMSO	Q8TEA8	DTD1	FALSE	0.0687982	0.911645	0.950595	0.0220043	13.5326	13.4638	FALSE
24h_DMSO	0h_DMSO	Q9NZJ0	DTL	FALSE	-1.88271	0.107991	0.270576	0.56771	10.2423	12.125	FALSE
24h_DMSO	0h_DMSO	Q96EV8	DTNBP1	FALSE	-0.150364	0.722415	0.825399	0.0833358	14.7881	14.9384	FALSE
24h_DMSO	0h_DMSO	Q8TDB6	DTX3L	FALSE	-0.709295	0.052829	0.177867	0.749905	14.2747	14.984	FALSE
24h_DMSO	0h_DMSO	P23919	DTYMK	FALSE	0.325011	0.205537	0.39565	0.402689	18.1404	17.8154	FALSE
24h_DMSO	0h_DMSO	Q6P1R4	DUS1L	FALSE	0.293053	0.872356	0.924374	0.0341523	11.8088	11.5157	TRUE
24h_DMSO	0h_DMSO	Q9NX74	DUS2	FALSE	-0.861522	0.602294	0.737658	0.132145	10.6339	11.4954	FALSE
24h_DMSO	0h_DMSO	Q96G46	DUS3L	FALSE	-0.616775	0.0277862	0.123096	0.909758	15.1815	15.7983	TRUE
24h_DMSO	0h_DMSO	Q9UNI6	DUSP12	FALSE	-0.886831	0.352063	0.535207	0.271478	9.5421	10.4289	FALSE
24h_DMSO	0h_DMSO	P51452	DUSP3	TRUE	1.64295	0.00362474	0.0456717	1.34035	16.8796	15.2367	TRUE
24h_DMSO	0h_DMSO	Q16828	DUSP6	FALSE	2.31406	0.0229033	0.111491	0.952758	10.3645	8.05042	FALSE
24h_DMSO	0h_DMSO	P33316	DUT	FALSE	0.837404	0.00419423	0.0484528	1.31468	19.9621	19.1247	TRUE
24h_DMSO	0h_DMSO	O14641	DVL2	FALSE	-0.35105	0.0665577	0.202932	0.69265	15.0664	15.4174	FALSE
24h_DMSO	0h_DMSO	Q7RTS9	DYM	FALSE	1.35778	0.600083	0.735577	0.133372	11.9669	10.6091	FALSE
24h_DMSO	0h_DMSO	Q14204	DYNC1H1	FALSE	-0.360881	0.0197971	0.103563	0.984793	19.4624	19.8232	FALSE
24h_DMSO	0h_DMSO	Q13409	DYNC1I2	FALSE	0.130635	0.451694	0.617602	0.209291	16.7829	16.6523	FALSE
24h_DMSO	0h_DMSO	Q9Y6G9	DYNC1LI1	FALSE	0.05432	0.521811	0.673788	0.171477	19.2724	19.2181	FALSE
24h_DMSO	0h_DMSO	O43237	DYNC1LI2	FALSE	0.294031	0.514084	0.668902	0.174637	14.5644	14.2704	FALSE
24h_DMSO	0h_DMSO	P63167	DYNLL1	FALSE	-0.153288	0.424769	0.595138	0.225382	19.1358	19.289	TRUE
24h_DMSO	0h_DMSO	Q96FJ2	DYNLL2	FALSE	0.274982	0.456199	0.621338	0.206672	18.7895	18.5145	TRUE
24h_DMSO	0h_DMSO	Q9NP97	DYNLRB1	FALSE	0.592819	0.0760634	0.22017	0.657242	19.1527	18.5599	FALSE
24h_DMSO	0h_DMSO	P63172	DYNLT1	FALSE	0.660999	0.116973	0.281686	0.550235	16.0669	15.4059	FALSE
24h_DMSO	0h_DMSO	Q13627	DYRK1A	FALSE	0.0562405	0.963656	0.982146	0.00782415	12.601	12.5447	FALSE
24h_DMSO	0h_DMSO	O75923	DYSF	FALSE	4.29787	0.0147121	0.0876683	1.05716	12.0965	7.79861	FALSE
24h_DMSO	0h_DMSO	Q14209	E2F2	FALSE	0.0123449	0.993115	0.995872	0.00179643	9.83234	9.81999	TRUE
24h_DMSO	0h_DMSO	Q16254	E2F4	FALSE	-0.229954	0.273981	0.466948	0.330732	14.1634	14.3934	FALSE
24h_DMSO	0h_DMSO	E9PAV3;Q13765	E9PAV3;Q13765	FALSE	0.288686	0.0720209	0.214025	0.669536	22.7232	22.4345	FALSE
24h_DMSO	0h_DMSO	Q56P03	EAPP	FALSE	-3.8341	0.196745	0.384547	0.415051	8.52168	12.3558	FALSE
24h_DMSO	0h_DMSO	Q5JPH6	EARS2	FALSE	-0.625046	0.187137	0.372617	0.428737	15.1205	15.7455	FALSE
24h_DMSO	0h_DMSO	O00559	EBAG9	FALSE	0.608885	0.544285	0.693241	0.159116	16.9596	16.3507	FALSE
24h_DMSO	0h_DMSO	Q9UH73	EBF1	TRUE	-2.38077	8.78e-06	0.00873012	2.05898	15.9002	18.281	TRUE
24h_DMSO	0h_DMSO	Q99848	EBNA1BP2	FALSE	-1.39002	0.0253096	0.117807	0.928827	15.0901	16.4801	FALSE
24h_DMSO	0h_DMSO	Q15125	EBP	FALSE	-0.0702334	0.856708	0.91497	0.0385932	14.8125	14.8827	FALSE
24h_DMSO	0h_DMSO	O95905	ECD	FALSE	-1.05607	0.131862	0.301701	0.520424	14.6055	15.6616	FALSE
24h_DMSO	0h_DMSO	Q13011	ECH1	FALSE	-0.0382778	0.831654	0.899022	0.0462295	18.2628	18.3011	FALSE
24h_DMSO	0h_DMSO	Q9NTX5	ECHDC1	FALSE	-0.440377	0.0681228	0.205339	0.687529	17.211	17.6514	TRUE
24h_DMSO	0h_DMSO	P30084	ECHS1	FALSE	0.831747	0.00101458	0.02792	1.55409	19.6111	18.7793	FALSE
24h_DMSO	0h_DMSO	P42126	ECI1	FALSE	0.00947765	0.940915	0.96933	0.0135284	17.9019	17.8924	FALSE
24h_DMSO	0h_DMSO	O75521	ECI2	FALSE	0.162479	0.58149	0.721933	0.141503	17.2445	17.082	FALSE
24h_DMSO	0h_DMSO	Q16610	ECM1	FALSE	0.451869	0.745884	0.84104	0.0751833	11.4631	11.0113	FALSE
24h_DMSO	0h_DMSO	Q5VYK3	ECPAS	FALSE	-0.158739	0.20591	0.39565	0.402689	16.9051	17.0638	FALSE
24h_DMSO	0h_DMSO	Q9BQ95	ECSIT	FALSE	-0.377358	0.336156	0.523008	0.281492	11.4445	11.8219	FALSE
24h_DMSO	0h_DMSO	Q96F86	EDC3	FALSE	-1.51501	0.0550617	0.181905	0.740155	11.1785	12.6935	FALSE
24h_DMSO	0h_DMSO	Q6P2E9	EDC4	FALSE	0.124926	0.104962	0.266487	0.574324	18.8188	18.6938	FALSE
24h_DMSO	0h_DMSO	O60869	EDF1	FALSE	0.158703	0.383347	0.56082	0.251176	20.0433	19.8846	FALSE
24h_DMSO	0h_DMSO	Q3B7T1	EDRF1	FALSE	-1.87028	0.141784	0.315997	0.500317	11.7135	13.5837	FALSE
24h_DMSO	0h_DMSO	Q15075	EEA1	FALSE	0.810749	0.0222126	0.109986	0.958663	17.2	16.3893	FALSE
24h_DMSO	0h_DMSO	O75530	EED	FALSE	-0.354646	0.252856	0.445133	0.35151	14.6685	15.0231	TRUE
24h_DMSO	0h_DMSO	P68104	EEF1A1	FALSE	-0.189403	0.0831521	0.231035	0.636322	25.4049	25.5943	FALSE
24h_DMSO	0h_DMSO	Q05639	EEF1A2	FALSE	-0.225744	0.249566	0.443328	0.353275	25.6766	25.9024	FALSE
24h_DMSO	0h_DMSO	P24534	EEF1B2	FALSE	0.381335	0.0515709	0.174851	0.757333	23.0839	22.7025	TRUE
24h_DMSO	0h_DMSO	P29692	EEF1D	FALSE	0.148335	0.252165	0.444591	0.352039	23.0649	22.9166	TRUE
24h_DMSO	0h_DMSO	O43324	EEF1E1	FALSE	-0.32336	0.0979012	0.25562	0.592406	19.0145	19.3379	FALSE
24h_DMSO	0h_DMSO	P26641	EEF1G	FALSE	-0.225343	0.0755454	0.219349	0.658864	22.6464	22.8718	FALSE
24h_DMSO	0h_DMSO	P13639	EEF2	FALSE	-0.15993	0.157718	0.336276	0.473303	23.5986	23.7585	FALSE
24h_DMSO	0h_DMSO	O00418	EEF2K	FALSE	-0.557993	0.0389557	0.147125	0.832314	13.43	13.988	FALSE
24h_DMSO	0h_DMSO	P57772	EEFSEC	FALSE	-0.842307	0.0316034	0.131511	0.881038	14.6961	15.5384	FALSE
24h_DMSO	0h_DMSO	Q96C19	EFHD2	TRUE	1.60966	2.87e-05	0.00900759	2.04539	20.0444	18.4347	TRUE
24h_DMSO	0h_DMSO	Q7Z2Z2	EFL1	FALSE	-0.432025	0.00053934	0.0231916	1.63467	15.8593	16.2913	FALSE
24h_DMSO	0h_DMSO	P98172	EFNB1	FALSE	4.28453	0.17209	0.354049	0.450936	12.1942	7.90968	FALSE
24h_DMSO	0h_DMSO	Q14156	EFR3A	FALSE	-1.05273	0.129762	0.299097	0.524188	10.8894	11.9422	FALSE
24h_DMSO	0h_DMSO	Q15029	EFTUD2	FALSE	-0.460319	0.00717801	0.0610525	1.2143	19.5962	20.0565	TRUE
24h_DMSO	0h_DMSO	Q9GZT9	EGLN1	FALSE	0.438192	0.174735	0.35752	0.4467	13.641	13.2028	FALSE
24h_DMSO	0h_DMSO	Q8NDI1	EHBP1	FALSE	-0.804784	0.159335	0.338407	0.47056	8.90176	9.70654	FALSE
24h_DMSO	0h_DMSO	Q8N3D4	EHBP1L1	FALSE	0.382672	0.239889	0.432806	0.363707	15.4101	15.0274	FALSE
24h_DMSO	0h_DMSO	Q9H4M9	EHD1	FALSE	0.262533	0.0902861	0.241988	0.616206	17.5283	17.2657	FALSE
24h_DMSO	0h_DMSO	Q9H223	EHD4	FALSE	-0.0842919	0.824783	0.895217	0.0480719	16.4497	16.534	FALSE
24h_DMSO	0h_DMSO	Q9H9B1	EHMT1	FALSE	-0.239684	0.251145	0.444555	0.352074	15.5187	15.7584	TRUE
24h_DMSO	0h_DMSO	Q96KQ7	EHMT2	FALSE	-0.33603	0.129785	0.299097	0.524188	15.1892	15.5253	TRUE
24h_DMSO	0h_DMSO	O14681	EI24	FALSE	-4.96675	0.153332	0.330713	0.480548	8.54498	13.5117	FALSE
24h_DMSO	0h_DMSO	P41567	EIF1	FALSE	0.37531	0.387005	0.563503	0.249104	19.0875	18.7122	FALSE
24h_DMSO	0h_DMSO	Q8N9N8	EIF1AD	FALSE	0.0693302	0.753491	0.846667	0.0722875	15.8461	15.7767	FALSE
24h_DMSO	0h_DMSO	P47813	EIF1AX	FALSE	0.141301	0.697646	0.807486	0.0928648	19.0569	18.9156	FALSE
24h_DMSO	0h_DMSO	Q9BY44	EIF2A	FALSE	-0.568141	0.0469463	0.165488	0.781234	17.4176	17.9858	FALSE
24h_DMSO	0h_DMSO	P19525	EIF2AK2	FALSE	-0.766887	0.00490176	0.0513625	1.28935	17.3113	18.0782	FALSE
24h_DMSO	0h_DMSO	Q9NZJ5	EIF2AK3	FALSE	-1.02512	0.417085	0.589402	0.229588	10.1711	11.1962	FALSE
24h_DMSO	0h_DMSO	Q9P2K8	EIF2AK4	FALSE	-2.47258	0.382455	0.559886	0.2519	8.85158	11.3242	FALSE
24h_DMSO	0h_DMSO	Q14232	EIF2B1	FALSE	-0.29671	0.0830087	0.231035	0.636322	17.3683	17.665	FALSE
24h_DMSO	0h_DMSO	P49770	EIF2B2	FALSE	0.062606	0.597567	0.733821	0.13441	16.8493	16.7867	FALSE
24h_DMSO	0h_DMSO	Q9NR50	EIF2B3	FALSE	-0.770664	0.00376273	0.0464001	1.33348	16.0308	16.8014	FALSE
24h_DMSO	0h_DMSO	Q9UI10	EIF2B4	FALSE	-0.525496	0.0465277	0.164333	0.784275	16.1712	16.6967	FALSE
24h_DMSO	0h_DMSO	Q13144	EIF2B5	FALSE	-0.456387	0.119063	0.284232	0.546327	16.8654	17.3218	FALSE
24h_DMSO	0h_DMSO	P41214	EIF2D	FALSE	0.0177459	0.926358	0.961624	0.0169949	13.675	13.6572	FALSE
24h_DMSO	0h_DMSO	P05198	EIF2S1	FALSE	-0.163985	0.0907803	0.242776	0.614795	19.6194	19.7834	FALSE
24h_DMSO	0h_DMSO	P20042	EIF2S2	FALSE	-0.0823955	0.70187	0.810989	0.0909848	17.8718	17.9542	FALSE
24h_DMSO	0h_DMSO	P41091	EIF2S3	FALSE	-0.380413	0.0623375	0.195228	0.709458	19.8556	20.236	TRUE
24h_DMSO	0h_DMSO	Q14152	EIF3A	FALSE	-0.101807	0.150412	0.32702	0.485426	19.2868	19.3886	FALSE
24h_DMSO	0h_DMSO	P55884	EIF3B	FALSE	-0.026733	0.816321	0.889865	0.050676	19.8511	19.8779	TRUE
24h_DMSO	0h_DMSO	Q99613	EIF3C	FALSE	-0.196918	0.127899	0.296515	0.527954	20.0487	20.2456	FALSE
24h_DMSO	0h_DMSO	O15371	EIF3D	FALSE	-0.399969	0.0147127	0.0876683	1.05716	19.173	19.573	FALSE
24h_DMSO	0h_DMSO	P60228	EIF3E	FALSE	-0.655693	0.00175767	0.0341295	1.46687	19.0197	19.6754	FALSE
24h_DMSO	0h_DMSO	O00303	EIF3F	FALSE	-0.499283	0.00159544	0.0334927	1.47505	19.207	19.7063	TRUE
24h_DMSO	0h_DMSO	O75821	EIF3G	FALSE	-0.201229	0.150644	0.327371	0.484959	18.7312	18.9324	FALSE
24h_DMSO	0h_DMSO	O15372	EIF3H	FALSE	-0.354589	0.097466	0.254984	0.593488	18.7671	19.1217	FALSE
24h_DMSO	0h_DMSO	Q13347	EIF3I	FALSE	-0.275258	0.0591798	0.190063	0.721102	20.0849	20.3602	TRUE
24h_DMSO	0h_DMSO	O75822	EIF3J	FALSE	0.537334	0.00222689	0.0370285	1.43146	19.09	18.5527	FALSE
24h_DMSO	0h_DMSO	Q9UBQ5	EIF3K	FALSE	0.286427	0.0302419	0.128712	0.890381	20.3529	20.0665	TRUE
24h_DMSO	0h_DMSO	Q9Y262	EIF3L	FALSE	-0.403595	0.00544896	0.0534352	1.27217	19.5629	19.9665	TRUE
24h_DMSO	0h_DMSO	Q7L2H7	EIF3M	FALSE	-0.161683	0.342185	0.526886	0.278283	18.0326	18.1942	TRUE
24h_DMSO	0h_DMSO	P60842	EIF4A1	FALSE	-0.0637601	0.575032	0.717366	0.144259	22.9986	23.0623	FALSE
24h_DMSO	0h_DMSO	Q14240	EIF4A2	FALSE	-1.00457	0.025462	0.118147	0.927576	17.1586	18.1632	FALSE
24h_DMSO	0h_DMSO	P38919	EIF4A3	FALSE	0.0776692	0.304386	0.494206	0.306092	22.8869	22.8093	FALSE
24h_DMSO	0h_DMSO	P23588	EIF4B	FALSE	-0.0734077	0.527301	0.677959	0.168797	20.3643	20.4378	FALSE
24h_DMSO	0h_DMSO	P06730	EIF4E	FALSE	0.0629547	0.708977	0.816069	0.088273	19.7006	19.6376	FALSE
24h_DMSO	0h_DMSO	O60573	EIF4E2	FALSE	-0.176478	0.689664	0.801158	0.0962817	17.7693	17.9458	FALSE
24h_DMSO	0h_DMSO	Q13541	EIF4EBP1	FALSE	1.29094	0.0318481	0.132264	0.878558	16.8268	15.5359	FALSE
24h_DMSO	0h_DMSO	Q13542	EIF4EBP2	FALSE	-0.0109432	0.99645	0.997739	0.000983033	12.4248	12.4358	FALSE
24h_DMSO	0h_DMSO	Q9NRA8	EIF4ENIF1	FALSE	-0.0751426	0.687606	0.799452	0.0972074	15.4684	15.5436	FALSE
24h_DMSO	0h_DMSO	Q04637	EIF4G1	FALSE	0.0165499	0.742345	0.838834	0.0763241	19.5617	19.5451	FALSE
24h_DMSO	0h_DMSO	P78344	EIF4G2	FALSE	-0.124632	0.384874	0.562116	0.250174	18.7321	18.8568	FALSE
24h_DMSO	0h_DMSO	O43432	EIF4G3	FALSE	-0.077236	0.47814	0.638541	0.194811	14.1317	14.2089	FALSE
24h_DMSO	0h_DMSO	Q15056	EIF4H	FALSE	0.248496	0.0798669	0.226199	0.645509	20.5503	20.3018	TRUE
24h_DMSO	0h_DMSO	P55010	EIF5	FALSE	0.101713	0.585575	0.725839	0.139159	19.6454	19.5436	FALSE
24h_DMSO	0h_DMSO	P63241	EIF5A	FALSE	0.199949	0.0268217	0.121201	0.916494	23.409	23.2091	FALSE
24h_DMSO	0h_DMSO	O60841	EIF5B	FALSE	-0.0596886	0.630047	0.757063	0.120868	18.7797	18.8394	FALSE
24h_DMSO	0h_DMSO	P56537	EIF6	FALSE	-0.0340512	0.815395	0.889433	0.0508869	18.5096	18.5436	FALSE
24h_DMSO	0h_DMSO	Q53HC9	EIPR1	FALSE	-0.53796	0.174708	0.35752	0.4467	15.4906	16.0285	FALSE
24h_DMSO	0h_DMSO	Q9BQ52	ELAC2	FALSE	-0.479009	0.0423316	0.155704	0.807699	17.2732	17.7522	TRUE
24h_DMSO	0h_DMSO	Q15717	ELAVL1	FALSE	0.255697	0.183266	0.36783	0.434353	21.2195	20.9638	FALSE
24h_DMSO	0h_DMSO	P32519	ELF1	FALSE	0.43345	0.00432481	0.0494342	1.30597	17.4882	17.0548	TRUE
24h_DMSO	0h_DMSO	Q15723	ELF2	FALSE	-0.0110648	0.986377	0.993023	0.00304089	11.5686	11.5797	TRUE
24h_DMSO	0h_DMSO	P55199	ELL	FALSE	-0.338794	0.833696	0.900117	0.0457011	10.6003	10.9391	FALSE
24h_DMSO	0h_DMSO	Q92556	ELMO1	FALSE	-0.443977	0.0239576	0.114262	0.942097	16.7518	17.1958	FALSE
24h_DMSO	0h_DMSO	Q96JJ3	ELMO2	FALSE	1.07635	0.226591	0.419272	0.377504	10.709	9.63265	FALSE
24h_DMSO	0h_DMSO	Q8IZ81	ELMOD2	FALSE	-1.99708	0.164606	0.345247	0.46187	8.44793	10.445	FALSE
24h_DMSO	0h_DMSO	Q14241	ELOA	FALSE	-1.3453	0.217602	0.409506	0.387739	10.9947	12.34	FALSE
24h_DMSO	0h_DMSO	Q15370	ELOB	FALSE	0.452946	0.0844765	0.233041	0.632567	19.8905	19.4376	TRUE
24h_DMSO	0h_DMSO	Q15369	ELOC	FALSE	0.202957	0.499971	0.657272	0.182255	19.8478	19.6448	TRUE
24h_DMSO	0h_DMSO	Q9BW60	ELOVL1	FALSE	0.973268	0.470227	0.632809	0.198727	9.13314	8.15987	FALSE
24h_DMSO	0h_DMSO	O95163	ELP1	FALSE	-0.654034	0.00245693	0.0385137	1.41438	15.3549	16.0089	FALSE
24h_DMSO	0h_DMSO	Q6IA86	ELP2	FALSE	-0.809771	0.00524986	0.0526381	1.2787	14.6438	15.4536	FALSE
24h_DMSO	0h_DMSO	Q9H9T3	ELP3	FALSE	-0.726252	0.0114783	0.0756386	1.12126	14.8527	15.579	FALSE
24h_DMSO	0h_DMSO	Q96EB1	ELP4	FALSE	-2.3391	0.122739	0.289886	0.537773	10.362	12.7011	FALSE
24h_DMSO	0h_DMSO	Q8TE02	ELP5	FALSE	-0.443687	0.337486	0.523625	0.28098	12.5034	12.9471	FALSE
24h_DMSO	0h_DMSO	Q0PNE2	ELP6	FALSE	-0.635385	0.0373424	0.143579	0.842908	13.4654	14.1008	FALSE
24h_DMSO	0h_DMSO	Q8N766	EMC1	FALSE	-0.761884	0.00191991	0.0349063	1.4571	15.1277	15.8896	FALSE
24h_DMSO	0h_DMSO	Q15006	EMC2	FALSE	0.112837	0.792151	0.874465	0.0582577	13.116	13.0032	FALSE
24h_DMSO	0h_DMSO	Q9P0I2	EMC3	FALSE	-1.03064	0.0558599	0.183622	0.736075	13.3967	14.4274	FALSE
24h_DMSO	0h_DMSO	Q5J8M3	EMC4	FALSE	-0.592178	0.386616	0.563503	0.249104	10.7841	11.3763	FALSE
24h_DMSO	0h_DMSO	Q9NPA0	EMC7	FALSE	-0.582701	0.134018	0.304936	0.515791	15.7586	16.3413	FALSE
24h_DMSO	0h_DMSO	O43402	EMC8	FALSE	-0.178522	0.587338	0.726695	0.138648	15.9661	16.1447	FALSE
24h_DMSO	0h_DMSO	P50402	EMD	FALSE	-0.255741	0.18432	0.368866	0.433132	16.9413	17.1971	FALSE
24h_DMSO	0h_DMSO	Q92979	EMG1	FALSE	-0.839533	0.0700528	0.20981	0.678174	14.1192	14.9587	FALSE
24h_DMSO	0h_DMSO	Q9Y6C2	EMILIN1	FALSE	-0.205504	0.176378	0.359795	0.443945	15.2059	15.4114	FALSE
24h_DMSO	0h_DMSO	Q32P44	EML3	FALSE	-0.581631	0.13685	0.309047	0.509975	11.34	11.9217	FALSE
24h_DMSO	0h_DMSO	Q9HC35	EML4	FALSE	0.00223038	0.990406	0.995181	0.00209783	14.6275	14.6253	FALSE
24h_DMSO	0h_DMSO	Q7Z589	EMSY	FALSE	0.207862	0.893104	0.938995	0.0273369	8.03768	7.82982	TRUE
24h_DMSO	0h_DMSO	Q8N8S7	ENAH	FALSE	0.539226	0.106159	0.267769	0.572239	16.9456	16.4064	FALSE
24h_DMSO	0h_DMSO	O94919	ENDOD1	FALSE	-0.49971	0.0505894	0.172386	0.763499	13.9982	14.4979	FALSE
24h_DMSO	0h_DMSO	Q14249	ENDOG	FALSE	-0.323513	0.220568	0.412225	0.384866	13.7916	14.1151	FALSE
24h_DMSO	0h_DMSO	P06733	ENO1	FALSE	0.371956	0.0167187	0.094183	1.02603	23.6561	23.2841	TRUE
24h_DMSO	0h_DMSO	P13929	ENO3	FALSE	0.188106	0.576174	0.718625	0.143497	18.2664	18.0783	TRUE
24h_DMSO	0h_DMSO	Q9UHY7	ENOPH1	FALSE	0.937647	0.13938	0.312691	0.504884	14.1897	13.2521	FALSE
24h_DMSO	0h_DMSO	O43768	ENSA	FALSE	0.407013	0.0286953	0.124284	0.905584	17.1859	16.7789	FALSE
24h_DMSO	0h_DMSO	Q9NPA8	ENY2	FALSE	0.446105	0.000518571	0.022477	1.64826	20.0069	19.5608	TRUE
24h_DMSO	0h_DMSO	Q5NDL2	EOGT	FALSE	0.204048	0.770734	0.859579	0.065714	9.93489	9.73085	FALSE
24h_DMSO	0h_DMSO	Q09472	EP300	FALSE	0.102302	0.930075	0.963876	0.0159788	9.49592	9.39362	TRUE
24h_DMSO	0h_DMSO	Q96L91	EP400	FALSE	0.249846	0.333439	0.521226	0.282974	14.3604	14.1105	TRUE
24h_DMSO	0h_DMSO	P11171	EPB41	FALSE	-0.0518464	0.684221	0.796542	0.0987912	19.4463	19.4982	FALSE
24h_DMSO	0h_DMSO	O43491	EPB41L2	FALSE	0.110751	0.489505	0.647969	0.188445	18.4984	18.3877	FALSE
24h_DMSO	0h_DMSO	Q52LR7	EPC2	FALSE	-1.63853	0.390531	0.565748	0.247377	7.49938	9.13791	TRUE
24h_DMSO	0h_DMSO	P29320	EPHA3	FALSE	-0.894961	0.144338	0.319454	0.495591	15.0096	15.9046	FALSE
24h_DMSO	0h_DMSO	P54760	EPHB4	FALSE	2.27215	0.0849765	0.233826	0.631108	11.2199	8.94773	FALSE
24h_DMSO	0h_DMSO	P07099	EPHX1	FALSE	0.826613	0.105579	0.267052	0.573404	13.0939	12.2672	FALSE
24h_DMSO	0h_DMSO	P34913	EPHX2	FALSE	-2.17706	0.357774	0.539809	0.26776	8.31094	10.488	FALSE
24h_DMSO	0h_DMSO	Q7L775	EPM2AIP1	FALSE	0.90416	0.782677	0.868608	0.061176	11.2695	10.3654	FALSE
24h_DMSO	0h_DMSO	Q9Y6I3	EPN1	FALSE	0.487006	0.217446	0.409445	0.387804	15.3427	14.8557	FALSE
24h_DMSO	0h_DMSO	P07814	EPRS1	FALSE	-0.679056	0.00265672	0.0397627	1.40052	18.6516	19.3307	FALSE
24h_DMSO	0h_DMSO	P42566	EPS15	FALSE	0.645158	3.0927e-05	0.00900759	2.04539	16.9813	16.3362	FALSE
24h_DMSO	0h_DMSO	Q9UBC2	EPS15L1	FALSE	0.246161	0.0564614	0.184615	0.733732	17.6647	17.4185	FALSE
24h_DMSO	0h_DMSO	O75616	ERAL1	FALSE	-0.275687	0.375165	0.553864	0.256597	14.8722	15.1479	FALSE
24h_DMSO	0h_DMSO	Q9NZ08	ERAP1	FALSE	-0.340567	0.00361792	0.0456717	1.34035	15.3011	15.6416	FALSE
24h_DMSO	0h_DMSO	Q6P179	ERAP2	FALSE	-0.162528	0.629962	0.757063	0.120868	13.9918	14.1543	FALSE
24h_DMSO	0h_DMSO	Q96RT1	ERBIN	FALSE	-0.402255	0.206605	0.396645	0.401598	14.6792	15.0815	FALSE
24h_DMSO	0h_DMSO	Q8IUD2	ERC1	FALSE	-0.0486499	0.813232	0.888504	0.0513408	14.5575	14.6061	FALSE
24h_DMSO	0h_DMSO	P18074	ERCC2	FALSE	-0.749091	0.424681	0.595138	0.225382	12.7515	13.5006	FALSE
24h_DMSO	0h_DMSO	P19447	ERCC3	FALSE	-2.80329	0.0418271	0.154307	0.811616	10.0702	12.8735	FALSE
24h_DMSO	0h_DMSO	P28715	ERCC5	FALSE	0.239618	0.570652	0.71404	0.146277	13.4308	13.1912	FALSE
24h_DMSO	0h_DMSO	Q2NKX8	ERCC6L	FALSE	-0.586696	0.0402903	0.150755	0.821729	13.3506	13.9373	FALSE
24h_DMSO	0h_DMSO	P50548	ERF	FALSE	-0.472285	0.446917	0.614005	0.211828	12.872	13.3443	FALSE
24h_DMSO	0h_DMSO	P11308	ERG	TRUE	-1.28569	0.00087147	0.0260112	1.58484	15.8592	17.1449	TRUE
24h_DMSO	0h_DMSO	Q9UKR5	ERG28	FALSE	0.889483	0.363262	0.544505	0.263998	9.51897	8.62949	FALSE
24h_DMSO	0h_DMSO	Q969X5	ERGIC1	FALSE	-0.737474	0.00508364	0.0519682	1.28426	17.8647	18.6022	FALSE
24h_DMSO	0h_DMSO	Q9Y282	ERGIC3	FALSE	-0.969537	0.442607	0.610966	0.213983	12.3689	13.3384	FALSE
24h_DMSO	0h_DMSO	P84090	ERH	FALSE	0.571346	0.0648875	0.199414	0.700245	21.946	21.3746	TRUE
24h_DMSO	0h_DMSO	Q8IV48	ERI1	FALSE	0.981053	0.0825572	0.230564	0.637208	16.422	15.4409	FALSE
24h_DMSO	0h_DMSO	O43414	ERI3	FALSE	-0.54077	0.289128	0.481184	0.317689	14.4068	14.9475	FALSE
24h_DMSO	0h_DMSO	Q96DZ1	ERLEC1	FALSE	-2.19664	0.269792	0.462773	0.334632	12.6609	14.8575	FALSE
24h_DMSO	0h_DMSO	O75477	ERLIN1	FALSE	-0.804311	0.0211536	0.107323	0.969306	14.8433	15.6476	FALSE
24h_DMSO	0h_DMSO	O94905	ERLIN2	FALSE	-0.924827	0.00217217	0.0367776	1.43442	16.0692	16.9941	FALSE
24h_DMSO	0h_DMSO	Q96HE7	ERO1A	FALSE	0.842484	0.000773178	0.0257794	1.58873	16.5682	15.7257	FALSE
24h_DMSO	0h_DMSO	P30040	ERP29	FALSE	0.815877	0.0016633	0.0336718	1.47273	20.5402	19.7244	FALSE
24h_DMSO	0h_DMSO	Q9BS26	ERP44	FALSE	0.615508	0.00971612	0.0699831	1.15501	18.2728	17.6573	FALSE
24h_DMSO	0h_DMSO	Q56NI9	ESCO2	FALSE	-1.48087	0.0641737	0.198639	0.701935	10.9958	12.4767	FALSE
24h_DMSO	0h_DMSO	P10768	ESD	FALSE	-0.580563	0.0575362	0.187114	0.727894	18.0666	18.6472	TRUE
24h_DMSO	0h_DMSO	Q9H501	ESF1	FALSE	-1.9341	0.239294	0.432165	0.36435	10.9028	12.8369	FALSE
24h_DMSO	0h_DMSO	P03372	ESR1	FALSE	-1.6518	0.0132792	0.0817131	1.08771	15.6735	17.3253	TRUE
24h_DMSO	0h_DMSO	P11474	ESRRA	FALSE	0.452527	0.641329	0.766369	0.115562	10.2473	9.79475	TRUE
24h_DMSO	0h_DMSO	Q96DF8	ESS2	FALSE	1.25124	0.0528544	0.177867	0.749905	12.8869	11.6357	FALSE
24h_DMSO	0h_DMSO	Q9BSJ8	ESYT1	FALSE	-0.40903	0.00172818	0.0341295	1.46687	17.2345	17.6435	FALSE
24h_DMSO	0h_DMSO	A0FGR8	ESYT2	FALSE	-0.917084	0.00224994	0.0371651	1.42986	15.1995	16.1166	FALSE
24h_DMSO	0h_DMSO	P62495	ETF1	FALSE	0.052196	0.532439	0.682153	0.166118	19.8045	19.7523	FALSE
24h_DMSO	0h_DMSO	P13804	ETFA	FALSE	0.340298	0.128434	0.297017	0.527219	18.4509	18.1106	FALSE
24h_DMSO	0h_DMSO	P38117	ETFB	FALSE	0.34348	0.0653436	0.200131	0.698686	18.4862	18.1427	FALSE
24h_DMSO	0h_DMSO	Q16134	ETFDH	FALSE	-1.04566	0.370933	0.551301	0.258612	12.2492	13.2948	FALSE
24h_DMSO	0h_DMSO	O95571	ETHE1	TRUE	1.60916	0.00207517	0.0362686	1.44047	17.0462	15.4371	FALSE
24h_DMSO	0h_DMSO	Q9HBU6	ETNK1	FALSE	-2.07965	0.106214	0.267783	0.572217	10.7121	12.7918	FALSE
24h_DMSO	0h_DMSO	P14921	ETS1	FALSE	1.87251	0.410387	0.583284	0.23412	13.5482	11.6757	TRUE
24h_DMSO	0h_DMSO	P41212	ETV6	TRUE	1.53121	0.00455915	0.0496924	1.30371	15.8647	14.3335	TRUE
24h_DMSO	0h_DMSO	P34910	EVI2B	TRUE	1.93367	0.00174828	0.0341295	1.46687	15.7015	13.7678	FALSE
24h_DMSO	0h_DMSO	Q9UI08	EVL	FALSE	0.000394697	0.998788	0.999166	0.000362491	15.8102	15.8098	FALSE
24h_DMSO	0h_DMSO	Q01844	EWSR1	FALSE	0.0469347	0.650588	0.77351	0.111534	19.5583	19.5113	FALSE
24h_DMSO	0h_DMSO	Q9UQ84	EXO1	FALSE	1.87152	0.0678591	0.205168	0.687891	10.5962	8.7247	FALSE
24h_DMSO	0h_DMSO	Q9NV70	EXOC1	FALSE	-0.816782	0.0051007	0.0520444	1.28363	13.6087	14.4255	FALSE
24h_DMSO	0h_DMSO	Q96KP1	EXOC2	FALSE	-0.431973	0.122624	0.289742	0.537989	13.4237	13.8557	FALSE
24h_DMSO	0h_DMSO	O60645	EXOC3	FALSE	-0.744418	0.00447442	0.0496771	1.30384	13.2146	13.959	FALSE
24h_DMSO	0h_DMSO	Q96A65	EXOC4	FALSE	-0.510027	0.123647	0.291142	0.535895	14.1152	14.6252	FALSE
24h_DMSO	0h_DMSO	O00471	EXOC5	FALSE	-4.29083	0.154217	0.331688	0.47927	9.07621	13.367	FALSE
24h_DMSO	0h_DMSO	Q8TAG9	EXOC6	FALSE	-3.68674	0.223307	0.415806	0.381109	7.95697	11.6437	FALSE
24h_DMSO	0h_DMSO	Q9UPT5	EXOC7	FALSE	0.0566137	0.73517	0.834168	0.0787465	14.0274	13.9708	FALSE
24h_DMSO	0h_DMSO	Q8IYI6	EXOC8	FALSE	-1.43229	0.375302	0.553864	0.256597	7.58672	9.01901	FALSE
24h_DMSO	0h_DMSO	Q9Y3B2	EXOSC1	FALSE	-0.00933701	0.971205	0.98576	0.0062286	16.5151	16.5244	FALSE
24h_DMSO	0h_DMSO	Q01780	EXOSC10	FALSE	-0.406281	0.027489	0.122682	0.911221	15.2547	15.661	FALSE
24h_DMSO	0h_DMSO	Q13868	EXOSC2	FALSE	-0.754063	0.0247804	0.116674	0.933025	15.5655	16.3196	FALSE
24h_DMSO	0h_DMSO	Q9NQT5	EXOSC3	FALSE	-0.488333	0.085268	0.233951	0.630875	15.0196	15.5079	FALSE
24h_DMSO	0h_DMSO	Q9NPD3	EXOSC4	FALSE	-0.328664	0.232367	0.425539	0.371061	15.5789	15.9075	FALSE
24h_DMSO	0h_DMSO	Q9NQT4	EXOSC5	FALSE	-0.559961	0.230403	0.423147	0.373508	16.4822	17.0422	FALSE
24h_DMSO	0h_DMSO	Q5RKV6	EXOSC6	FALSE	-0.1284	0.0736777	0.216713	0.664115	14.4848	14.6132	FALSE
24h_DMSO	0h_DMSO	Q15024	EXOSC7	FALSE	-0.578661	0.139499	0.312704	0.504866	15.7508	16.3295	FALSE
24h_DMSO	0h_DMSO	Q96B26	EXOSC8	FALSE	-0.773082	0.0149514	0.0882446	1.05431	16.1031	16.8762	FALSE
24h_DMSO	0h_DMSO	Q06265	EXOSC9	FALSE	-0.606543	0.112994	0.276389	0.55848	16.7578	17.3644	FALSE
24h_DMSO	0h_DMSO	Q99504	EYA3	FALSE	-1.54164	0.131476	0.301199	0.521146	13.3621	14.9038	TRUE
24h_DMSO	0h_DMSO	Q15910	EZH2	FALSE	-1.92956	0.155298	0.332968	0.477598	12.5077	14.4373	FALSE
24h_DMSO	0h_DMSO	P15311	EZR	FALSE	0.761796	0.00468842	0.0502349	1.29899	21.3087	20.5469	FALSE
24h_DMSO	0h_DMSO	Q9Y624	F11R	FALSE	0.86891	0.0213153	0.10783	0.967259	14.3078	13.4388	FALSE
24h_DMSO	0h_DMSO	P23610	F8A1; F8A2; F8A3	FALSE	-0.413919	0.166393	0.347539	0.458997	13.1191	13.533	FALSE
24h_DMSO	0h_DMSO	Q01469	FABP5	FALSE	0.615934	0.00921746	0.0682243	1.16606	23.1435	22.5276	TRUE
24h_DMSO	0h_DMSO	Q13158	FADD	FALSE	0.00892964	0.949586	0.974774	0.0110962	14.9352	14.9263	FALSE
24h_DMSO	0h_DMSO	O60427	FADS1	FALSE	-0.314988	0.295646	0.486889	0.31257	13.9831	14.2981	FALSE
24h_DMSO	0h_DMSO	O95864	FADS2	FALSE	-0.312604	0.0285458	0.124284	0.905584	18.1801	18.4927	FALSE
24h_DMSO	0h_DMSO	Q9UNN5	FAF1	FALSE	-0.205974	0.482743	0.642532	0.192105	15.2772	15.4831	FALSE
24h_DMSO	0h_DMSO	Q96CS3	FAF2	FALSE	-0.280447	0.218563	0.410362	0.386833	15.6479	15.9284	FALSE
24h_DMSO	0h_DMSO	P16930	FAH	FALSE	0.611668	0.228942	0.421459	0.375244	14.2172	13.6055	FALSE
24h_DMSO	0h_DMSO	Q6P587	FAHD1	FALSE	-0.0329276	0.939092	0.968405	0.0139429	12.2274	12.2603	FALSE
24h_DMSO	0h_DMSO	Q96GK7	FAHD2A	FALSE	0.287682	0.375244	0.553864	0.256597	15.7176	15.4299	FALSE
24h_DMSO	0h_DMSO	Q9NVQ4	FAIM	TRUE	-1.51042	0.000365444	0.0202033	1.69458	15.9103	17.4207	TRUE
24h_DMSO	0h_DMSO	Q9H098	FAM107B	TRUE	1.48669	0.000333709	0.0190151	1.7209	18.6967	17.21	TRUE
24h_DMSO	0h_DMSO	Q96PZ2	FAM111A	FALSE	0.389673	0.603188	0.73818	0.131838	13.3605	12.9709	TRUE
24h_DMSO	0h_DMSO	Q6SJ93	FAM111B	FALSE	-0.395078	0.227598	0.420244	0.376498	14.8895	15.2846	TRUE
24h_DMSO	0h_DMSO	Q9NRY5	FAM114A2	FALSE	0.787028	0.190896	0.377336	0.423272	13.0973	12.3103	FALSE
24h_DMSO	0h_DMSO	Q6P1L5	FAM117B	FALSE	0.550625	0.636533	0.761743	0.118192	8.19061	7.63998	FALSE
24h_DMSO	0h_DMSO	Q9NZB2	FAM120A	FALSE	0.236715	0.292604	0.483775	0.315357	17.2395	17.0028	FALSE
24h_DMSO	0h_DMSO	Q96EK7	FAM120B	FALSE	-0.808759	0.451738	0.617602	0.209291	10.9325	11.7412	FALSE
24h_DMSO	0h_DMSO	Q9NX05	FAM120C	FALSE	-0.323879	0.629785	0.757063	0.120868	12.7311	13.055	FALSE
24h_DMSO	0h_DMSO	Q5BKY9	FAM133B	FALSE	-2.18421	0.179631	0.36393	0.438982	9.84666	12.0309	FALSE
24h_DMSO	0h_DMSO	Q96C01	FAM136A	FALSE	0.453832	0.0811158	0.227831	0.642388	18.3948	17.9409	FALSE
24h_DMSO	0h_DMSO	Q96A26	FAM162A	FALSE	0.048158	0.906211	0.947399	0.0234669	16.1671	16.1189	FALSE
24h_DMSO	0h_DMSO	Q9Y6X4	FAM169A	TRUE	-2.5534	0.00258976	0.0390243	1.40866	8.41839	10.9718	FALSE
24h_DMSO	0h_DMSO	Q8N8J7	FAM241A	FALSE	0.728673	0.672254	0.787866	0.103548	10.5509	9.8222	FALSE
24h_DMSO	0h_DMSO	Q9Y421	FAM32A	FALSE	0.328412	0.386895	0.563503	0.249104	15.2996	14.9712	FALSE
24h_DMSO	0h_DMSO	Q92520	FAM3C	FALSE	-0.529843	0.119086	0.284232	0.546327	14.3487	14.8786	FALSE
24h_DMSO	0h_DMSO	Q14320	FAM50A	FALSE	0.336817	0.4243	0.594788	0.225638	16.3716	16.0348	TRUE
24h_DMSO	0h_DMSO	Q5HYJ3	FAM76B	FALSE	0.413612	0.420846	0.592601	0.227238	10.4428	10.0292	FALSE
24h_DMSO	0h_DMSO	Q9UBU6	FAM8A1	FALSE	0.607971	0.684058	0.796524	0.0988009	8.834	8.22603	FALSE
24h_DMSO	0h_DMSO	Q658Y4	FAM91A1	FALSE	-0.724458	0.0459899	0.163122	0.787487	15.1971	15.9216	FALSE
24h_DMSO	0h_DMSO	Q8NCA5	FAM98A	FALSE	-0.224905	0.183453	0.36783	0.434353	17.6266	17.8515	FALSE
24h_DMSO	0h_DMSO	Q52LJ0	FAM98B	FALSE	-0.125518	0.581238	0.721933	0.141503	17.1605	17.286	TRUE
24h_DMSO	0h_DMSO	O15360	FANCA	FALSE	1.54667	0.330565	0.51823	0.285478	8.87481	7.32814	FALSE
24h_DMSO	0h_DMSO	Q9BXW9	FANCD2	FALSE	-0.479853	0.222437	0.414573	0.382399	14.368	14.8478	FALSE
24h_DMSO	0h_DMSO	Q9NVI1	FANCI	FALSE	-0.358208	0.101251	0.261227	0.582982	16.2351	16.5933	TRUE
24h_DMSO	0h_DMSO	Q8WVX9	FAR1	FALSE	-0.512586	0.0428097	0.15598	0.80693	14.8355	15.3481	FALSE
24h_DMSO	0h_DMSO	Q9Y4F1	FARP1	FALSE	-1.20535	0.653775	0.774481	0.110989	10.05	11.2553	FALSE
24h_DMSO	0h_DMSO	O95363	FARS2	FALSE	0.0762853	0.906307	0.947399	0.0234669	13.6998	13.6235	FALSE
24h_DMSO	0h_DMSO	Q9Y285	FARSA	FALSE	-0.481908	0.00152305	0.0333031	1.47752	18.1678	18.6498	FALSE
24h_DMSO	0h_DMSO	Q9NSD9	FARSB	FALSE	-0.670528	0.000967261	0.0274378	1.56165	18.964	19.6346	FALSE
24h_DMSO	0h_DMSO	P49327	FASN	FALSE	-0.946468	0.000811567	0.0258651	1.58729	20.6933	21.6398	TRUE
24h_DMSO	0h_DMSO	Q53R41	FASTKD1	FALSE	-3.89346	0.182341	0.366498	0.435928	7.16522	11.0587	FALSE
24h_DMSO	0h_DMSO	Q9NYY8	FASTKD2	FALSE	-0.383296	0.312595	0.502863	0.298551	15.7801	16.1634	FALSE
24h_DMSO	0h_DMSO	Q7L8L6	FASTKD5	FALSE	-0.726726	0.209368	0.399843	0.398111	15.2447	15.9715	FALSE
24h_DMSO	0h_DMSO	Q14517	FAT1	TRUE	-9.31833	0.000218025	0.0168029	1.77461	9.85474	19.1731	FALSE
24h_DMSO	0h_DMSO	P62861	FAU	FALSE	0.416427	0.114005	0.277609	0.556566	23.4164	23	FALSE
24h_DMSO	0h_DMSO	P22087	FBL	TRUE	-1.19545	0.00232254	0.0376752	1.42394	19.2241	20.4196	FALSE
24h_DMSO	0h_DMSO	Q9HCM7	FBRSL1	FALSE	-1.5847	0.0670819	0.204055	0.690252	12.0372	13.6219	FALSE
24h_DMSO	0h_DMSO	Q9NXK8	FBXL12	FALSE	-5.41564	0.108444	0.270699	0.567513	9.59988	15.0155	FALSE
24h_DMSO	0h_DMSO	Q96ME1	FBXL18	FALSE	-1.65494	0.167462	0.34902	0.45715	9.51401	11.1689	FALSE
24h_DMSO	0h_DMSO	Q6PCT2	FBXL19	FALSE	-1.01349	0.529314	0.67974	0.167657	10.1784	11.1919	FALSE
24h_DMSO	0h_DMSO	O94952	FBXO21	FALSE	-1.32786	0.291742	0.483087	0.315975	9.07696	10.4048	FALSE
24h_DMSO	0h_DMSO	Q8NEZ5	FBXO22	FALSE	0.219307	0.585986	0.726018	0.139053	13.8395	13.6202	FALSE
24h_DMSO	0h_DMSO	Q9NVF7	FBXO28	FALSE	-0.387138	0.590083	0.727764	0.138009	8.77339	9.16053	FALSE
24h_DMSO	0h_DMSO	Q8TB52	FBXO30	FALSE	0.58749	0.784483	0.8699	0.0605308	11.2566	10.6691	FALSE
24h_DMSO	0h_DMSO	Q6PIJ6	FBXO38	FALSE	-0.883901	0.369291	0.549525	0.260013	10.3429	11.2268	FALSE
24h_DMSO	0h_DMSO	Q6P3S6	FBXO42	FALSE	0.0449276	0.95908	0.979694	0.00890975	9.53032	9.48539	FALSE
24h_DMSO	0h_DMSO	P0C2W1	FBXO45	FALSE	-0.955035	0.462293	0.626346	0.203186	9.19682	10.1519	FALSE
24h_DMSO	0h_DMSO	Q9UKT4	FBXO5	FALSE	-1.79993	0.26085	0.454141	0.342809	9.34333	11.1433	FALSE
24h_DMSO	0h_DMSO	Q9Y3I1	FBXO7	FALSE	0.113379	0.813911	0.888529	0.0513284	13.9525	13.8392	FALSE
24h_DMSO	0h_DMSO	Q9Y324	FCF1	FALSE	-2.17863	0.374654	0.553864	0.256597	11.4709	13.6495	FALSE
24h_DMSO	0h_DMSO	O14526	FCHO1	FALSE	-2.08388	0.227237	0.420052	0.376697	8.73166	10.8155	FALSE
24h_DMSO	0h_DMSO	O94868	FCHSD2	FALSE	-0.835673	0.250184	0.443804	0.352809	8.69118	9.52686	FALSE
24h_DMSO	0h_DMSO	P37268	FDFT1	FALSE	-0.675835	5.32e-05	0.010685	1.97123	15.9948	16.6706	FALSE
24h_DMSO	0h_DMSO	P14324	FDPS	FALSE	0.385985	0.0210429	0.107153	0.969997	19.1729	18.787	TRUE
24h_DMSO	0h_DMSO	P10109	FDX1	FALSE	4.98724	0.083602	0.231789	0.634907	13.8211	8.83383	FALSE
24h_DMSO	0h_DMSO	P22570	FDXR	FALSE	0.204333	0.651947	0.773937	0.111294	15.0669	14.8626	FALSE
24h_DMSO	0h_DMSO	P22830	FECH	FALSE	-2.70647	0.26446	0.457118	0.339971	9.62838	12.3348	FALSE
24h_DMSO	0h_DMSO	Q9UK73	FEM1B	FALSE	-1.14358	0.113804	0.277472	0.55678	10.008	11.1515	FALSE
24h_DMSO	0h_DMSO	P39748	FEN1	FALSE	-0.1723	0.0360976	0.140892	0.851114	20.1431	20.3154	TRUE
24h_DMSO	0h_DMSO	Q9BQL6	FERMT1	TRUE	-1.09533	0.000298935	0.0185694	1.7312	13.1772	14.2725	FALSE
24h_DMSO	0h_DMSO	Q86UX7	FERMT3	FALSE	-0.21965	0.123337	0.290792	0.536418	19.5468	19.7664	FALSE
24h_DMSO	0h_DMSO	P02675	FGB	FALSE	-2.81211	0.278751	0.47137	0.326638	12.4118	15.2239	FALSE
24h_DMSO	0h_DMSO	Q5JSP0	FGD3	FALSE	0.967095	0.0108653	0.0734934	1.13375	16.5314	15.5643	FALSE
24h_DMSO	0h_DMSO	P11362	FGFR1	FALSE	0.596383	0.629961	0.757063	0.120868	9.37428	8.7779	FALSE
24h_DMSO	0h_DMSO	Q9NVK5	FGFR1OP2	FALSE	0.490088	0.523344	0.674953	0.170727	13.8928	13.4027	FALSE
24h_DMSO	0h_DMSO	P07954	FH	FALSE	0.333387	0.00838848	0.0654882	1.18384	19.4043	19.0709	FALSE
24h_DMSO	0h_DMSO	Q5W0V3	FHIP2A	FALSE	-0.00916895	0.99276	0.995872	0.00179643	11.2713	11.2804	FALSE
24h_DMSO	0h_DMSO	Q13642	FHL1	FALSE	-0.265063	0.217209	0.409377	0.387876	17.1522	17.4173	TRUE
24h_DMSO	0h_DMSO	Q13643	FHL3	FALSE	-1.53988	0.376138	0.554234	0.256307	10.1624	11.7022	FALSE
24h_DMSO	0h_DMSO	Q9Y613	FHOD1	FALSE	-0.0313363	0.941346	0.96933	0.0135284	12.4491	12.4804	FALSE
24h_DMSO	0h_DMSO	O43427	FIBP	FALSE	-0.73856	0.131749	0.301569	0.520613	13.0308	13.7694	FALSE
24h_DMSO	0h_DMSO	Q92562	FIG4	FALSE	-1.64143	0.458937	0.623501	0.205163	9.39145	11.0329	FALSE
24h_DMSO	0h_DMSO	Q6PIW4	FIGNL1	FALSE	-2.21525	0.0667434	0.203383	0.691685	10.8618	13.077	FALSE
24h_DMSO	0h_DMSO	Q6UN15	FIP1L1	FALSE	-0.232032	0.238447	0.432161	0.364354	16.9436	17.1757	TRUE
24h_DMSO	0h_DMSO	Q9Y3D6	FIS1	FALSE	0.400191	0.545659	0.694298	0.158454	14.3672	13.967	FALSE
24h_DMSO	0h_DMSO	Q9NYL4	FKBP11	FALSE	-0.640234	0.141218	0.315405	0.501131	16.0256	16.6658	FALSE
24h_DMSO	0h_DMSO	Q5T1M5	FKBP15	FALSE	0.654931	0.102388	0.262661	0.580604	16.5628	15.9079	FALSE
24h_DMSO	0h_DMSO	P62942	FKBP1A	FALSE	0.799145	0.000106802	0.0117442	1.93018	20.6461	19.847	FALSE
24h_DMSO	0h_DMSO	P26885	FKBP2	FALSE	0.42098	0.18301	0.367589	0.434637	17.1518	16.7308	FALSE
24h_DMSO	0h_DMSO	Q00688	FKBP3	FALSE	0.292409	0.0849011	0.233737	0.631273	20.7481	20.4557	TRUE
24h_DMSO	0h_DMSO	Q02790	FKBP4	FALSE	0.48817	0.0141587	0.0855204	1.06793	20.7574	20.2692	TRUE
24h_DMSO	0h_DMSO	Q13451	FKBP5	FALSE	0.0947926	0.521819	0.673788	0.171477	17.43	17.3352	TRUE
24h_DMSO	0h_DMSO	Q14318	FKBP8	FALSE	-0.00610994	0.982849	0.990712	0.00405279	17.0841	17.0902	FALSE
24h_DMSO	0h_DMSO	Q9UIM3	FKBPL	FALSE	3.22229	0.13872	0.311474	0.506579	12.3772	9.1549	FALSE
24h_DMSO	0h_DMSO	Q8NFF5	FLAD1	FALSE	-0.510619	0.290993	0.482436	0.316561	12.3481	12.8587	FALSE
24h_DMSO	0h_DMSO	Q01543	FLI1	FALSE	-0.175733	0.0843883	0.232917	0.632799	15.9438	16.1195	TRUE
24h_DMSO	0h_DMSO	Q13045	FLII	FALSE	0.0698591	0.486143	0.645411	0.190164	17.849	17.7791	FALSE
24h_DMSO	0h_DMSO	P21333	FLNA	TRUE	1.23397	0.000407644	0.0206831	1.68438	20.679	19.445	FALSE
24h_DMSO	0h_DMSO	O75369	FLNB	FALSE	0.564492	0.00450442	0.0496924	1.30371	19.1003	18.5358	FALSE
24h_DMSO	0h_DMSO	O75955	FLOT1	FALSE	0.167034	0.379482	0.55704	0.254114	16.5897	16.4226	FALSE
24h_DMSO	0h_DMSO	Q14254	FLOT2	FALSE	0.403616	0.0904587	0.242147	0.615921	16.9843	16.5807	FALSE
24h_DMSO	0h_DMSO	Q96CP2	FLYWCH2	FALSE	0.228757	0.647221	0.771754	0.112521	15.3357	15.1069	FALSE
24h_DMSO	0h_DMSO	Q96HJ9	FMC1	FALSE	0.637628	0.134573	0.30571	0.51469	14.2989	13.6612	FALSE
24h_DMSO	0h_DMSO	O95466	FMNL1	TRUE	2.13284	0.000129529	0.0133949	1.87306	18.2849	16.152	FALSE
24h_DMSO	0h_DMSO	Q96PY5	FMNL2	FALSE	1.03181	0.0124794	0.0788951	1.10295	14.4834	13.4516	FALSE
24h_DMSO	0h_DMSO	Q06787	FMR1	FALSE	-0.489437	0.290278	0.481988	0.316964	15.6102	16.0996	FALSE
24h_DMSO	0h_DMSO	P02751	FN1	FALSE	-0.491181	0.130534	0.300184	0.522612	15.1102	15.6013	FALSE
24h_DMSO	0h_DMSO	Q9HA64	FN3KRP	FALSE	-1.41852	0.600072	0.735577	0.133372	9.62384	11.0424	FALSE
24h_DMSO	0h_DMSO	Q5T0N5	FNBP1L	FALSE	0.037301	0.94142	0.96933	0.0135284	10.4091	10.3718	FALSE
24h_DMSO	0h_DMSO	Q8N3X1	FNBP4	FALSE	0.688049	0.0138693	0.0844312	1.0735	16.5768	15.8888	FALSE
24h_DMSO	0h_DMSO	P49354	FNTA	FALSE	-0.359374	0.487325	0.646188	0.189641	14.211	14.5704	FALSE
24h_DMSO	0h_DMSO	P49356	FNTB	FALSE	-0.219171	0.656956	0.776311	0.109964	13.6302	13.8494	FALSE
24h_DMSO	0h_DMSO	Q5VW36	FOCAD	FALSE	-0.253777	0.587971	0.726831	0.138567	13.6473	13.901	FALSE
24h_DMSO	0h_DMSO	P15408	FOSL2	FALSE	2.70785	0.289461	0.481369	0.317522	13.565	10.8572	TRUE
24h_DMSO	0h_DMSO	Q9UPW0	FOXJ3	FALSE	0.522038	0.71767	0.822928	0.0846382	10.0604	9.53834	TRUE
24h_DMSO	0h_DMSO	P85037	FOXK1	FALSE	0.161763	0.61132	0.743825	0.128529	16.0923	15.9305	TRUE
24h_DMSO	0h_DMSO	Q01167	FOXK2	FALSE	0.0372645	0.873612	0.925363	0.0336879	14.8312	14.7939	FALSE
24h_DMSO	0h_DMSO	Q8IVH2	FOXP4	FALSE	-0.997572	0.343601	0.527673	0.277635	9.96176	10.9593	FALSE
24h_DMSO	0h_DMSO	Q96CU9	FOXRED1	FALSE	-3.78161	0.120625	0.286721	0.54254	7.56707	11.3487	FALSE
24h_DMSO	0h_DMSO	Q05932	FPGS	TRUE	-1.99703	0.00116614	0.0300486	1.52218	16.8505	18.8475	TRUE
24h_DMSO	0h_DMSO	Q14331	FRG1	FALSE	-0.494812	0.12014	0.285992	0.543646	17.1784	17.6732	FALSE
24h_DMSO	0h_DMSO	Q9BZ67	FRMD8	FALSE	-0.688939	0.447639	0.614005	0.211828	10.8494	11.5384	FALSE
24h_DMSO	0h_DMSO	O94915	FRYL	FALSE	0.0910829	0.694104	0.804914	0.0942506	14.5873	14.4962	FALSE
24h_DMSO	0h_DMSO	Q8NDD1	FSAF1	FALSE	-0.624274	0.598898	0.73479	0.133837	10.1425	10.7667	FALSE
24h_DMSO	0h_DMSO	Q16658	FSCN1	FALSE	-0.314886	0.042938	0.156122	0.806535	19.9765	20.2914	TRUE
24h_DMSO	0h_DMSO	Q9BTV5	FSD1	FALSE	-1.73388	0.525246	0.67667	0.169623	7.90229	9.63617	FALSE
24h_DMSO	0h_DMSO	Q9BXM9	FSD1L	FALSE	-1.03731	0.632369	0.758826	0.119858	9.21806	10.2554	FALSE
24h_DMSO	0h_DMSO	P02794	FTH1	TRUE	2.94593	0.000650926	0.0242088	1.61603	18.8115	15.8655	FALSE
24h_DMSO	0h_DMSO	P02792	FTL	TRUE	1.55047	0.00231779	0.0376752	1.42394	17.7167	16.1663	FALSE
24h_DMSO	0h_DMSO	Q9C0B1	FTO	FALSE	0.821391	0.00492701	0.0513625	1.28935	14.2239	13.4025	TRUE
24h_DMSO	0h_DMSO	Q9UET6	FTSJ1	FALSE	-0.194356	0.848463	0.910111	0.0409054	10.3767	10.571	FALSE
24h_DMSO	0h_DMSO	Q8IY81	FTSJ3	FALSE	-1.1967	0.0281885	0.12398	0.906647	15.8473	17.044	FALSE
24h_DMSO	0h_DMSO	Q96AE4	FUBP1	FALSE	0.153995	0.251652	0.444555	0.352074	20.728	20.574	TRUE
24h_DMSO	0h_DMSO	Q96I24	FUBP3	FALSE	0.129468	0.35582	0.5379	0.269298	18.0678	17.9383	TRUE
24h_DMSO	0h_DMSO	Q9BWH2	FUNDC2	FALSE	-0.150018	0.671943	0.787836	0.103564	13.0221	13.1722	FALSE
24h_DMSO	0h_DMSO	P35637	FUS	FALSE	0.309428	0.0615404	0.194197	0.711756	21.5459	21.2365	FALSE
24h_DMSO	0h_DMSO	Q9BYC5	FUT8	FALSE	0.479294	0.785032	0.87031	0.0603259	9.13953	8.66024	FALSE
24h_DMSO	0h_DMSO	Q16595	FXN	FALSE	1.3082	0.00808414	0.0645162	1.19033	15.697	14.3888	FALSE
24h_DMSO	0h_DMSO	P51114	FXR1	FALSE	-0.122325	0.315905	0.506403	0.295504	19.2076	19.33	FALSE
24h_DMSO	0h_DMSO	P51116	FXR2	FALSE	-0.346401	0.303043	0.493352	0.306843	14.4904	14.8368	FALSE
24h_DMSO	0h_DMSO	Q9BQS8	FYCO1	FALSE	0.0495969	0.97621	0.988021	0.00523383	10.8907	10.8411	FALSE
24h_DMSO	0h_DMSO	Q96QD9	FYTTD1	TRUE	1.35407	0.000787474	0.0257794	1.58873	17.1133	15.7592	FALSE
24h_DMSO	0h_DMSO	Q13283	G3BP1	FALSE	0.17087	0.111529	0.274469	0.561507	21.6554	21.4845	FALSE
24h_DMSO	0h_DMSO	Q9UN86	G3BP2	FALSE	0.0623628	0.720523	0.824107	0.0840165	18.7102	18.6479	FALSE
24h_DMSO	0h_DMSO	P11413	G6PD	FALSE	0.495282	0.0174022	0.0959158	1.01811	18.8108	18.3155	FALSE
24h_DMSO	0h_DMSO	G9CGD6;Q8WWN9	G9CGD6;Q8WWN9	FALSE	6.67742	0.0644067	0.198948	0.701259	16.641	9.96358	FALSE
24h_DMSO	0h_DMSO	Q13480	GAB1	FALSE	-0.690379	0.64971	0.772975	0.111834	11.9483	12.6387	FALSE
24h_DMSO	0h_DMSO	Q9UQC2	GAB2	FALSE	0.288218	0.836334	0.901922	0.044831	10.7512	10.463	FALSE
24h_DMSO	0h_DMSO	O95166	GABARAP	FALSE	-1.4751	0.474212	0.636748	0.196032	14.1076	15.5827	FALSE
24h_DMSO	0h_DMSO	P60520	GABARAPL2	FALSE	0.195757	0.423495	0.594275	0.226013	17.3492	17.1534	FALSE
24h_DMSO	0h_DMSO	Q06546	GABPA	FALSE	0.443967	0.18237	0.366498	0.435928	16.9402	16.4963	TRUE
24h_DMSO	0h_DMSO	Q06547	GABPB1	FALSE	1.18457	0.307564	0.497576	0.30314	10.1325	8.94792	FALSE
24h_DMSO	0h_DMSO	Q8TAE8	GADD45GIP1	FALSE	0.51482	0.120698	0.286721	0.54254	16.4711	15.9563	FALSE
24h_DMSO	0h_DMSO	O14976	GAK	FALSE	-0.165037	0.403309	0.577617	0.23836	13.4848	13.6498	FALSE
24h_DMSO	0h_DMSO	P51570	GALK1	FALSE	-0.473182	0.0536683	0.179159	0.746762	16.7481	17.2213	TRUE
24h_DMSO	0h_DMSO	Q01415	GALK2	FALSE	-0.389512	0.656589	0.776181	0.110037	12.4795	12.869	FALSE
24h_DMSO	0h_DMSO	Q96C23	GALM	FALSE	-0.159676	0.936488	0.966944	0.0145988	11.5936	11.7533	FALSE
24h_DMSO	0h_DMSO	Q10472	GALNT1	FALSE	-0.751994	0.339318	0.52461	0.280164	11.7063	12.4583	FALSE
24h_DMSO	0h_DMSO	Q96FL9	GALNT14	FALSE	-0.875683	0.169488	0.350893	0.454826	11.9886	12.8643	FALSE
24h_DMSO	0h_DMSO	Q10471	GALNT2	TRUE	-1.28375	0.000673652	0.0242867	1.61463	14.9329	16.2166	FALSE
24h_DMSO	0h_DMSO	Q86SF2	GALNT7	FALSE	-0.394351	0.568405	0.71251	0.147209	9.90521	10.2996	FALSE
24h_DMSO	0h_DMSO	Q14697	GANAB	FALSE	-0.0496622	0.742379	0.838834	0.0763241	18.3036	18.3533	FALSE
24h_DMSO	0h_DMSO	P04406	GAPDH	FALSE	0.0788357	0.360491	0.541884	0.266093	24.6595	24.5806	FALSE
24h_DMSO	0h_DMSO	Q14C86	GAPVD1	FALSE	-0.0381198	0.669178	0.785614	0.104791	16.791	16.8292	FALSE
24h_DMSO	0h_DMSO	Q9NY12	GAR1	FALSE	-0.798761	0.0543228	0.180312	0.743975	16.9227	17.7214	FALSE
24h_DMSO	0h_DMSO	P41250	GARS1	FALSE	0.121502	0.383403	0.56082	0.251176	19.1913	19.0698	FALSE
24h_DMSO	0h_DMSO	P22102	GART	FALSE	-0.421227	0.00863044	0.0658587	1.18139	19.0778	19.499	FALSE
24h_DMSO	0h_DMSO	Q86YP4	GATAD2A	FALSE	0.258943	0.089845	0.241458	0.617158	16.9819	16.723	TRUE
24h_DMSO	0h_DMSO	Q8WXI9	GATAD2B	FALSE	-0.169246	0.334139	0.52202	0.282313	16.5884	16.7576	TRUE
24h_DMSO	0h_DMSO	O75879	GATB	FALSE	-0.273055	0.347891	0.531648	0.274376	11.826	12.099	FALSE
24h_DMSO	0h_DMSO	O43716	GATC	FALSE	0.47632	0.31352	0.503743	0.297791	16.314	15.8376	FALSE
24h_DMSO	0h_DMSO	Q8NB37	GATD1	FALSE	0.46185	0.875415	0.926453	0.0331767	12.7942	12.3324	FALSE
24h_DMSO	0h_DMSO	P0DPI2	GATD3	FALSE	0.315806	0.458152	0.622902	0.20558	16.2497	15.9339	FALSE
24h_DMSO	0h_DMSO	Q04446	GBE1	FALSE	0.299636	0.03311	0.134756	0.870452	18.0189	17.7193	TRUE
24h_DMSO	0h_DMSO	Q92538	GBF1	FALSE	-0.0923376	0.678433	0.792411	0.10105	14.8719	14.9642	FALSE
24h_DMSO	0h_DMSO	Q96PP9	GBP4	FALSE	-1.70618	0.360556	0.541884	0.266093	10.9773	12.6835	FALSE
24h_DMSO	0h_DMSO	Q96CN9	GCC1	FALSE	-1.71993	0.43055	0.600289	0.22164	14.9888	16.7087	FALSE
24h_DMSO	0h_DMSO	Q8IWJ2	GCC2	FALSE	-1.14042	0.668504	0.785163	0.10504	10.2294	11.3699	FALSE
24h_DMSO	0h_DMSO	Q92947	GCDH	FALSE	-0.664912	0.0731726	0.216035	0.665476	15.6419	16.3068	FALSE
24h_DMSO	0h_DMSO	P30047	GCHFR	FALSE	-0.528336	0.784272	0.869844	0.0605587	7.41807	7.94641	FALSE
24h_DMSO	0h_DMSO	P48506	GCLC	FALSE	-0.622919	0.0536445	0.179159	0.746762	14.592	15.215	FALSE
24h_DMSO	0h_DMSO	P48507	GCLM	FALSE	0.476551	0.0652032	0.19998	0.699013	15.4155	14.939	TRUE
24h_DMSO	0h_DMSO	Q92616	GCN1	FALSE	-0.592172	0.00704064	0.0604471	1.21862	17.5783	18.1705	FALSE
24h_DMSO	0h_DMSO	P31150	GDI1	FALSE	0.293766	0.158516	0.337197	0.472116	16.5795	16.2858	FALSE
24h_DMSO	0h_DMSO	P50395	GDI2	FALSE	0.331223	0.0323581	0.133626	0.874109	20.5694	20.2382	TRUE
24h_DMSO	0h_DMSO	O14893	GEMIN2	FALSE	0.467914	0.335396	0.522903	0.281579	13.8487	13.3808	FALSE
24h_DMSO	0h_DMSO	P57678	GEMIN4	FALSE	-0.605336	0.0384224	0.146183	0.835103	15.8775	16.4829	FALSE
24h_DMSO	0h_DMSO	Q8TEQ6	GEMIN5	FALSE	-0.74543	8.55e-05	0.010919	1.96182	16.5004	17.2459	FALSE
24h_DMSO	0h_DMSO	Q8WXD5	GEMIN6	FALSE	-0.0264616	0.921673	0.957794	0.018728	13.308	13.3345	FALSE
24h_DMSO	0h_DMSO	Q17RS7	GEN1	FALSE	-1.98356	0.123155	0.290617	0.536679	11.2463	13.2299	FALSE
24h_DMSO	0h_DMSO	O43681	GET3	FALSE	0.06776	0.490753	0.649146	0.187658	18.4563	18.3885	FALSE
24h_DMSO	0h_DMSO	Q7L5D6	GET4	FALSE	-0.21397	0.320982	0.510272	0.292198	13.1811	13.3951	FALSE
24h_DMSO	0h_DMSO	P55789	GFER	FALSE	1.11189	0.363194	0.544505	0.263998	9.84677	8.73489	FALSE
24h_DMSO	0h_DMSO	Q96RP9	GFM1	FALSE	-0.301249	0.0252361	0.117807	0.928827	17.3257	17.627	FALSE
24h_DMSO	0h_DMSO	Q969S9	GFM2	FALSE	-0.430942	0.556407	0.703034	0.153023	13.102	13.5329	FALSE
24h_DMSO	0h_DMSO	Q06210	GFPT1	FALSE	-0.716968	0.000627505	0.0242088	1.61603	16.3325	17.0494	FALSE
24h_DMSO	0h_DMSO	Q13630	GFUS	FALSE	-0.124742	0.319057	0.508671	0.293563	15.9984	16.1232	FALSE
24h_DMSO	0h_DMSO	Q9UJY5	GGA1	FALSE	0.657054	0.0671145	0.204055	0.690252	16.3011	15.644	FALSE
24h_DMSO	0h_DMSO	Q9UJY4	GGA2	FALSE	0.468572	0.194035	0.381038	0.419032	12.5831	12.1145	FALSE
24h_DMSO	0h_DMSO	Q9NZ52	GGA3	FALSE	0.631622	0.122504	0.289711	0.538034	17.1308	16.4992	FALSE
24h_DMSO	0h_DMSO	O75223	GGCT	FALSE	0.379843	0.167725	0.34911	0.457038	18.3915	18.0116	FALSE
24h_DMSO	0h_DMSO	Q92820	GGH	FALSE	0.195928	0.451745	0.617602	0.209291	17.7228	17.5268	FALSE
24h_DMSO	0h_DMSO	O95749	GGPS1	FALSE	0.256556	0.606329	0.739885	0.130836	13.8122	13.5557	FALSE
24h_DMSO	0h_DMSO	Q8N2G8	GHDC	FALSE	-1.49744	0.10199	0.262101	0.581531	10.8269	12.3243	FALSE
24h_DMSO	0h_DMSO	Q9H3K2	GHITM	FALSE	-0.0755111	0.814779	0.88894	0.0511278	13.4678	13.5433	FALSE
24h_DMSO	0h_DMSO	Q9NWU2	GID8	FALSE	0.31658	0.304219	0.494206	0.306092	15.6203	15.3038	FALSE
24h_DMSO	0h_DMSO	Q6Y7W6	GIGYF2	FALSE	-0.0550292	0.630957	0.75782	0.120434	16.3148	16.3699	FALSE
24h_DMSO	0h_DMSO	Q14691	GINS1	FALSE	-0.176486	0.44749	0.614005	0.211828	17.0568	17.2333	TRUE
24h_DMSO	0h_DMSO	Q9Y248	GINS2	FALSE	0.358637	0.168155	0.349328	0.456767	18.8887	18.5301	TRUE
24h_DMSO	0h_DMSO	Q9BRX5	GINS3	FALSE	0.37841	0.130827	0.30047	0.522199	17.5659	17.1875	TRUE
24h_DMSO	0h_DMSO	Q9BRT9	GINS4	FALSE	0.25908	0.251808	0.444591	0.352039	17.5869	17.3278	TRUE
24h_DMSO	0h_DMSO	O14908	GIPC1	FALSE	2.29204	0.578799	0.719911	0.142721	12.8621	10.57	FALSE
24h_DMSO	0h_DMSO	Q9Y2X7	GIT1	FALSE	-0.297664	0.0628653	0.196439	0.706773	17.0175	17.3151	FALSE
24h_DMSO	0h_DMSO	Q14161	GIT2	FALSE	-0.27764	0.40758	0.580913	0.235889	13.5606	13.8382	FALSE
24h_DMSO	0h_DMSO	P17302	GJA1	FALSE	-3.03439	0.0184439	0.0994337	1.00247	12.4719	15.5063	FALSE
24h_DMSO	0h_DMSO	P32189	GK	FALSE	-0.0741332	0.832098	0.899144	0.0461707	13.815	13.8892	FALSE
24h_DMSO	0h_DMSO	P06280	GLA	FALSE	1.45342	0.0648237	0.199414	0.700245	12.4454	10.992	FALSE
24h_DMSO	0h_DMSO	P16278	GLB1	FALSE	1.1309	0.0261672	0.119586	0.922321	14.4427	13.3118	FALSE
24h_DMSO	0h_DMSO	Q53GS7	GLE1	FALSE	-0.0893198	0.765876	0.855923	0.0675651	13.737	13.8263	FALSE
24h_DMSO	0h_DMSO	Q92896	GLG1	FALSE	-0.94363	0.00766705	0.0632269	1.1991	16.3259	17.2696	FALSE
24h_DMSO	0h_DMSO	Q9H4G4	GLIPR2	FALSE	-0.307625	0.613472	0.745579	0.127507	13.4785	13.7861	FALSE
24h_DMSO	0h_DMSO	Q92990	GLMN	FALSE	-0.253627	0.460404	0.62471	0.204321	14.0493	14.3029	FALSE
24h_DMSO	0h_DMSO	Q04760	GLO1	FALSE	0.824587	0.000877312	0.0260112	1.58484	19.0179	18.1934	FALSE
24h_DMSO	0h_DMSO	Q9HC38	GLOD4	FALSE	0.939526	0.00082378	0.0260112	1.58484	18.6538	17.7142	FALSE
24h_DMSO	0h_DMSO	P35754	GLRX	TRUE	1.66228	0.0015937	0.0334927	1.47505	19.4031	17.7409	TRUE
24h_DMSO	0h_DMSO	O76003	GLRX3	FALSE	0.0157592	0.81904	0.891613	0.0498234	19.607	19.5912	TRUE
24h_DMSO	0h_DMSO	Q86SX6	GLRX5	FALSE	0.424976	0.169378	0.350893	0.454826	18.3739	17.949	FALSE
24h_DMSO	0h_DMSO	O94925	GLS	FALSE	0.219313	0.0743817	0.217956	0.661632	18.8605	18.6412	FALSE
24h_DMSO	0h_DMSO	Q68CQ7	GLT8D1	FALSE	2.46207	0.234261	0.427636	0.368925	15.0428	12.5807	FALSE
24h_DMSO	0h_DMSO	Q9NZD2	GLTP	FALSE	0.566058	0.0298999	0.12796	0.892924	16.1322	15.5661	FALSE
24h_DMSO	0h_DMSO	P00367	GLUD1	FALSE	-0.0972253	0.281922	0.474364	0.323888	18.8455	18.9427	FALSE
24h_DMSO	0h_DMSO	P15104	GLUL	FALSE	-0.787577	0.000336924	0.0190151	1.7209	13.2758	14.0634	FALSE
24h_DMSO	0h_DMSO	Q49A26	GLYR1	FALSE	-0.296226	0.22035	0.411959	0.385146	16.4045	16.7008	TRUE
24h_DMSO	0h_DMSO	O60547	GMDS	FALSE	-1.04054	0.0601869	0.191706	0.717363	15.8665	16.907	FALSE
24h_DMSO	0h_DMSO	Q9Y692	GMEB1	FALSE	0.553222	0.278656	0.471358	0.326649	16.1332	15.58	FALSE
24h_DMSO	0h_DMSO	Q9UKD1	GMEB2	FALSE	-0.0371457	0.941602	0.969333	0.0135269	13.5184	13.5556	FALSE
24h_DMSO	0h_DMSO	P60983	GMFB	FALSE	0.89518	0.0100835	0.0708589	1.14961	16.3697	15.4745	FALSE
24h_DMSO	0h_DMSO	O60234	GMFG	FALSE	0.410833	0.0983613	0.256173	0.591466	21.0073	20.5964	TRUE
24h_DMSO	0h_DMSO	Q9P107	GMIP	FALSE	0.222999	0.055382	0.182716	0.738224	18.1076	17.8846	FALSE
24h_DMSO	0h_DMSO	O75496	GMNN	FALSE	-0.149924	0.650475	0.77351	0.111534	14.565	14.7149	TRUE
24h_DMSO	0h_DMSO	Q96IJ6	GMPPA	FALSE	-0.467885	0.0641966	0.198639	0.701935	12.034	12.5019	FALSE
24h_DMSO	0h_DMSO	Q9Y5P6	GMPPB	FALSE	-0.141216	0.421814	0.593145	0.226839	15.5112	15.6525	FALSE
24h_DMSO	0h_DMSO	Q9P2T1	GMPR2	FALSE	0.673854	0.0600836	0.191706	0.717363	16.1822	15.5084	FALSE
24h_DMSO	0h_DMSO	P49915	GMPS	FALSE	-0.120957	0.285187	0.47719	0.321308	19.4314	19.5524	TRUE
24h_DMSO	0h_DMSO	P29992	GNA11	FALSE	-0.58842	0.375487	0.553864	0.256597	11.8335	12.4219	FALSE
24h_DMSO	0h_DMSO	Q14344	GNA13	FALSE	-1.4422	0.00699066	0.0603292	1.21947	10.8464	12.2886	FALSE
24h_DMSO	0h_DMSO	P63096	GNAI1	FALSE	0.13444	0.871208	0.923566	0.0345319	8.9863	8.85186	FALSE
24h_DMSO	0h_DMSO	P04899	GNAI2	FALSE	0.4825	0.00437567	0.0496771	1.30384	20.9253	20.4428	FALSE
24h_DMSO	0h_DMSO	P08754	GNAI3	FALSE	0.0447622	0.659053	0.77828	0.108864	15.2609	15.2162	FALSE
24h_DMSO	0h_DMSO	P38405	GNAL	FALSE	-0.372712	0.378823	0.556858	0.254256	16.2514	16.6241	FALSE
24h_DMSO	0h_DMSO	P62873	GNB1	FALSE	0.082621	0.446097	0.613596	0.212118	19.2135	19.1308	FALSE
24h_DMSO	0h_DMSO	Q9BYB4	GNB1L	FALSE	0.992549	0.736385	0.834673	0.0784838	10.9594	9.96682	FALSE
24h_DMSO	0h_DMSO	P62879	GNB2	FALSE	0.497318	0.132109	0.302012	0.519976	17.0542	16.5569	FALSE
24h_DMSO	0h_DMSO	Q9Y223	GNE	FALSE	-0.781132	0.0326125	0.133961	0.873022	14.3219	15.103	FALSE
24h_DMSO	0h_DMSO	P59768	GNG2	FALSE	-0.0720892	0.926045	0.961539	0.0170329	13.4534	13.5255	FALSE
24h_DMSO	0h_DMSO	P63218	GNG5	FALSE	0.669231	0.164658	0.345247	0.46187	16.5192	15.8499	FALSE
24h_DMSO	0h_DMSO	O60262	GNG7	FALSE	-0.366822	0.31012	0.500217	0.300841	12.0711	12.4379	FALSE
24h_DMSO	0h_DMSO	P36915	GNL1	FALSE	0.200978	0.224526	0.416889	0.379979	17.2487	17.0478	FALSE
24h_DMSO	0h_DMSO	Q13823	GNL2	FALSE	-1.23508	0.0121021	0.0776994	1.10958	14.4557	15.6908	FALSE
24h_DMSO	0h_DMSO	Q9BVP2	GNL3	FALSE	-0.95979	0.00161414	0.0334927	1.47505	17.6806	18.6404	FALSE
24h_DMSO	0h_DMSO	Q9NVN8	GNL3L	FALSE	-1.31828	0.0458652	0.162949	0.787947	13.2415	14.5598	FALSE
24h_DMSO	0h_DMSO	O15228	GNPAT	FALSE	-0.99974	0.462707	0.626737	0.202915	13.4967	14.4965	FALSE
24h_DMSO	0h_DMSO	P46926	GNPDA1	FALSE	3.49205	0.368165	0.548344	0.260947	17.756	14.2639	FALSE
24h_DMSO	0h_DMSO	Q8TDQ7	GNPDA2	FALSE	0.142315	0.829956	0.898262	0.0465969	10.9649	10.8226	FALSE
24h_DMSO	0h_DMSO	Q96EK6	GNPNAT1	FALSE	-0.103704	0.653609	0.774481	0.110989	15.5677	15.6714	FALSE
24h_DMSO	0h_DMSO	P15586	GNS	FALSE	-1.29297	0.506216	0.662003	0.17914	10.3469	11.6399	FALSE
24h_DMSO	0h_DMSO	Q08379	GOLGA2	FALSE	0.241013	0.166143	0.347289	0.459309	14.8509	14.6099	FALSE
24h_DMSO	0h_DMSO	Q08378	GOLGA3	FALSE	0.0878827	0.566773	0.710828	0.148235	17.104	17.0161	FALSE
24h_DMSO	0h_DMSO	Q13439	GOLGA4	FALSE	0.373666	0.506007	0.661929	0.179189	13.659	13.2854	FALSE
24h_DMSO	0h_DMSO	Q8TBA6	GOLGA5	FALSE	-0.199527	0.664312	0.781764	0.106925	10.42	10.6195	FALSE
24h_DMSO	0h_DMSO	Q7Z5G4	GOLGA7	FALSE	-2.23906	0.336219	0.523008	0.281492	11.2545	13.4935	FALSE
24h_DMSO	0h_DMSO	Q14789	GOLGB1	FALSE	0.169112	0.430357	0.600289	0.22164	17.0535	16.8844	FALSE
24h_DMSO	0h_DMSO	O00461	GOLIM4	FALSE	-0.129051	0.491985	0.650343	0.186858	15.8813	16.0104	FALSE
24h_DMSO	0h_DMSO	Q8NBJ4	GOLM1	FALSE	0.237859	0.208899	0.39951	0.398472	15.6243	15.3864	FALSE
24h_DMSO	0h_DMSO	Q6P4E1	GOLM2	FALSE	-1.0741	0.431809	0.601529	0.220743	11.5351	12.6092	FALSE
24h_DMSO	0h_DMSO	Q9H4A6	GOLPH3	FALSE	-1.27104	0.318613	0.508317	0.293866	12.489	13.7601	FALSE
24h_DMSO	0h_DMSO	Q9H4A5	GOLPH3L	FALSE	-0.199413	0.759592	0.85048	0.0703361	11.0186	11.218	FALSE
24h_DMSO	0h_DMSO	Q9BXV9	GON7	FALSE	-0.465544	0.816431	0.889865	0.050676	11.8942	12.3597	FALSE
24h_DMSO	0h_DMSO	Q9HD26	GOPC	FALSE	-0.628115	0.0206608	0.106073	0.974393	18.0663	18.6944	FALSE
24h_DMSO	0h_DMSO	Q9H8Y8	GORASP2	FALSE	0.639775	0.00936988	0.0686956	1.16307	16.3447	15.7049	FALSE
24h_DMSO	0h_DMSO	O95249	GOSR1	FALSE	-1.68766	0.127109	0.296077	0.528595	9.35217	11.0398	FALSE
24h_DMSO	0h_DMSO	O14653	GOSR2	FALSE	0.150578	0.798893	0.878469	0.0562735	15.0524	14.9018	FALSE
24h_DMSO	0h_DMSO	P17174	GOT1	FALSE	1.0114	0.0111207	0.0744769	1.12798	17.6705	16.6591	FALSE
24h_DMSO	0h_DMSO	P00505	GOT2	FALSE	0.447208	0.0488677	0.16864	0.773039	19.7701	19.3229	FALSE
24h_DMSO	0h_DMSO	O43292	GPAA1	FALSE	0.354435	0.835142	0.901175	0.0451911	8.89864	8.54421	FALSE
24h_DMSO	0h_DMSO	Q8IXQ4	GPALPP1	FALSE	0.454307	0.370699	0.551301	0.258612	13.8486	13.3943	FALSE
24h_DMSO	0h_DMSO	Q86UL3	GPAT4	TRUE	1.89708	0.000352938	0.0197136	1.70523	9.77886	7.88178	FALSE
24h_DMSO	0h_DMSO	Q8N954	GPATCH11	FALSE	-0.160372	0.666019	0.782923	0.106281	14.2502	14.4105	FALSE
24h_DMSO	0h_DMSO	Q5T3I0	GPATCH4	FALSE	-0.920531	0.329031	0.51661	0.286837	10.0673	10.9878	FALSE
24h_DMSO	0h_DMSO	Q9UKJ3	GPATCH8	FALSE	0.322999	0.453757	0.619259	0.208128	13.9559	13.6329	FALSE
24h_DMSO	0h_DMSO	Q86WP2	GPBP1	FALSE	-2.84402	0.246909	0.441212	0.355353	10.3925	13.2365	FALSE
24h_DMSO	0h_DMSO	Q8N335	GPD1L	FALSE	-0.714049	0.0142729	0.0859231	1.06589	14.708	15.4221	FALSE
24h_DMSO	0h_DMSO	P43304	GPD2	FALSE	0.465893	0.00573031	0.0542372	1.2657	15.4087	14.9428	FALSE
24h_DMSO	0h_DMSO	Q9NQX3	GPHN	FALSE	0.0665228	0.699004	0.808368	0.0923909	14.4239	14.3573	FALSE
24h_DMSO	0h_DMSO	P06744	GPI	FALSE	0.115122	0.290963	0.482436	0.316561	20.3783	20.2632	TRUE
24h_DMSO	0h_DMSO	Q92917	GPKOW	FALSE	0.325163	0.0313764	0.131035	0.882611	15.3511	15.026	TRUE
24h_DMSO	0h_DMSO	Q9HCN4	GPN1	FALSE	-0.731339	0.0621677	0.19493	0.710122	14.8789	15.6102	FALSE
24h_DMSO	0h_DMSO	Q9NQS5	GPR84	TRUE	8.93695	3.49e-05	0.00900759	2.04539	17.883	8.94606	FALSE
24h_DMSO	0h_DMSO	Q7Z2K8	GPRIN1	FALSE	-0.217716	0.824829	0.895217	0.0480719	8.27574	8.49346	FALSE
24h_DMSO	0h_DMSO	Q13098	GPS1	FALSE	-0.349393	0.104229	0.265316	0.576236	16.8939	17.2433	TRUE
24h_DMSO	0h_DMSO	Q86YR5	GPSM1	FALSE	-0.99469	0.00667906	0.0595183	1.22535	15.0753	16.07	FALSE
24h_DMSO	0h_DMSO	P81274	GPSM2	FALSE	0.599515	0.852751	0.912362	0.0398326	11.2283	10.6288	FALSE
24h_DMSO	0h_DMSO	Q8TD30	GPT2	FALSE	0.302978	0.607192	0.740517	0.130465	12.7047	12.4017	FALSE
24h_DMSO	0h_DMSO	P07203	GPX1	FALSE	0.822545	0.00637622	0.0578666	1.23757	17.1458	16.3233	FALSE
24h_DMSO	0h_DMSO	P36969	GPX4	FALSE	1.05048	0.00909633	0.0676976	1.16943	17.7664	16.7159	TRUE
24h_DMSO	0h_DMSO	Q96SL4	GPX7	FALSE	-0.180678	0.589444	0.727307	0.138282	16.3278	16.5085	FALSE
24h_DMSO	0h_DMSO	Q96CP6	GRAMD1A	TRUE	-3.03235	0.00258523	0.0390243	1.40866	10.3675	13.3999	FALSE
24h_DMSO	0h_DMSO	Q6IC98	GRAMD4	FALSE	-2.1024	0.253622	0.445565	0.351089	9.72032	11.8227	FALSE
24h_DMSO	0h_DMSO	Q13588	GRAP	FALSE	0.430067	0.298029	0.488717	0.310943	14.9096	14.4795	TRUE
24h_DMSO	0h_DMSO	Q13322	GRB10	FALSE	-2.57716	0.0772911	0.222273	0.653113	10.1688	12.7459	FALSE
24h_DMSO	0h_DMSO	P62993	GRB2	FALSE	0.896622	0.0100797	0.0708589	1.14961	20.2732	19.3766	TRUE
24h_DMSO	0h_DMSO	Q9UBQ7	GRHPR	FALSE	0.0300305	0.871234	0.923566	0.0345319	17.0369	17.0068	FALSE
24h_DMSO	0h_DMSO	A4D2P6	GRID2IP	FALSE	-2.15688	0.188431	0.373826	0.427331	12.4514	14.6082	FALSE
24h_DMSO	0h_DMSO	Q4V328	GRIPAP1	FALSE	0.930684	0.00531828	0.0527838	1.2775	14.5084	13.5777	FALSE
24h_DMSO	0h_DMSO	P25098	GRK2	FALSE	0.12168	0.416195	0.588451	0.23029	18.8902	18.7685	FALSE
24h_DMSO	0h_DMSO	P43250	GRK6	FALSE	-0.597421	0.212029	0.403126	0.394559	13.845	14.4424	FALSE
24h_DMSO	0h_DMSO	P28799	GRN	FALSE	2.11587	0.116781	0.281667	0.550264	12.9484	10.8325	FALSE
24h_DMSO	0h_DMSO	Q9HAV7	GRPEL1	FALSE	0.436535	0.0417279	0.154217	0.811868	20.249	19.8125	FALSE
24h_DMSO	0h_DMSO	Q12849	GRSF1	FALSE	0.209469	0.3331	0.521148	0.283039	17.4446	17.2351	FALSE
24h_DMSO	0h_DMSO	Q9BQ67	GRWD1	FALSE	-0.563688	0.0561666	0.184096	0.734955	17.479	18.0427	FALSE
24h_DMSO	0h_DMSO	Q96QA5	GSDMA	FALSE	-3.31337	0.168216	0.349328	0.456767	8.31788	11.6312	FALSE
24h_DMSO	0h_DMSO	P57764	GSDMD	FALSE	-0.555999	0.271146	0.463722	0.333742	12.1732	12.7292	FALSE
24h_DMSO	0h_DMSO	Q14687	GSE1	FALSE	-1.48345	0.043243	0.156716	0.804887	10.2107	11.6941	FALSE
24h_DMSO	0h_DMSO	P49840	GSK3A	FALSE	-0.615021	0.0857494	0.234311	0.630207	12.8517	13.4668	FALSE
24h_DMSO	0h_DMSO	P49841	GSK3B	FALSE	0.00726044	0.985798	0.992945	0.00307474	13.8938	13.8866	FALSE
24h_DMSO	0h_DMSO	Q9P0R6	GSKIP	FALSE	0.611478	0.775036	0.862956	0.0640111	9.25709	8.64561	FALSE
24h_DMSO	0h_DMSO	P15170	GSPT1	FALSE	0.0810577	0.592045	0.729863	0.136758	19.495	19.414	FALSE
24h_DMSO	0h_DMSO	Q8IYD1	GSPT2	FALSE	-0.00274926	0.987416	0.993303	0.00291826	18.4465	18.4493	FALSE
24h_DMSO	0h_DMSO	P00390	GSR	FALSE	0.63956	0.00254328	0.0390243	1.40866	19.475	18.8355	TRUE
24h_DMSO	0h_DMSO	P48637	GSS	FALSE	0.787439	0.0280429	0.123939	0.906792	17.0406	16.2531	FALSE
24h_DMSO	0h_DMSO	Q9Y2Q3	GSTK1	FALSE	0.409819	0.0245858	0.116134	0.93504	16.4772	16.0673	FALSE
24h_DMSO	0h_DMSO	P09488	GSTM1	FALSE	0.432783	0.0154175	0.0899158	1.04616	17.828	17.3952	TRUE
24h_DMSO	0h_DMSO	P78417	GSTO1	FALSE	0.550673	0.0166123	0.0941479	1.02619	18.8337	18.2831	FALSE
24h_DMSO	0h_DMSO	P52655	GTF2A1	FALSE	-0.555119	0.134697	0.305862	0.514474	14.4966	15.0517	FALSE
24h_DMSO	0h_DMSO	P52657	GTF2A2	FALSE	-0.622811	0.303294	0.493352	0.306843	13.9276	14.5505	FALSE
24h_DMSO	0h_DMSO	Q00403	GTF2B	FALSE	-0.552403	0.0103232	0.0714346	1.14609	15.4745	16.0269	TRUE
24h_DMSO	0h_DMSO	P29083	GTF2E1	FALSE	0.278182	0.472752	0.63526	0.197048	15.6297	15.3515	FALSE
24h_DMSO	0h_DMSO	P29084	GTF2E2	FALSE	-0.443932	0.0304145	0.129244	0.888591	15.6715	16.1154	TRUE
24h_DMSO	0h_DMSO	P35269	GTF2F1	FALSE	0.466637	0.00569817	0.054225	1.2658	16.3442	15.8776	TRUE
24h_DMSO	0h_DMSO	P13984	GTF2F2	FALSE	-0.158191	0.307104	0.496981	0.30366	16.9241	17.0823	TRUE
24h_DMSO	0h_DMSO	Q13889	GTF2H3	FALSE	-2.50139	0.202087	0.392581	0.406071	9.86364	12.365	FALSE
24h_DMSO	0h_DMSO	Q92759	GTF2H4	FALSE	-1.69184	0.207622	0.39777	0.400368	7.9799	9.67174	FALSE
24h_DMSO	0h_DMSO	P78347	GTF2I	FALSE	0.0482169	0.64781	0.771754	0.112521	19.7808	19.7326	TRUE
24h_DMSO	0h_DMSO	Q12789	GTF3C1	FALSE	-0.416138	0.157747	0.336276	0.473303	17.2442	17.6603	TRUE
24h_DMSO	0h_DMSO	Q8WUA4	GTF3C2	FALSE	-0.427052	0.11387	0.277472	0.55678	14.6197	15.0468	TRUE
24h_DMSO	0h_DMSO	Q9Y5Q9	GTF3C3	FALSE	-0.261839	0.344915	0.528791	0.276716	14.5215	14.7833	TRUE
24h_DMSO	0h_DMSO	Q9UKN8	GTF3C4	FALSE	-0.129652	0.0796416	0.225994	0.645904	16.0295	16.1591	TRUE
24h_DMSO	0h_DMSO	Q9Y5Q8	GTF3C5	FALSE	-0.200697	0.0826424	0.230683	0.636984	16.2187	16.4194	TRUE
24h_DMSO	0h_DMSO	O00178	GTPBP1	FALSE	-0.665786	0.0368393	0.142325	0.846718	16.623	17.2888	FALSE
24h_DMSO	0h_DMSO	A4D1E9	GTPBP10	FALSE	-0.193496	0.667405	0.784382	0.105473	15.0722	15.2657	FALSE
24h_DMSO	0h_DMSO	Q9BX10	GTPBP2	FALSE	0.943982	0.40627	0.579989	0.23658	9.80355	8.85957	FALSE
24h_DMSO	0h_DMSO	Q969Y2	GTPBP3	FALSE	-0.109928	0.51936	0.671894	0.172699	13.4725	13.5824	FALSE
24h_DMSO	0h_DMSO	Q9BZE4	GTPBP4	FALSE	-1.07494	0.0247336	0.116674	0.933025	16.7376	17.8126	FALSE
24h_DMSO	0h_DMSO	O43824	GTPBP6	FALSE	-0.0917781	0.595889	0.732923	0.134942	12.7365	12.8283	FALSE
24h_DMSO	0h_DMSO	Q9NYZ3	GTSE1	FALSE	-0.486389	0.204515	0.394717	0.403714	10.8523	11.3386	FALSE
24h_DMSO	0h_DMSO	Q8N442	GUF1	FALSE	-0.070295	0.95847	0.97944	0.00902232	8.09817	8.16846	FALSE
24h_DMSO	0h_DMSO	P08236	GUSB	FALSE	-1.20582	0.313581	0.503743	0.297791	12.6958	13.9016	FALSE
24h_DMSO	0h_DMSO	Q4G148	GXYLT1	FALSE	2.08084	0.297539	0.488357	0.311263	11.9992	9.9184	FALSE
24h_DMSO	0h_DMSO	P46976	GYG1	FALSE	1.16366	0.044832	0.160558	0.794368	16.537	15.3734	FALSE
24h_DMSO	0h_DMSO	P04921	GYPC	FALSE	1.89384	0.0119076	0.0772637	1.11202	16.6733	14.7794	FALSE
24h_DMSO	0h_DMSO	P13807	GYS1	FALSE	0.189899	0.36466	0.545571	0.263149	16.4843	16.2944	FALSE
24h_DMSO	0h_DMSO	P12544	GZMA	TRUE	-1.11828	0.000306255	0.0186437	1.72947	17.4075	18.5258	FALSE
24h_DMSO	0h_DMSO	Q92522	H1-10	FALSE	0.576258	0.000918893	0.0265526	1.57589	20.0732	19.4969	FALSE
24h_DMSO	0h_DMSO	P16403	H1-2	FALSE	0.188347	0.233395	0.426631	0.369947	25.6622	25.4738	FALSE
24h_DMSO	0h_DMSO	P16402	H1-3	FALSE	-0.0472108	0.748424	0.843403	0.0739651	21.0855	21.1327	FALSE
24h_DMSO	0h_DMSO	P10412	H1-4	FALSE	0.155703	0.199361	0.388695	0.410391	23.0306	22.8749	FALSE
24h_DMSO	0h_DMSO	P16401	H1-5	FALSE	0.227407	0.0853842	0.233951	0.630875	25.7708	25.5433	FALSE
24h_DMSO	0h_DMSO	Q8IUE6	H2AC21	FALSE	0.241264	0.0895614	0.241031	0.617927	22.226	21.9847	FALSE
24h_DMSO	0h_DMSO	P16104	H2AX	FALSE	0.374929	0.297801	0.488601	0.311046	28.133	27.758	FALSE
24h_DMSO	0h_DMSO	Q96A08	H2BC1	FALSE	0.249385	0.0326836	0.13406	0.872701	28.3559	28.1065	FALSE
24h_DMSO	0h_DMSO	Q8N257	H2BC26	FALSE	0.377647	0.015751	0.091094	1.04051	25.3563	24.9786	FALSE
24h_DMSO	0h_DMSO	P84243	H3-3A; H3-3B	FALSE	0.41094	0.288454	0.480283	0.318503	26.542	26.131	FALSE
24h_DMSO	0h_DMSO	Q5TEC6	H3-7	FALSE	0.178112	0.0292764	0.126089	0.899323	28.023	27.8449	FALSE
24h_DMSO	0h_DMSO	P62805	H4C1; H4C2; H4C3; H4C4; H4C5; H4C6; H4C8; H4C9; H4C11; H4C12; H4C13; H4C14; H4C15; H4C16	FALSE	0.30309	0.0245469	0.116077	0.935255	28.6363	28.3332	FALSE
24h_DMSO	0h_DMSO	Q6Y1H2	HACD2	FALSE	-2.13791	0.0624208	0.195263	0.70938	11.4417	13.5796	FALSE
24h_DMSO	0h_DMSO	Q9P035	HACD3	FALSE	-0.746003	0.0511061	0.173601	0.760449	15.2646	16.0106	FALSE
24h_DMSO	0h_DMSO	Q9UJ83	HACL1	FALSE	-1.43868	0.142585	0.317129	0.498763	9.24699	10.6857	FALSE
24h_DMSO	0h_DMSO	A1L0T0	HACL2	FALSE	-0.340902	0.801237	0.879658	0.0556863	12.1701	12.511	FALSE
24h_DMSO	0h_DMSO	Q16836	HADH	FALSE	-0.00518821	0.975279	0.987801	0.0053304	19.4835	19.4887	FALSE
24h_DMSO	0h_DMSO	P40939	HADHA	FALSE	0.108333	0.479983	0.640371	0.193568	19.481	19.3727	FALSE
24h_DMSO	0h_DMSO	P55084	HADHB	FALSE	-0.0956024	0.603168	0.73818	0.131838	18.7073	18.8029	FALSE
24h_DMSO	0h_DMSO	Q16775	HAGH	FALSE	-0.312225	0.00855955	0.0658499	1.18144	14.9477	15.26	FALSE
24h_DMSO	0h_DMSO	P42357	HAL	FALSE	0.0818889	0.956494	0.978159	0.00959049	9.7682	9.68631	FALSE
24h_DMSO	0h_DMSO	P49590	HARS2	FALSE	-0.584999	0.0247921	0.116674	0.933025	13.4286	14.0136	FALSE
24h_DMSO	0h_DMSO	Q92839	HAS1	FALSE	-0.271684	0.105961	0.267519	0.572645	20.8929	21.1646	FALSE
24h_DMSO	0h_DMSO	O14929	HAT1	FALSE	0.255068	0.149916	0.326673	0.485887	17.113	16.858	TRUE
24h_DMSO	0h_DMSO	Q96CS2	HAUS1	FALSE	0.157575	0.58898	0.727307	0.138282	15.4691	15.3115	FALSE
24h_DMSO	0h_DMSO	Q9NVX0	HAUS2	FALSE	-1.20572	0.320846	0.510272	0.292198	11.2755	12.4812	FALSE
24h_DMSO	0h_DMSO	Q68CZ6	HAUS3	FALSE	-3.83713	0.210754	0.40162	0.396184	10.7735	14.6106	FALSE
24h_DMSO	0h_DMSO	Q9H6D7	HAUS4	FALSE	-0.757784	0.0521547	0.176353	0.753616	12.5952	13.353	FALSE
24h_DMSO	0h_DMSO	O94927	HAUS5	FALSE	-0.322009	0.434281	0.603887	0.219044	12.997	13.319	FALSE
24h_DMSO	0h_DMSO	Q7Z4H7	HAUS6	FALSE	-0.263518	0.356686	0.538909	0.268485	14.7157	14.9792	FALSE
24h_DMSO	0h_DMSO	Q9BT25	HAUS8	FALSE	-0.353576	0.39306	0.567893	0.245733	15.5198	15.8734	FALSE
24h_DMSO	0h_DMSO	O00165	HAX1	FALSE	-0.753784	0.126745	0.295485	0.529465	13.6401	14.3938	FALSE
24h_DMSO	0h_DMSO	Q9Y450	HBS1L	FALSE	-0.468691	0.0433629	0.157046	0.803974	17.2945	17.7632	FALSE
24h_DMSO	0h_DMSO	P53701	HCCS	FALSE	-1.01822	0.440613	0.6093	0.215169	9.60035	10.6186	FALSE
24h_DMSO	0h_DMSO	P51610	HCFC1	FALSE	0.205962	0.0702266	0.210098	0.677578	18.6144	18.4084	TRUE
24h_DMSO	0h_DMSO	P08631	HCK	FALSE	6.77623	0.0148211	0.0878563	1.05623	15.8156	9.0394	FALSE
24h_DMSO	0h_DMSO	P14317	HCLS1	FALSE	0.641328	0.00676153	0.0597517	1.22365	19.6625	19.0212	FALSE
24h_DMSO	0h_DMSO	Q13547	HDAC1	FALSE	0.00774081	0.977719	0.988453	0.00504386	16.7866	16.7789	TRUE
24h_DMSO	0h_DMSO	Q92769	HDAC2	FALSE	-0.275692	0.064713	0.199356	0.700371	19.2276	19.5033	TRUE
24h_DMSO	0h_DMSO	O15379	HDAC3	TRUE	-3.11424	0.0002357	0.0168029	1.77461	9.16575	12.28	FALSE
24h_DMSO	0h_DMSO	P56524	HDAC4	FALSE	1.48732	0.423872	0.594461	0.225877	12.1027	10.6153	FALSE
24h_DMSO	0h_DMSO	Q9UQL6	HDAC5	FALSE	-2.10931	0.155402	0.333057	0.477482	12.5155	14.6248	FALSE
24h_DMSO	0h_DMSO	Q8WUI4	HDAC7	FALSE	0.507423	0.0894492	0.241031	0.617927	13.3915	12.8841	TRUE
24h_DMSO	0h_DMSO	Q9UKV0	HDAC9	FALSE	0.0160117	0.991058	0.995468	0.00197269	8.02308	8.00707	TRUE
24h_DMSO	0h_DMSO	Q7Z4H3	HDDC2	FALSE	0.219635	0.616996	0.748184	0.125992	14.4653	14.2456	FALSE
24h_DMSO	0h_DMSO	P51858	HDGF	FALSE	0.685667	0.0115736	0.0759151	1.11967	20.5032	19.8175	TRUE
24h_DMSO	0h_DMSO	Q7Z4V5	HDGFL2	FALSE	0.426133	0.00796016	0.0644715	1.19063	16.951	16.5248	TRUE
24h_DMSO	0h_DMSO	Q9Y3E1	HDGFL3	FALSE	0.0112476	0.954998	0.976998	0.0101064	16.9431	16.9318	FALSE
24h_DMSO	0h_DMSO	Q9H0R4	HDHD2	FALSE	0.111452	0.902879	0.945093	0.0245256	15.0016	14.8902	FALSE
24h_DMSO	0h_DMSO	Q9BSH5	HDHD3	FALSE	0.875783	0.404551	0.578479	0.237713	9.8396	8.96381	FALSE
24h_DMSO	0h_DMSO	Q9BXW7	HDHD5	FALSE	-0.417553	0.15731	0.336114	0.473514	16.5379	16.9554	FALSE
24h_DMSO	0h_DMSO	Q00341	HDLBP	FALSE	-0.721468	0.000471849	0.0218503	1.66054	16.8253	17.5468	FALSE
24h_DMSO	0h_DMSO	Q9H583	HEATR1	TRUE	-1.42677	0.00390155	0.0469746	1.32814	16.0812	17.508	FALSE
24h_DMSO	0h_DMSO	Q7Z4Q2	HEATR3	FALSE	-0.551706	0.0401886	0.150559	0.822293	14.1993	14.751	TRUE
24h_DMSO	0h_DMSO	Q9P2D3	HEATR5B	FALSE	-0.361402	0.104497	0.26568	0.575642	13.2313	13.5928	FALSE
24h_DMSO	0h_DMSO	Q9NRV9	HEBP1	TRUE	2.14462	0.00423608	0.0488107	1.31149	15.3804	13.2357	FALSE
24h_DMSO	0h_DMSO	Q9Y5Z4	HEBP2	FALSE	-0.356478	0.767778	0.85695	0.0670443	11.9169	12.2733	FALSE
24h_DMSO	0h_DMSO	Q9ULT8	HECTD1	FALSE	-0.538316	0.0110734	0.0743464	1.12874	15.7384	16.2767	FALSE
24h_DMSO	0h_DMSO	Q5T447	HECTD3	FALSE	-0.450684	0.0500497	0.171034	0.766918	15.5041	15.9548	FALSE
24h_DMSO	0h_DMSO	Q9NRZ9	HELLS	FALSE	-0.883053	0.0264771	0.120439	0.919232	15.5148	16.3979	TRUE
24h_DMSO	0h_DMSO	P42694	HELZ	FALSE	-0.486877	0.26331	0.456437	0.340619	12.9499	13.4367	FALSE
24h_DMSO	0h_DMSO	O95714	HERC2	FALSE	-1.82659	0.268664	0.46198	0.335376	10.8511	12.6777	FALSE
24h_DMSO	0h_DMSO	Q5GLZ8	HERC4	FALSE	-1.19382	0.0538285	0.179411	0.74615	13.2302	14.424	FALSE
24h_DMSO	0h_DMSO	Q9UII4	HERC5	FALSE	0.291955	0.473092	0.635402	0.196952	11.8973	11.6053	FALSE
24h_DMSO	0h_DMSO	P07686	HEXB	TRUE	2.00101	0.00291184	0.0421828	1.37486	16.9094	14.9084	FALSE
24h_DMSO	0h_DMSO	O94992	HEXIM1	TRUE	2.08216	6.5e-05	0.010919	1.96182	19.802	17.7198	TRUE
24h_DMSO	0h_DMSO	Q9BTY7	HGH1	FALSE	-0.330882	0.14223	0.31673	0.499311	15.9263	16.2572	FALSE
24h_DMSO	0h_DMSO	O14964	HGS	FALSE	0.331814	0.279046	0.471722	0.326313	17.5896	17.2578	FALSE
24h_DMSO	0h_DMSO	P31937	HIBADH	FALSE	0.0609846	0.739822	0.837341	0.0770975	16.6778	16.6168	FALSE
24h_DMSO	0h_DMSO	Q6NVY1	HIBCH	FALSE	0.501929	0.0412148	0.152737	0.816055	16.6618	16.1598	FALSE
24h_DMSO	0h_DMSO	Q9NWT6	HIF1AN	FALSE	-0.32957	0.773596	0.862159	0.0644128	9.17361	9.50318	FALSE
24h_DMSO	0h_DMSO	Q9Y241	HIGD1A	FALSE	0.357613	0.331541	0.519364	0.284528	11.1657	10.8081	FALSE
24h_DMSO	0h_DMSO	Q53FT3	HIKESHI	FALSE	-0.71632	0.0184442	0.0994337	1.00247	10.7772	11.4935	FALSE
24h_DMSO	0h_DMSO	P49773	HINT1	FALSE	0.295282	0.134999	0.306291	0.513866	20.9001	20.6048	TRUE
24h_DMSO	0h_DMSO	Q9BX68	HINT2	FALSE	1.06291	0.00519833	0.0524479	1.28027	17.293	16.2301	FALSE
24h_DMSO	0h_DMSO	O00291	HIP1	TRUE	1.18994	0.00400462	0.0471675	1.32636	14.6448	13.4548	FALSE
24h_DMSO	0h_DMSO	O75146	HIP1R	TRUE	-1.38779	0.000230175	0.0168029	1.77461	15.8524	17.2402	FALSE
24h_DMSO	0h_DMSO	P54198	HIRA	FALSE	0.347977	0.335959	0.522903	0.281579	10.5616	10.2136	FALSE
24h_DMSO	0h_DMSO	Q9BW71	HIRIP3	FALSE	-0.395989	0.232622	0.425793	0.370802	15.8583	16.2543	TRUE
24h_DMSO	0h_DMSO	P31629	HIVEP2	FALSE	0.300926	0.890906	0.937449	0.0280522	12.4152	12.1143	FALSE
24h_DMSO	0h_DMSO	Q8NCD3	HJURP	FALSE	2.34883	0.434712	0.604225	0.218801	10.8748	8.52593	FALSE
24h_DMSO	0h_DMSO	P19367	HK1	FALSE	0.15033	0.266307	0.459361	0.337846	18.6448	18.4945	FALSE
24h_DMSO	0h_DMSO	P52789	HK2	FALSE	-0.293388	0.0901831	0.241988	0.616206	16.8608	17.1542	FALSE
24h_DMSO	0h_DMSO	P04439	HLA-A	FALSE	0.615089	0.0677549	0.204967	0.688316	19.4176	18.8026	FALSE
24h_DMSO	0h_DMSO	P01889	HLA-B	FALSE	0.904895	0.00117662	0.0300486	1.52218	17.5769	16.6721	FALSE
24h_DMSO	0h_DMSO	P10321	HLA-C	FALSE	0.179156	0.519952	0.672242	0.172474	15.9188	15.7396	FALSE
24h_DMSO	0h_DMSO	P04440	HLA-DPB1	FALSE	-0.638507	0.228184	0.420368	0.376371	14.1896	14.8281	FALSE
24h_DMSO	0h_DMSO	P01903	HLA-DRA	FALSE	-0.198112	0.420681	0.592601	0.227238	16.3945	16.5926	FALSE
24h_DMSO	0h_DMSO	P01911	HLA-DRB1	FALSE	-0.293716	0.373763	0.553443	0.256927	15.7354	16.0291	FALSE
24h_DMSO	0h_DMSO	P13762	HLA-DRB4	FALSE	-0.108833	0.665711	0.782762	0.10637	16.0785	16.1874	FALSE
24h_DMSO	0h_DMSO	Q30154	HLA-DRB5	FALSE	-0.11552	0.737031	0.834906	0.0783622	13.7375	13.8531	FALSE
24h_DMSO	0h_DMSO	Q14527	HLTF	FALSE	-0.651953	0.0743759	0.217956	0.661632	13.6829	14.3348	TRUE
24h_DMSO	0h_DMSO	Q14774	HLX	FALSE	0.545129	0.71212	0.81847	0.0869974	9.76553	9.2204	FALSE
24h_DMSO	0h_DMSO	Q8TCT9	HM13	FALSE	0.0904485	0.76608	0.855974	0.0675392	14.8938	14.8034	FALSE
24h_DMSO	0h_DMSO	Q6NT76	HMBOX1	FALSE	-0.164704	0.156693	0.335426	0.474403	14.6537	14.8184	TRUE
24h_DMSO	0h_DMSO	P08397	HMBS	FALSE	-2.04724	0.318546	0.508317	0.293866	14.4572	16.5044	FALSE
24h_DMSO	0h_DMSO	Q96FZ2	HMCES	FALSE	-1.02106	0.102358	0.262661	0.580604	11.8024	12.8234	TRUE
24h_DMSO	0h_DMSO	Q9NP66	HMG20A	FALSE	-0.401487	0.315884	0.506403	0.295504	16.3455	16.747	TRUE
24h_DMSO	0h_DMSO	Q9P0W2	HMG20B	FALSE	0.199657	0.686116	0.798063	0.097963	9.82759	9.62793	FALSE
24h_DMSO	0h_DMSO	P17096	HMGA1	FALSE	0.18246	0.147701	0.324379	0.488947	20.7449	20.5625	TRUE
24h_DMSO	0h_DMSO	P09429	HMGB1	FALSE	0.243193	0.0334054	0.135276	0.868781	24.093	23.8498	FALSE
24h_DMSO	0h_DMSO	P26583	HMGB2	FALSE	0.782439	0.00104824	0.0282059	1.54966	22.5258	21.7433	FALSE
24h_DMSO	0h_DMSO	O15347	HMGB3	FALSE	0.399524	0.00446476	0.0496771	1.30384	20.569	20.1695	FALSE
24h_DMSO	0h_DMSO	P35914	HMGCL	FALSE	0.489268	0.129184	0.29822	0.525464	14.0722	13.5829	FALSE
24h_DMSO	0h_DMSO	P04035	HMGCR	FALSE	-0.379683	0.794829	0.875637	0.057676	8.2539	8.63358	FALSE
24h_DMSO	0h_DMSO	Q01581	HMGCS1	FALSE	-0.633743	0.0329467	0.134563	0.871074	17.8105	18.4442	FALSE
24h_DMSO	0h_DMSO	P05114	HMGN1	FALSE	0.626641	0.26239	0.455797	0.341229	17.1295	16.5028	FALSE
24h_DMSO	0h_DMSO	P05204	HMGN2	FALSE	-0.117151	0.972474	0.986446	0.00592676	13.9691	14.0863	FALSE
24h_DMSO	0h_DMSO	Q15651	HMGN3	FALSE	0.427592	0.70343	0.811926	0.0904833	11.9884	11.5608	FALSE
24h_DMSO	0h_DMSO	P82970	HMGN5	FALSE	0.55598	0.0335079	0.135381	0.868443	16.5052	15.9493	FALSE
24h_DMSO	0h_DMSO	Q9UGU5	HMGXB4	FALSE	-0.488014	0.516224	0.670479	0.173615	10.1563	10.6444	FALSE
24h_DMSO	0h_DMSO	O75330	HMMR	FALSE	0.191148	0.363833	0.544917	0.26367	14.0448	13.8536	FALSE
24h_DMSO	0h_DMSO	P30519	HMOX2	FALSE	0.321804	0.0733729	0.216227	0.66509	14.4101	14.0883	FALSE
24h_DMSO	0h_DMSO	Q13151	HNRNPA0	FALSE	-0.0855919	0.204987	0.395238	0.403141	20.3818	20.4674	FALSE
24h_DMSO	0h_DMSO	P09651	HNRNPA1	FALSE	0.175358	0.0972719	0.254871	0.593679	22.8985	22.7231	FALSE
24h_DMSO	0h_DMSO	P22626	HNRNPA2B1	FALSE	0.385982	0.0110875	0.0743464	1.12874	23.76	23.374	FALSE
24h_DMSO	0h_DMSO	P51991	HNRNPA3	FALSE	0.0832874	0.336634	0.523188	0.281342	20.7613	20.6781	FALSE
24h_DMSO	0h_DMSO	Q99729	HNRNPAB	FALSE	0.497748	0.00308297	0.042611	1.37048	21.1351	20.6373	FALSE
24h_DMSO	0h_DMSO	P07910	HNRNPC	FALSE	0.365524	0.00316479	0.0428241	1.36831	24.2904	23.9249	FALSE
24h_DMSO	0h_DMSO	Q14103	HNRNPD	FALSE	0.176775	0.210547	0.401388	0.396436	23.0697	22.8929	FALSE
24h_DMSO	0h_DMSO	O14979	HNRNPDL	FALSE	-0.181884	0.181231	0.365281	0.437373	20.5963	20.7782	TRUE
24h_DMSO	0h_DMSO	P52597	HNRNPF	FALSE	0.457979	0.0169972	0.0951917	1.0214	20.3716	19.9137	FALSE
24h_DMSO	0h_DMSO	P31943	HNRNPH1	FALSE	-0.0116165	0.926481	0.961624	0.0169949	21.7258	21.7374	FALSE
24h_DMSO	0h_DMSO	P55795	HNRNPH2	FALSE	0.162987	0.655862	0.775865	0.110214	15.9053	15.7423	FALSE
24h_DMSO	0h_DMSO	P31942	HNRNPH3	FALSE	0.139123	0.368194	0.548344	0.260947	19.8829	19.7437	FALSE
24h_DMSO	0h_DMSO	P61978	HNRNPK	FALSE	0.194809	0.0472183	0.165692	0.780698	23.2706	23.0758	FALSE
24h_DMSO	0h_DMSO	P14866	HNRNPL	FALSE	0.00288443	0.976271	0.988021	0.00523383	20.885	20.8821	FALSE
24h_DMSO	0h_DMSO	Q8WVV9	HNRNPLL	FALSE	-0.013352	0.975359	0.987801	0.0053304	16.548	16.5613	FALSE
24h_DMSO	0h_DMSO	P52272	HNRNPM	FALSE	-0.19251	0.0314532	0.131087	0.88244	21.9312	22.1237	FALSE
24h_DMSO	0h_DMSO	O43390	HNRNPR	FALSE	0.157023	0.103914	0.264998	0.576757	20.8204	20.6634	FALSE
24h_DMSO	0h_DMSO	Q00839	HNRNPU	FALSE	0.253436	0.012169	0.0777494	1.1093	23.0068	22.7533	FALSE
24h_DMSO	0h_DMSO	Q9BUJ2	HNRNPUL1	FALSE	-0.168321	0.364926	0.545727	0.263024	17.9908	18.1591	FALSE
24h_DMSO	0h_DMSO	Q1KMD3	HNRNPUL2	FALSE	0.066367	0.430548	0.600289	0.22164	18.4214	18.3551	TRUE
24h_DMSO	0h_DMSO	Q86YM7	HOMER1	FALSE	0.319982	0.367706	0.547978	0.261237	13.0714	12.7514	FALSE
24h_DMSO	0h_DMSO	Q9NSC5	HOMER3	FALSE	0.210912	0.548089	0.695933	0.157433	14.7023	14.4914	FALSE
24h_DMSO	0h_DMSO	Q86VS8	HOOK3	FALSE	0.00652793	0.960251	0.98018	0.00869412	17.3894	17.3828	FALSE
24h_DMSO	0h_DMSO	Q5SSJ5	HP1BP3	FALSE	0.304125	0.0331844	0.134777	0.870383	19.411	19.1069	FALSE
24h_DMSO	0h_DMSO	P37235	HPCAL1	TRUE	1.42664	0.00274981	0.0407062	1.39034	18.0785	16.6519	FALSE
24h_DMSO	0h_DMSO	Q96IR7	HPDL	FALSE	0.283698	0.21987	0.411611	0.385513	14.6418	14.3581	FALSE
24h_DMSO	0h_DMSO	Q9NWY4	HPF1	FALSE	-0.841425	0.0357098	0.14028	0.853003	15.9185	16.76	TRUE
24h_DMSO	0h_DMSO	P00492	HPRT1	FALSE	0.646106	0.00728714	0.061594	1.21046	18.5866	17.9405	FALSE
24h_DMSO	0h_DMSO	Q9NQG7	HPS4	FALSE	-5.1568	0.0810902	0.227831	0.642388	11.8234	16.9802	FALSE
24h_DMSO	0h_DMSO	Q86YV9	HPS6	FALSE	0.35955	0.553733	0.700473	0.154608	14.8132	14.4536	FALSE
24h_DMSO	0h_DMSO	Q9Y251	HPSE	TRUE	2.01838	0.00146732	0.0332634	1.47803	13.5594	11.541	FALSE
24h_DMSO	0h_DMSO	Q53T59	HS1BP3	FALSE	-1.50702	0.336942	0.523231	0.281307	12.5734	14.0804	FALSE
24h_DMSO	0h_DMSO	Q7LGA3	HS2ST1	FALSE	-0.313938	0.0679376	0.205291	0.687631	15.0831	15.3971	FALSE
24h_DMSO	0h_DMSO	O75506	HSBP1	FALSE	-1.44017	0.384905	0.562116	0.250174	12.1521	13.5922	FALSE
24h_DMSO	0h_DMSO	Q8IWL3	HSCB	FALSE	0.123503	0.860474	0.917726	0.0372871	12.2349	12.1114	FALSE
24h_DMSO	0h_DMSO	Q99714	HSD17B10	FALSE	-0.232982	0.0297958	0.127818	0.893409	19.1443	19.3773	FALSE
24h_DMSO	0h_DMSO	Q8NBQ5	HSD17B11	FALSE	1.07985	0.0340096	0.136734	0.864122	15.702	14.6222	FALSE
24h_DMSO	0h_DMSO	Q53GQ0	HSD17B12	FALSE	-0.568792	0.00982997	0.0701697	1.15385	16.2857	16.8544	FALSE
24h_DMSO	0h_DMSO	P51659	HSD17B4	FALSE	-0.415592	0.00460525	0.0498251	1.30255	18.195	18.6106	FALSE
24h_DMSO	0h_DMSO	P56937	HSD17B7	FALSE	-0.71591	0.248138	0.442241	0.354341	10.8812	11.5972	FALSE
24h_DMSO	0h_DMSO	Q92506	HSD17B8	FALSE	-1.656	0.0579434	0.187762	0.726393	8.98915	10.6452	FALSE
24h_DMSO	0h_DMSO	Q3SXM5	HSDL1	FALSE	-0.0175845	0.97804	0.988453	0.00504386	11.2302	11.2477	FALSE
24h_DMSO	0h_DMSO	Q6YN16	HSDL2	FALSE	-0.292978	0.340315	0.525157	0.279711	14.4196	14.7126	FALSE
24h_DMSO	0h_DMSO	Q00613	HSF1	FALSE	0.74562	0.0911505	0.243397	0.613684	15.3556	14.61	TRUE
24h_DMSO	0h_DMSO	P07900	HSP90AA1	FALSE	0.343601	0.0274683	0.122682	0.911221	25.9801	25.6365	FALSE
24h_DMSO	0h_DMSO	Q58FG1	HSP90AA4P	FALSE	0.928237	0.250694	0.444311	0.352313	10.9318	10.0036	FALSE
24h_DMSO	0h_DMSO	Q58FG0	HSP90AA5P	FALSE	-0.686211	0.404316	0.578349	0.23781	13.8449	14.5311	FALSE
24h_DMSO	0h_DMSO	P08238	HSP90AB1	FALSE	0.0464551	0.687103	0.799039	0.0974318	23.8307	23.7842	FALSE
24h_DMSO	0h_DMSO	Q58FF8	HSP90AB2P	FALSE	-1.07442	0.733686	0.833182	0.07926	8.01478	9.08921	FALSE
24h_DMSO	0h_DMSO	Q58FF6	HSP90AB4P	TRUE	3.59607	0.00280067	0.0409691	1.38754	11.8214	8.22529	FALSE
24h_DMSO	0h_DMSO	P14625	HSP90B1	FALSE	0.299543	0.118052	0.283136	0.548005	23.215	22.9154	TRUE
24h_DMSO	0h_DMSO	P48723	HSPA13	FALSE	0.772392	0.198912	0.388159	0.41099	14.5308	13.7584	FALSE
24h_DMSO	0h_DMSO	Q0VDF9	HSPA14	FALSE	-0.113141	0.322608	0.511527	0.291131	17.2536	17.3668	FALSE
24h_DMSO	0h_DMSO	P34931	HSPA1L	FALSE	0.0858019	0.30784	0.497746	0.302992	20.0548	19.969	FALSE
24h_DMSO	0h_DMSO	P54652	HSPA2	FALSE	0.39615	0.499331	0.656752	0.182598	11.0266	10.6304	FALSE
24h_DMSO	0h_DMSO	P34932	HSPA4	FALSE	0.460609	0.0156074	0.0905364	1.04318	20.3672	19.9065	TRUE
24h_DMSO	0h_DMSO	O95757	HSPA4L	FALSE	-3.62545	0.208148	0.398547	0.39952	7.32978	10.9552	FALSE
[truncated: 3,419 more rows]
