# Supplementary material for: Regulation of lineage reprogramming by dynamic chromatin SUMOylation
Source: Cell Mol Life Sci. 2026 May 27;83(1):289. doi: 10.1007/s00018-026-06255-5 (PMC13396097; doi:10.1007/s00018-026-06255-5)
Supplement: Supplementary file 4 — Supplementary file4 CEBPA chromatome members (XLSX 160 KB) [file 18_2026_6255_MOESM4_ESM.xlsx]

## Sheet: INFO
Supplementary Table ST3 CEBPA chromatome
The whole CEBPA chromatome identified with RIME (SAINT FDR < 0.05)
Differentially CEBPA-associated proteins: |log2FC| > 0.3

## Sheet: CEBPA_chromatome
sp|P49715|CEBPA_HUMAN	P49715	CEBPA_HUMAN	CEBPA	358	CCAAT/enhancer-binding protein alpha	4	8	4	7	9	4	10	14	13	13	9	20	9	11	14	12	14	12
						raw SPCs																		SPCs normalized to CEBPA (%)																		average normalized SPCs						SAINT FDR
Protein	Protein ID	Entry Name	Gene	Protein Length	Description	CEBPA_chromatome_DMSO_0hE2_rep1_Spectral_Count	CEBPA_chromatome_DMSO_0hE2_rep2_Spectral_Count	CEBPA_chromatome_DMSO_0hE2_rep3_Spectral_Count	CEBPA_chromatome_SUMOi_0hE2_rep1_Spectral_Count	CEBPA_chromatome_SUMOi_0hE2_rep2_Spectral_Count	CEBPA_chromatome_SUMOi_0hE2_rep3_Spectral_Count	CEBPA_chromatome_DMSO_6hE2_rep1_Spectral_Count	CEBPA_chromatome_DMSO_6hE2_rep2_Spectral_Count	CEBPA_chromatome_DMSO_6hE2_rep3_Spectral_Count	CEBPA_chromatome_SUMOi_6hE2_rep1_Spectral_Count	CEBPA_chromatome_SUMOi_6hE2_rep2_Spectral_Count	CEBPA_chromatome_SUMOi_6hE2_rep3_Spectral_Count	CEBPA_chromatome_DMSO_24hE2_rep1_Spectral_Count	CEBPA_chromatome_DMSO_24hE2_rep2_Spectral_Count	CEBPA_chromatome_DMSO_24hE2_rep3_Spectral_Count	CEBPA_chromatome_SUMOi_24hE2_rep1_Spectral_Count	CEBPA_chromatome_SUMOi_24hE2_rep2_Spectral_Count	CEBPA_chromatome_SUMOi_24hE2_rep3_Spectral_Count	Norm_CEBPA_chromatome_DMSO_0hE2_rep1_Spectral_Count	Norm_CEBPA_chromatome_DMSO_0hE2_rep2_Spectral_Count	Norm_CEBPA_chromatome_DMSO_0hE2_rep3_Spectral_Count	Norm_CEBPA_chromatome_SUMOi_0hE2_rep1_Spectral_Count	Norm_CEBPA_chromatome_SUMOi_0hE2_rep2_Spectral_Count	Norm_CEBPA_chromatome_SUMOi_0hE2_rep3_Spectral_Count	Norm_CEBPA_chromatome_DMSO_6hE2_rep1_Spectral_Count	Norm_CEBPA_chromatome_DMSO_6hE2_rep2_Spectral_Count	Norm_CEBPA_chromatome_DMSO_6hE2_rep3_Spectral_Count	Norm_CEBPA_chromatome_SUMOi_6hE2_rep1_Spectral_Count	Norm_CEBPA_chromatome_SUMOi_6hE2_rep2_Spectral_Count	Norm_CEBPA_chromatome_SUMOi_6hE2_rep3_Spectral_Count	Norm_CEBPA_chromatome_DMSO_24hE2_rep1_Spectral_Count	Norm_CEBPA_chromatome_DMSO_24hE2_rep2_Spectral_Count	Norm_CEBPA_chromatome_DMSO_24hE2_rep3_Spectral_Count	Norm_CEBPA_chromatome_SUMOi_24hE2_rep1_Spectral_Count	Norm_CEBPA_chromatome_SUMOi_24hE2_rep2_Spectral_Count	Norm_CEBPA_chromatome_SUMOi_24hE2_rep3_Spectral_Count	Avg_Norm_CEBPA_chromatome_DMSO_0hE2_Spectral_Count	Avg_Norm_CEBPA_chromatome_DMSO_6hE2_Spectral_Count	Avg_Norm_CEBPA_chromatome_DMSO_24hE2_Spectral_Count	Avg_Norm_CEBPA_chromatome_SUMOi_0hE2_Spectral_Count	Avg_Norm_CEBPA_chromatome_SUMOi_6hE2_Spectral_Count	Avg_Norm_CEBPA_chromatome_SUMOi_24hE2_Spectral_Count	FDR_DMSO_0hE2	FDR_SUMOi_0hE2
sp|P61221|ABCE1_HUMAN	P61221	ABCE1_HUMAN	ABCE1	599	ATP-binding cassette sub-family E member 1	4	2	0	6	3	0	1	4	4	6	4	8	10	13	11	21	7	5	100	25	0	85.7143	33.3333	0	10	28.5714	30.7692	46.1538	44.4444	40	111.111	118.182	78.5714	175	50	41.6667	41.6667	23.1136	102.621	39.6825	43.5328	88.8889	0.2054	0.1763
sp|Q9UKV3|ACINU_HUMAN	Q9UKV3	ACINU_HUMAN	ACIN1	1341	Apoptotic chromatin condensation inducer in the nucleus	3	4	0	1	1	0	0	3	2	3	3	3	2	3	4	8	1	6	75	50	0	14.2857	11.1111	0	0	21.4286	15.3846	23.0769	33.3333	15	22.2222	27.2727	28.5714	66.6667	7.14286	50	41.6667	12.2711	26.0221	8.46561	23.8034	41.2698	0.3186	0.9768
sp|P53396|ACLY_HUMAN	P53396	ACLY_HUMAN	ACLY	1101	ATP-citrate synthase	3	7	0	5	6	0	4	11	8	8	10	10	31	27	21	55	23	27	75	87.5	0	71.4286	66.6667	0	40	78.5714	61.5385	61.5385	111.111	50	344.444	245.455	150	458.333	164.286	225	54.1667	60.0366	246.633	46.0317	74.2165	282.54	0.1404	0.1236
sp|P24666|PPAC_HUMAN	P24666	PPAC_HUMAN	ACP1	158	Low molecular weight phosphotyrosine protein phosphatase	3	4	0	4	2	0	1	1	3	2	2	3	6	3	2	7	2	3	75	50	0	57.1429	22.2222	0	10	7.14286	23.0769	15.3846	22.2222	15	66.6667	27.2727	14.2857	58.3333	14.2857	25	41.6667	13.4066	36.075	26.455	17.5356	32.5397	0.1432	0.2249
sp|O95573|ACSL3_HUMAN	O95573	ACSL3_HUMAN	ACSL3	720	Fatty acid CoA ligase Acsl3	0	0	0	0	0	0	0	0	0	0	0	0	4	6	3	4	1	0	0	0	0	0	0	0	0	0	0	0	0	0	44.4444	54.5455	21.4286	33.3333	7.14286	0	0	0	40.1395	0	0	13.4921	1	1
sp|O96019|ACL6A_HUMAN	O96019	ACL6A_HUMAN	ACTL6A	429	Actin-like protein 6A	0	0	0	0	0	0	0	0	2	3	2	3	7	9	4	9	2	4	0	0	0	0	0	0	0	0	15.3846	23.0769	22.2222	15	77.7778	81.8182	28.5714	75	14.2857	33.3333	0	5.12821	62.7225	0	20.0997	40.873	1	1
sp|P61158|ARP3_HUMAN	P61158	ARP3_HUMAN	ACTR3	418	Actin-related protein 3	0	0	0	0	0	0	0	0	0	0	0	0	8	8	9	10	3	5	0	0	0	0	0	0	0	0	0	0	0	0	88.8889	72.7273	64.2857	83.3333	21.4286	41.6667	0	0	75.3006	0	0	48.8095	1	1
sp|Q9H2P0|ADNP_HUMAN	Q9H2P0	ADNP_HUMAN	ADNP	1102	Activity-dependent neuroprotector homeobox protein	0	0	0	0	0	0	0	0	2	0	0	0	5	6	4	7	1	2	0	0	0	0	0	0	0	0	15.3846	0	0	0	55.5556	54.5455	28.5714	58.3333	7.14286	16.6667	0	5.12821	46.2241	0	0	27.381	1	1
sp|O95433|AHSA1_HUMAN	O95433	AHSA1_HUMAN	AHSA1	338	Activator of 90 kDa heat shock protein ATPase homolog 1	2	1	0	0	0	0	0	0	0	0	0	0	4	8	4	7	7	5	50	12.5	0	0	0	0	0	0	0	0	0	0	44.4444	72.7273	28.5714	58.3333	50	41.6667	20.8333	0	48.581	0	0	50	0.336	1
sp|O43823|AKAP8_HUMAN	O43823	AKAP8_HUMAN	AKAP8	692	A-kinase anchor protein 8	1	1	0	2	0	0	3	1	3	1	1	3	6	0	4	4	3	2	25	12.5	0	28.5714	0	0	30	7.14286	23.0769	7.69231	11.1111	15	66.6667	0	28.5714	33.3333	21.4286	16.6667	12.5	20.0733	31.746	9.52381	11.2678	23.8095	0.972	0.4834
sp|Q9ULX6|AKP8L_HUMAN	Q9ULX6	AKP8L_HUMAN	AKAP8L	646	A-kinase anchor protein 8-like	2	3	2	1	2	0	1	2	1	1	4	4	3	4	1	5	2	2	50	37.5	50	14.2857	22.2222	0	10	14.2857	7.69231	7.69231	44.4444	20	33.3333	36.3636	7.14286	41.6667	14.2857	16.6667	45.8333	10.6593	25.6133	12.1693	24.0456	24.2063	0.0414	0.4153
sp|P09972|ALDOC_HUMAN	P09972	ALDOC_HUMAN	ALDOC	364	Fructose-bisphosphate aldolase C	3	4	1	0	0	0	0	1	0	1	0	2	8	5	5	12	7	11	75	50	25	0	0	0	0	7.14286	0	7.69231	0	10	88.8889	45.4545	35.7143	100	50	91.6667	50	2.38095	56.6859	0	5.89744	80.5556	0.0484	1
sp|Q01433|AMPD2_HUMAN	Q01433	AMPD2_HUMAN	AMPD2	825	AMP deaminase 2	8	14	1	15	9	0	11	15	17	16	18	24	13	18	19	18	16	24	200	175	25	214.286	100	0	110	107.143	130.769	123.077	200	120	144.444	163.636	135.714	150	114.286	200	133.333	115.971	147.932	104.762	147.692	154.762	0.0813	0.1609
sp|Q9BTT0|AN32E_HUMAN	Q9BTT0	AN32E_HUMAN	ANP32E	268	Acidic leucine-rich nuclear phosphoprotein 32 family member E	1	0	0	0	0	0	0	0	0	0	0	0	4	6	1	3	2	2	25	0	0	0	0	0	0	0	0	0	0	0	44.4444	54.5455	7.14286	25	14.2857	16.6667	8.33333	0	35.3776	0	0	18.6508	0.972	1
sp|P50995|ANX11_HUMAN	P50995	ANX11_HUMAN	ANXA11	505	Annexin A11	2	0	0	0	0	0	0	0	1	0	0	1	5	2	0	10	2	2	50	0	0	0	0	0	0	0	7.69231	0	0	5	55.5556	18.1818	0	83.3333	14.2857	16.6667	16.6667	2.5641	24.5791	0	1.66667	38.0952	0.5123	1
sp|Q9BZZ5|API5_HUMAN	Q9BZZ5	API5_HUMAN	API5	524	Apoptosis inhibitor 5	0	1	0	0	0	0	0	0	0	0	1	0	10	8	3	20	4	3	0	12.5	0	0	0	0	0	0	0	0	11.1111	0	111.111	72.7273	21.4286	166.667	28.5714	25	4.16667	0	68.4223	0	3.7037	73.4127	0.972	1
sp|P48444|COPD_HUMAN	P48444	COPD_HUMAN	ARCN1	511	Coatomer subunit delta	0	0	0	0	0	0	0	0	0	0	0	0	8	7	2	9	2	0	0	0	0	0	0	0	0	0	0	0	0	0	88.8889	63.6364	14.2857	75	14.2857	0	0	0	55.6037	0	0	29.7619	1	1
sp|Q15052|ARHG6_HUMAN	Q15052	ARHG6_HUMAN	ARHGEF6	776	Rho guanine nucleotide exchange factor 6	1	3	0	7	6	0	5	3	5	2	1	6	9	3	7	2	2	6	25	37.5	0	100	66.6667	0	50	21.4286	38.4615	15.3846	11.1111	30	100	27.2727	50	16.6667	14.2857	50	20.8333	36.63	59.0909	55.5556	18.8319	26.9841	0.3867	0.1998
sp|Q14155|ARHG7_HUMAN	Q14155	ARHG7_HUMAN	ARHGEF7	803	Rho guanine nucleotide exchange factor 7	4	11	0	8	10	1	5	6	11	16	10	13	5	5	8	9	9	17	100	137.5	0	114.286	111.111	25	50	42.8571	84.6154	123.077	111.111	65	55.5556	45.4545	57.1429	75	64.2857	141.667	79.1667	59.1575	52.7177	83.4656	99.7293	93.6508	0.1647	0.0708
sp|O15144|ARPC2_HUMAN	O15144	ARPC2_HUMAN	ARPC2	300	Actin-related protein 2/3 complex subunit 2	0	0	0	0	2	0	1	0	0	0	0	0	4	7	2	8	4	1	0	0	0	0	22.2222	0	10	0	0	0	0	0	44.4444	63.6364	14.2857	66.6667	28.5714	8.33333	0	3.33333	40.7888	7.40741	0	34.5238	1	0.4454
sp|Q9NVI7|ATD3A_HUMAN	Q9NVI7	ATD3A_HUMAN	ATAD3A	634	ATPase family AAA domain-containing protein 3A	0	0	0	0	0	0	0	0	0	0	0	0	4	2	2	7	1	0	0	0	0	0	0	0	0	0	0	0	0	0	44.4444	18.1818	14.2857	58.3333	7.14286	0	0	0	25.6373	0	0	21.8254	1	1
sp|Q9UIG0|BAZ1B_HUMAN	Q9UIG0	BAZ1B_HUMAN	BAZ1B	1483	Tyrosine-protein kinase BAZ1B	0	0	0	0	0	0	0	0	0	0	0	0	4	2	3	13	0	0	0	0	0	0	0	0	0	0	0	0	0	0	44.4444	18.1818	21.4286	108.333	0	0	0	0	28.0183	0	0	36.1111	1	1
sp|O75934|SPF27_HUMAN	O75934	SPF27_HUMAN	BCAS2	225	Pre-mRNA-splicing factor SPF27	3	1	0	0	0	0	0	4	5	6	1	3	3	6	5	3	4	5	75	12.5	0	0	0	0	0	28.5714	38.4615	46.1538	11.1111	15	33.3333	54.5455	35.7143	25	28.5714	41.6667	29.1667	22.3443	41.1977	0	24.0883	31.746	0.2877	1
sp|Q9NYF8|BCLF1_HUMAN	Q9NYF8	BCLF1_HUMAN	BCLAF1	920	Bcl-2-associated transcription factor 1	3	4	0	2	5	0	2	4	3	5	4	3	4	5	7	8	10	6	75	50	0	28.5714	55.5556	0	20	28.5714	23.0769	38.4615	44.4444	15	44.4444	45.4545	50	66.6667	71.4286	50	41.6667	23.8828	46.633	28.0423	32.6353	62.6984	0.2421	0.2907
sp|P20290|BTF3_HUMAN	P20290	BTF3_HUMAN	BTF3	206	Transcription factor BTF3	2	2	0	0	0	0	0	0	0	0	0	0	19	10	10	8	10	5	50	25	0	0	0	0	0	0	0	0	0	0	211.111	90.9091	71.4286	66.6667	71.4286	41.6667	25	0	124.483	0	0	59.9206	0.2322	1
sp|O43684|BUB3_HUMAN	O43684	BUB3_HUMAN	BUB3	328	Mitotic checkpoint protein BUB3	3	3	0	3	0	0	8	6	14	8	10	11	13	12	15	18	13	13	75	37.5	0	42.8571	0	0	80	42.8571	107.692	61.5385	111.111	55	144.444	109.091	107.143	150	92.8571	108.333	37.5	76.8498	120.226	14.2857	75.8832	117.063	0.1791	0.4136
sp|Q07021|C1QBP_HUMAN	Q07021	C1QBP_HUMAN	C1QBP	282	Complement component 1 Q subcomponent-binding protein, mitochondrial	0	1	0	0	0	0	0	0	0	0	0	0	11	8	2	11	3	1	0	12.5	0	0	0	0	0	0	0	0	0	0	122.222	72.7273	14.2857	91.6667	21.4286	8.33333	4.16667	0	69.7451	0	0	40.4762	0.972	1
sp|P0C0L4|CO4A_HUMAN	P0C0L4	CO4A_HUMAN	C4A	1744	Complement C4-A	4	3	9	6	3	2	5	5	3	3	7	2	1	3	3	5	7	6	100	37.5	225	85.7143	33.3333	50	50	35.7143	23.0769	23.0769	77.7778	10	11.1111	27.2727	21.4286	41.6667	50	50	120.833	36.2637	19.9375	56.3492	36.9516	47.2222	0.0283	0.0192
sp|Q9HB71|CYBP_HUMAN	Q9HB71	CYBP_HUMAN	CACYBP	228	Calcyclin-binding protein	2	2	0	4	2	0	0	0	0	0	0	0	4	4	2	5	2	1	50	25	0	57.1429	22.2222	0	0	0	0	0	0	0	44.4444	36.3636	14.2857	41.6667	14.2857	8.33333	25	0	31.6979	26.455	0	21.4286	0.2381	0.2227
sp|Q14444|CAPR1_HUMAN	Q14444	CAPR1_HUMAN	CAPRIN1	709	Caprin-1	0	0	0	0	0	0	0	0	0	0	1	0	6	4	7	8	6	2	0	0	0	0	0	0	0	0	0	0	11.1111	0	66.6667	36.3636	50	66.6667	42.8571	16.6667	0	0	51.0101	0	3.7037	42.0635	1	1
sp|P47756|CAPZB_HUMAN	P47756	CAPZB_HUMAN	CAPZB	272	F-actin-capping protein subunit beta	0	0	0	0	0	0	0	3	0	0	1	0	4	7	5	7	2	4	0	0	0	0	0	0	0	21.4286	0	0	11.1111	0	44.4444	63.6364	35.7143	58.3333	14.2857	33.3333	0	7.14286	47.9317	0	3.7037	35.3175	1	1
sp|Q86X55|CARM1_HUMAN	Q86X55	CARM1_HUMAN	CARM1	608	Histone-arginine methyltransferase CARM1	0	0	0	0	0	0	0	1	0	0	0	0	3	2	2	3	2	1	0	0	0	0	0	0	0	7.14286	0	0	0	0	33.3333	18.1818	14.2857	25	14.2857	8.33333	0	2.38095	21.9336	0	0	15.873	1	1
sp|Q13951|PEBB_HUMAN	Q13951	PEBB_HUMAN	CBFB	182	Core-binding factor subunit beta	1	0	0	0	0	0	2	4	3	5	2	4	2	2	3	5	2	3	25	0	0	0	0	0	20	28.5714	23.0769	38.4615	22.2222	20	22.2222	18.1818	21.4286	41.6667	14.2857	25	8.33333	23.8828	20.6109	0	26.8946	26.9841	0.972	1
sp|P45973|CBX5_HUMAN	P45973	CBX5_HUMAN	CBX5	191	Chromobox protein homolog 5	3	2	0	3	2	0	4	4	4	5	4	4	3	3	3	2	4	4	75	25	0	42.8571	22.2222	0	40	28.5714	30.7692	38.4615	44.4444	20	33.3333	27.2727	21.4286	16.6667	28.5714	33.3333	33.3333	33.1136	27.3449	21.6931	34.302	26.1905	0.3221	0.3052
sp|Q8N163|CCAR2_HUMAN	Q8N163	CCAR2_HUMAN	CCAR2	923	Cell cycle and apoptosis regulator protein 2	10	17	7	8	9	4	11	10	8	16	19	8	35	25	40	46	26	29	250	212.5	175	114.286	100	100	110	71.4286	61.5385	123.077	211.111	40	388.889	227.273	285.714	383.333	185.714	241.667	212.5	80.989	300.625	104.762	124.729	270.238	0.0018	0.0025
sp|Q96CT7|CC124_HUMAN	Q96CT7	CC124_HUMAN	CCDC124	223	Coiled-coil domain-containing protein 124	1	0	0	2	1	0	0	4	0	4	6	2	2	2	1	9	1	1	25	0	0	28.5714	11.1111	0	0	28.5714	0	30.7692	66.6667	10	22.2222	18.1818	7.14286	75	7.14286	8.33333	8.33333	9.52381	15.849	13.2275	35.812	30.1587	0.972	0.349
sp|P30260|CDC27_HUMAN	P30260	CDC27_HUMAN	CDC27	824	Cell division cycle protein 27 homolog	2	1	0	1	5	0	0	3	7	2	4	5	2	1	4	3	2	8	50	12.5	0	14.2857	55.5556	0	0	21.4286	53.8462	15.3846	44.4444	25	22.2222	9.09091	28.5714	25	14.2857	66.6667	20.8333	25.0916	19.9615	23.2804	28.2764	35.3175	0.5112	0.3748
sp|Q16543|CDC37_HUMAN	Q16543	CDC37_HUMAN	CDC37	378	Hsp90 co-chaperone Cdc37	0	0	0	0	0	0	0	0	0	0	0	0	2	5	3	13	5	4	0	0	0	0	0	0	0	0	0	0	0	0	22.2222	45.4545	21.4286	108.333	35.7143	33.3333	0	0	29.7018	0	0	59.127	1	1
sp|Q99459|CDC5L_HUMAN	Q99459	CDC5L_HUMAN	CDC5L	802	Cell division cycle 5-like protein	2	0	0	0	2	0	2	3	6	6	5	5	11	6	7	13	8	8	50	0	0	0	22.2222	0	20	21.4286	46.1538	46.1538	55.5556	25	122.222	54.5455	50	108.333	57.1429	66.6667	16.6667	29.1941	75.5892	7.40741	42.2365	77.381	0.5499	0.5046
sp|P06493|CDK1_HUMAN	P06493	CDK1_HUMAN	CDK1	297	Cyclin-dependent kinase 1	4	3	0	0	1	0	5	3	6	7	6	6	9	10	13	9	4	6	100	37.5	0	0	11.1111	0	50	21.4286	46.1538	53.8462	66.6667	30	100	90.9091	92.8571	75	28.5714	50	45.8333	39.1941	94.5887	3.7037	50.1709	51.1905	0.1696	0.9768
sp|P50750|CDK9_HUMAN	P50750	CDK9_HUMAN	CDK9	372	Cyclin-dependent kinase 9	1	1	0	0	0	0	1	0	1	2	0	2	2	3	4	3	1	1	25	12.5	0	0	0	0	10	0	7.69231	15.3846	0	10	22.2222	27.2727	28.5714	25	7.14286	8.33333	12.5	5.89744	26.0221	0	8.46154	13.4921	0.972	1
sp|Q9NXV6|CARF_HUMAN	Q9NXV6	CARF_HUMAN	CDKN2AIP	580	CDKN2A-interacting protein	3	5	2	6	8	2	8	8	14	15	11	12	12	16	12	12	9	14	75	62.5	50	85.7143	88.8889	50	80	57.1429	107.692	115.385	122.222	60	133.333	145.455	85.7143	100	64.2857	116.667	62.5	81.6117	121.501	74.8677	99.2023	93.6508	0.0127	0.006
sp|P17676|CEBPB_HUMAN	P17676	CEBPB_HUMAN	CEBPB	345	CCAAT/enhancer-binding protein beta	0	0	0	0	0	0	0	0	1	3	1	1	0	1	1	2	6	3	0	0	0	0	0	0	0	0	7.69231	23.0769	11.1111	5	0	9.09091	7.14286	16.6667	42.8571	25	0	2.5641	5.41126	0	13.0627	28.1746	1	1
sp|Q92879|CELF1_HUMAN	Q92879	CELF1_HUMAN	CELF1	486	CUGBP Elav-like family member 1	0	0	0	0	0	0	0	0	0	0	0	0	1	5	3	3	1	4	0	0	0	0	0	0	0	0	0	0	0	0	11.1111	45.4545	21.4286	25	7.14286	33.3333	0	0	25.9981	0	0	21.8254	1	1
sp|O95319|CELF2_HUMAN	O95319	CELF2_HUMAN	CELF2	508	CUGBP Elav-like family member 2	0	0	0	0	0	0	0	0	0	0	0	0	4	5	3	7	1	0	0	0	0	0	0	0	0	0	0	0	0	0	44.4444	45.4545	21.4286	58.3333	7.14286	0	0	0	37.1092	0	0	21.8254	1	1
sp|Q14839|CHD4_HUMAN	Q14839	CHD4_HUMAN	CHD4	1912	Chromodomain-helicase-DNA-binding protein 4	0	0	0	0	0	0	0	6	2	1	2	1	8	5	4	19	3	5	0	0	0	0	0	0	0	42.8571	15.3846	7.69231	22.2222	5	88.8889	45.4545	28.5714	158.333	21.4286	41.6667	0	19.4139	54.305	0	11.6382	73.8095	1	1
sp|Q9Y3Y2|CHTOP_HUMAN	Q9Y3Y2	CHTOP_HUMAN	CHTOP	248	Chromatin target of PRMT1 protein	0	0	0	0	0	0	0	0	0	0	0	0	7	5	3	12	1	2	0	0	0	0	0	0	0	0	0	0	0	0	77.7778	45.4545	21.4286	100	7.14286	16.6667	0	0	48.2203	0	0	41.2698	1	1
sp|Q14011|CIRBP_HUMAN	Q14011	CIRBP_HUMAN	CIRBP	172	Cold-inducible RNA-binding protein	1	3	0	3	0	0	1	1	2	3	5	3	4	4	3	5	3	3	25	37.5	0	42.8571	0	0	10	7.14286	15.3846	23.0769	55.5556	15	44.4444	36.3636	21.4286	41.6667	21.4286	25	20.8333	10.8425	34.0789	14.2857	31.2108	29.3651	0.2986	0.4031
sp|Q92989|CLP1_HUMAN	Q92989	CLP1_HUMAN	CLP1	425	Polyribonucleotide 5'-hydroxyl-kinase Clp1	3	6	9	9	5	5	8	4	5	12	9	5	4	2	8	6	4	8	75	75	225	128.571	55.5556	125	80	28.5714	38.4615	92.3077	100	25	44.4444	18.1818	57.1429	50	28.5714	66.6667	125	49.011	39.923	103.042	72.4359	48.4127	0.0069	0
sp|O75153|CLU_HUMAN	O75153	CLU_HUMAN	CLUH	1309	Clustered mitochondria protein homolog	0	0	0	0	0	0	0	0	0	0	0	0	2	1	1	9	2	2	0	0	0	0	0	0	0	0	0	0	0	0	22.2222	9.09091	7.14286	75	14.2857	16.6667	0	0	12.8187	0	0	35.3175	1	1
sp|Q96KP4|CNDP2_HUMAN	Q96KP4	CNDP2_HUMAN	CNDP2	475	Cytosolic non-specific dipeptidase	0	2	0	0	0	0	0	0	0	1	2	3	12	12	6	11	3	7	0	25	0	0	0	0	0	0	0	7.69231	22.2222	15	133.333	109.091	42.8571	91.6667	21.4286	58.3333	8.33333	0	95.0938	0	14.9715	57.1429	0.4985	1
sp|Q99829|CPNE1_HUMAN	Q99829	CPNE1_HUMAN	CPNE1	537	Copine-1	0	0	0	0	0	0	0	0	0	0	0	0	3	3	3	6	0	2	0	0	0	0	0	0	0	0	0	0	0	0	33.3333	27.2727	21.4286	50	0	16.6667	0	0	27.3449	0	0	22.2222	1	1
sp|O75131|CPNE3_HUMAN	O75131	CPNE3_HUMAN	CPNE3	537	Copine-3	3	2	0	1	0	0	1	2	2	2	7	1	17	16	7	11	8	5	75	25	0	14.2857	0	0	10	14.2857	15.3846	15.3846	77.7778	5	188.889	145.455	50	91.6667	57.1429	41.6667	33.3333	13.2234	128.114	4.7619	32.7208	63.4921	0.2459	0.9768
sp|Q10570|CPSF1_HUMAN	Q10570	CPSF1_HUMAN	CPSF1	1443	Cleavage and polyadenylation specificity factor subunit 1	5	8	2	7	12	2	10	9	11	14	15	16	18	13	13	16	13	12	125	100	50	100	133.333	50	100	64.2857	84.6154	107.692	166.667	80	200	118.182	92.8571	133.333	92.8571	100	91.6667	82.967	137.013	94.4444	118.12	108.73	0.0086	0.022
sp|Q9P2I0|CPSF2_HUMAN	Q9P2I0	CPSF2_HUMAN	CPSF2	782	Cleavage and polyadenylation specificity factor subunit 2	3	8	2	5	4	0	5	2	9	6	7	8	8	9	9	11	8	10	75	100	50	71.4286	44.4444	0	50	14.2857	69.2308	46.1538	77.7778	40	88.8889	81.8182	64.2857	91.6667	57.1429	83.3333	75	44.5055	78.3309	38.6243	54.6439	77.381	0.0103	0.227
sp|Q9UKF6|CPSF3_HUMAN	Q9UKF6	CPSF3_HUMAN	CPSF3	684	Cleavage and polyadenylation specificity factor subunit 3	2	5	1	3	4	0	5	5	7	7	3	6	7	5	10	12	6	7	50	62.5	25	42.8571	44.4444	0	50	35.7143	53.8462	53.8462	33.3333	30	77.7778	45.4545	71.4286	100	42.8571	58.3333	45.8333	46.5201	64.887	29.1005	39.0598	67.0635	0.0865	0.2381
sp|Q16630|CPSF6_HUMAN	Q16630	CPSF6_HUMAN	CPSF6	551	Cleavage and polyadenylation specificity factor subunit 6	10	6	6	12	13	2	5	13	10	10	15	15	11	9	17	7	11	15	250	75	150	171.429	144.444	50	50	92.8571	76.9231	76.9231	166.667	75	122.222	81.8182	121.429	58.3333	78.5714	125	158.333	73.2601	108.49	121.958	106.197	87.3016	0	0.0287
sp|Q8N684|CPSF7_HUMAN	Q8N684	CPSF7_HUMAN	CPSF7	471	Cleavage and polyadenylation specificity factor subunit 7	5	11	3	8	7	0	6	10	11	8	11	19	14	10	11	19	8	12	125	137.5	75	114.286	77.7778	0	60	71.4286	84.6154	61.5385	122.222	95	155.556	90.9091	78.5714	158.333	57.1429	100	112.5	72.0147	108.345	64.0212	92.9202	105.159	0.0023	0.1542
sp|Q92793|CBP_HUMAN	Q92793	CBP_HUMAN	CREBBP	2442	CREB-binding protein	0	0	0	0	0	0	1	7	4	11	6	9	4	1	4	9	5	17	0	0	0	0	0	0	10	50	30.7692	84.6154	66.6667	45	44.4444	9.09091	28.5714	75	35.7143	141.667	0	30.2564	27.3689	0	65.4274	84.127	1	1
sp|P46109|CRKL_HUMAN	P46109	CRKL_HUMAN	CRKL	303	Crk-like protein	0	0	0	0	0	0	0	0	0	0	0	0	3	0	2	3	1	2	0	0	0	0	0	0	0	0	0	0	0	0	33.3333	0	14.2857	25	7.14286	16.6667	0	0	15.873	0	0	16.2698	1	1
sp|Q14194|DPYL1_HUMAN	Q14194	DPYL1_HUMAN	CRMP1	572	Dihydropyrimidinase-related protein 1	2	0	0	0	0	0	0	0	0	0	0	0	3	4	1	4	1	0	50	0	0	0	0	0	0	0	0	0	0	0	33.3333	36.3636	7.14286	33.3333	7.14286	0	16.6667	0	25.6133	0	0	13.4921	0.5364	1
sp|P55060|XPO2_HUMAN	P55060	XPO2_HUMAN	CSE1L	971	Exportin-2	2	1	0	0	1	0	0	0	1	0	0	0	5	3	4	12	2	0	50	12.5	0	0	11.1111	0	0	0	7.69231	0	0	0	55.5556	27.2727	28.5714	100	14.2857	0	20.8333	2.5641	37.1332	3.7037	0	38.0952	0.3377	0.9768
sp|P68400|CSK21_HUMAN	P68400	CSK21_HUMAN	CSNK2A1	391	Casein kinase II subunit alpha	11	8	1	2	1	0	3	5	8	3	4	6	12	2	14	11	7	9	275	100	25	28.5714	11.1111	0	30	35.7143	61.5385	23.0769	44.4444	30	133.333	18.1818	100	91.6667	50	75	133.333	42.4176	83.8384	13.2275	32.5071	72.2222	0.0737	0.3432
sp|Q05048|CSTF1_HUMAN	Q05048	CSTF1_HUMAN	CSTF1	431	Cleavage stimulation factor subunit 1	20	25	13	9	13	3	17	10	17	26	20	19	20	17	26	21	21	24	500	312.5	325	128.571	144.444	75	170	71.4286	130.769	200	222.222	95	222.222	154.545	185.714	175	150	200	379.167	124.066	187.494	116.005	172.407	175	0	0
sp|P33240|CSTF2_HUMAN	P33240	CSTF2_HUMAN	CSTF2	577	Cleavage stimulation factor subunit 2	0	2	2	5	4	2	6	1	1	1	1	5	1	1	2	0	3	1	0	25	50	71.4286	44.4444	50	60	7.14286	7.69231	7.69231	11.1111	25	11.1111	9.09091	14.2857	0	21.4286	8.33333	25	24.9451	11.4959	55.291	14.6011	9.92063	0.2765	0.0073
sp|Q9H0L4|CSTFT_HUMAN	Q9H0L4	CSTFT_HUMAN	CSTF2T	616	Cleavage stimulation factor subunit 2 tau variant	5	7	2	13	17	4	16	11	19	14	14	22	20	15	18	17	18	20	125	87.5	50	185.714	188.889	100	160	78.5714	146.154	107.692	155.556	110	222.222	136.364	128.571	141.667	128.571	166.667	87.5	128.242	162.386	158.201	124.416	145.635	0.012	0
sp|Q12996|CSTF3_HUMAN	Q12996	CSTF3_HUMAN	CSTF3	717	Cleavage stimulation factor subunit 3	9	12	13	10	8	4	12	12	16	19	10	11	14	11	16	11	14	10	225	150	325	142.857	88.8889	100	120	85.7143	123.077	146.154	111.111	55	155.556	100	114.286	91.6667	100	83.3333	233.333	109.597	123.28	110.582	104.088	91.6667	0	0
sp|Q13363|CTBP1_HUMAN	Q13363	CTBP1_HUMAN	CTBP1	440	C-terminal-binding protein 1	0	0	0	0	0	0	2	5	4	2	2	3	1	2	2	1	2	2	0	0	0	0	0	0	20	35.7143	30.7692	15.3846	22.2222	15	11.1111	18.1818	14.2857	8.33333	14.2857	16.6667	0	28.8278	14.5262	0	17.5356	13.0952	1	1
sp|P56545|CTBP2_HUMAN	P56545	CTBP2_HUMAN	CTBP2	445	C-terminal-binding protein 2	0	0	0	0	0	0	0	3	2	1	1	3	3	3	3	2	1	1	0	0	0	0	0	0	0	21.4286	15.3846	7.69231	11.1111	15	33.3333	27.2727	21.4286	16.6667	7.14286	8.33333	0	12.2711	27.3449	0	11.2678	10.7143	1	1
sp|Q8WYA6|CTBL1_HUMAN	Q8WYA6	CTBL1_HUMAN	CTNNBL1	563	Beta-catenin-like protein 1	0	0	0	0	0	0	0	0	0	0	0	0	6	3	1	4	2	9	0	0	0	0	0	0	0	0	0	0	0	0	66.6667	27.2727	7.14286	33.3333	14.2857	75	0	0	33.6941	0	0	40.873	1	1
sp|P14868|SYDC_HUMAN	P14868	SYDC_HUMAN	DARS1	501	Aspartate--tRNA ligase, cytoplasmic	0	1	0	0	0	0	0	0	0	0	1	0	7	15	5	16	8	2	0	12.5	0	0	0	0	0	0	0	0	11.1111	0	77.7778	136.364	35.7143	133.333	57.1429	16.6667	4.16667	0	83.2852	0	3.7037	69.0476	0.972	1
sp|Q16643|DREB_HUMAN	Q16643	DREB_HUMAN	DBN1	649	Drebrin	0	0	0	0	0	0	0	0	0	0	0	0	7	2	3	5	0	0	0	0	0	0	0	0	0	0	0	0	0	0	77.7778	18.1818	21.4286	41.6667	0	0	0	0	39.1294	0	0	13.8889	1	1
sp|P61962|DCAF7_HUMAN	P61962	DCAF7_HUMAN	DCAF7	342	DDB1- and CUL4-associated factor 7	1	1	0	0	0	0	0	3	5	5	5	5	5	1	3	4	4	2	25	12.5	0	0	0	0	0	21.4286	38.4615	38.4615	55.5556	25	55.5556	9.09091	21.4286	33.3333	28.5714	16.6667	12.5	19.9634	28.6917	0	39.6724	26.1905	0.972	1
sp|Q9NPI6|DCP1A_HUMAN	Q9NPI6	DCP1A_HUMAN	DCP1A	582	mRNA-decapping enzyme 1A	3	8	5	10	20	0	2	7	12	9	16	14	9	13	14	12	13	13	75	100	125	142.857	222.222	0	20	50	92.3077	69.2308	177.778	70	100	118.182	100	100	92.8571	108.333	100	54.1026	106.061	121.693	105.67	100.397	0.0046	0.1472
sp|Q16531|DDB1_HUMAN	Q16531	DDB1_HUMAN	DDB1	1140	DNA damage-binding protein 1	0	0	0	0	0	0	0	0	0	0	0	0	6	6	2	12	3	0	0	0	0	0	0	0	0	0	0	0	0	0	66.6667	54.5455	14.2857	100	21.4286	0	0	0	45.1659	0	0	40.4762	1	1
sp|Q92499|DDX1_HUMAN	Q92499	DDX1_HUMAN	DDX1	740	ATP-dependent RNA helicase DDX1	4	4	2	2	2	0	6	5	3	3	1	3	15	9	10	14	3	3	100	50	50	28.5714	22.2222	0	60	35.7143	23.0769	23.0769	11.1111	15	166.667	81.8182	71.4286	116.667	21.4286	25	66.6667	39.5971	106.638	16.9312	16.396	54.3651	0.4786	0.5639
sp|Q92841|DDX17_HUMAN	Q92841	DDX17_HUMAN	DDX17	729	Probable ATP-dependent RNA helicase DDX17	51	54	31	38	36	24	33	38	44	37	44	38	52	41	46	47	42	45	1275	675	775	542.857	400	600	330	271.429	338.462	284.615	488.889	190	577.778	372.727	328.571	391.667	300	375	908.333	313.297	426.359	514.286	321.168	355.556	0.032	0.0162
sp|Q9BUQ8|DDX23_HUMAN	Q9BUQ8	DDX23_HUMAN	DDX23	820	Probable ATP-dependent RNA helicase DDX23	2	1	0	1	1	0	0	1	0	1	2	0	8	9	9	17	3	7	50	12.5	0	14.2857	11.1111	0	0	7.14286	0	7.69231	22.2222	0	88.8889	81.8182	64.2857	141.667	21.4286	58.3333	20.8333	2.38095	78.3309	8.46561	9.97151	73.8095	0.4809	0.9768
sp|O00148|DX39A_HUMAN	O00148	DX39A_HUMAN	DDX39A	427	ATP-dependent RNA helicase DDX39A	4	4	1	0	0	0	0	0	1	3	0	4	4	6	9	7	7	6	100	50	25	0	0	0	0	0	7.69231	23.0769	0	20	44.4444	54.5455	64.2857	58.3333	50	50	58.3333	2.5641	54.4252	0	14.359	52.7778	0.0438	1
sp|Q86XP3|DDX42_HUMAN	Q86XP3	DDX42_HUMAN	DDX42	938	ATP-dependent RNA helicase DDX42	2	1	0	0	2	0	0	2	3	2	4	0	10	11	7	12	6	5	50	12.5	0	0	22.2222	0	0	14.2857	23.0769	15.3846	44.4444	0	111.111	100	50	100	42.8571	41.6667	20.8333	12.4542	87.037	7.40741	19.943	61.5079	0.5153	0.5155
sp|Q7L014|DDX46_HUMAN	Q7L014	DDX46_HUMAN	DDX46	1031	Probable ATP-dependent RNA helicase DDX46	0	1	0	0	0	0	1	1	0	0	0	1	10	7	3	20	2	3	0	12.5	0	0	0	0	10	7.14286	0	0	0	5	111.111	63.6364	21.4286	166.667	14.2857	25	4.16667	5.71429	65.392	0	1.66667	68.6508	0.972	1
sp|Q9H0S4|DDX47_HUMAN	Q9H0S4	DDX47_HUMAN	DDX47	455	Probable ATP-dependent RNA helicase DDX47	10	1	0	0	1	1	1	2	0	3	1	2	2	1	6	1	4	1	250	12.5	0	0	11.1111	25	10	14.2857	0	23.0769	11.1111	10	22.2222	9.09091	42.8571	8.33333	28.5714	8.33333	87.5	8.09524	24.7234	12.037	14.7293	15.0794	0.6621	0.9768
sp|P26196|DDX6_HUMAN	P26196	DDX6_HUMAN	DDX6	483	Probable ATP-dependent RNA helicase DDX6	10	14	9	16	16	2	8	19	17	17	20	16	22	18	14	27	17	18	250	175	225	228.571	177.778	50	80	135.714	130.769	130.769	222.222	80	244.444	163.636	100	225	121.429	150	216.667	115.495	169.36	152.116	144.33	165.476	0	0.0317
sp|Q7L2E3|DHX30_HUMAN	Q7L2E3	DHX30_HUMAN	DHX30	1194	ATP-dependent RNA helicase DHX30	4	5	0	1	2	0	2	11	8	11	7	10	11	16	16	17	18	22	100	62.5	0	14.2857	22.2222	0	20	78.5714	61.5385	84.6154	77.7778	50	122.222	145.455	114.286	141.667	128.571	183.333	54.1667	53.37	127.321	12.1693	70.7977	151.19	0.2536	0.4932
sp|P25685|DNJB1_HUMAN	P25685	DNJB1_HUMAN	DNAJB1	340	DnaJ homolog subfamily B member 1	0	0	0	0	0	0	0	1	0	0	0	0	4	3	3	5	3	3	0	0	0	0	0	0	0	7.14286	0	0	0	0	44.4444	27.2727	21.4286	41.6667	21.4286	25	0	2.38095	31.0486	0	0	29.3651	1	1
sp|Q99615|DNJC7_HUMAN	Q99615	DNJC7_HUMAN	DNAJC7	494	DnaJ homolog subfamily C member 7	0	0	0	0	0	0	0	0	0	0	0	0	3	2	3	5	2	0	0	0	0	0	0	0	0	0	0	0	0	0	33.3333	18.1818	21.4286	41.6667	14.2857	0	0	0	24.3146	0	0	18.6508	1	1
sp|Q8WXX5|DNJC9_HUMAN	Q8WXX5	DNJC9_HUMAN	DNAJC9	260	DnaJ homolog subfamily C member 9	4	1	0	0	0	0	0	3	0	0	2	1	6	5	6	4	4	2	100	12.5	0	0	0	0	0	21.4286	0	0	22.2222	5	66.6667	45.4545	42.8571	33.3333	28.5714	16.6667	37.5	7.14286	51.6595	0	9.07407	26.1905	0.5854	1
sp|Q7L591|DOK3_HUMAN	Q7L591	DOK3_HUMAN	DOK3	496	Docking protein 3	0	0	0	0	0	0	0	0	0	0	0	0	2	2	2	2	0	0	0	0	0	0	0	0	0	0	0	0	0	0	22.2222	18.1818	14.2857	16.6667	0	0	0	0	18.2299	0	0	5.55556	1	1
sp|Q92785|REQU_HUMAN	Q92785	REQU_HUMAN	DPF2	391	Zinc finger protein ubi-d4	0	0	0	0	0	0	0	2	2	4	3	1	6	5	5	5	3	1	0	0	0	0	0	0	0	14.2857	15.3846	30.7692	33.3333	5	66.6667	45.4545	35.7143	41.6667	21.4286	8.33333	0	9.89011	49.2785	0	23.0342	23.8095	1	1
sp|Q9Y295|DRG1_HUMAN	Q9Y295	DRG1_HUMAN	DRG1	367	Developmentally-regulated GTP-binding protein 1	0	1	0	0	0	0	0	0	0	1	0	2	9	6	6	7	5	1	0	12.5	0	0	0	0	0	0	0	7.69231	0	10	100	54.5455	42.8571	58.3333	35.7143	8.33333	4.16667	0	65.8009	0	5.89744	34.127	0.972	1
sp|Q9UH73|COE1_HUMAN	Q9UH73	COE1_HUMAN	EBF1	591	Transcription factor COE1	7	7	0	3	3	0	6	11	12	8	7	6	2	2	5	0	2	1	175	87.5	0	42.8571	33.3333	0	60	78.5714	92.3077	61.5385	77.7778	30	22.2222	18.1818	35.7143	0	14.2857	8.33333	87.5	76.9597	25.3728	25.3968	56.4387	7.53968	0.1349	0.2404
sp|Q13011|ECH1_HUMAN	Q13011	ECH1_HUMAN	ECH1	328	Delta(3,5)-Delta(2,4)-dienoyl-CoA isomerase, mitochondrial	0	0	0	0	0	0	0	0	0	0	0	0	5	4	2	2	2	2	0	0	0	0	0	0	0	0	0	0	0	0	55.5556	36.3636	14.2857	16.6667	14.2857	16.6667	0	0	35.4016	0	0	15.873	1	1
sp|Q96F86|EDC3_HUMAN	Q96F86	EDC3_HUMAN	EDC3	508	Enhancer of mRNA-decapping protein 3	3	6	3	6	8	0	4	7	8	10	6	8	6	6	7	7	4	8	75	75	75	85.7143	88.8889	0	40	50	61.5385	76.9231	66.6667	40	66.6667	54.5455	50	58.3333	28.5714	66.6667	75	50.5128	57.0707	58.2011	61.1966	51.1905	0.0077	0.1435
sp|Q6P2E9|EDC4_HUMAN	Q6P2E9	EDC4_HUMAN	EDC4	1401	Enhancer of mRNA-decapping protein 4	26	56	27	38	67	12	14	59	65	57	74	75	58	63	63	51	66	73	650	700	675	542.857	744.444	300	140	421.429	500	438.462	822.222	375	644.444	572.727	450	425	471.429	608.333	675	353.81	555.724	529.101	545.228	501.587	0	0
sp|Q15029|U5S1_HUMAN	Q15029	U5S1_HUMAN	EFTUD2	972	116 kDa U5 small nuclear ribonucleoprotein component	8	14	1	16	20	1	10	11	14	12	18	15	29	29	23	50	25	20	200	175	25	228.571	222.222	25	100	78.5714	107.692	92.3077	200	75	322.222	263.636	164.286	416.667	178.571	166.667	133.333	95.4212	250.048	158.598	122.436	253.968	0.0838	0.105
sp|O14602|IF1AY_HUMAN	O14602	IF1AY_HUMAN	EIF1AY	144	Eukaryotic translation initiation factor 1A, Y-chromosomal	4	1	0	1	0	0	0	0	0	1	0	1	10	9	9	6	9	6	100	12.5	0	14.2857	0	0	0	0	0	7.69231	0	5	111.111	81.8182	64.2857	50	64.2857	50	37.5	0	85.7383	4.7619	4.23077	54.7619	0.3445	0.9768
sp|P05198|IF2A_HUMAN	P05198	IF2A_HUMAN	EIF2S1	315	Eukaryotic translation initiation factor 2 subunit 1	2	0	1	4	4	1	1	1	1	3	1	1	8	2	1	17	2	1	50	0	25	57.1429	44.4444	25	10	7.14286	7.69231	23.0769	11.1111	5	88.8889	18.1818	7.14286	141.667	14.2857	8.33333	25	8.27839	38.0712	42.1958	13.0627	54.7619	0.3041	0.0424
sp|P20042|IF2B_HUMAN	P20042	IF2B_HUMAN	EIF2S2	333	Eukaryotic translation initiation factor 2 subunit 2	0	0	0	0	0	0	0	0	0	0	0	0	5	3	3	6	3	1	0	0	0	0	0	0	0	0	0	0	0	0	55.5556	27.2727	21.4286	50	21.4286	8.33333	0	0	34.7523	0	0	26.5873	1	1
sp|P41091|IF2G_HUMAN	P41091	IF2G_HUMAN	EIF2S3	472	Eukaryotic translation initiation factor 2 subunit 3	0	0	0	0	0	0	0	0	0	0	0	0	10	11	4	15	5	2	0	0	0	0	0	0	0	0	0	0	0	0	111.111	100	28.5714	125	35.7143	16.6667	0	0	79.8942	0	0	59.127	1	1
sp|O15371|EIF3D_HUMAN	O15371	EIF3D_HUMAN	EIF3D	548	Eukaryotic translation initiation factor 3 subunit D	0	0	0	0	0	0	0	0	0	0	0	0	9	6	6	21	7	2	0	0	0	0	0	0	0	0	0	0	0	0	100	54.5455	42.8571	175	50	16.6667	0	0	65.8009	0	0	80.5556	1	1
sp|O15372|EIF3H_HUMAN	O15372	EIF3H_HUMAN	EIF3H	352	Eukaryotic translation initiation factor 3 subunit H	0	0	0	0	0	0	0	0	0	0	0	0	5	3	3	14	2	2	0	0	0	0	0	0	0	0	0	0	0	0	55.5556	27.2727	21.4286	116.667	14.2857	16.6667	0	0	34.7523	0	0	49.2063	1	1
sp|Q13347|EIF3I_HUMAN	Q13347	EIF3I_HUMAN	EIF3I	325	Eukaryotic translation initiation factor 3 subunit I	0	1	0	0	0	0	0	0	0	0	0	0	5	6	4	8	4	3	0	12.5	0	0	0	0	0	0	0	0	0	0	55.5556	54.5455	28.5714	66.6667	28.5714	25	4.16667	0	46.2241	0	0	40.0794	0.972	1
sp|P38919|IF4A3_HUMAN	P38919	IF4A3_HUMAN	EIF4A3	411	Eukaryotic initiation factor 4A-III	9	9	0	11	6	0	3	8	10	13	18	16	26	27	20	30	24	21	225	112.5	0	157.143	66.6667	0	30	57.1429	76.9231	100	200	80	288.889	245.455	142.857	250	171.429	175	112.5	54.6886	225.734	74.6032	126.667	198.81	0.1268	0.1792
sp|P23588|IF4B_HUMAN	P23588	IF4B_HUMAN	EIF4B	611	Eukaryotic translation initiation factor 4B	0	1	0	0	0	0	0	0	0	0	0	0	3	5	2	3	0	0	0	12.5	0	0	0	0	0	0	0	0	0	0	33.3333	45.4545	14.2857	25	0	0	4.16667	0	31.0245	0	0	8.33333	0.972	1
sp|Q15056|IF4H_HUMAN	Q15056	IF4H_HUMAN	EIF4H	248	Eukaryotic translation initiation factor 4H	3	1	0	0	0	0	0	2	3	5	3	5	6	3	5	10	4	2	75	12.5	0	0	0	0	0	14.2857	23.0769	38.4615	33.3333	25	66.6667	27.2727	35.7143	83.3333	28.5714	16.6667	29.1667	12.4542	43.2179	0	32.265	42.8571	0.2895	1
sp|Q92979|NEP1_HUMAN	Q92979	NEP1_HUMAN	EMG1	244	Ribosomal RNA small subunit methyltransferase NEP1	11	0	0	0	0	0	0	0	0	0	0	0	1	0	2	2	1	2	275	0	0	0	0	0	0	0	0	0	0	0	11.1111	0	14.2857	16.6667	7.14286	16.6667	91.6667	0	8.46561	0	0	13.4921	0.3762	1
sp|P11308|ERG_HUMAN	P11308	ERG_HUMAN	ERG	479	Transcriptional regulator ERG	0	0	0	0	0	0	0	3	7	1	5	4	0	1	0	0	0	0	0	0	0	0	0	0	0	21.4286	53.8462	7.69231	55.5556	20	0	9.09091	0	0	0	0	0	25.0916	3.0303	0	27.7493	0	1	1
sp|P03372|ESR1_HUMAN	P03372	ESR1_HUMAN	ESR1	595	Estrogen receptor	13	22	16	20	20	15	44	38	56	37	38	48	35	28	46	36	47	48	325	275	400	285.714	222.222	375	440	271.429	430.769	284.615	422.222	240	388.889	254.545	328.571	300	335.714	400	333.333	380.733	324.002	294.312	315.613	345.238	0	0
sp|O95864|FADS2_HUMAN	O95864	FADS2_HUMAN	FADS2	444	Acyl-CoA 6-desaturase	0	0	0	0	0	0	0	0	0	0	0	0	2	2	2	6	2	1	0	0	0	0	0	0	0	0	0	0	0	0	22.2222	18.1818	14.2857	50	14.2857	8.33333	0	0	18.2299	0	0	24.2063	1	1
sp|Q6UN15|FIP1_HUMAN	Q6UN15	FIP1_HUMAN	FIP1L1	594	Pre-mRNA 3'-end-processing factor FIP1	8	14	6	7	8	1	11	11	17	18	17	16	12	13	13	10	14	10	200	175	150	100	88.8889	25	110	78.5714	130.769	138.462	188.889	80	133.333	118.182	92.8571	83.3333	100	83.3333	175	106.447	114.791	71.2963	135.783	88.8889	0	0.0614
sp|P62942|FKB1A_HUMAN	P62942	FKB1A_HUMAN	FKBP1A	108	Peptidyl-prolyl cis-trans isomerase FKBP1A	0	0	0	0	0	0	0	0	0	0	0	0	2	1	2	1	3	4	0	0	0	0	0	0	0	0	0	0	0	0	22.2222	9.09091	14.2857	8.33333	21.4286	33.3333	0	0	15.1996	0	0	21.0317	1	1
sp|Q01543|FLI1_HUMAN	Q01543	FLI1_HUMAN	FLI1	452	Friend leukemia integration 1 transcription factor	0	1	0	0	0	0	3	5	4	3	6	4	6	3	3	2	3	5	0	12.5	0	0	0	0	30	35.7143	30.7692	23.0769	66.6667	20	66.6667	27.2727	21.4286	16.6667	21.4286	41.6667	4.16667	32.1612	38.456	0	36.5812	26.5873	0.972	1
sp|Q16658|FSCN1_HUMAN	Q16658	FSCN1_HUMAN	FSCN1	493	Fascin	0	0	0	0	0	0	0	0	0	1	0	0	4	3	2	9	0	1	0	0	0	0	0	0	0	0	0	7.69231	0	0	44.4444	27.2727	14.2857	75	0	8.33333	0	0	28.6676	0	2.5641	27.7778	1	1
sp|Q96AE4|FUBP1_HUMAN	Q96AE4	FUBP1_HUMAN	FUBP1	644	Far upstream element-binding protein 1	14	19	10	11	19	6	16	16	18	20	22	22	25	27	21	41	28	22	350	237.5	250	157.143	211.111	150	160	114.286	138.462	153.846	244.444	110	277.778	245.455	150	341.667	200	183.333	279.167	137.582	224.411	172.751	169.43	241.667	0.0002	0.0014
sp|Q96I24|FUBP3_HUMAN	Q96I24	FUBP3_HUMAN	FUBP3	572	Far upstream element-binding protein 3	0	1	0	0	2	0	0	0	0	2	0	1	17	9	7	10	8	5	0	12.5	0	0	22.2222	0	0	0	0	15.3846	0	5	188.889	81.8182	50	83.3333	57.1429	41.6667	4.16667	0	106.902	7.40741	6.79487	60.7143	0.972	0.4818
sp|Q96QD9|UIF_HUMAN	Q96QD9	UIF_HUMAN	FYTTD1	318	UAP56-interacting factor	0	0	0	0	0	0	0	0	0	0	0	0	4	1	3	2	0	0	0	0	0	0	0	0	0	0	0	0	0	0	44.4444	9.09091	21.4286	16.6667	0	0	0	0	24.988	0	0	5.55556	1	1
sp|Q13283|G3BP1_HUMAN	Q13283	G3BP1_HUMAN	G3BP1	466	Ras GTPase-activating protein-binding protein 1	0	0	0	0	0	0	0	0	0	0	0	0	17	10	9	21	11	9	0	0	0	0	0	0	0	0	0	0	0	0	188.889	90.9091	64.2857	175	78.5714	75	0	0	114.695	0	0	109.524	1	1
sp|Q8WXI9|P66B_HUMAN	Q8WXI9	P66B_HUMAN	GATAD2B	593	Transcriptional repressor p66-beta	0	0	0	0	0	0	0	0	2	0	1	0	5	1	2	7	0	0	0	0	0	0	0	0	0	0	15.3846	0	11.1111	0	55.5556	9.09091	14.2857	58.3333	0	0	0	5.12821	26.3107	0	3.7037	19.4444	1	1
sp|Q04446|GLGB_HUMAN	Q04446	GLGB_HUMAN	GBE1	702	1,4-alpha-glucan-branching enzyme	0	0	0	0	0	0	0	0	0	0	0	0	11	12	4	12	12	6	0	0	0	0	0	0	0	0	0	0	0	0	122.222	109.091	28.5714	100	85.7143	50	0	0	86.6282	0	0	78.5714	1	1
sp|Q06210|GFPT1_HUMAN	Q06210	GFPT1_HUMAN	GFPT1	699	Glutamine--fructose-6-phosphate aminotransferase [isomerizing] 1	0	1	0	0	0	0	0	0	0	0	0	0	8	4	2	6	2	1	0	12.5	0	0	0	0	0	0	0	0	0	0	88.8889	36.3636	14.2857	50	14.2857	8.33333	4.16667	0	46.5127	0	0	24.2063	0.972	1
sp|Q9Y2X7|GIT1_HUMAN	Q9Y2X7	GIT1_HUMAN	GIT1	761	ARF GTPase-activating protein GIT1	33	38	19	28	20	8	17	20	31	45	27	33	28	20	31	28	35	34	825	475	475	400	222.222	200	170	142.857	238.462	346.154	300	165	311.111	181.818	221.429	233.333	250	283.333	591.667	183.773	238.119	274.074	270.385	255.556	0	0
sp|O76003|GLRX3_HUMAN	O76003	GLRX3_HUMAN	GLRX3	335	Glutaredoxin-3	0	0	0	0	0	0	0	1	4	1	0	2	3	4	0	7	2	2	0	0	0	0	0	0	0	7.14286	30.7692	7.69231	0	10	33.3333	36.3636	0	58.3333	14.2857	16.6667	0	12.6374	23.2323	0	5.89744	29.7619	1	1
sp|P49915|GUAA_HUMAN	P49915	GUAA_HUMAN	GMPS	693	GMP synthase [glutamine-hydrolyzing]	4	3	0	2	0	0	1	2	2	2	4	1	6	9	5	15	2	6	100	37.5	0	28.5714	0	0	10	14.2857	15.3846	15.3846	44.4444	5	66.6667	81.8182	35.7143	125	14.2857	50	45.8333	13.2234	61.3997	9.52381	21.6097	63.0952	0.1489	0.4221
sp|Q9BVP2|GNL3_HUMAN	Q9BVP2	GNL3_HUMAN	GNL3	549	Guanine nucleotide-binding protein-like 3	27	2	0	0	0	1	0	0	0	0	0	0	4	3	1	4	1	0	675	25	0	0	0	25	0	0	0	0	0	0	44.4444	27.2727	7.14286	33.3333	7.14286	0	233.333	0	26.2867	8.33333	0	13.4921	0.4573	0.9768
sp|P00505|AATM_HUMAN	P00505	AATM_HUMAN	GOT2	430	Aspartate aminotransferase, mitochondrial	0	0	0	0	0	0	0	0	0	1	0	0	4	6	2	5	2	0	0	0	0	0	0	0	0	0	0	7.69231	0	0	44.4444	54.5455	14.2857	41.6667	14.2857	0	0	0	37.7585	0	2.5641	18.6508	1	1
sp|P62993|GRB2_HUMAN	P62993	GRB2_HUMAN	GRB2	217	Growth factor receptor-bound protein 2	0	0	0	0	0	0	0	1	2	1	0	1	4	5	6	6	1	1	0	0	0	0	0	0	0	7.14286	15.3846	7.69231	0	5	44.4444	45.4545	42.8571	50	7.14286	8.33333	0	7.50916	44.252	0	4.23077	21.8254	1	1
sp|Q12849|GRSF1_HUMAN	Q12849	GRSF1_HUMAN	GRSF1	480	G-rich sequence factor 1	1	2	0	0	0	0	0	0	0	0	0	1	4	4	4	9	2	1	25	25	0	0	0	0	0	0	0	0	0	5	44.4444	36.3636	28.5714	75	14.2857	8.33333	16.6667	0	36.4598	0	1.66667	32.5397	0.4064	1
sp|P35269|T2FA_HUMAN	P35269	T2FA_HUMAN	GTF2F1	517	General transcription factor IIF subunit 1	2	4	0	4	1	0	2	1	3	4	4	4	6	4	5	6	8	7	50	50	0	57.1429	11.1111	0	20	7.14286	23.0769	30.7692	44.4444	20	66.6667	36.3636	35.7143	50	57.1429	58.3333	33.3333	16.7399	46.2482	22.7513	31.7379	55.1587	0.2459	0.3413
sp|P78347|GTF2I_HUMAN	P78347	GTF2I_HUMAN	GTF2I	998	General transcription factor II-I	6	1	0	2	3	0	4	6	8	7	10	11	14	14	10	37	12	9	150	12.5	0	28.5714	33.3333	0	40	42.8571	61.5385	53.8462	111.111	55	155.556	127.273	71.4286	308.333	85.7143	75	54.1667	48.1319	118.086	20.6349	73.3191	156.349	0.4693	0.5245
sp|Q9BZE4|GTPB4_HUMAN	Q9BZE4	GTPB4_HUMAN	GTPBP4	634	GTP-binding protein 4	19	1	0	0	0	0	0	1	1	0	0	0	8	8	6	11	7	9	475	12.5	0	0	0	0	0	7.14286	7.69231	0	0	0	88.8889	72.7273	42.8571	91.6667	50	75	162.5	4.94505	68.1578	0	0	72.2222	0.972	1
sp|P16104|H2AX_HUMAN	P16104	H2AX_HUMAN	H2AX	143	Histone H2AX	5	3	0	1	2	0	0	0	0	1	2	2	7	8	8	5	5	7	125	37.5	0	14.2857	22.2222	0	0	0	0	7.69231	22.2222	10	77.7778	72.7273	57.1429	41.6667	35.7143	58.3333	54.1667	0	69.216	12.1693	13.3048	45.2381	0.5402	0.5979
sp|P40939|ECHA_HUMAN	P40939	ECHA_HUMAN	HADHA	763	Trifunctional enzyme subunit alpha, mitochondrial	1	0	0	1	1	0	0	0	0	0	0	0	9	9	5	21	3	1	25	0	0	14.2857	11.1111	0	0	0	0	0	0	0	100	81.8182	35.7143	175	21.4286	8.33333	8.33333	0	72.5108	8.46561	0	68.254	0.972	0.9768
sp|O14929|HAT1_HUMAN	O14929	HAT1_HUMAN	HAT1	419	Histone acetyltransferase type B catalytic subunit	2	0	0	0	0	0	0	2	0	0	2	1	9	9	7	12	3	3	50	0	0	0	0	0	0	14.2857	0	0	22.2222	5	100	81.8182	50	100	21.4286	25	16.6667	4.7619	77.2727	0	9.07407	48.8095	0.5017	1
sp|P51858|HDGF_HUMAN	P51858	HDGF_HUMAN	HDGF	240	Hepatoma-derived growth factor	0	0	0	0	0	0	0	1	0	0	0	0	17	7	11	15	6	3	0	0	0	0	0	0	0	7.14286	0	0	0	0	188.889	63.6364	78.5714	125	42.8571	25	0	2.38095	110.366	0	0	64.2857	1	1
sp|O94992|HEXI1_HUMAN	O94992	HEXI1_HUMAN	HEXIM1	359	Protein HEXIM1	0	1	0	0	0	0	0	0	0	2	2	1	10	5	6	9	6	4	0	12.5	0	0	0	0	0	0	0	15.3846	22.2222	5	111.111	45.4545	42.8571	75	42.8571	33.3333	4.16667	0	66.4743	0	14.2023	50.3968	0.972	1
sp|P49773|HINT1_HUMAN	P49773	HINT1_HUMAN	HINT1	126	Adenosine 5'-monophosphoramidase HINT1	3	5	0	2	3	2	3	2	2	3	2	2	7	7	5	9	3	6	75	62.5	0	28.5714	33.3333	50	30	14.2857	15.3846	23.0769	22.2222	10	77.7778	63.6364	35.7143	75	21.4286	50	45.8333	19.8901	59.0428	37.3016	18.433	48.8095	0.157	0.0571
sp|P09429|HMGB1_HUMAN	P09429	HMGB1_HUMAN	HMGB1	215	High mobility group protein B1	22	12	3	11	14	3	12	17	16	18	17	15	21	21	23	26	18	16	550	150	75	157.143	155.556	75	120	121.429	123.077	138.462	188.889	75	233.333	190.909	164.286	216.667	128.571	133.333	258.333	121.502	196.176	129.233	134.117	159.524	0.6188	0.5992
sp|P26583|HMGB2_HUMAN	P26583	HMGB2_HUMAN	HMGB2	209	High mobility group protein B2	12	4	0	3	2	0	5	3	4	6	5	5	11	12	13	22	12	8	300	50	0	42.8571	22.2222	0	50	21.4286	30.7692	46.1538	55.5556	25	122.222	109.091	92.8571	183.333	85.7143	66.6667	116.667	34.0659	108.057	21.6931	42.2365	111.905	0.5707	0.6348
sp|O15347|HMGB3_HUMAN	O15347	HMGB3_HUMAN	HMGB3	200	High mobility group protein B3	3	0	0	0	4	0	2	2	1	0	2	1	3	2	2	8	3	3	75	0	0	0	44.4444	0	20	14.2857	7.69231	0	22.2222	5	33.3333	18.1818	14.2857	66.6667	21.4286	25	25	13.9927	21.9336	14.8148	9.07407	37.6984	0.5194	0.4119
sp|O14979|HNRDL_HUMAN	O14979	HNRDL_HUMAN	HNRNPDL	420	Heterogeneous nuclear ribonucleoprotein D-like	11	9	4	6	8	3	10	14	9	11	13	14	16	18	9	17	11	16	275	112.5	100	85.7143	88.8889	75	100	100	69.2308	84.6154	144.444	70	177.778	163.636	64.2857	141.667	78.5714	133.333	162.5	89.7436	135.233	83.2011	99.6866	117.857	0.0974	0.2313
sp|P55795|HNRH2_HUMAN	P55795	HNRH2_HUMAN	HNRNPH2	449	Heterogeneous nuclear ribonucleoprotein H2	8	3	2	6	6	1	4	6	2	5	9	5	5	3	8	11	8	9	200	37.5	50	85.7143	66.6667	25	40	42.8571	15.3846	38.4615	100	25	55.5556	27.2727	57.1429	91.6667	57.1429	75	95.8333	32.7473	46.657	59.127	54.4872	74.6032	0.0112	0.0497
sp|P14866|HNRPL_HUMAN	P14866	HNRPL_HUMAN	HNRNPL	589	Heterogeneous nuclear ribonucleoprotein L	42	33	5	23	15	6	22	27	25	37	31	33	57	44	45	67	44	36	1050	412.5	125	328.571	166.667	150	220	192.857	192.308	284.615	344.444	165	633.333	400	321.429	558.333	314.286	300	529.167	201.722	451.587	215.079	264.687	390.873	0.1003	0.0387
sp|Q9BUJ2|HNRL1_HUMAN	Q9BUJ2	HNRL1_HUMAN	HNRNPUL1	856	Heterogeneous nuclear ribonucleoprotein U-like protein 1	3	4	2	4	5	0	4	6	2	5	5	7	7	4	6	13	3	9	75	50	50	57.1429	55.5556	0	40	42.8571	15.3846	38.4615	55.5556	35	77.7778	36.3636	42.8571	108.333	21.4286	75	58.3333	32.7473	52.3329	37.5661	43.0057	68.254	0.018	0.2205
sp|Q1KMD3|HNRL2_HUMAN	Q1KMD3	HNRL2_HUMAN	HNRNPUL2	747	Heterogeneous nuclear ribonucleoprotein U-like protein 2	2	1	0	0	1	0	0	3	2	2	3	2	7	3	3	10	3	2	50	12.5	0	0	11.1111	0	0	21.4286	15.3846	15.3846	33.3333	10	77.7778	27.2727	21.4286	83.3333	21.4286	16.6667	20.8333	12.2711	42.1597	3.7037	19.5726	40.4762	0.5028	0.9768
sp|Q5SSJ5|HP1B3_HUMAN	Q5SSJ5	HP1B3_HUMAN	HP1BP3	553	Heterochromatin protein 1-binding protein 3	2	0	0	0	0	0	0	0	0	0	0	1	11	9	3	15	2	6	50	0	0	0	0	0	0	0	0	0	0	5	122.222	81.8182	21.4286	125	14.2857	50	16.6667	0	75.1563	0	1.66667	63.0952	0.6641	1
sp|P0DMV8|HS71A_HUMAN	P0DMV8	HS71A_HUMAN	HSPA1A	641	Heat shock 70 kDa protein 1A	6	7	6	5	4	3	4	5	3	5	2	2	8	9	4	7	6	3	150	87.5	150	71.4286	44.4444	75	40	35.7143	23.0769	38.4615	22.2222	10	88.8889	81.8182	28.5714	58.3333	42.8571	25	129.167	32.9304	66.4262	63.6243	23.5613	42.0635	0.0029	0.0045
sp|P34932|HSP74_HUMAN	P34932	HSP74_HUMAN	HSPA4	840	Heat shock 70 kDa protein 4	0	0	0	0	0	0	0	0	0	2	1	0	10	12	6	13	5	3	0	0	0	0	0	0	0	0	0	15.3846	11.1111	0	111.111	109.091	42.8571	108.333	35.7143	25	0	0	87.6864	0	8.83191	56.3492	1	1
sp|P11021|BIP_HUMAN	P11021	BIP_HUMAN	HSPA5	654	Endoplasmic reticulum chaperone BiP	6	6	3	8	13	4	7	10	4	9	11	6	34	29	25	48	28	19	150	75	75	114.286	144.444	100	70	71.4286	30.7692	69.2308	122.222	30	377.778	263.636	178.571	400	200	158.333	100	57.3993	273.329	119.577	73.8177	252.778	0.3925	0.0349
sp|P41252|SYIC_HUMAN	P41252	SYIC_HUMAN	IARS1	1262	Isoleucine--tRNA ligase, cytoplasmic	3	3	2	0	0	0	0	0	0	0	0	0	13	11	8	17	9	6	75	37.5	50	0	0	0	0	0	0	0	0	0	144.444	100	57.1429	141.667	64.2857	50	54.1667	0	100.529	0	0	85.3175	0.0343	1
sp|Q16666|IF16_HUMAN	Q16666	IF16_HUMAN	IFI16	785	Gamma-interferon-inducible protein 16	20	0	0	0	0	0	1	2	0	2	2	3	13	13	11	23	13	12	500	0	0	0	0	0	10	14.2857	0	15.3846	22.2222	15	144.444	118.182	78.5714	191.667	92.8571	100	166.667	8.09524	113.733	0	17.5356	128.175	0.3592	1
sp|Q13123|RED_HUMAN	Q13123	RED_HUMAN	IK	557	Protein Red	4	4	2	9	4	0	2	2	2	4	4	3	4	4	5	3	7	4	100	50	50	128.571	44.4444	0	20	14.2857	15.3846	30.7692	44.4444	15	44.4444	36.3636	35.7143	25	50	33.3333	66.6667	16.5568	38.8408	57.672	30.0712	36.1111	0.018	0.1734
sp|Q9NV31|IMP3_HUMAN	Q9NV31	IMP3_HUMAN	IMP3	184	U3 small nucleolar ribonucleoprotein protein IMP3	15	3	0	0	0	0	0	0	0	0	0	0	2	1	2	2	1	3	375	37.5	0	0	0	0	0	0	0	0	0	0	22.2222	9.09091	14.2857	16.6667	7.14286	25	137.5	0	15.1996	0	0	16.2698	0.4253	1
sp|O00410|IPO5_HUMAN	O00410	IPO5_HUMAN	IPO5	1097	Importin-5	0	0	0	0	0	0	0	0	0	0	0	0	5	5	1	12	2	2	0	0	0	0	0	0	0	0	0	0	0	0	55.5556	45.4545	7.14286	100	14.2857	16.6667	0	0	36.051	0	0	43.6508	1	1
sp|Q7Z5L9|I2BP2_HUMAN	Q7Z5L9	I2BP2_HUMAN	IRF2BP2	587	Interferon regulatory factor 2-binding protein 2	0	0	0	0	0	0	0	6	12	7	6	8	7	8	7	6	7	14	0	0	0	0	0	0	0	42.8571	92.3077	53.8462	66.6667	40	77.7778	72.7273	50	50	50	116.667	0	45.0549	66.835	0	53.5043	72.2222	1	1
sp|O60341|KDM1A_HUMAN	O60341	KDM1A_HUMAN	KDM1A	852	Lysine-specific histone demethylase 1A	0	0	0	0	0	0	0	1	3	4	1	1	4	8	6	7	1	0	0	0	0	0	0	0	0	7.14286	23.0769	30.7692	11.1111	5	44.4444	72.7273	42.8571	58.3333	7.14286	0	0	10.0733	53.343	0	15.6268	21.8254	1	1
sp|Q07666|KHDR1_HUMAN	Q07666	KHDR1_HUMAN	KHDRBS1	443	KH domain-containing, RNA-binding, signal transduction-associated protein 1	4	12	2	0	0	0	1	3	3	6	1	1	11	19	10	25	11	6	100	150	50	0	0	0	10	21.4286	23.0769	46.1538	11.1111	5	122.222	172.727	71.4286	208.333	78.5714	50	100	18.1685	122.126	0	20.755	112.302	0.1032	1
sp|P33176|KINH_HUMAN	P33176	KINH_HUMAN	KIF5B	963	Kinesin-1 heavy chain	1	0	0	0	0	0	0	0	0	1	1	1	5	4	3	9	2	6	25	0	0	0	0	0	0	0	0	7.69231	11.1111	5	55.5556	36.3636	21.4286	75	14.2857	50	8.33333	0	37.7826	0	7.93447	46.4286	0.972	1
sp|P52292|IMA1_HUMAN	P52292	IMA1_HUMAN	KPNA2	529	Importin subunit alpha-1	0	0	0	1	0	0	0	2	1	3	5	3	11	6	2	12	7	3	0	0	0	14.2857	0	0	0	14.2857	7.69231	23.0769	55.5556	15	122.222	54.5455	14.2857	100	50	25	0	7.32601	63.6845	4.7619	31.2108	58.3333	1	0.9768
sp|O43813|LANC1_HUMAN	O43813	LANC1_HUMAN	LANCL1	399	Glutathione S-transferase LANCL1	0	0	0	1	0	0	0	1	1	1	1	1	1	2	3	1	0	0	0	0	0	14.2857	0	0	0	7.14286	7.69231	7.69231	11.1111	5	11.1111	18.1818	21.4286	8.33333	0	0	0	4.94505	16.9072	4.7619	7.93447	2.77778	1	0.9768
sp|Q6PKG0|LARP1_HUMAN	Q6PKG0	LARP1_HUMAN	LARP1	1096	La-related protein 1	0	1	0	0	1	0	0	0	0	0	1	1	4	2	2	9	1	3	0	12.5	0	0	11.1111	0	0	0	0	0	11.1111	5	44.4444	18.1818	14.2857	75	7.14286	25	4.16667	0	25.6373	3.7037	5.37037	35.7143	0.972	0.9768
sp|Q9UJU2|LEF1_HUMAN	Q9UJU2	LEF1_HUMAN	LEF1	399	Lymphoid enhancer-binding factor 1	0	0	0	0	0	0	0	1	2	4	7	2	0	0	0	0	0	0	0	0	0	0	0	0	0	7.14286	15.3846	30.7692	77.7778	10	0	0	0	0	0	0	0	7.50916	0	0	39.5157	0	1	1
sp|P36776|LONM_HUMAN	P36776	LONM_HUMAN	LONP1	959	Lon protease homolog, mitochondrial	2	6	0	3	5	0	4	8	11	8	3	9	17	12	18	25	6	10	50	75	0	42.8571	55.5556	0	40	57.1429	84.6154	61.5385	33.3333	45	188.889	109.091	128.571	208.333	42.8571	83.3333	41.6667	60.5861	142.184	32.8042	46.6239	111.508	0.2784	0.2427
sp|P42704|LPPRC_HUMAN	P42704	LPPRC_HUMAN	LRPPRC	1394	Leucine-rich PPR motif-containing protein, mitochondrial	4	7	0	7	7	0	2	11	6	14	12	11	72	47	36	82	23	35	100	87.5	0	100	77.7778	0	20	78.5714	46.1538	107.692	133.333	55	800	427.273	257.143	683.333	164.286	291.667	62.5	48.2418	494.805	59.2593	98.6752	379.762	0.1125	0.1192
sp|Q8ND56|LS14A_HUMAN	Q8ND56	LS14A_HUMAN	LSM14A	463	Protein LSM14 homolog A	0	2	0	2	1	0	1	2	2	4	4	3	4	1	3	7	2	3	0	25	0	28.5714	11.1111	0	10	14.2857	15.3846	30.7692	44.4444	15	44.4444	9.09091	21.4286	58.3333	14.2857	25	8.33333	13.2234	24.988	13.2275	30.0712	32.5397	0.491	0.361
sp|Q9BX40|LS14B_HUMAN	Q9BX40	LS14B_HUMAN	LSM14B	385	Protein LSM14 homolog B	0	1	0	0	3	0	0	3	4	2	3	1	6	7	3	6	3	4	0	12.5	0	0	33.3333	0	0	21.4286	30.7692	15.3846	33.3333	5	66.6667	63.6364	21.4286	50	21.4286	33.3333	4.16667	17.3993	50.5772	11.1111	17.906	34.9206	0.972	0.4066
sp|Q9Y333|LSM2_HUMAN	Q9Y333	LSM2_HUMAN	LSM2	95	U6 snRNA-associated Sm-like protein LSm2	0	1	0	0	0	0	0	0	1	0	0	1	3	1	2	1	3	3	0	12.5	0	0	0	0	0	0	7.69231	0	0	5	33.3333	9.09091	14.2857	8.33333	21.4286	25	4.16667	2.5641	18.9033	0	1.66667	18.254	0.972	1
sp|P09960|LKHA4_HUMAN	P09960	LKHA4_HUMAN	LTA4H	611	Leukotriene A-4 hydrolase	0	0	0	0	0	0	0	0	0	0	0	0	9	4	3	19	5	3	0	0	0	0	0	0	0	0	0	0	0	0	100	36.3636	21.4286	158.333	35.7143	25	0	0	52.5974	0	0	73.0159	1	1
sp|Q9NQ29|LUC7L_HUMAN	Q9NQ29	LUC7L_HUMAN	LUC7L	371	Putative RNA-binding protein Luc7-like 1	2	0	0	0	0	0	1	1	0	0	1	1	7	9	3	5	2	2	50	0	0	0	0	0	10	7.14286	0	0	11.1111	5	77.7778	81.8182	21.4286	41.6667	14.2857	16.6667	16.6667	5.71429	60.3415	0	5.37037	24.2063	0.4964	1
sp|O95232|LC7L3_HUMAN	O95232	LC7L3_HUMAN	LUC7L3	432	Luc7-like protein 3	3	0	1	2	1	0	1	0	1	0	1	3	6	5	2	7	3	1	75	0	25	28.5714	11.1111	0	10	0	7.69231	0	11.1111	15	66.6667	45.4545	14.2857	58.3333	21.4286	8.33333	33.3333	5.89744	42.1356	13.2275	8.7037	29.3651	0.295	0.367
sp|Q9P0M6|H2AW_HUMAN	Q9P0M6	H2AW_HUMAN	MACROH2A2	372	Core histone macro-H2A.2	0	0	0	0	0	0	0	0	0	0	0	0	8	5	2	9	0	0	0	0	0	0	0	0	0	0	0	0	0	0	88.8889	45.4545	14.2857	75	0	0	0	0	49.543	0	0	25	1	1
sp|P61326|MGN_HUMAN	P61326	MGN_HUMAN	MAGOH	146	Protein mago nashi homolog	3	2	0	0	0	0	0	1	0	0	2	0	1	2	3	5	1	1	75	25	0	0	0	0	0	7.14286	0	0	22.2222	0	11.1111	18.1818	21.4286	41.6667	7.14286	8.33333	33.3333	2.38095	16.9072	0	7.40741	19.0476	0.199	1
sp|P46821|MAP1B_HUMAN	P46821	MAP1B_HUMAN	MAP1B	2468	Microtubule-associated protein 1B	0	2	1	2	3	0	3	4	1	5	4	2	4	5	3	5	5	3	0	25	25	28.5714	33.3333	0	30	28.5714	7.69231	38.4615	44.4444	10	44.4444	45.4545	21.4286	41.6667	35.7143	25	16.6667	22.0879	37.1092	20.6349	30.9687	34.127	0.6089	0.485
sp|Q66K74|MAP1S_HUMAN	Q66K74	MAP1S_HUMAN	MAP1S	1059	Microtubule-associated protein 1S	0	0	0	0	0	0	0	0	0	0	0	0	3	3	2	4	1	0	0	0	0	0	0	0	0	0	0	0	0	0	33.3333	27.2727	14.2857	33.3333	7.14286	0	0	0	24.9639	0	0	13.4921	1	1
sp|Q9Y4F3|MARF1_HUMAN	Q9Y4F3	MARF1_HUMAN	MARF1	1742	Meiosis regulator and mRNA stability factor 1	0	1	0	0	0	0	0	0	0	1	0	1	3	2	4	2	0	0	0	12.5	0	0	0	0	0	0	0	7.69231	0	5	33.3333	18.1818	28.5714	16.6667	0	0	4.16667	0	26.6955	0	4.23077	5.55556	0.972	1
sp|P25205|MCM3_HUMAN	P25205	MCM3_HUMAN	MCM3	808	DNA replication licensing factor MCM3	4	5	0	0	1	0	3	4	4	2	4	2	12	14	7	20	5	4	100	62.5	0	0	11.1111	0	30	28.5714	30.7692	15.3846	44.4444	10	133.333	127.273	50	166.667	35.7143	33.3333	54.1667	29.7802	103.535	3.7037	23.2764	78.5714	0.315	0.9768
sp|P33992|MCM5_HUMAN	P33992	MCM5_HUMAN	MCM5	734	DNA replication licensing factor MCM5	5	4	0	0	0	0	1	6	2	3	5	6	17	18	12	11	13	6	125	50	0	0	0	0	10	42.8571	15.3846	23.0769	55.5556	30	188.889	163.636	85.7143	91.6667	92.8571	50	58.3333	22.7473	146.08	0	36.2108	78.1746	0.5951	1
sp|Q14566|MCM6_HUMAN	Q14566	MCM6_HUMAN	MCM6	821	DNA replication licensing factor MCM6	3	1	0	1	0	0	1	2	1	1	3	0	12	12	6	20	10	1	75	12.5	0	14.2857	0	0	10	14.2857	7.69231	7.69231	33.3333	0	133.333	109.091	42.8571	166.667	71.4286	8.33333	29.1667	10.6593	95.0938	4.7619	13.6752	82.1429	0.5745	0.9768
sp|P33993|MCM7_HUMAN	P33993	MCM7_HUMAN	MCM7	719	DNA replication licensing factor MCM7	6	3	0	2	0	0	1	4	4	4	7	3	23	23	20	25	15	11	150	37.5	0	28.5714	0	0	10	28.5714	30.7692	30.7692	77.7778	15	255.556	209.091	142.857	208.333	107.143	91.6667	62.5	23.1136	202.501	9.52381	41.1823	135.714	0.5284	0.5911
sp|O75448|MED24_HUMAN	O75448	MED24_HUMAN	MED24	989	Mediator of RNA polymerase II transcription subunit 24	0	0	0	0	0	0	0	0	0	0	1	0	3	2	2	1	3	3	0	0	0	0	0	0	0	0	0	0	11.1111	0	33.3333	18.1818	14.2857	8.33333	21.4286	25	0	0	21.9336	0	3.7037	18.254	1	1
sp|Q06413|MEF2C_HUMAN	Q06413	MEF2C_HUMAN	MEF2C	473	Myocyte-specific enhancer factor 2C	0	0	0	0	2	0	4	3	2	4	5	3	1	6	3	1	0	0	0	0	0	0	22.2222	0	40	21.4286	15.3846	30.7692	55.5556	15	11.1111	54.5455	21.4286	8.33333	0	0	0	25.6044	29.0284	7.40741	33.7749	2.77778	1	0.4653
sp|Q9H1A3|METL9_HUMAN	Q9H1A3	METL9_HUMAN	METTL9	318	Protein-L-histidine N-pros-methyltransferase	0	0	0	0	0	0	0	0	0	0	0	0	3	3	1	4	1	1	0	0	0	0	0	0	0	0	0	0	0	0	33.3333	27.2727	7.14286	33.3333	7.14286	8.33333	0	0	22.583	0	0	16.2698	1	1
sp|P55081|MFAP1_HUMAN	P55081	MFAP1_HUMAN	MFAP1	439	Microfibrillar-associated protein 1	0	0	0	0	0	0	1	0	0	0	0	0	3	1	1	5	1	2	0	0	0	0	0	0	10	0	0	0	0	0	33.3333	9.09091	7.14286	41.6667	7.14286	16.6667	0	3.33333	16.5224	0	0	21.8254	1	1
sp|P46013|KI67_HUMAN	P46013	KI67_HUMAN	MKI67	3256	Proliferation marker protein Ki-67	50	0	0	1	3	0	3	7	3	2	1	2	22	23	13	34	8	5	1250	0	0	14.2857	33.3333	0	30	50	23.0769	15.3846	11.1111	10	244.444	209.091	92.8571	283.333	57.1429	41.6667	416.667	34.359	182.131	15.873	12.1652	127.381	0.972	0.9768
sp|Q9BYD6|RM01_HUMAN	Q9BYD6	RM01_HUMAN	MRPL1	325	Large ribosomal subunit protein uL1m	0	0	0	0	0	0	0	0	0	0	0	0	3	4	2	7	3	1	0	0	0	0	0	0	0	0	0	0	0	0	33.3333	36.3636	14.2857	58.3333	21.4286	8.33333	0	0	27.9942	0	0	29.3651	1	1
sp|O94776|MTA2_HUMAN	O94776	MTA2_HUMAN	MTA2	668	Metastasis-associated protein MTA2	4	3	0	0	2	0	6	8	11	8	9	7	22	17	11	12	13	14	100	37.5	0	0	22.2222	0	60	57.1429	84.6154	61.5385	100	35	244.444	154.545	78.5714	100	92.8571	116.667	45.8333	67.2527	159.187	7.40741	65.5128	103.175	0.186	0.4238
sp|Q86UE4|LYRIC_HUMAN	Q86UE4	LYRIC_HUMAN	MTDH	582	Protein LYRIC	3	0	0	0	0	0	0	1	0	1	2	0	9	7	2	12	3	1	75	0	0	0	0	0	0	7.14286	0	7.69231	22.2222	0	100	63.6364	14.2857	100	21.4286	8.33333	25	2.38095	59.3074	0	9.97151	43.254	0.4597	1
sp|P58546|MTPN_HUMAN	P58546	MTPN_HUMAN	MTPN	118	Myotrophin	1	0	0	0	0	0	0	4	0	1	6	4	2	5	6	3	5	5	25	0	0	0	0	0	0	28.5714	0	7.69231	66.6667	20	22.2222	45.4545	42.8571	25	35.7143	41.6667	8.33333	9.52381	36.8446	0	31.453	34.127	0.972	1
sp|P55209|NP1L1_HUMAN	P55209	NP1L1_HUMAN	NAP1L1	391	Nucleosome assembly protein 1-like 1	9	10	3	5	7	0	3	4	4	6	4	4	22	16	11	15	6	6	225	125	75	71.4286	77.7778	0	30	28.5714	30.7692	46.1538	44.4444	20	244.444	145.455	78.5714	125	42.8571	50	141.667	29.7802	156.157	49.7354	36.8661	72.619	0.0264	0.182
sp|O43776|SYNC_HUMAN	O43776	SYNC_HUMAN	NARS1	548	Asparagine--tRNA ligase, cytoplasmic	0	0	0	0	0	0	0	0	0	0	0	0	4	1	2	9	1	0	0	0	0	0	0	0	0	0	0	0	0	0	44.4444	9.09091	14.2857	75	7.14286	0	0	0	22.607	0	0	27.381	1	1
sp|Q09161|NCBP1_HUMAN	Q09161	NCBP1_HUMAN	NCBP1	790	Nuclear cap-binding protein subunit 1	0	0	0	0	0	0	0	1	0	0	0	0	3	4	3	4	3	2	0	0	0	0	0	0	0	7.14286	0	0	0	0	33.3333	36.3636	21.4286	33.3333	21.4286	16.6667	0	2.38095	30.3752	0	0	23.8095	1	1
sp|P52298|NCBP2_HUMAN	P52298	NCBP2_HUMAN	NCBP2	156	Nuclear cap-binding protein subunit 2	0	0	0	0	0	0	0	0	0	0	0	0	3	1	1	2	0	0	0	0	0	0	0	0	0	0	0	0	0	0	33.3333	9.09091	7.14286	16.6667	0	0	0	0	16.5224	0	0	5.55556	1	1
sp|Q15596|NCOA2_HUMAN	Q15596	NCOA2_HUMAN	NCOA2	1464	Nuclear receptor coactivator 2	0	0	0	0	0	0	12	10	16	19	16	13	11	10	14	14	8	24	0	0	0	0	0	0	120	71.4286	123.077	146.154	177.778	65	122.222	90.9091	100	116.667	57.1429	200	0	104.835	104.377	0	129.644	124.603	1	1
sp|Q9Y6Q9|NCOA3_HUMAN	Q9Y6Q9	NCOA3_HUMAN	NCOA3	1424	Nuclear receptor coactivator 3	0	0	0	0	0	0	9	15	11	9	11	8	20	17	26	14	7	19	0	0	0	0	0	0	90	107.143	84.6154	69.2308	122.222	40	222.222	154.545	185.714	116.667	50	158.333	0	93.9194	187.494	0	77.151	108.333	1	1
sp|Q9HCD5|NCOA5_HUMAN	Q9HCD5	NCOA5_HUMAN	NCOA5	579	Nuclear receptor coactivator 5	4	5	1	4	2	0	3	3	1	3	6	2	11	8	6	12	5	6	100	62.5	25	57.1429	22.2222	0	30	21.4286	7.69231	23.0769	66.6667	10	122.222	72.7273	42.8571	100	35.7143	50	62.5	19.707	79.2689	26.455	33.2479	61.9048	0.0575	0.2495
sp|Q16649|NFIL3_HUMAN	Q16649	NFIL3_HUMAN	NFIL3	462	Nuclear factor interleukin-3-regulated protein	0	0	0	0	0	0	0	0	1	1	0	0	0	0	0	5	1	2	0	0	0	0	0	0	0	0	7.69231	7.69231	0	0	0	0	0	41.6667	7.14286	16.6667	0	2.5641	0	0	2.5641	21.8254	1	1
sp|Q15233|NONO_HUMAN	Q15233	NONO_HUMAN	NONO	471	Non-POU domain-containing octamer-binding protein	38	54	21	30	48	13	38	49	52	59	62	63	78	62	58	97	54	49	950	675	525	428.571	533.333	325	380	350	400	453.846	688.889	315	866.667	563.636	414.286	808.333	385.714	408.333	716.667	376.667	614.863	428.968	485.912	534.127	0.5294	0.3921
sp|P46087|NOP2_HUMAN	P46087	NOP2_HUMAN	NOP2	812	28S rRNA (cytosine(4447)-C(5))-methyltransferase	29	1	0	0	0	0	0	2	0	0	0	0	11	5	12	12	0	3	725	12.5	0	0	0	0	0	14.2857	0	0	0	0	122.222	45.4545	85.7143	100	0	25	245.833	4.7619	84.4637	0	0	41.6667	0.6421	1
sp|Q9Y314|NOSIP_HUMAN	Q9Y314	NOSIP_HUMAN	NOSIP	301	Nitric oxide synthase-interacting protein	2	0	0	0	0	0	1	4	0	2	3	7	1	4	7	3	3	4	50	0	0	0	0	0	10	28.5714	0	15.3846	33.3333	35	11.1111	36.3636	50	25	21.4286	33.3333	16.6667	12.8571	32.4916	0	27.906	26.5873	0.446	1
sp|P48552|NRIP1_HUMAN	P48552	NRIP1_HUMAN	NRIP1	1158	Nuclear receptor-interacting protein 1	0	0	0	0	0	0	24	26	43	40	29	46	9	8	20	7	10	12	0	0	0	0	0	0	240	185.714	330.769	307.692	322.222	230	100	72.7273	142.857	58.3333	71.4286	100	0	252.161	105.195	0	286.638	76.5873	1	1
sp|Q08J23|NSUN2_HUMAN	Q08J23	NSUN2_HUMAN	NSUN2	767	RNA cytosine C(5)-methyltransferase NSUN2	5	0	0	0	0	0	0	0	0	0	0	0	8	5	5	9	2	1	125	0	0	0	0	0	0	0	0	0	0	0	88.8889	45.4545	35.7143	75	14.2857	8.33333	41.6667	0	56.6859	0	0	32.5397	0.4865	1
sp|O43809|CPSF5_HUMAN	O43809	CPSF5_HUMAN	NUDT21	227	Cleavage and polyadenylation specificity factor subunit 5	6	6	7	4	9	3	8	9	6	10	13	11	11	6	9	7	7	9	150	75	175	57.1429	100	75	80	64.2857	46.1538	76.9231	144.444	55	122.222	54.5455	64.2857	58.3333	50	75	133.333	63.4799	80.3511	77.381	92.1225	61.1111	0.0012	0.0019
sp|Q14980|NUMA1_HUMAN	Q14980	NUMA1_HUMAN	NUMA1	2115	Nuclear mitotic apparatus protein 1	1	1	0	1	3	0	6	6	9	8	7	10	30	16	19	32	6	6	25	12.5	0	14.2857	33.3333	0	60	42.8571	69.2308	61.5385	77.7778	50	333.333	145.455	135.714	266.667	42.8571	50	12.5	57.3626	204.834	15.873	63.1054	119.841	0.972	0.3709
sp|Q9UBU9|NXF1_HUMAN	Q9UBU9	NXF1_HUMAN	NXF1	619	Nuclear RNA export factor 1	2	2	0	2	1	0	2	3	4	2	4	2	7	6	4	14	5	4	50	25	0	28.5714	11.1111	0	20	21.4286	30.7692	15.3846	44.4444	10	77.7778	54.5455	28.5714	116.667	35.7143	33.3333	25	24.0659	53.6316	13.2275	23.2764	61.9048	0.2821	0.3154
sp|O15294|OGT1_HUMAN	O15294	OGT1_HUMAN	OGT	1046	UDP-N-acetylglucosamine--peptide N-acetylglucosaminyltransferase 110 kDa subunit	0	0	0	0	0	0	0	4	1	2	3	2	2	2	2	3	1	1	0	0	0	0	0	0	0	28.5714	7.69231	15.3846	33.3333	10	22.2222	18.1818	14.2857	25	7.14286	8.33333	0	12.0879	18.2299	0	19.5726	13.4921	1	1
sp|Q96FW1|OTUB1_HUMAN	Q96FW1	OTUB1_HUMAN	OTUB1	271	Ubiquitin thioesterase OTUB1	1	1	0	0	0	0	0	0	0	0	1	0	8	9	1	9	1	2	25	12.5	0	0	0	0	0	0	0	0	11.1111	0	88.8889	81.8182	7.14286	75	7.14286	16.6667	12.5	0	59.2833	0	3.7037	32.9365	0.972	1
sp|Q13177|PAK2_HUMAN	Q13177	PAK2_HUMAN	PAK2	524	Serine/threonine-protein kinase PAK 2	0	1	0	0	0	0	0	0	0	0	0	0	1	3	1	10	2	3	0	12.5	0	0	0	0	0	0	0	0	0	0	11.1111	27.2727	7.14286	83.3333	14.2857	25	4.16667	0	15.1756	0	0	40.873	0.972	1
sp|P40424|PBX1_HUMAN	P40424	PBX1_HUMAN	PBX1	430	Pre-B-cell leukemia transcription factor 1	0	0	0	0	0	0	3	10	10	4	8	8	0	1	0	0	0	0	0	0	0	0	0	0	30	71.4286	76.9231	30.7692	88.8889	40	0	9.09091	0	0	0	0	0	59.4505	3.0303	0	53.2194	0	1	1
sp|O94913|PCF11_HUMAN	O94913	PCF11_HUMAN	PCF11	1555	Pre-mRNA cleavage complex 2 protein Pcf11	64	80	64	73	66	45	76	58	76	90	80	81	72	50	90	59	63	76	1600	1000	1600	1042.86	733.333	1125	760	414.286	584.615	692.308	888.889	405	800	454.545	642.857	491.667	450	633.333	1400	586.3	632.468	967.063	662.066	525	0	0
sp|Q13442|HAP28_HUMAN	Q13442	HAP28_HUMAN	PDAP1	181	28 kDa heat- and acid-stable phosphoprotein	0	0	0	0	0	0	0	0	0	0	0	0	10	8	3	4	1	0	0	0	0	0	0	0	0	0	0	0	0	0	111.111	72.7273	21.4286	33.3333	7.14286	0	0	0	68.4223	0	0	13.4921	1	1
sp|Q53EL6|PDCD4_HUMAN	Q53EL6	PDCD4_HUMAN	PDCD4	469	Programmed cell death protein 4	0	0	0	0	0	0	0	0	0	0	0	0	3	4	1	2	0	0	0	0	0	0	0	0	0	0	0	0	0	0	33.3333	36.3636	7.14286	16.6667	0	0	0	0	25.6133	0	0	5.55556	1	1
sp|O00151|PDLI1_HUMAN	O00151	PDLI1_HUMAN	PDLIM1	329	PDZ and LIM domain protein 1	0	0	0	0	0	0	0	4	1	0	3	2	8	10	6	13	3	6	0	0	0	0	0	0	0	28.5714	7.69231	0	33.3333	10	88.8889	90.9091	42.8571	108.333	21.4286	50	0	12.0879	74.2184	0	14.4444	59.9206	1	1
sp|O15212|PFD6_HUMAN	O15212	PFD6_HUMAN	PFDN6	129	Prefoldin subunit 6	0	0	0	0	0	0	0	0	0	0	0	0	2	4	1	2	1	1	0	0	0	0	0	0	0	0	0	0	0	0	22.2222	36.3636	7.14286	16.6667	7.14286	8.33333	0	0	21.9096	0	0	10.7143	1	1
sp|Q01813|PFKAP_HUMAN	Q01813	PFKAP_HUMAN	PFKP	784	ATP-dependent 6-phosphofructokinase, platelet type	0	0	0	0	0	0	0	0	0	0	0	0	7	9	4	21	2	0	0	0	0	0	0	0	0	0	0	0	0	0	77.7778	81.8182	28.5714	175	14.2857	0	0	0	62.7225	0	0	63.0952	1	1
sp|O75925|PIAS1_HUMAN	O75925	PIAS1_HUMAN	PIAS1	651	E3 SUMO-protein ligase PIAS1	0	0	0	0	0	0	3	3	6	3	2	2	3	1	5	2	2	4	0	0	0	0	0	0	30	21.4286	46.1538	23.0769	22.2222	10	33.3333	9.09091	35.7143	16.6667	14.2857	33.3333	0	32.5275	26.0462	0	18.433	21.4286	1	1
sp|Q13526|PIN1_HUMAN	Q13526	PIN1_HUMAN	PIN1	163	Peptidyl-prolyl cis-trans isomerase NIMA-interacting 1	3	1	0	0	0	0	0	0	1	0	1	1	3	5	2	9	1	2	75	12.5	0	0	0	0	0	0	7.69231	0	11.1111	5	33.3333	45.4545	14.2857	75	7.14286	16.6667	29.1667	2.5641	31.0245	0	5.37037	32.9365	0.2708	1
sp|Q9H307|PININ_HUMAN	Q9H307	PININ_HUMAN	PNN	717	Pinin	1	2	0	0	1	0	0	5	1	4	3	3	12	8	5	13	10	9	25	25	0	0	11.1111	0	0	35.7143	7.69231	30.7692	33.3333	15	133.333	72.7273	35.7143	108.333	71.4286	75	16.6667	14.4689	80.5916	3.7037	26.3675	84.9206	0.4646	0.9768
sp|P00491|PNPH_HUMAN	P00491	PNPH_HUMAN	PNP	289	Purine nucleoside phosphorylase	0	0	0	0	0	0	0	0	0	0	0	0	3	8	1	6	0	0	0	0	0	0	0	0	0	0	0	0	0	0	33.3333	72.7273	7.14286	50	0	0	0	0	37.7345	0	0	16.6667	1	1
sp|Q9BY77|PDIP3_HUMAN	Q9BY77	PDIP3_HUMAN	POLDIP3	421	Polymerase delta-interacting protein 3	2	2	0	3	4	0	1	3	3	2	2	3	12	11	5	16	5	5	50	25	0	42.8571	44.4444	0	10	21.4286	23.0769	15.3846	22.2222	15	133.333	100	35.7143	133.333	35.7143	41.6667	25	18.1685	89.6825	29.1005	17.5356	70.2381	0.2727	0.2047
sp|O15160|RPAC1_HUMAN	O15160	RPAC1_HUMAN	POLR1C	346	DNA-directed RNA polymerases I and III subunit RPAC1	5	3	0	2	0	0	0	0	3	2	0	4	4	1	4	6	1	4	125	37.5	0	28.5714	0	0	0	0	23.0769	15.3846	0	20	44.4444	9.09091	28.5714	50	7.14286	33.3333	54.1667	7.69231	27.3689	9.52381	11.7949	30.1587	0.6188	0.9768
sp|P24928|RPB1_HUMAN	P24928	RPB1_HUMAN	POLR2A	1970	DNA-directed RNA polymerase II subunit RPB1	3	5	1	6	6	0	5	17	18	14	13	12	14	9	20	18	16	20	75	62.5	25	85.7143	66.6667	0	50	121.429	138.462	107.692	144.444	60	155.556	81.8182	142.857	150	114.286	166.667	54.1667	103.297	126.744	50.7937	104.046	143.651	0.2401	0.2674
sp|P30876|RPB2_HUMAN	P30876	RPB2_HUMAN	POLR2B	1174	DNA-directed RNA polymerase II subunit RPB2	1	3	0	0	2	0	2	2	7	9	9	3	13	14	11	13	9	15	25	37.5	0	0	22.2222	0	20	14.2857	53.8462	69.2308	100	15	144.444	127.273	78.5714	108.333	64.2857	125	20.8333	29.3773	116.763	7.40741	61.4103	99.2063	0.4832	0.5394
sp|P19387|RPB3_HUMAN	P19387	RPB3_HUMAN	POLR2C	275	DNA-directed RNA polymerase II subunit RPB3	0	3	1	0	1	0	0	4	2	4	6	6	8	5	4	5	5	4	0	37.5	25	0	11.1111	0	0	28.5714	15.3846	30.7692	66.6667	30	88.8889	45.4545	28.5714	41.6667	35.7143	33.3333	20.8333	14.652	54.305	3.7037	42.4786	36.9048	0.2631	0.9768
sp|P19388|RPAB1_HUMAN	P19388	RPAB1_HUMAN	POLR2E	210	DNA-directed RNA polymerases I, II, and III subunit RPABC1	6	0	0	0	0	0	0	1	1	0	0	1	1	2	4	6	4	5	150	0	0	0	0	0	0	7.14286	7.69231	0	0	5	11.1111	18.1818	28.5714	50	28.5714	41.6667	50	4.94505	19.2881	0	1.66667	40.0794	0.3852	1
sp|P52434|RPAB3_HUMAN	P52434	RPAB3_HUMAN	POLR2H	150	DNA-directed RNA polymerases I, II, and III subunit RPABC3	0	0	0	0	0	0	0	0	0	0	0	0	1	2	0	4	1	1	0	0	0	0	0	0	0	0	0	0	0	0	11.1111	18.1818	0	33.3333	7.14286	8.33333	0	0	9.76431	0	0	16.2698	1	1
sp|Q8NEY8|PPHLN_HUMAN	Q8NEY8	PPHLN_HUMAN	PPHLN1	458	Periphilin-1	0	0	0	0	0	0	0	0	0	1	0	0	2	1	3	1	0	0	0	0	0	0	0	0	0	0	0	7.69231	0	0	22.2222	9.09091	21.4286	8.33333	0	0	0	0	17.5806	0	2.5641	2.77778	1	1
sp|P62136|PP1A_HUMAN	P62136	PP1A_HUMAN	PPP1CA	330	Serine/threonine-protein phosphatase PP1-alpha catalytic subunit	1	0	0	0	0	0	0	0	0	0	0	0	4	7	3	11	3	2	25	0	0	0	0	0	0	0	0	0	0	0	44.4444	63.6364	21.4286	91.6667	21.4286	16.6667	8.33333	0	43.1698	0	0	43.254	0.972	1
sp|Q96QC0|PP1RA_HUMAN	Q96QC0	PP1RA_HUMAN	PPP1R10	940	Serine/threonine-protein phosphatase 1 regulatory subunit 10	1	2	1	0	0	0	0	2	1	1	0	3	2	0	2	5	3	5	25	25	25	0	0	0	0	14.2857	7.69231	7.69231	0	15	22.2222	0	14.2857	41.6667	21.4286	41.6667	25	7.32601	12.1693	0	7.5641	34.9206	0.3494	1
sp|Q12972|PP1R8_HUMAN	Q12972	PP1R8_HUMAN	PPP1R8	351	Nuclear inhibitor of protein phosphatase 1	0	0	0	0	0	0	0	1	1	1	2	0	4	2	4	2	3	4	0	0	0	0	0	0	0	7.14286	7.69231	7.69231	22.2222	0	44.4444	18.1818	28.5714	16.6667	21.4286	33.3333	0	4.94505	30.3992	0	9.97151	23.8095	1	1
sp|P30153|2AAA_HUMAN	P30153	2AAA_HUMAN	PPP2R1A	589	Serine/threonine-protein phosphatase 2A 65 kDa regulatory subunit A alpha isoform	1	0	0	0	0	0	0	0	0	0	0	0	3	4	2	10	2	1	25	0	0	0	0	0	0	0	0	0	0	0	33.3333	36.3636	14.2857	83.3333	14.2857	8.33333	8.33333	0	27.9942	0	0	35.3175	0.972	1
sp|P10644|KAP0_HUMAN	P10644	KAP0_HUMAN	PRKAR1A	381	cAMP-dependent protein kinase type I-alpha regulatory subunit	2	2	0	0	0	0	0	4	2	1	1	1	8	15	15	6	4	4	50	25	0	0	0	0	0	28.5714	15.3846	7.69231	11.1111	5	88.8889	136.364	107.143	50	28.5714	33.3333	25	14.652	110.798	0	7.93447	37.3016	0.2859	1
sp|Q05655|KPCD_HUMAN	Q05655	KPCD_HUMAN	PRKCD	676	Protein kinase C delta type	0	0	0	0	0	0	0	0	0	0	0	0	3	3	2	6	0	0	0	0	0	0	0	0	0	0	0	0	0	0	33.3333	27.2727	14.2857	50	0	0	0	0	24.9639	0	0	16.6667	1	1
sp|O94906|PRP6_HUMAN	O94906	PRP6_HUMAN	PRPF6	941	Pre-mRNA-processing factor 6	3	5	0	4	3	0	2	7	4	6	9	9	6	8	4	14	7	9	75	62.5	0	57.1429	33.3333	0	20	50	30.7692	46.1538	100	45	66.6667	72.7273	28.5714	116.667	50	75	45.8333	33.5897	55.9885	30.1587	63.7179	80.5556	0.2479	0.2631
sp|Q6P2Q9|PRP8_HUMAN	Q6P2Q9	PRP8_HUMAN	PRPF8	2335	Pre-mRNA-processing-splicing factor 8	6	9	0	0	6	0	3	5	4	4	7	5	45	34	22	65	18	18	150	112.5	0	0	66.6667	0	30	35.7143	30.7692	30.7692	77.7778	25	500	309.091	157.143	541.667	128.571	150	87.5	32.1612	322.078	22.2222	44.5157	273.413	0.2498	0.462
sp|P25786|PSA1_HUMAN	P25786	PSA1_HUMAN	PSMA1	263	Proteasome subunit alpha type-1	0	0	0	0	0	0	0	0	0	0	0	0	6	7	4	9	2	4	0	0	0	0	0	0	0	0	0	0	0	0	66.6667	63.6364	28.5714	75	14.2857	33.3333	0	0	52.9582	0	0	40.873	1	1
sp|P25787|PSA2_HUMAN	P25787	PSA2_HUMAN	PSMA2	234	Proteasome subunit alpha type-2	0	0	0	0	0	0	0	0	0	0	0	0	8	9	2	11	1	0	0	0	0	0	0	0	0	0	0	0	0	0	88.8889	81.8182	14.2857	91.6667	7.14286	0	0	0	61.6643	0	0	32.9365	1	1
sp|P60900|PSA6_HUMAN	P60900	PSA6_HUMAN	PSMA6	246	Proteasome subunit alpha type-6	5	5	0	2	2	0	1	3	2	0	2	1	15	12	10	15	7	9	125	62.5	0	28.5714	22.2222	0	10	21.4286	15.3846	0	22.2222	5	166.667	109.091	71.4286	125	50	75	62.5	15.6044	115.729	16.9312	9.07407	83.3333	0.1768	0.3295
sp|O00231|PSD11_HUMAN	O00231	PSD11_HUMAN	PSMD11	422	26S proteasome non-ATPase regulatory subunit 11	1	0	0	0	0	0	0	0	0	0	0	0	7	6	1	6	2	0	25	0	0	0	0	0	0	0	0	0	0	0	77.7778	54.5455	7.14286	50	14.2857	0	8.33333	0	46.4887	0	0	21.4286	0.972	1
sp|P61289|PSME3_HUMAN	P61289	PSME3_HUMAN	PSME3	254	Proteasome activator complex subunit 3	6	3	3	3	0	0	1	4	2	2	3	1	5	6	2	7	4	3	150	37.5	75	42.8571	0	0	10	28.5714	15.3846	15.3846	33.3333	5	55.5556	54.5455	14.2857	58.3333	28.5714	25	87.5	17.9853	41.4622	14.2857	17.906	37.3016	0.0301	0.3958
sp|Q8WXF1|PSPC1_HUMAN	Q8WXF1	PSPC1_HUMAN	PSPC1	523	Paraspeckle component 1	3	8	4	8	9	0	7	8	7	12	7	7	12	11	16	14	11	9	75	100	100	114.286	100	0	70	57.1429	53.8462	92.3077	77.7778	35	133.333	100	114.286	116.667	78.5714	75	91.6667	60.3297	115.873	71.4286	68.3618	90.0794	0.0762	0.1398
sp|P26599|PTBP1_HUMAN	P26599	PTBP1_HUMAN	PTBP1	557	Polypyrimidine tract-binding protein 1	21	17	19	8	10	6	17	17	30	25	36	31	31	36	28	60	24	25	525	212.5	475	114.286	111.111	150	170	121.429	230.769	192.308	400	155	344.444	327.273	200	500	171.429	208.333	404.167	174.066	290.572	125.132	249.103	293.254	0.0145	0.0999
sp|Q9UHX1|PUF60_HUMAN	Q9UHX1	PUF60_HUMAN	PUF60	559	Poly(U)-binding-splicing factor PUF60	1	4	0	0	1	0	0	5	5	5	10	4	13	12	8	20	8	11	25	50	0	0	11.1111	0	0	35.7143	38.4615	38.4615	111.111	20	144.444	109.091	57.1429	166.667	57.1429	91.6667	25	24.7253	103.559	3.7037	56.5242	105.159	0.3428	0.9768
sp|P54136|SYRC_HUMAN	P54136	SYRC_HUMAN	RARS1	660	Arginine--tRNA ligase, cytoplasmic	0	0	0	0	0	0	0	0	0	0	0	0	11	10	3	12	4	3	0	0	0	0	0	0	0	0	0	0	0	0	122.222	90.9091	21.4286	100	28.5714	25	0	0	78.1866	0	0	51.1905	1	1
sp|Q09028|RBBP4_HUMAN	Q09028	RBBP4_HUMAN	RBBP4	425	Histone-binding protein RBBP4	5	3	1	0	0	0	2	5	1	0	4	2	5	3	3	7	3	4	125	37.5	25	0	0	0	20	35.7143	7.69231	0	44.4444	10	55.5556	27.2727	21.4286	58.3333	21.4286	33.3333	62.5	21.1355	34.7523	0	18.1481	37.6984	0.0507	1
sp|Q7Z6E9|RBBP6_HUMAN	Q7Z6E9	RBBP6_HUMAN	RBBP6	1792	E3 ubiquitin-protein ligase RBBP6	1	1	1	0	0	1	0	0	1	3	1	0	3	2	2	4	0	1	25	12.5	25	0	0	25	0	0	7.69231	23.0769	11.1111	0	33.3333	18.1818	14.2857	33.3333	0	8.33333	20.8333	2.5641	21.9336	8.33333	11.396	13.8889	0.972	0.9768
sp|Q9NTZ6|RBM12_HUMAN	Q9NTZ6	RBM12_HUMAN	RBM12	932	RNA-binding protein 12	0	0	0	0	0	0	0	1	1	1	2	2	10	10	7	10	0	4	0	0	0	0	0	0	0	7.14286	7.69231	7.69231	22.2222	10	111.111	90.9091	50	83.3333	0	33.3333	0	4.94505	84.0067	0	13.3048	38.8889	1	1
sp|Q96PK6|RBM14_HUMAN	Q96PK6	RBM14_HUMAN	RBM14	669	RNA-binding protein 14	17	14	12	21	16	12	23	15	24	19	18	27	28	25	22	32	16	17	425	175	300	300	177.778	300	230	107.143	184.615	146.154	200	135	311.111	227.273	157.143	266.667	114.286	141.667	300	173.919	231.842	259.259	160.385	174.206	0.0005	0.0002
sp|Q96T37|RBM15_HUMAN	Q96T37	RBM15_HUMAN	RBM15	977	RNA-binding protein 15	1	0	0	0	0	0	0	1	0	2	0	1	2	3	2	11	5	2	25	0	0	0	0	0	0	7.14286	0	15.3846	0	5	22.2222	27.2727	14.2857	91.6667	35.7143	16.6667	8.33333	2.38095	21.2602	0	6.79487	48.0159	0.972	1
sp|Q96I25|SPF45_HUMAN	Q96I25	SPF45_HUMAN	RBM17	401	Splicing factor 45	0	0	0	1	0	0	3	0	3	2	2	1	2	5	2	6	3	3	0	0	0	14.2857	0	0	30	0	23.0769	15.3846	22.2222	5	22.2222	45.4545	14.2857	50	21.4286	25	0	17.6923	27.3208	4.7619	14.2023	32.1429	1	0.9768
sp|P98179|RBM3_HUMAN	P98179	RBM3_HUMAN	RBM3	157	RNA-binding protein 3	10	16	0	3	2	0	5	11	7	8	9	5	13	8	10	17	8	4	250	200	0	42.8571	22.2222	0	50	78.5714	53.8462	61.5385	100	25	144.444	72.7273	71.4286	141.667	57.1429	33.3333	150	60.8059	96.2001	21.6931	62.1795	77.381	0.1296	0.467
sp|Q9BWF3|RBM4_HUMAN	Q9BWF3	RBM4_HUMAN	RBM4	364	RNA-binding protein 4	4	4	4	3	6	0	4	9	4	6	8	6	4	10	4	11	7	7	100	50	100	42.8571	66.6667	0	40	64.2857	30.7692	46.1538	88.8889	30	44.4444	90.9091	28.5714	91.6667	50	58.3333	83.3333	45.0183	54.6417	36.5079	55.0142	66.6667	0.0054	0.1847
sp|Q9Y5S9|RBM8A_HUMAN	Q9Y5S9	RBM8A_HUMAN	RBM8A	174	RNA-binding protein 8A	0	0	0	0	0	0	0	0	0	0	0	0	3	6	1	2	1	4	0	0	0	0	0	0	0	0	0	0	0	0	33.3333	54.5455	7.14286	16.6667	7.14286	33.3333	0	0	31.6739	0	0	19.0476	1	1
sp|P18754|RCC1_HUMAN	P18754	RCC1_HUMAN	RCC1	421	Regulator of chromosome condensation	4	0	0	0	0	0	0	1	0	1	0	2	10	8	3	11	6	3	100	0	0	0	0	0	0	7.14286	0	7.69231	0	10	111.111	72.7273	21.4286	91.6667	42.8571	25	33.3333	2.38095	68.4223	0	5.89744	53.1746	0.5081	1
sp|Q9P258|RCC2_HUMAN	Q9P258	RCC2_HUMAN	RCC2	522	Protein RCC2	21	8	0	4	6	0	4	6	5	2	6	6	30	23	23	28	15	14	525	100	0	57.1429	66.6667	0	40	42.8571	38.4615	15.3846	66.6667	30	333.333	209.091	164.286	233.333	107.143	116.667	208.333	40.4396	235.57	41.2698	37.3504	152.381	0.5049	0.9768
sp|Q9UKL0|RCOR1_HUMAN	Q9UKL0	RCOR1_HUMAN	RCOR1	485	REST corepressor 1	0	0	0	0	1	0	4	3	4	0	2	0	5	3	4	4	0	0	0	0	0	0	11.1111	0	40	21.4286	30.7692	0	22.2222	0	55.5556	27.2727	28.5714	33.3333	0	0	0	30.7326	37.1332	3.7037	7.40741	11.1111	1	0.9768
sp|Q9HCM1|RESF1_HUMAN	Q9HCM1	RESF1_HUMAN	RESF1	1747	Retroelement silencing factor 1	0	0	0	0	0	0	0	0	0	2	4	4	0	0	0	1	1	0	0	0	0	0	0	0	0	0	0	15.3846	44.4444	20	0	0	0	8.33333	7.14286	0	0	0	0	0	26.6097	5.15873	1	1
sp|P13489|RINI_HUMAN	P13489	RINI_HUMAN	RNH1	461	Ribonuclease inhibitor	0	0	0	0	0	0	0	0	0	2	2	1	7	5	2	8	4	2	0	0	0	0	0	0	0	0	0	15.3846	22.2222	5	77.7778	45.4545	14.2857	66.6667	28.5714	16.6667	0	0	45.8393	0	14.2023	37.3016	1	1
sp|Q15287|RNPS1_HUMAN	Q15287	RNPS1_HUMAN	RNPS1	305	RNA-binding protein with serine-rich domain 1	2	1	2	3	1	0	1	1	3	1	2	1	11	6	6	10	1	2	50	12.5	50	42.8571	11.1111	0	10	7.14286	23.0769	7.69231	22.2222	5	122.222	54.5455	42.8571	83.3333	7.14286	16.6667	37.5	13.4066	73.2083	17.9894	11.6382	35.7143	0.3326	0.3864
sp|P27694|RFA1_HUMAN	P27694	RFA1_HUMAN	RPA1	616	Replication protein A 70 kDa DNA-binding subunit	6	5	0	2	0	0	2	5	4	3	9	7	16	9	12	15	10	18	150	62.5	0	28.5714	0	0	20	35.7143	30.7692	23.0769	100	35	177.778	81.8182	85.7143	125	71.4286	150	70.8333	28.8278	115.103	9.52381	52.6923	115.476	0.1095	0.4204
sp|P35244|RFA3_HUMAN	P35244	RFA3_HUMAN	RPA3	121	Replication protein A 14 kDa subunit	5	4	1	0	0	0	0	0	0	0	0	0	1	4	1	3	3	4	125	50	25	0	0	0	0	0	0	0	0	0	11.1111	36.3636	7.14286	25	21.4286	33.3333	66.6667	0	18.2059	0	0	26.5873	0.0461	1
sp|Q96P16|RPR1A_HUMAN	Q96P16	RPR1A_HUMAN	RPRD1A	312	Regulation of nuclear pre-mRNA domain-containing protein 1A	1	0	0	2	0	0	1	5	5	4	3	6	3	0	4	7	5	5	25	0	0	28.5714	0	0	10	35.7143	38.4615	30.7692	33.3333	30	33.3333	0	28.5714	58.3333	35.7143	41.6667	8.33333	28.0586	20.6349	9.52381	31.3675	45.2381	0.972	0.4354
sp|Q9NQG5|RPR1B_HUMAN	Q9NQG5	RPR1B_HUMAN	RPRD1B	326	Regulation of nuclear pre-mRNA domain-containing protein 1B	1	3	0	0	1	0	2	3	4	6	3	5	6	8	6	13	7	7	25	37.5	0	0	11.1111	0	20	21.4286	30.7692	46.1538	33.3333	25	66.6667	72.7273	42.8571	108.333	50	58.3333	20.8333	24.0659	60.7504	3.7037	34.8291	72.2222	0.3078	0.9768
sp|P62841|RS15_HUMAN	P62841	RS15_HUMAN	RPS15	145	Small ribosomal subunit protein uS19	0	0	0	0	1	1	0	1	0	0	0	0	12	6	2	16	5	0	0	0	0	0	11.1111	25	0	7.14286	0	0	0	0	133.333	54.5455	14.2857	133.333	35.7143	0	0	2.38095	67.3882	12.037	0	56.3492	1	0.9768
sp|P08708|RS17_HUMAN	P08708	RS17_HUMAN	RPS17	135	Small ribosomal subunit protein eS17	8	6	0	2	2	0	3	3	2	2	3	1	10	7	8	16	7	3	200	75	0	28.5714	22.2222	0	30	21.4286	15.3846	15.3846	33.3333	5	111.111	63.6364	57.1429	133.333	50	25	91.6667	22.2711	77.2968	16.9312	17.906	69.4444	0.1155	0.2738
sp|P46782|RS5_HUMAN	P46782	RS5_HUMAN	RPS5	204	Small ribosomal subunit protein uS7	2	2	3	2	3	1	1	2	2	3	3	2	2	2	2	6	1	2	50	25	75	28.5714	33.3333	25	10	14.2857	15.3846	23.0769	33.3333	10	22.2222	18.1818	14.2857	50	7.14286	16.6667	50	13.2234	18.2299	28.9683	22.1368	24.6032	0.2118	0.2139
sp|Q9Y3I0|RTCB_HUMAN	Q9Y3I0	RTCB_HUMAN	RTCB	505	RNA-splicing ligase RtcB homolog	6	3	0	3	4	0	3	6	4	2	5	6	10	17	9	20	8	4	150	37.5	0	42.8571	44.4444	0	30	42.8571	30.7692	15.3846	55.5556	30	111.111	154.545	64.2857	166.667	57.1429	33.3333	62.5	34.5421	109.981	29.1005	33.6467	85.7143	0.172	0.19
sp|Q92541|RTF1_HUMAN	Q92541	RTF1_HUMAN	RTF1	710	RNA polymerase-associated protein RTF1 homolog	0	0	0	0	0	0	0	0	1	0	0	0	4	3	2	5	0	0	0	0	0	0	0	0	0	0	7.69231	0	0	0	44.4444	27.2727	14.2857	41.6667	0	0	0	2.5641	28.6676	0	0	13.8889	1	1
sp|Q9Y224|RTRAF_HUMAN	Q9Y224	RTRAF_HUMAN	RTRAF	244	RNA transcription, translation and transport factor protein	2	1	0	0	0	0	0	1	0	1	2	0	5	2	4	4	6	4	50	12.5	0	0	0	0	0	7.14286	0	7.69231	22.2222	0	55.5556	18.1818	28.5714	33.3333	42.8571	33.3333	20.8333	2.38095	34.1029	0	9.97151	36.5079	0.4345	1
sp|Q01196|RUNX1_HUMAN	Q01196	RUNX1_HUMAN	RUNX1	453	Runt-related transcription factor 1	3	3	0	3	4	0	23	23	19	20	19	14	18	16	15	21	17	17	75	37.5	0	42.8571	44.4444	0	230	164.286	146.154	153.846	211.111	70	200	145.455	107.143	175	121.429	141.667	37.5	180.147	150.866	29.1005	144.986	146.032	0.2242	0.2117
sp|Q9Y265|RUVB1_HUMAN	Q9Y265	RUVB1_HUMAN	RUVBL1	456	RuvB-like 1	12	14	12	17	23	8	17	16	20	16	15	17	21	27	19	33	25	28	300	175	300	242.857	255.556	200	170	114.286	153.846	123.077	166.667	85	233.333	245.455	135.714	275	178.571	233.333	258.333	146.044	204.834	232.804	124.915	228.968	0.2803	0.0461
sp|Q9Y230|RUVB2_HUMAN	Q9Y230	RUVB2_HUMAN	RUVBL2	463	RuvB-like 2	23	31	9	21	19	5	19	22	25	29	32	23	33	32	32	39	23	33	575	387.5	225	300	211.111	125	190	157.143	192.308	223.077	355.556	115	366.667	290.909	228.571	325	164.286	275	395.833	179.817	295.382	212.037	231.211	254.762	0	0.0006
sp|P31949|S10AB_HUMAN	P31949	S10AB_HUMAN	S100A11	105	Protein S100-A11	0	0	0	0	0	0	0	0	0	0	0	0	0	0	0	3	1	1	0	0	0	0	0	0	0	0	0	0	0	0	0	0	0	25	7.14286	8.33333	0	0	0	0	0	13.4921	1	1
sp|Q15424|SAFB1_HUMAN	Q15424	SAFB1_HUMAN	SAFB	915	Scaffold attachment factor B1	5	1	0	2	0	0	0	2	4	5	2	3	8	6	4	10	4	4	125	12.5	0	28.5714	0	0	0	14.2857	30.7692	38.4615	22.2222	15	88.8889	54.5455	28.5714	83.3333	28.5714	33.3333	45.8333	15.0183	57.3353	9.52381	25.2279	48.4127	0.3428	0.4338
sp|P82979|SARNP_HUMAN	P82979	SARNP_HUMAN	SARNP	210	SAP domain-containing ribonucleoprotein	7	4	0	4	6	0	5	5	7	7	7	5	3	8	6	8	5	7	175	50	0	57.1429	66.6667	0	50	35.7143	53.8462	53.8462	77.7778	25	33.3333	72.7273	42.8571	66.6667	35.7143	58.3333	75	46.5201	49.6392	41.2698	52.208	53.5714	0.1596	0.1974
sp|O00560|SDCB1_HUMAN	O00560	SDCB1_HUMAN	SDCBP	298	Syntenin-1	0	0	0	0	0	0	0	0	0	0	0	0	5	5	1	11	4	5	0	0	0	0	0	0	0	0	0	0	0	0	55.5556	45.4545	7.14286	91.6667	28.5714	41.6667	0	0	36.051	0	0	53.9683	1	1
sp|Q14141|SEPT6_HUMAN	Q14141	SEPT6_HUMAN	SEPTIN6	434	Septin-6	0	0	0	1	0	0	0	1	0	1	0	0	6	5	3	5	3	1	0	0	0	14.2857	0	0	0	7.14286	0	7.69231	0	0	66.6667	45.4545	21.4286	41.6667	21.4286	8.33333	0	2.38095	44.5166	4.7619	2.5641	23.8095	1	0.9768
sp|Q8NC51|SERB1_HUMAN	Q8NC51	SERB1_HUMAN	SERBP1	408	SERPINE1 mRNA-binding protein 1	6	5	0	1	3	0	0	3	1	2	3	0	17	14	10	29	11	14	150	62.5	0	14.2857	33.3333	0	0	21.4286	7.69231	15.3846	33.3333	0	188.889	127.273	71.4286	241.667	78.5714	116.667	70.8333	9.70696	129.197	15.873	16.2393	145.635	0.1377	0.3174
sp|Q15637|SF01_HUMAN	Q15637	SF01_HUMAN	SF1	639	Splicing factor 1	1	7	2	4	3	1	5	3	3	8	2	6	11	13	19	17	10	9	25	87.5	50	57.1429	33.3333	25	50	21.4286	23.0769	61.5385	22.2222	30	122.222	118.182	135.714	141.667	71.4286	75	54.1667	31.5018	125.373	38.4921	37.9202	96.0317	0.1241	0.0533
sp|Q15459|SF3A1_HUMAN	Q15459	SF3A1_HUMAN	SF3A1	793	Splicing factor 3A subunit 1	0	1	0	1	0	0	0	0	0	1	1	0	3	5	3	10	3	2	0	12.5	0	14.2857	0	0	0	0	0	7.69231	11.1111	0	33.3333	45.4545	21.4286	83.3333	21.4286	16.6667	4.16667	0	33.4055	4.7619	6.26781	40.4762	0.972	0.9768
sp|Q12874|SF3A3_HUMAN	Q12874	SF3A3_HUMAN	SF3A3	501	Splicing factor 3A subunit 3	2	2	0	0	1	0	1	3	4	4	5	5	5	9	5	9	3	3	50	25	0	0	11.1111	0	10	21.4286	30.7692	30.7692	55.5556	25	55.5556	81.8182	35.7143	75	21.4286	25	25	20.7326	57.696	3.7037	37.1083	40.4762	0.2932	0.9768
sp|O75533|SF3B1_HUMAN	O75533	SF3B1_HUMAN	SF3B1	1304	Splicing factor 3B subunit 1	2	5	0	5	3	0	3	3	5	9	7	4	18	18	14	37	15	13	50	62.5	0	71.4286	33.3333	0	30	21.4286	38.4615	69.2308	77.7778	20	200	163.636	100	308.333	107.143	108.333	37.5	29.9634	154.545	34.9206	55.6695	174.603	0.3686	0.278
sp|Q13435|SF3B2_HUMAN	Q13435	SF3B2_HUMAN	SF3B2	895	Splicing factor 3B subunit 2	2	1	0	1	1	0	0	6	2	1	3	3	16	10	9	25	7	9	50	12.5	0	14.2857	11.1111	0	0	42.8571	15.3846	7.69231	33.3333	15	177.778	90.9091	64.2857	208.333	50	75	20.8333	19.4139	110.991	8.46561	18.6752	111.111	0.5204	0.9768
sp|Q15393|SF3B3_HUMAN	Q15393	SF3B3_HUMAN	SF3B3	1217	Splicing factor 3B subunit 3	12	12	7	8	7	1	8	12	9	13	12	8	31	44	31	58	22	24	300	150	175	114.286	77.7778	25	80	85.7143	69.2308	100	133.333	40	344.444	400	221.429	483.333	157.143	200	208.333	78.315	321.958	72.3545	91.1111	280.159	0.0037	0.2094
sp|Q15427|SF3B4_HUMAN	Q15427	SF3B4_HUMAN	SF3B4	424	Splicing factor 3B subunit 4	0	0	0	1	2	0	0	0	0	0	0	0	6	2	2	3	4	1	0	0	0	14.2857	22.2222	0	0	0	0	0	0	0	66.6667	18.1818	14.2857	25	28.5714	8.33333	0	0	33.0447	12.1693	0	20.6349	1	0.3689
sp|Q9Y3B4|SF3B6_HUMAN	Q9Y3B4	SF3B6_HUMAN	SF3B6	125	Splicing factor 3B subunit 6	4	2	0	3	4	0	3	4	5	6	5	7	6	5	4	6	4	6	100	25	0	42.8571	44.4444	0	30	28.5714	38.4615	46.1538	55.5556	35	66.6667	45.4545	28.5714	50	28.5714	50	41.6667	32.3443	46.8975	29.1005	45.5698	42.8571	0.1925	0.2161
sp|Q9GZT3|SLIRP_HUMAN	Q9GZT3	SLIRP_HUMAN	SLIRP	109	SRA stem-loop-interacting RNA-binding protein, mitochondrial	0	1	0	0	1	0	0	0	0	2	0	1	5	9	5	7	7	8	0	12.5	0	0	11.1111	0	0	0	0	15.3846	0	5	55.5556	81.8182	35.7143	58.3333	50	66.6667	4.16667	0	57.696	3.7037	6.79487	58.3333	0.972	0.9768
sp|P51532|SMCA4_HUMAN	P51532	SMCA4_HUMAN	SMARCA4	1647	Transcription activator BRG1	0	0	0	0	0	0	0	4	1	3	4	5	10	8	10	25	4	8	0	0	0	0	0	0	0	28.5714	7.69231	23.0769	44.4444	25	111.111	72.7273	71.4286	208.333	28.5714	66.6667	0	12.0879	85.089	0	30.8405	101.19	1	1
sp|O60264|SMCA5_HUMAN	O60264	SMCA5_HUMAN	SMARCA5	1052	SWI/SNF-related matrix-associated actin-dependent regulator of chromatin subfamily A member 5	3	0	0	2	0	0	0	3	0	3	1	0	21	14	8	25	5	8	75	0	0	28.5714	0	0	0	21.4286	0	23.0769	11.1111	0	233.333	127.273	57.1429	208.333	35.7143	66.6667	25	7.14286	139.25	9.52381	11.396	103.571	0.5224	0.5186
sp|Q92922|SMRC1_HUMAN	Q92922	SMRC1_HUMAN	SMARCC1	1105	SWI/SNF complex subunit SMARCC1	0	0	0	0	0	0	0	3	4	5	2	3	7	6	5	16	5	7	0	0	0	0	0	0	0	21.4286	30.7692	38.4615	22.2222	15	77.7778	54.5455	35.7143	133.333	35.7143	58.3333	0	17.3993	56.0125	0	25.2279	75.7937	1	1
sp|Q8TAQ2|SMRC2_HUMAN	Q8TAQ2	SMRC2_HUMAN	SMARCC2	1214	SWI/SNF complex subunit SMARCC2	0	0	0	0	0	0	0	0	0	0	0	0	4	2	2	4	2	3	0	0	0	0	0	0	0	0	0	0	0	0	44.4444	18.1818	14.2857	33.3333	14.2857	25	0	0	25.6373	0	0	24.2063	1	1
sp|Q92925|SMRD2_HUMAN	Q92925	SMRD2_HUMAN	SMARCD2	531	SWI/SNF-related matrix-associated actin-dependent regulator of chromatin subfamily D member 2	0	0	0	0	0	0	0	0	0	0	1	0	5	2	1	5	0	6	0	0	0	0	0	0	0	0	0	0	11.1111	0	55.5556	18.1818	7.14286	41.6667	0	50	0	0	26.9601	0	3.7037	30.5556	1	1
sp|Q969G3|SMCE1_HUMAN	Q969G3	SMCE1_HUMAN	SMARCE1	411	SWI/SNF-related matrix-associated actin-dependent regulator of chromatin subfamily E member 1	0	0	0	0	0	0	0	5	3	3	7	4	3	4	4	4	4	3	0	0	0	0	0	0	0	35.7143	23.0769	23.0769	77.7778	20	33.3333	36.3636	28.5714	33.3333	28.5714	25	0	19.5971	32.7561	0	40.2849	28.9683	1	1
sp|Q14683|SMC1A_HUMAN	Q14683	SMC1A_HUMAN	SMC1A	1233	Structural maintenance of chromosomes protein 1A	0	0	0	0	0	0	1	1	0	1	4	5	10	5	4	19	1	8	0	0	0	0	0	0	10	7.14286	0	7.69231	44.4444	25	111.111	45.4545	28.5714	158.333	7.14286	66.6667	0	5.71429	61.7124	0	25.7123	77.381	1	1
sp|O95347|SMC2_HUMAN	O95347	SMC2_HUMAN	SMC2	1197	Structural maintenance of chromosomes protein 2	0	0	0	0	0	0	0	1	0	0	0	0	10	16	3	19	2	4	0	0	0	0	0	0	0	7.14286	0	0	0	0	111.111	145.455	21.4286	158.333	14.2857	33.3333	0	2.38095	92.6647	0	0	68.6508	1	1
sp|Q9UQE7|SMC3_HUMAN	Q9UQE7	SMC3_HUMAN	SMC3	1217	Structural maintenance of chromosomes protein 3	0	0	0	0	0	0	0	0	0	0	0	0	3	4	2	12	2	2	0	0	0	0	0	0	0	0	0	0	0	0	33.3333	36.3636	14.2857	100	14.2857	16.6667	0	0	27.9942	0	0	43.6508	1	1
sp|A6NHR9|SMHD1_HUMAN	A6NHR9	SMHD1_HUMAN	SMCHD1	2005	Structural maintenance of chromosomes flexible hinge domain-containing protein 1	2	0	0	1	0	0	0	1	0	1	0	0	7	2	2	6	3	0	50	0	0	14.2857	0	0	0	7.14286	0	7.69231	0	0	77.7778	18.1818	14.2857	50	21.4286	0	16.6667	2.38095	36.7484	4.7619	2.5641	23.8095	0.6245	0.9768
sp|Q2TAY7|SMU1_HUMAN	Q2TAY7	SMU1_HUMAN	SMU1	513	WD40 repeat-containing protein SMU1	3	11	2	13	11	0	12	7	8	19	15	16	13	13	16	19	12	15	75	137.5	50	185.714	122.222	0	120	50	61.5385	146.154	166.667	80	144.444	118.182	114.286	158.333	85.7143	125	87.5	77.1795	125.637	102.646	130.94	123.016	0.022	0.1398
sp|Q7KZF4|SND1_HUMAN	Q7KZF4	SND1_HUMAN	SND1	910	Staphylococcal nuclease domain-containing protein 1	0	0	0	3	2	0	0	1	0	4	1	3	26	19	15	27	14	11	0	0	0	42.8571	22.2222	0	0	7.14286	0	30.7692	11.1111	15	288.889	172.727	107.143	225	100	91.6667	0	2.38095	189.586	21.6931	18.9601	138.889	1	0.3236
sp|O75643|U520_HUMAN	O75643	U520_HUMAN	SNRNP200	2136	U5 small nuclear ribonucleoprotein 200 kDa helicase	12	12	2	14	14	1	10	14	18	17	21	25	59	41	53	82	28	38	300	150	50	200	155.556	25	100	100	138.462	130.769	233.333	125	655.556	372.727	378.571	683.333	200	316.667	166.667	112.821	468.951	126.852	163.034	400	0.022	0.0806
sp|Q96DI7|SNR40_HUMAN	Q96DI7	SNR40_HUMAN	SNRNP40	357	U5 small nuclear ribonucleoprotein 40 kDa protein	2	2	0	0	0	0	0	1	0	0	1	0	6	7	3	12	3	1	50	25	0	0	0	0	0	7.14286	0	0	11.1111	0	66.6667	63.6364	21.4286	100	21.4286	8.33333	25	2.38095	50.5772	0	3.7037	43.254	0.2612	1
sp|P08621|RU17_HUMAN	P08621	RU17_HUMAN	SNRNP70	437	U1 small nuclear ribonucleoprotein 70 kDa	9	13	9	10	14	7	12	13	8	13	10	10	18	10	17	18	16	12	225	162.5	225	142.857	155.556	175	120	92.8571	61.5385	100	111.111	50	200	90.9091	121.429	150	114.286	100	204.167	91.4652	137.446	157.804	87.037	121.429	0.0156	0.0004
sp|P09661|RU2A_HUMAN	P09661	RU2A_HUMAN	SNRPA1	255	U2 small nuclear ribonucleoprotein A'	0	0	0	3	6	0	1	2	4	3	3	5	10	4	3	7	7	4	0	0	0	42.8571	66.6667	0	10	14.2857	30.7692	23.0769	33.3333	25	111.111	36.3636	21.4286	58.3333	50	33.3333	0	18.3516	56.3011	36.5079	27.1368	47.2222	1	0.1734
sp|P62314|SMD1_HUMAN	P62314	SMD1_HUMAN	SNRPD1	119	Small nuclear ribonucleoprotein Sm D1	2	3	0	4	2	0	2	0	2	2	3	3	8	8	12	10	6	7	50	37.5	0	57.1429	22.2222	0	20	0	15.3846	15.3846	33.3333	15	88.8889	72.7273	85.7143	83.3333	42.8571	58.3333	29.1667	11.7949	82.4435	26.455	21.2393	61.5079	0.2033	0.2359
sp|P62316|SMD2_HUMAN	P62316	SMD2_HUMAN	SNRPD2	118	Small nuclear ribonucleoprotein Sm D2	5	5	0	6	7	0	3	4	6	6	5	5	8	6	12	11	12	9	125	62.5	0	85.7143	77.7778	0	30	28.5714	46.1538	46.1538	55.5556	25	88.8889	54.5455	85.7143	91.6667	85.7143	75	62.5	34.9084	76.3829	54.4974	42.2365	84.127	0.1696	0.1642
sp|P62306|RUXF_HUMAN	P62306	RUXF_HUMAN	SNRPF	86	Small nuclear ribonucleoprotein F	0	0	0	0	0	0	0	0	0	0	0	0	3	2	1	4	4	0	0	0	0	0	0	0	0	0	0	0	0	0	33.3333	18.1818	7.14286	33.3333	28.5714	0	0	0	19.5527	0	0	20.6349	1	1
sp|A8MWD9|RUXGL_HUMAN	A8MWD9	RUXGL_HUMAN	SNRPGP15	76	Putative small nuclear ribonucleoprotein G-like protein 15	3	4	5	3	1	1	2	8	7	5	3	2	3	0	2	4	3	3	75	50	125	42.8571	11.1111	25	20	57.1429	53.8462	38.4615	33.3333	10	33.3333	0	14.2857	33.3333	21.4286	25	83.3333	43.663	15.873	26.3228	27.265	26.5873	0.0245	0.095
sp|Q13573|SNW1_HUMAN	Q13573	SNW1_HUMAN	SNW1	536	SNW domain-containing protein 1	0	11	0	0	2	0	0	4	3	2	3	3	10	8	15	9	8	9	0	137.5	0	0	22.2222	0	0	28.5714	23.0769	15.3846	33.3333	15	111.111	72.7273	107.143	75	57.1429	75	45.8333	17.2161	96.9937	7.40741	21.2393	69.0476	0.3639	0.4736
sp|P30626|SORCN_HUMAN	P30626	SORCN_HUMAN	SRI	198	Sorcin	0	0	0	0	2	0	4	5	3	2	2	7	2	4	4	5	3	5	0	0	0	0	22.2222	0	40	35.7143	23.0769	15.3846	22.2222	35	22.2222	36.3636	28.5714	41.6667	21.4286	41.6667	0	32.9304	29.0524	7.40741	24.2023	34.9206	1	0.4321
sp|P19623|SPEE_HUMAN	P19623	SPEE_HUMAN	SRM	302	Spermidine synthase	1	0	0	0	0	0	0	3	0	0	0	1	5	3	2	6	4	1	25	0	0	0	0	0	0	21.4286	0	0	0	5	55.5556	27.2727	14.2857	50	28.5714	8.33333	8.33333	7.14286	32.3713	0	1.66667	28.9683	0.972	1
sp|Q9UHB9|SRP68_HUMAN	Q9UHB9	SRP68_HUMAN	SRP68	627	Signal recognition particle subunit SRP68	0	0	0	0	0	0	0	0	0	0	0	0	3	4	1	5	1	0	0	0	0	0	0	0	0	0	0	0	0	0	33.3333	36.3636	7.14286	41.6667	7.14286	0	0	0	25.6133	0	0	16.2698	1	1
sp|Q9BXP5|SRRT_HUMAN	Q9BXP5	SRRT_HUMAN	SRRT	876	Serrate RNA effector molecule homolog	0	0	0	0	0	0	0	3	2	2	5	4	6	8	7	17	4	3	0	0	0	0	0	0	0	21.4286	15.3846	15.3846	55.5556	20	66.6667	72.7273	50	141.667	28.5714	25	0	12.2711	63.1313	0	30.3134	65.0794	1	1
sp|Q07955|SRSF1_HUMAN	Q07955	SRSF1_HUMAN	SRSF1	248	Serine/arginine-rich splicing factor 1	31	22	20	23	30	11	31	38	36	30	31	30	36	27	36	42	34	26	775	275	500	328.571	333.333	275	310	271.429	276.923	230.769	344.444	150	400	245.455	257.143	350	242.857	216.667	516.667	286.117	300.866	312.302	241.738	269.841	0.0391	0.0254
sp|O75494|SRS10_HUMAN	O75494	SRS10_HUMAN	SRSF10	262	Serine/arginine-rich splicing factor 10	7	8	4	5	4	3	5	4	6	5	9	7	13	14	13	14	12	7	175	100	100	71.4286	44.4444	75	50	28.5714	46.1538	38.4615	100	35	144.444	127.273	92.8571	116.667	85.7143	58.3333	125	41.5751	121.525	63.6243	57.8205	86.9048	0.0069	0.0102
sp|Q05519|SRS11_HUMAN	Q05519	SRS11_HUMAN	SRSF11	484	Serine/arginine-rich splicing factor 11	0	0	0	0	0	0	0	0	0	1	0	0	2	1	4	6	4	7	0	0	0	0	0	0	0	0	0	7.69231	0	0	22.2222	9.09091	28.5714	50	28.5714	58.3333	0	0	19.9615	0	2.5641	45.6349	1	1
sp|Q01130|SRSF2_HUMAN	Q01130	SRSF2_HUMAN	SRSF2	221	Serine/arginine-rich splicing factor 2	11	17	10	13	11	6	8	12	11	15	15	17	14	17	16	11	15	14	275	212.5	250	185.714	122.222	150	80	85.7143	84.6154	115.385	166.667	85	155.556	154.545	114.286	91.6667	107.143	116.667	245.833	83.4432	141.462	152.646	122.35	105.159	0.0001	0.001
sp|P05455|LA_HUMAN	P05455	LA_HUMAN	SSB	408	Lupus La protein	4	0	0	0	0	0	0	0	0	0	0	0	10	7	3	9	3	2	100	0	0	0	0	0	0	0	0	0	0	0	111.111	63.6364	21.4286	75	21.4286	16.6667	33.3333	0	65.392	0	0	37.6984	0.5698	1
sp|Q08945|SSRP1_HUMAN	Q08945	SSRP1_HUMAN	SSRP1	709	FACT complex subunit SSRP1	5	6	3	6	4	2	7	6	7	3	5	6	8	8	4	11	3	6	125	75	75	85.7143	44.4444	50	70	42.8571	53.8462	23.0769	55.5556	30	88.8889	72.7273	28.5714	91.6667	21.4286	50	91.6667	55.5678	63.3959	60.0529	36.2108	54.3651	0.6727	0.5799
sp|Q9Y3F4|STRAP_HUMAN	Q9Y3F4	STRAP_HUMAN	STRAP	350	Serine-threonine kinase receptor-associated protein	2	2	0	0	0	0	0	0	0	0	0	1	5	6	4	5	6	5	50	25	0	0	0	0	0	0	0	0	0	5	55.5556	54.5455	28.5714	41.6667	42.8571	41.6667	25	0	46.2241	0	1.66667	42.0635	0.2593	1
sp|P61956|SUMO2_HUMAN	P61956	SUMO2_HUMAN	SUMO2	95	Small ubiquitin-related modifier 2	4	2	3	2	2	1	12	19	17	7	7	8	6	9	9	6	6	4	100	25	75	28.5714	22.2222	25	120	135.714	130.769	53.8462	77.7778	40	66.6667	81.8182	64.2857	50	42.8571	33.3333	66.6667	128.828	70.9235	25.2646	57.208	42.0635	0.3792	0.5014
sp|O00267|SPT5H_HUMAN	O00267	SPT5H_HUMAN	SUPT5H	1087	Transcription elongation factor SPT5	2	3	4	0	2	0	2	1	3	5	2	6	7	6	5	9	4	4	50	37.5	100	0	22.2222	0	20	7.14286	23.0769	38.4615	22.2222	30	77.7778	54.5455	35.7143	75	28.5714	33.3333	62.5	16.7399	56.0125	7.40741	30.2279	45.6349	0.0622	0.5245
sp|Q7KZ85|SPT6H_HUMAN	Q7KZ85	SPT6H_HUMAN	SUPT6H	1726	Transcription elongation factor SPT6	3	2	2	4	5	1	3	6	10	6	3	10	6	3	14	18	11	9	75	25	50	57.1429	55.5556	25	30	42.8571	76.9231	46.1538	33.3333	50	66.6667	27.2727	100	150	78.5714	75	50	49.9267	64.6465	45.8995	43.1624	101.19	0.5017	0.2928
sp|Q92797|SYMPK_HUMAN	Q92797	SYMPK_HUMAN	SYMPK	1274	Symplekin	0	0	0	0	0	0	0	2	1	3	1	4	4	4	5	7	6	4	0	0	0	0	0	0	0	14.2857	7.69231	23.0769	11.1111	20	44.4444	36.3636	35.7143	58.3333	42.8571	33.3333	0	7.32601	38.8408	0	18.0627	44.8413	1	1
sp|Q92804|RBP56_HUMAN	Q92804	RBP56_HUMAN	TAF15	592	TATA-binding protein-associated factor 2N	5	2	3	3	2	0	5	3	5	3	4	4	4	2	4	3	3	3	125	25	75	42.8571	22.2222	0	50	21.4286	38.4615	23.0769	44.4444	20	44.4444	18.1818	28.5714	25	21.4286	25	75	36.63	30.3992	21.6931	29.1738	23.8095	0.0194	0.2843
sp|P37802|TAGL2_HUMAN	P37802	TAGL2_HUMAN	TAGLN2	199	Transgelin-2	0	0	0	0	3	0	2	2	1	3	5	3	8	7	4	16	9	5	0	0	0	0	33.3333	0	20	14.2857	7.69231	23.0769	55.5556	15	88.8889	63.6364	28.5714	133.333	64.2857	41.6667	0	13.9927	60.3656	11.1111	31.2108	79.7619	1	0.4049
sp|O75347|TBCA_HUMAN	O75347	TBCA_HUMAN	TBCA	108	Tubulin-specific chaperone A	0	2	0	0	0	0	0	1	0	1	0	0	6	8	4	6	3	2	0	25	0	0	0	0	0	7.14286	0	7.69231	0	0	66.6667	72.7273	28.5714	50	21.4286	16.6667	8.33333	2.38095	55.9885	0	2.5641	29.3651	0.4293	1
sp|Q9BZK7|TBL1R_HUMAN	Q9BZK7	TBL1R_HUMAN	TBL1XR1	514	F-box-like/WD repeat-containing protein TBL1XR1	0	0	0	0	0	0	0	5	2	0	1	1	3	2	3	9	3	2	0	0	0	0	0	0	0	35.7143	15.3846	0	11.1111	5	33.3333	18.1818	21.4286	75	21.4286	16.6667	0	17.033	24.3146	0	5.37037	37.6984	1	1
sp|P23193|TCEA1_HUMAN	P23193	TCEA1_HUMAN	TCEA1	301	Transcription elongation factor A protein 1	3	3	0	0	1	0	1	11	8	8	6	5	8	6	4	11	2	3	75	37.5	0	0	11.1111	0	10	78.5714	61.5385	61.5385	66.6667	25	88.8889	54.5455	28.5714	91.6667	14.2857	25	37.5	50.0366	57.3353	3.7037	51.0684	43.6508	0.5735	0.9768
sp|O14776|TCRG1_HUMAN	O14776	TCRG1_HUMAN	TCERG1	1098	Transcription elongation regulator 1	4	1	0	2	4	0	2	2	5	5	1	2	5	5	3	5	2	2	100	12.5	0	28.5714	44.4444	0	20	14.2857	38.4615	38.4615	11.1111	10	55.5556	45.4545	21.4286	41.6667	14.2857	16.6667	37.5	24.2491	40.8129	24.3386	19.8575	24.2063	0.4384	0.3256
sp|Q99081|HTF4_HUMAN	Q99081	HTF4_HUMAN	TCF12	682	Transcription factor 12	0	0	0	0	0	0	0	1	2	6	3	7	0	0	0	1	0	2	0	0	0	0	0	0	0	7.14286	15.3846	46.1538	33.3333	35	0	0	0	8.33333	0	16.6667	0	7.50916	0	0	38.1624	8.33333	1	1
sp|Q00059|TFAM_HUMAN	Q00059	TFAM_HUMAN	TFAM	246	Transcription factor A, mitochondrial	0	0	0	0	0	0	0	0	0	0	0	0	1	1	1	2	1	2	0	0	0	0	0	0	0	0	0	0	0	0	11.1111	9.09091	7.14286	16.6667	7.14286	16.6667	0	0	9.11496	0	0	13.4921	1	1
sp|Q9Y2W1|TR150_HUMAN	Q9Y2W1	TR150_HUMAN	THRAP3	955	Thyroid hormone receptor-associated protein 3	9	12	2	2	4	0	3	7	6	6	6	12	17	15	12	30	11	9	225	150	50	28.5714	44.4444	0	30	50	46.1538	46.1538	66.6667	60	188.889	136.364	85.7143	250	78.5714	75	141.667	42.0513	136.989	24.3386	57.6068	134.524	0.0135	0.3032
sp|P29401|TKT_HUMAN	P29401	TKT_HUMAN	TKT	623	Transketolase	11	5	3	8	7	0	7	14	13	11	12	14	18	18	10	25	10	9	275	62.5	75	114.286	77.7778	0	70	100	100	84.6154	133.333	70	200	163.636	71.4286	208.333	71.4286	75	137.5	90	145.022	64.0212	95.9829	118.254	0.0233	0.132
sp|Q4ZIN3|MBRL_HUMAN	Q4ZIN3	MBRL_HUMAN	TMEM259	620	Membralin	1	1	0	1	2	1	1	1	3	3	2	4	3	3	5	3	3	5	25	12.5	0	14.2857	22.2222	25	10	7.14286	23.0769	23.0769	22.2222	20	33.3333	27.2727	35.7143	25	21.4286	41.6667	12.5	13.4066	32.1068	20.5026	21.7664	29.3651	0.972	0.2695
sp|P11388|TOP2A_HUMAN	P11388	TOP2A_HUMAN	TOP2A	1531	DNA topoisomerase 2-alpha	8	0	0	0	0	0	1	2	1	0	1	1	7	4	6	6	4	2	200	0	0	0	0	0	10	14.2857	7.69231	0	11.1111	5	77.7778	36.3636	42.8571	50	28.5714	16.6667	66.6667	10.6593	52.3329	0	5.37037	31.746	0.5566	1
sp|P12270|TPR_HUMAN	P12270	TPR_HUMAN	TPR	2363	Nucleoprotein TPR	3	3	0	0	2	0	1	4	4	3	2	3	19	18	16	32	7	21	75	37.5	0	0	22.2222	0	10	28.5714	30.7692	23.0769	22.2222	15	211.111	163.636	114.286	266.667	50	175	37.5	23.1136	163.011	7.40741	20.0997	163.889	0.4899	0.5756
sp|Q13595|TRA2A_HUMAN	Q13595	TRA2A_HUMAN	TRA2A	282	Transformer-2 protein homolog alpha	2	8	5	10	6	0	5	5	5	5	2	5	3	8	4	3	7	4	50	100	125	142.857	66.6667	0	50	35.7143	38.4615	38.4615	22.2222	25	33.3333	72.7273	28.5714	25	50	33.3333	91.6667	41.3919	44.8773	69.8413	28.5613	36.1111	0.0892	0.132
sp|Q12931|TRAP1_HUMAN	Q12931	TRAP1_HUMAN	TRAP1	704	Heat shock protein 75 kDa, mitochondrial	0	0	0	1	0	0	0	0	0	0	1	0	8	12	6	11	8	1	0	0	0	14.2857	0	0	0	0	0	0	11.1111	0	88.8889	109.091	42.8571	91.6667	57.1429	8.33333	0	0	80.279	4.7619	3.7037	52.381	1	0.9768
sp|Q8IYM9|TRI22_HUMAN	Q8IYM9	TRI22_HUMAN	TRIM22	498	E3 ubiquitin-protein ligase TRIM22	0	1	0	0	0	0	0	3	5	4	6	6	1	2	5	4	2	4	0	12.5	0	0	0	0	0	21.4286	38.4615	30.7692	66.6667	30	11.1111	18.1818	35.7143	33.3333	14.2857	33.3333	4.16667	19.9634	21.6691	0	42.4786	26.9841	0.972	1
sp|O15164|TIF1A_HUMAN	O15164	TIF1A_HUMAN	TRIM24	1050	Transcription intermediary factor 1-alpha	0	1	0	0	0	0	9	20	21	16	20	16	20	15	19	23	16	24	0	12.5	0	0	0	0	90	142.857	161.538	123.077	222.222	80	222.222	136.364	135.714	191.667	114.286	200	4.16667	131.465	164.767	0	141.766	168.651	0.972	1
sp|Q9UPN9|TRI33_HUMAN	Q9UPN9	TRI33_HUMAN	TRIM33	1127	E3 ubiquitin-protein ligase TRIM33	0	0	0	0	1	0	11	10	15	12	17	14	3	4	6	11	7	9	0	0	0	0	11.1111	0	110	71.4286	115.385	92.3077	188.889	70	33.3333	36.3636	42.8571	91.6667	50	75	0	98.9377	37.518	3.7037	117.066	72.2222	1	0.9768
sp|Q9BRA2|TXD17_HUMAN	Q9BRA2	TXD17_HUMAN	TXNDC17	123	Thioredoxin domain-containing protein 17	0	0	0	0	0	0	0	0	0	0	0	0	3	2	2	6	1	2	0	0	0	0	0	0	0	0	0	0	0	0	33.3333	18.1818	14.2857	50	7.14286	16.6667	0	0	21.9336	0	0	24.6032	1	1
sp|Q01081|U2AF1_HUMAN	Q01081	U2AF1_HUMAN	U2AF1	240	Splicing factor U2AF 35 kDa subunit	2	5	1	0	3	0	3	2	3	1	1	5	7	4	7	6	3	5	50	62.5	25	0	33.3333	0	30	14.2857	23.0769	7.69231	11.1111	25	77.7778	36.3636	50	50	21.4286	41.6667	45.8333	22.4542	54.7138	11.1111	14.6011	37.6984	0.0598	0.3902
sp|O15042|SR140_HUMAN	O15042	SR140_HUMAN	U2SURP	1029	U2 snRNP-associated SURP motif-containing protein	1	0	0	0	0	0	0	0	1	0	1	0	7	3	3	8	4	6	25	0	0	0	0	0	0	0	7.69231	0	11.1111	0	77.7778	27.2727	21.4286	66.6667	28.5714	50	8.33333	2.5641	42.1597	0	3.7037	48.4127	0.972	1
sp|Q14157|UBP2L_HUMAN	Q14157	UBP2L_HUMAN	UBAP2L	1087	Ubiquitin-associated protein 2-like	0	0	0	0	0	0	0	0	0	0	0	0	4	3	4	4	1	2	0	0	0	0	0	0	0	0	0	0	0	0	44.4444	27.2727	28.5714	33.3333	7.14286	16.6667	0	0	33.4295	0	0	19.0476	1	1
sp|P61081|UBC12_HUMAN	P61081	UBC12_HUMAN	UBE2M	183	NEDD8-conjugating enzyme Ubc12	0	0	0	0	0	0	0	1	0	0	1	1	2	1	1	3	4	3	0	0	0	0	0	0	0	7.14286	0	0	11.1111	5	22.2222	9.09091	7.14286	25	28.5714	25	0	2.38095	12.8187	0	5.37037	26.1905	1	1
sp|P17480|UBF1_HUMAN	P17480	UBF1_HUMAN	UBTF	764	Nucleolar transcription factor 1	26	2	0	1	0	0	2	2	1	0	0	0	6	9	4	8	3	0	650	25	0	14.2857	0	0	20	14.2857	7.69231	0	0	0	66.6667	81.8182	28.5714	66.6667	21.4286	0	225	13.9927	59.0188	4.7619	0	29.3651	0.3968	0.9768
sp|Q04323|UBXN1_HUMAN	Q04323	UBXN1_HUMAN	UBXN1	297	UBX domain-containing protein 1	0	0	1	0	0	0	0	0	0	0	0	0	2	2	1	4	1	0	0	0	25	0	0	0	0	0	0	0	0	0	22.2222	18.1818	7.14286	33.3333	7.14286	0	8.33333	0	15.849	0	0	13.4921	0.972	1
sp|Q9BZX2|UCK2_HUMAN	Q9BZX2	UCK2_HUMAN	UCK2	261	Uridine-cytidine kinase 2	0	1	0	1	2	0	2	4	5	1	0	2	2	0	1	2	0	3	0	12.5	0	14.2857	22.2222	0	20	28.5714	38.4615	7.69231	0	10	22.2222	0	7.14286	16.6667	0	25	4.16667	29.011	9.78836	12.1693	5.89744	13.8889	0.972	0.3295
sp|Q92890|UFD1_HUMAN	Q92890	UFD1_HUMAN	UFD1	307	Ubiquitin recognition factor in ER-associated degradation protein 1	0	0	0	0	0	0	0	0	0	0	0	1	2	2	1	2	0	0	0	0	0	0	0	0	0	0	0	0	0	5	22.2222	18.1818	7.14286	16.6667	0	0	0	0	15.849	0	1.66667	5.55556	1	1
sp|P61960|UFM1_HUMAN	P61960	UFM1_HUMAN	UFM1	85	Ubiquitin-fold modifier 1	0	0	0	0	0	0	0	0	0	0	1	0	3	2	2	2	1	3	0	0	0	0	0	0	0	0	0	0	11.1111	0	33.3333	18.1818	14.2857	16.6667	7.14286	25	0	0	21.9336	0	3.7037	16.2698	1	1
sp|Q9Y277|VDAC3_HUMAN	Q9Y277	VDAC3_HUMAN	VDAC3	283	Voltage-dependent anion-selective channel protein 3	0	0	0	0	0	0	0	0	0	0	0	0	2	1	3	3	3	2	0	0	0	0	0	0	0	0	0	0	0	0	22.2222	9.09091	21.4286	25	21.4286	16.6667	0	0	17.5806	0	0	21.0317	1	1
sp|Q9Y2W2|WBP11_HUMAN	Q9Y2W2	WBP11_HUMAN	WBP11	641	WW domain-binding protein 11	3	3	0	0	2	0	0	2	4	2	4	4	1	2	4	1	3	2	75	37.5	0	0	22.2222	0	0	14.2857	30.7692	15.3846	44.4444	20	11.1111	18.1818	28.5714	8.33333	21.4286	16.6667	37.5	15.0183	19.2881	7.40741	26.6097	15.4762	0.2242	0.4719
sp|Q9C0J8|WDR33_HUMAN	Q9C0J8	WDR33_HUMAN	WDR33	1336	pre-mRNA 3' end processing protein WDR33	4	4	3	2	1	0	3	8	11	15	5	4	6	5	6	10	5	3	100	50	75	28.5714	11.1111	0	30	57.1429	84.6154	115.385	55.5556	20	66.6667	45.4545	42.8571	83.3333	35.7143	25	75	57.2527	51.6595	13.2275	63.6467	48.0159	0.0095	0.526
sp|Q6UXN9|WDR82_HUMAN	Q6UXN9	WDR82_HUMAN	WDR82	313	WD repeat-containing protein 82	1	6	1	3	5	3	4	6	8	4	5	7	6	6	4	7	4	7	25	75	25	42.8571	55.5556	75	40	42.8571	61.5385	30.7692	55.5556	35	66.6667	54.5455	28.5714	58.3333	28.5714	58.3333	41.6667	48.1319	49.9278	57.8042	40.4416	48.4127	0.1516	0.0032
sp|O14980|XPO1_HUMAN	O14980	XPO1_HUMAN	XPO1	1071	Exportin-1	4	3	0	0	0	0	0	3	3	5	5	4	12	9	9	20	11	13	100	37.5	0	0	0	0	0	21.4286	23.0769	38.4615	55.5556	20	133.333	81.8182	64.2857	166.667	78.5714	108.333	45.8333	14.8352	93.1457	0	38.0057	117.857	0.2765	1
sp|Q9H0D6|XRN2_HUMAN	Q9H0D6	XRN2_HUMAN	XRN2	950	5'-3' exoribonuclease 2	20	19	11	18	14	4	21	19	23	15	15	23	21	18	20	28	21	17	500	237.5	275	257.143	155.556	100	210	135.714	176.923	115.385	166.667	115	233.333	163.636	142.857	233.333	150	141.667	337.5	174.212	179.942	170.899	132.35	175	0	0.0133
sp|Q7Z2W4|ZCCHV_HUMAN	Q7Z2W4	ZCCHV_HUMAN	ZC3HAV1	902	Zinc finger CCCH-type antiviral protein 1	0	0	0	0	0	0	0	0	0	0	0	0	4	6	2	7	4	3	0	0	0	0	0	0	0	0	0	0	0	0	44.4444	54.5455	14.2857	58.3333	28.5714	25	0	0	37.7585	0	0	37.3016	1	1
sp|O60315|ZEB2_HUMAN	O60315	ZEB2_HUMAN	ZEB2	1214	Zinc finger E-box-binding homeobox 2	0	0	0	0	0	0	3	6	5	7	6	7	11	5	4	12	6	5	0	0	0	0	0	0	30	42.8571	38.4615	53.8462	66.6667	35	122.222	45.4545	28.5714	100	42.8571	41.6667	0	37.1062	65.4161	0	51.8376	61.5079	1	1
sp|O43670|ZN207_HUMAN	O43670	ZN207_HUMAN	ZNF207	478	BUB3-interacting and GLEBS motif-containing protein ZNF207	0	0	0	0	0	0	0	0	0	0	0	0	2	3	2	3	1	1	0	0	0	0	0	0	0	0	0	0	0	0	22.2222	27.2727	14.2857	25	7.14286	8.33333	0	0	21.2602	0	0	13.4921	1	1
sp|O75362|ZN217_HUMAN	O75362	ZN217_HUMAN	ZNF217	1048	Zinc finger protein 217	0	0	0	0	0	0	0	2	2	2	2	3	1	1	1	3	2	3	0	0	0	0	0	0	0	14.2857	15.3846	15.3846	22.2222	15	11.1111	9.09091	7.14286	25	14.2857	25	0	9.89011	9.11496	0	17.5356	21.4286	1	1
sp|P17026|ZNF22_HUMAN	P17026	ZNF22_HUMAN	ZNF22	224	Zinc finger protein 22	0	0	0	0	0	0	0	0	0	0	0	0	5	4	1	4	1	0	0	0	0	0	0	0	0	0	0	0	0	0	55.5556	36.3636	7.14286	33.3333	7.14286	0	0	0	33.0207	0	0	13.4921	1	1
sp|Q5BKZ1|ZN326_HUMAN	Q5BKZ1	ZN326_HUMAN	ZNF326	582	DBIRD complex subunit ZNF326	2	6	4	7	8	0	3	11	10	8	6	11	7	16	9	19	7	6	50	75	100	100	88.8889	0	30	78.5714	76.9231	61.5385	66.6667	55	77.7778	145.455	64.2857	158.333	50	50	75		95.8393	62.963	61.0684	86.1111	0.0366	0.1576
[truncated: 25 more columns]
