# Supplementary material for: Regulation of lineage reprogramming by dynamic chromatin SUMOylation
Source: Cell Mol Life Sci. 2026 May 27;83(1):289. doi: 10.1007/s00018-026-06255-5 (PMC13396097; doi:10.1007/s00018-026-06255-5)
Supplement: Supplementary file 5 — Supplementary file5 RNA-seq pairwise comparisons (XLSX 15760 KB) [file 18_2026_6255_MOESM5_ESM.xlsx]

## Sheet: INFO
Supplementary Table ST4 RNA-seq pairwise comparisons
Pairwise comparisons (DMSO vs SUMOi) within each timepoint for BLaER1 RNA-seq data, analyzed with TimeSeries Analysis pipeline.
Data normalization and differential gene expression were performed with DESEq2. Cutoffs for differentially expressed genes (DEGs): |log2FC| > 1.5 & adj. p-value < 0.01

## Sheet: 0hE2
	gene_id	baseMean	log2FoldChange	lfcSE	stat	pvalue	padj	SUMOi_0hE2_rep1	SUMOi_0hE2_rep2	SUMOi_0hE2_rep3	DMSO_0hE2_rep1	DMSO_0hE2_rep2	DMSO_0hE2_rep3	DEG_direction
1	JCHAIN	230.288	-1.8411	0.146566	-12.5616	3.43257e-36	3.99791e-32	90.6074	97.3739	113.471	361.928	354.651	363.695	DN
2	ETV5	1126.48	-0.827398	0.0924078	-8.95377	3.4353e-19	2.00055e-15	879.425	722.617	834.45	1447.71	1511.53	1363.13
3	PDGFRB	2363.55	0.625134	0.0708496	8.82339	1.11043e-18	4.31107e-15	2971.39	2764.05	2868.2	1791.74	1906.01	1879.9
4	XKR4	368.989	-1.04477	0.12549	-8.32551	8.39665e-17	2.44489e-13	273.599	203.289	246.145	509.086	485.511	496.303
5	IGLL5	1223.67	0.789086	0.0963639	8.18861	2.64258e-16	5.56516e-13	1427.51	1772.38	1450.69	857.094	921.712	912.651
6	PLS3	12565.6	-0.588295	0.0719292	-8.1788	2.86691e-16	5.56516e-13	10585.1	9126.67	10404.4	15405.8	15389.4	14482.5
7	NIBAN3	586.87	0.915792	0.113325	8.08109	6.41892e-16	1.06802e-12	668.007	873.802	759.384	416.615	415.339	388.072
8	VPS26B	1371.08	-0.619741	0.08321	-7.44792	9.48241e-14	1.38052e-10	1146.81	1052.32	1043.94	1756.94	1551.36	1675.14
9	ADCY6	709.731	0.71084	0.0978034	7.26805	3.64705e-13	4.71969e-10	810.137	956.656	876.347	558.802	535.769	520.679
10	SERPINH1	1533.57	0.547479	0.0755811	7.2436	4.36942e-13	5.08906e-10	1854.79	1746.75	1861.8	1248.85	1209.98	1279.27
11	SIGLEC15	105.965	1.39792	0.198228	7.05208	1.7626e-12	1.86627e-09	154.566	159.727	146.64	57.6699	62.5854	54.603
12	BACH2	192.354	-1.13379	0.163526	-6.93338	4.10917e-12	3.98829e-09	148.347	111.04	102.124	251.56	279.738	261.315
13	UHRF1	8772.21	0.418249	0.0606948	6.89101	5.53966e-12	4.96311e-09	10380.8	9916.76	9807.41	7618.39	7544.38	7365.56
14	CD38	717.33	-0.675015	0.0986353	-6.84355	7.72558e-12	6.42713e-09	584.506	490.286	583.068	849.14	898.954	898.025
15	MYB	4699.51	-0.511446	0.0749646	-6.8225	8.94718e-12	6.94719e-09	4149.29	3763.41	3713.13	5427.93	5922.85	5220.44
16	HBEGF	934.353	0.605198	0.0918686	6.58765	4.46832e-11	3.25265e-08	1084.62	1227.42	1070.12	786.498	716.887	720.565
17	N4BP3	525.497	0.707624	0.112207	6.30644	2.85527e-10	1.95619e-07	616.486	726.033	612.745	399.712	365.081	432.924
18	BAMBI	422.957	-0.678156	0.108327	-6.26029	3.84253e-10	2.48633e-07	330.45	338.246	307.245	521.018	503.528	537.255
19	DDIT4	416.732	0.686368	0.109981	6.24081	4.35297e-10	2.66837e-07	503.67	529.577	508.875	300.281	316.72	341.269
20	LRIG1	1222.72	-0.495369	0.0811418	-6.10498	1.02813e-09	5.9873e-07	1087.29	971.176	986.327	1414.9	1441.36	1435.28
21	NRIP1	2763.75	-0.575004	0.0963703	-5.96661	2.42232e-09	1.34347e-06	2566.32	1904.77	2189.99	3106.22	3466.85	3348.34
22	QRSL1	2081.78	-0.411444	0.0696613	-5.90635	3.49765e-09	1.85169e-06	1764.18	1819.35	1777.13	2421.14	2404.8	2304.05
23	DCHS2	413.195	-0.722636	0.122938	-5.87804	4.15151e-09	2.08636e-06	334.004	261.372	340.414	485.223	544.303	513.854
24	HMGCS1	2981.54	0.428779	0.0730178	5.87225	4.29918e-09	2.08636e-06	3520.36	3446.52	3297.65	2457.93	2728.15	2438.61
25	TWISTNB	2747.97	0.420171	0.0717404	5.85683	4.71773e-09	2.1979e-06	3254.76	2985.28	3196.4	2257.08	2452.21	2342.08
26	SH3BP2	664.033	0.542466	0.0933781	5.80935	6.27145e-09	2.80937e-06	790.594	818.282	753.274	558.802	536.717	526.529
27	SPIB	230.987	0.844684	0.145616	5.80075	6.60192e-09	2.84787e-06	289.588	285.288	315.101	188.919	142.24	164.784
28	PDIA2	159.661	1.00578	0.173943	5.78225	7.3708e-09	3.06599e-06	202.534	225.497	211.231	131.249	94.8264	92.6301
29	PITPNC1	1068.31	-0.490469	0.0851573	-5.75956	8.43323e-09	3.38696e-06	923.84	825.115	916.498	1300.56	1228.95	1214.92
30	ARL4C	4931.13	-0.404842	0.0715528	-5.65795	1.5319e-08	5.94734e-06	4333.17	3927.41	4470.77	5778.92	5388.03	5688.47
31	ATP2A3	798.361	0.487229	0.0875985	5.56207	2.66591e-08	1.00161e-05	929.17	944.697	921.736	660.221	639.13	695.214
32	HCG22	150.916	0.978518	0.176272	5.55117	2.83764e-08	1.03281e-05	196.316	198.164	205.994	107.385	79.6541	117.982
33	ENDOD1	1232.47	-0.486785	0.0892678	-5.45309	4.95011e-08	1.74709e-05	1087.29	920.781	1071.87	1365.19	1513.43	1436.25
34	MTCL1	3042.55	-0.377152	0.0695576	-5.42215	5.88858e-08	2.01718e-05	2795.5	2522.33	2623.8	3456.22	3489.61	3367.84
35	ITGA4	3155.36	-0.411842	0.0761843	-5.40586	6.44977e-08	2.1463e-05	2831.93	2489.01	2803.61	3538.75	3801.59	3467.29
36	TSPAN17	1094.34	-0.434127	0.0824056	-5.26817	1.37789e-07	4.45785e-05	928.282	962.635	901.66	1250.84	1203.35	1319.25
37	RAG1	3267.98	-0.444891	0.0852784	-5.21692	1.81924e-07	5.72667e-05	3123.29	2468.51	2712.84	3792.29	3862.28	3648.65
38	PTGER4	645.56	0.521351	0.100033	5.21182	1.87e-07	5.73155e-05	792.37	729.45	761.13	496.16	509.218	585.033
39	TNFAIP2	660.998	0.497764	0.0957931	5.19624	2.03357e-07	6.07306e-05	780.822	794.366	746.292	566.756	506.373	571.382
40	IL12RB2	653.527	-0.566006	0.110687	-5.1136	3.16083e-07	9.20356e-05	575.623	471.495	534.188	715.902	879.989	743.966
41	APBB1IP	2017.02	-0.439902	0.0868419	-5.06555	4.07221e-07	0.000115681	1861.89	1570.79	1702.94	2483.78	2126.01	2356.71
42	DYRK3	973.782	-0.424449	0.0847376	-5.00898	5.47182e-07	0.000151739	852.775	794.366	847.543	1171.3	1090.5	1086.21
43	PTPN6	5570.21	0.319773	0.0642405	4.97776	6.43255e-07	0.000171296	5990.75	6457.43	6106.5	5025.24	4826.66	5014.7
44	TBL1XR1	2586.59	-0.332533	0.0668193	-4.9766	6.4712e-07	0.000171296	2298.05	2345.51	2225.78	2889.46	2896	2864.71
45	LRRC4	561.566	-0.635877	0.129295	-4.91803	8.74216e-07	0.000221348	527.655	341.663	450.394	676.13	700.767	672.787
46	RAG2	1554.05	-0.405007	0.0823283	-4.91942	8.68008e-07	0.000221348	1472.81	1259.03	1280.48	1775.84	1773.25	1762.9
47	TRAM2	1151.19	-0.484507	0.099685	-4.86038	1.17162e-06	0.000290337	1084.62	824.261	970.615	1334.36	1409.12	1284.15
48	IL21R	302.09	0.587611	0.122587	4.7934	1.63974e-06	0.000397877	364.206	375.829	348.269	248.577	247.497	228.163
49	CLU	279.148	0.636992	0.133657	4.76587	1.88043e-06	0.000446967	310.908	381.808	326.448	224.714	205.773	225.238
50	RHOB	192.029	-0.729038	0.153242	-4.75744	1.96068e-06	0.000456722	149.236	132.394	151.877	263.492	213.359	241.813
51	RAB8B	581.26	-0.489478	0.103263	-4.74011	2.13606e-06	0.000487819	531.208	443.307	476.579	666.187	713.094	657.187
52	IGFBP2	1126.49	0.515361	0.109623	4.70122	2.58617e-06	0.000579253	1200.99	1572.5	1202.8	968.457	841.11	973.104
53	COL27A1	906.123	0.484669	0.103964	4.6619	3.13297e-06	0.000688485	994.905	1187.28	988.073	797.436	668.526	800.519
54	PPP1R18	2386.41	0.313804	0.0677665	4.63067	3.64489e-06	0.000786149	2619.62	2666.68	2648.24	2165.6	2063.42	2154.87
55	EGFL7	328.492	0.583849	0.127749	4.5703	4.87034e-06	0.00103136	365.983	399.745	416.352	250.566	238.962	299.342
56	CXorf21	4972.11	-0.367124	0.0804408	-4.5639	5.02121e-06	0.00104432	4443.32	4368.16	4217.64	5037.17	6232.94	5533.43
57	STT3B	5359.33	-0.320016	0.0703473	-4.54909	5.38789e-06	0.00110093	5086.45	4520.2	4695.96	5772.96	6230.09	5850.33
58	IQGAP2	1131.23	-0.440601	0.0969473	-4.54475	5.50005e-06	0.00110447	1057.97	860.99	961.014	1246.86	1428.08	1232.47
59	HSP90B1	14205.8	0.378173	0.0844306	4.4791	7.49599e-06	0.00147976	14813.4	18344.7	15013.1	11713	13002.6	12348.1
60	HLA-B	14753	0.310586	0.0704347	4.40956	1.03582e-05	0.0020107	15099.5	17482.9	16421.9	12989.7	12788.3	13735.6
61	SNTB1	245.245	-0.592458	0.134712	-4.39796	1.09272e-05	0.00208639	212.306	197.31	177.19	298.293	297.755	288.616
62	PLEKHF2	100.173	-0.896082	0.205279	-4.36519	1.27012e-05	0.00238597	76.3945	67.4784	66.337	113.351	152.67	124.807
63	CACNG4	186.794	-0.677562	0.155923	-4.34549	1.38964e-05	0.00256907	167.89	128.978	134.42	238.634	228.532	222.312
64	TTC7A	2712.66	-0.287404	0.0662607	-4.33747	1.44134e-05	0.002623	2475.71	2417.26	2437.01	3060.48	2931.08	2954.41
65	EDEM1	6279.16	-0.29401	0.0686951	-4.27992	1.86957e-05	0.00329923	5930.34	5338.48	5656.1	7100.36	7079.74	6569.92
66	PTPRE	412.615	-0.512629	0.119762	-4.28039	1.86568e-05	0.00329923	392.632	308.351	319.465	469.314	477.925	508.003
67	EFNB2	1816.54	-0.437004	0.102316	-4.27111	1.94506e-05	0.00338122	1778.39	1270.99	1581.61	2073.13	2159.2	2035.91
68	AOPEP	122.628	0.778951	0.183843	4.23704	2.26488e-05	0.00387927	145.682	170.831	148.385	80.539	96.7229	93.6052
69	HOXA5	97.7282	-0.859505	0.203053	-4.23292	2.30681e-05	0.00389383	77.2828	71.7492	59.3542	127.272	133.705	117.007
70	BCAR3	322.758	-0.506997	0.120144	-4.21989	2.44418e-05	0.00406676	254.056	263.934	281.932	368.889	401.115	366.62
71	TMEM131L	2153.85	-0.377665	0.0897353	-4.20865	2.56897e-05	0.0042142	2068.87	1684.4	1867.91	2348.56	2654.19	2299.18
72	CD96	559.385	-0.436285	0.104624	-4.17004	3.04544e-05	0.00486704	527.655	441.599	457.376	632.38	673.267	624.035
73	MYO7B	80.616	0.967783	0.232274	4.16656	3.09231e-05	0.00486704	101.267	98.228	120.454	57.6699	41.7236	64.3536
74	PHACTR3	3795	-0.267867	0.0642888	-4.16662	3.09153e-05	0.00486704	3528.36	3478.98	3323.83	4102.52	4155.29	4181.03
75	ADGRL1	813.488	0.36692	0.0881743	4.16131	3.16431e-05	0.00491396	907.851	945.552	895.55	747.72	701.715	682.538
76	PIEZO1	1517.19	0.314014	0.0759404	4.13501	3.54941e-05	0.00543947	1727.76	1622.9	1694.21	1399.99	1301.02	1357.28
77	ANKRD33B	506.198	-0.47316	0.114564	-4.13011	3.62596e-05	0.00548462	492.122	380.1	399.768	593.602	567.062	604.534
78	GZMA	880.618	-0.372394	0.0903588	-4.12128	3.76773e-05	0.00562599	716.864	799.491	786.443	945.588	1056.37	978.954
79	GJA1	2647.83	-0.416021	0.101059	-4.11659	3.84512e-05	0.00566888	2583.2	1850.96	2372.42	2907.36	3142.55	3030.47
80	DOK4	394.071	0.484122	0.117697	4.11328	3.90078e-05	0.00567905	426.388	480.036	472.215	349.997	343.271	292.516
81	DENND6B	429.982	0.477043	0.116152	4.10704	4.00764e-05	0.00576258	438.824	519.327	542.916	373.86	345.168	359.795
82	MZB1	3052.59	0.387993	0.0946262	4.10027	4.12669e-05	0.0058614	2991.82	3985.5	3404.14	2573.27	2555.57	2805.23
83	ATP13A2	720.626	0.39738	0.0970255	4.09562	4.21037e-05	0.00590821	830.568	802.907	823.976	690.05	574.648	601.608
84	LFNG	252.456	0.542544	0.132701	4.08847	4.3423e-05	0.0060208	278.04	309.205	310.737	216.759	199.135	200.861
85	LAPTM5	8730.27	-0.297216	0.073132	-4.06409	4.82192e-05	0.00660716	8287.91	7049.36	8165.56	9640.82	9484.53	9753.47
86	IER2	805.163	0.386478	0.0953946	4.05136	5.09208e-05	0.00689621	868.765	953.239	914.753	709.937	631.544	752.742
87	ITGB7	280.163	0.528598	0.130628	4.04658	5.19705e-05	0.00695748	321.567	330.559	340.414	245.594	201.032	241.813
88	NFIL3	710.88	-0.378944	0.093708	-4.04388	5.25729e-05	0.00695814	570.294	653.43	630.202	799.424	788.007	823.921
89	CLEC2D	471.71	-0.462628	0.115321	-4.01166	6.02925e-05	0.00771678	343.775	416.829	429.445	509.086	549.993	581.132
90	EAF2	234.936	-0.552603	0.137685	-4.01353	5.98164e-05	0.00771678	190.986	208.414	171.953	280.395	271.203	286.666
91	LCN6	217.625	0.630126	0.156911	4.01582	5.92392e-05	0.00771678	225.63	317.746	249.637	178.976	162.153	171.61
92	QSOX2	803.692	0.350576	0.0874738	4.00779	6.12907e-05	0.00775927	882.978	892.594	926.973	694.028	688.439	737.141
93	IGFBP7	1277.17	-0.335166	0.084007	-3.98974	6.61467e-05	0.00828399	1128.15	1151.4	1108.53	1507.37	1299.12	1468.43
94	MGAT5	3584.79	-0.325297	0.0817845	-3.9775	6.96448e-05	0.00862928	3519.48	2861.43	3166.72	3819.14	4130.64	4011.37
95	CORO1B	2759.75	0.357782	0.0904104	3.95732	7.57968e-05	0.00910108	2819.49	3406.38	3074.2	2496.71	2154.45	2607.29
96	PTPRCAP	1851.63	0.39545	0.0998322	3.96115	7.45911e-05	0.00910108	1878.77	2401.89	2030.26	1653.54	1422.4	1722.92
97	TMC8	380.674	0.455782	0.115105	3.95971	7.5042e-05	0.00910108	453.925	430.495	436.428	320.167	293.962	349.069
98	LGALS3BP	1675.29	0.30255	0.0769003	3.93432	8.34331e-05	0.00991577	1837.02	1853.52	1860.06	1541.18	1392.05	1567.89
99	TCF4	1309.06	-0.396877	0.101299	-3.91788	8.93322e-05	0.0105096	1310.25	968.614	1112.02	1421.86	1538.08	1503.53
100	HLA-A	14788.4	0.293619	0.0751282	3.90824	9.29694e-05	0.0108281	14747.7	17882.6	16233.4	13382.4	12921	13563
101	CXCR4	1627.64	-0.290362	0.0744738	-3.89885	9.66515e-05	0.0111455	1527.89	1399.11	1466.4	1779.81	1775.15	1817.5
102	LDLRAD4	1099.73	-0.361544	0.0930095	-3.88717	0.000101419	0.0115807	1072.19	852.448	963.633	1244.87	1232.74	1232.47
103	DAB1	27.3338	-1.50344	0.387071	-3.88415	0.000102688	0.0116046	18.6545	11.9582	12.22	33.8065	48.3614	39.0022
104	GAB1	508.741	-0.462355	0.119104	-3.88195	0.000103622	0.0116046	490.346	383.516	410.242	523.006	614.475	630.86
105	IRF1	1241.53	0.311804	0.0804472	3.87588	0.000106239	0.0117845	1312.92	1382.03	1430.61	1059.93	1118.95	1144.71
106	CDK6	2702.52	0.273593	0.0708091	3.86381	0.00011163	0.012151	3129.51	2808.47	2936.29	2465.89	2460.74	2414.23
107	TMC6	1068.25	0.352624	0.0912183	3.86571	0.000110765	0.012151	1135.26	1199.24	1259.53	1004.25	843.955	967.254
108	MAPKAPK2	3169.66	-0.255398	0.0661402	-3.86147	0.000112708	0.0121547	2952.73	2893.88	2822.82	3556.64	3428.92	3362.96
109	BCL11A	523.995	-0.397011	0.103675	-3.82937	0.00012847	0.0137274	450.372	459.536	446.902	648.289	551.889	586.983
110	ST8SIA4	403.032	-0.464506	0.121492	-3.82335	0.000131653	0.0139397	389.079	292.122	335.177	471.302	472.235	458.275
111	ABHD17B	788.121	-0.365806	0.09608	-3.80731	0.000140489	0.0147412	755.062	617.555	693.92	878.969	902.747	880.474
112	APBB2	1108.5	-0.383446	0.101278	-3.78606	0.000153056	0.0159165	1087.29	821.699	977.598	1253.82	1318.09	1192.49
113	GPR176	486.451	-0.426101	0.112883	-3.77471	0.000160197	0.0165116	459.255	365.579	420.716	561.785	524.39	586.983
114	TBC1D10C	167.893	0.604317	0.160685	3.76088	0.000169316	0.0172984	185.656	227.206	194.647	136.22	125.171	138.458
115	TCERG1L	338.267	-0.560862	0.149783	-3.74449	0.000180763	0.0183073	298.471	220.372	301.135	479.257	343.271	387.097
116	KLHL2	445.281	-0.390482	0.104543	-3.73515	0.000187603	0.0186753	401.515	370.704	384.056	500.137	509.218	506.053
117	RGS19	830.756	0.334516	0.0895112	3.73714	0.000186124	0.0186753	943.383	880.636	955.777	765.618	692.232	746.891
118	LIMS2	460.274	0.388523	0.10423	3.72755	0.000193352	0.0190845	507.224	530.431	528.078	383.803	418.184	393.922
119	TMEM173	152.082	0.60623	0.163572	3.7062	0.000210393	0.0205919	177.662	186.206	186.791	117.328	111.895	132.607
120	FOSL2	349.98	-0.452444	0.122446	-3.69507	0.000219829	0.0213362	332.227	261.372	293.279	400.706	411.546	400.747
121	GIGYF1	1204.86	0.340018	0.0920795	3.69266	0.000221922	0.0213614	1202.77	1498.19	1337.21	1090.76	1037.4	1062.81
122	PLXNB2	3501.2	0.256892	0.0698376	3.67843	0.000234677	0.0224039	3839.27	3737.79	3858.89	3360.76	2988.93	3221.58
123	TNFRSF10B	997.864	0.308324	0.0838995	3.67492	0.00023792	0.0225289	1137.03	1120.65	1054.41	924.707	857.23	893.15
124	UXS1	1047.63	-0.320479	0.0872857	-3.67161	0.000241024	0.0226387	948.713	966.906	879.838	1089.76	1242.23	1158.36
125	AMOT	1191.19	-0.375707	0.102556	-3.66345	0.000248841	0.023186	1169.9	871.24	1070.12	1378.11	1388.26	1269.52
126	KCNA3	80.1548	-1.00139	0.274208	-3.65193	0.00026028	0.0240594	79.9477	33.3121	47.1342	88.4935	104.309	127.732
127	CD44	2561.56	-0.274974	0.0757547	-3.6298	0.000283645	0.0260127	2501.47	2147.35	2306.08	2823.84	2842.89	2747.7
128	MYL12B	4221.7	-0.233828	0.0645282	-3.62366	0.000290461	0.0264297	3805.51	3865.91	3969.75	4448.54	4730.89	4509.63
129	HMGB1	24945.8	-0.213215	0.0590755	-3.60919	0.000307156	0.0277321	23283.4	22337.9	23696.3	26279.6	26634.8	27442.9
130	BCL2	1044.48	-0.364748	0.101675	-3.5874	0.000333998	0.0296952	1032.21	780.699	926.973	1161.35	1236.54	1129.11
131	FUT7	59.0938	0.94056	0.262138	3.58803	0.000333189	0.0296952	70.1763	94.8114	68.0827	40.7667	41.7236	39.0022
132	GFI1	204.885	-0.537654	0.15001	-3.58413	0.000338201	0.0298411	167.002	148.623	185.918	247.583	259.824	220.362
133	ZNF140	385.879	0.418442	0.116833	3.58153	0.000341584	0.029913	413.951	487.724	422.462	347.014	324.306	319.818
134	SH2D2A	576.172	0.354164	0.0990464	3.57574	0.00034924	0.0303552	626.257	696.138	617.109	502.126	504.476	510.928
135	MDK	6376.14	0.291428	0.0815922	3.57176	0.000354591	0.030592	6350.51	7719.87	6982.85	6065.28	5338.72	5799.62
136	ARRDC3	239.969	0.540842	0.151556	3.56861	0.000358885	0.0307348	292.253	247.705	313.355	220.737	202.928	162.834
137	ARHGAP4	1088.01	0.379421	0.106642	3.55789	0.000373849	0.0317666	1085.51	1391.42	1213.27	1057.94	847.748	932.152
138	ELOVL5	2983.52	-0.287794	0.0809294	-3.55611	0.000376388	0.0317666	2924.31	2391.64	2745.13	3309.06	3207.98	3322.98
139	DHFR	2160.61	-0.275877	0.0776328	-3.55362	0.000379974	0.0318385	2073.31	1834.73	1956.07	2493.73	2359.28	2246.52
140	MPP7	107.93	-0.713677	0.2011	-3.54887	0.000386888	0.0321863	89.7191	63.2076	92.5227	125.283	140.343	136.508
141	NTRK1	64.0485	0.894608	0.252832	3.53835	0.000402637	0.0332589	72.8412	93.1031	83.7941	53.6927	36.9823	43.8774
142	ARID5B	682.959	-0.369955	0.104757	-3.53157	0.000413107	0.0338835	668.007	516.765	603.143	778.544	777.576	753.717
143	HR	595.474	0.331033	0.0939035	3.52525	0.000423081	0.0340574	666.231	669.659	654.642	521.018	536.717	524.579
144	IKZF1	2651.25	-0.329127	0.0933779	-3.52468	0.000423999	0.0340574	2720	2041.43	2289.5	2877.53	3036.34	2942.71
145	PRKD2	658.826	0.367083	0.104133	3.52514	0.000423265	0.0340574	795.035	677.346	754.147	586.642	519.648	620.134
146	TLE4	1508.87	-0.295923	0.084067	-3.52009	0.000431406	0.0344149	1493.25	1252.19	1318.88	1678.39	1684.12	1626.39
147	CDKN3	846.584	0.313018	0.089102	3.51303	0.000443024	0.0348642	878.536	980.572	954.904	743.743	735.853	785.894
148	ZNF704	831.063	-0.32858	0.0935011	-3.51418	0.000441112	0.0348642	810.137	690.159	710.504	924.707	958.694	892.175
149	VWA1	250.664	0.508263	0.145058	3.50385	0.000458589	0.0358469	323.344	312.621	247.018	220.737	189.653	210.612
150	HGF	726.022	0.386524	0.110523	3.49722	0.000470125	0.0365037	931.835	698.7	837.941	588.631	646.716	652.311
151	CCND3	11252.2	-0.223575	0.0644582	-3.46853	0.00052331	0.0400986	10416.3	10326.8	10402.7	12603.9	11341.2	12422.2
152	LANCL1	1102.03	-0.382996	0.110366	-3.47025	0.00051998	0.0400986	1094.4	781.553	994.183	1215.05	1185.33	1341.67
153	DOK3	1375.01	-0.350422	0.101179	-3.46339	0.000533416	0.0406059	1318.25	1007.91	1300.55	1588.91	1447.05	1587.39
154	SH2D3C	467.928	0.386359	0.112011	3.44929	0.000562057	0.0425083	577.4	482.599	530.696	402.695	379.305	434.874
155	EFNB1	388.718	0.43279	0.125784	3.44074	0.000580117	0.0435583	485.016	439.037	415.479	367.894	280.686	344.194
156	FCRLA	94.9415	-0.746155	0.216956	-3.43921	0.000583421	0.0435583	67.5114	68.3325	76.8113	139.203	91.0333	126.757
157	RASSF5	1620.25	-0.271542	0.079203	-3.42844	0.000607066	0.044835	1527	1358.96	1518.77	1831.52	1711.62	1773.62
158	TPM4	5589.94	-0.235221	0.0686191	-3.42792	0.00060822	0.044835	5377.82	4787.55	5240.63	6212.44	6031.9	5889.33
159	SYK	2186.96	-0.261893	0.0765897	-3.41943	0.000627533	0.0459678	2086.63	1831.31	2049.47	2356.51	2465.49	2332.33
160	PTPRS	330.057	0.407539	0.119397	3.4133	0.000641805	0.0467194	365.094	396.329	367.472	298.293	265.514	287.641
161	MCM6	4344.4	-0.235482	0.0691395	-3.4059	0.000659459	0.0477063	4027.59	4115.33	3829.22	4432.63	4906.32	4755.34
162	RNASEH2B	2206.57	-0.237239	0.0697452	-3.40151	0.000670146	0.0481802	2015.57	2060.23	2000.59	2461.91	2298.59	2402.53
163	AKR1C3	43.6515	1.069	0.31445	3.39959	0.000674865	0.0482218	46.192	70.0409	61.0999	22.8691	24.6549	37.0521
164	TIAF1	1711.57	0.296277	0.0872271	3.39662	0.000682234	0.0484511	1806.82	2070.48	1782.37	1549.13	1418.6	1641.99
165	RELL2	217.74	0.516639	0.152243	3.39352	0.000690016	0.0487068	233.625	280.163	254.874	193.89	148.877	195.011
166	RAP1B	2328.12	-0.259874	0.0767675	-3.38521	0.000711242	0.0499026	2226.99	1956.87	2173.41	2471.85	2482.55	2657.02
167	MEGF6	408.055	0.401569	0.118704	3.38295	0.000717112	0.0500132	449.484	514.202	429.445	373.86	318.617	362.72
168	SH2D4B	201.179	-0.520681	0.154135	-3.37809	0.000729908	0.0506026	189.21	139.228	167.588	220.737	246.549	243.764
169	PKDCC	1675.04	-0.275417	0.0817154	-3.37044	0.000750485	0.0517213	1465.71	1534.07	1546.7	1990.61	1689.81	1823.35
170	TMEM132A	527.588	0.33714	0.100189	3.36505	0.000765285	0.052431	598.719	591.077	576.958	495.166	458.011	445.6
171	CCNL1	726.344	0.315049	0.094027	3.35062	0.0008063	0.0542831	758.615	842.199	815.247	636.358	688.439	617.209
172	PBX1	5398.1	-0.322515	0.0962163	-3.35198	0.000802347	0.0542831	5502.18	3951.33	4938.62	6025.51	5962.68	6008.28
173	PRDX1	30370	-0.20803	0.0620836	-3.3508	0.000805776	0.0542831	26842.9	28952.5	28757.1	31378.4	32920.9	33368.3
174	MAP3K1	2123.32	-0.365139	0.109101	-3.34681	0.000817477	0.0544066	2174.58	1494.77	1899.33	2272.99	2569.79	2328.43
175	NCF4	1617.85	0.336186	0.100439	3.34717	0.000816409	0.0544066	1559.87	2111.48	1744.84	1390.04	1412.91	1487.93
176	FGD2	55.6652	0.928051	0.278482	3.33253	0.000860594	0.0569508	80.836	76.8741	61.0999	50.7098	30.3444	34.1269
177	JAG2	1396.16	0.271322	0.0825581	3.28644	0.00101462	0.0667645	1570.53	1481.11	1529.24	1358.23	1166.36	1271.47
178	KIF12	61.8923	-0.855543	0.260458	-3.28476	0.00102069	0.0667866	31.9791	52.9577	47.1342	76.5618	73.0163	89.705
179	LAT2	2967.72	0.240997	0.0735481	3.27672	0.0010502	0.0679593	3019.36	3405.52	3219.96	2626.96	2689.28	2845.21
180	PLCB1	227.351	-0.519552	0.15856	-3.2767	0.00105028	0.0679593	232.737	165.706	162.351	265.48	290.169	247.664
181	LPIN1	820.69	0.288231	0.0883274	3.2632	0.0011016	0.0705395	926.505	901.99	878.966	707.948	782.317	726.415
182	MYO18A	5551.42	0.198826	0.060933	3.26303	0.00110227	0.0705395	6042.27	5960.31	5797.51	5139.58	5137.69	5231.17
183	APCDD1	112.578	-0.629496	0.193737	-3.24923	0.00115717	0.0736476	92.384	76.8741	96.0141	147.158	146.033	117.007
184	NPHP4	285.523	0.42237	0.130097	3.24658	0.00116799	0.0739325	296.695	363.871	320.338	250.566	241.807	239.863
185	CERKL	715.306	-0.33595	0.103919	-3.2328	0.00122584	0.077175	581.842	594.493	720.979	757.663	837.317	799.544
186	RAB13	534.867	0.357458	0.110779	3.22676	0.001252	0.0776023	538.314	674.784	589.178	441.473	477.925	487.527
187	TACC2	107.307	-0.62282	0.193025	-3.22662	0.00125262	0.0776023	77.2828	90.5406	85.5399	142.186	115.688	132.607
188	UNC13B	220.64	0.469027	0.145234	3.22946	0.00124022	0.0776023	271.822	231.476	265.348	174.004	174.48	206.711
189	GNA12	1736.35	-0.250475	0.077735	-3.22217	0.00127224	0.0784012	1702.89	1499.9	1555.43	1873.28	1847.22	1939.38
190	NLK	260.052	-0.424997	0.13212	-3.21675	0.00129652	0.0794764	218.524	213.539	233.925	326.133	285.427	282.766
191	NUCB2	943.775	-0.284376	0.0884702	-3.21437	0.00130729	0.0797176	810.137	929.323	813.501	1032.09	1044.04	1033.56
192	PPFIA3	268.622	0.448566	0.139677	3.21146	0.00132061	0.0801103	293.142	341.663	295.025	260.509	201.032	220.362
193	C18orf54	215.243	-0.478289	0.149223	-3.2052	0.0013497	0.0814505	173.22	160.581	205.994	226.702	262.669	262.29
194	DOCK8	180.038	-0.492756	0.154596	-3.18738	0.0014357	0.0853143	158.119	158.019	132.674	206.816	225.687	198.911
195	PARP14	856.279	0.284209	0.0891603	3.18762	0.00143451	0.0853143	993.128	939.572	888.567	760.646	808.869	746.891
196	TUBGCP6	589.847	0.321166	0.100758	3.1875	0.00143509	0.0853143	604.049	688.45	672.972	552.836	521.545	499.228
197	FAM107B	2623.9	-0.229917	0.0722854	-3.18069	0.00146927	0.0868661	2529.9	2298.54	2417.81	2738.33	2962.38	2796.46
198	CACNA1A	178.884	0.502865	0.158263	3.17741	0.00148597	0.0874095	203.422	215.248	210.358	173.01	130.86	140.408
199	RHPN1	570.832	0.367959	0.115914	3.17441	0.00150143	0.0878753	569.405	720.908	638.93	555.819	449.477	490.452
200	RAB3IP	341.494	-0.367298	0.116202	-3.16085	0.0015731	0.0911537	310.908	278.455	305.499	387.78	382.15	384.171
201	ZNF274	568.366	0.314184	0.099353	3.1623	0.00156531	0.0911537	583.618	653.43	652.896	508.092	515.855	496.303
202	NPY	239.2	0.435009	0.137845	3.15578	0.00160069	0.0922932	256.721	276.747	291.534	185.936	202.928	221.337
203	RCAN1	720.343	-0.292042	0.0926008	-3.15378	0.00161173	0.092451	623.592	645.743	673.845	745.732	830.679	802.47
204	RYK	111.556	0.594507	0.188588	3.15241	0.0016193	0.092451	135.023	139.228	128.31	93.465	77.7576	95.5553
205	RADIL	286.538	0.405484	0.129486	3.13149	0.00173919	0.0988114	307.354	319.455	352.634	261.503	223.79	254.489
206	ITGA6	178.347	0.522909	0.167471	3.12239	0.00179389	0.101424	245.173	192.185	193.774	149.146	164.998	124.807
207	JMJD7-PLA2G4B	124.204	0.60535	0.194323	3.11518	0.00183836	0.103436	131.47	183.644	134.42	95.4536	91.0333	109.206
208	SPTBN1	5301.37	-0.282864	0.0909444	-3.1103	0.00186899	0.104654	5489.74	4204.16	4656.68	5588.02	6235.78	5633.86
209	FBXW7	1173.92	-0.262149	0.0843763	-3.1069	0.00189061	0.105359	1113.94	1019.01	1070.12	1191.18	1344.64	1304.62
210	ZDHHC2	850.025	-0.312952	0.100795	-3.10482	0.00190396	0.105597	842.116	659.409	773.35	916.753	919.816	988.705
211	CLTC	5462.99	-0.213505	0.0690969	-3.08994	0.00200198	0.110508	5398.25	4807.19	4973.53	5696.4	6071.73	5830.82
212	TCL1A	12970.7	-0.179901	0.0586046	-3.06974	0.00214242	0.117702	11780.7	12393.8	12314.2	13715.5	13727.1	13892.6
213	ZSWIM6	249.351	-0.470523	0.153534	-3.06462	0.0021795	0.119177	241.62	160.581	225.197	288.35	303.444	276.915
214	PIK3CA	626.539	-0.314597	0.102737	-3.06216	0.00219749	0.119599	624.48	543.244	508.002	684.084	716.887	682.538
215	HLA-DRB1	940.556	0.311178	0.101747	3.05834	0.00222566	0.120569	937.165	1187.28	1000.29	779.538	878.092	860.973
216	RGS16	474.373	0.377265	0.123593	3.05249	0.00226954	0.122376	488.569	605.597	514.112	373.86	476.028	388.072
217	BCL6	890.738	-0.298783	0.0980613	-3.0469	0.00231214	0.122965	898.967	717.492	780.333	1010.22	1001.37	936.052
218	CALR	20098.5	0.178473	0.0585702	3.04716	0.00231015	0.122965	20795.3	22093.6	21131	19074.8	18796.5	18699.6
219	TMOD3	640.27	-0.30505	0.100073	-3.04828	0.00230153	0.122965	621.815	535.556	561.246	748.715	709.301	664.987
220	UNG	1376.82	-0.263398	0.0865908	-3.04187	0.00235114	0.124472	1356.45	1124.92	1273.5	1451.69	1536.19	1518.16
221	ATP2B2	308.844	0.365738	0.120402	3.03763	0.00238446	0.125098	361.541	351.913	329.939	269.458	274.996	265.215
222	SHANK3	275.561	0.40639	0.133756	3.03829	0.00237921	0.125098	355.323	294.684	292.407	249.572	235.169	226.213
223	NEIL1	159.618	0.498416	0.164186	3.03567	0.0024	0.125349	174.108	208.414	178.063	145.169	124.223	127.732
224	KBTBD13	46.6246	0.883809	0.291279	3.03423	0.00241149	0.125387	65.7348	59.791	55.8628	40.7667	32.241	25.3514
225	ST20	113.375	0.566396	0.186887	3.03069	0.00243994	0.126302	140.353	145.207	120.454	92.4707	89.1368	92.6301
226	ENG	1149.1	0.249225	0.082362	3.02597	0.00247836	0.127723	1302.26	1211.19	1230.73	1097.72	993.78	1058.91
227	CD24	9505.94	-0.213103	0.0705654	-3.01994	0.00252825	0.129151	9338.78	8105.95	8971.21	10122.1	10594	9903.63
228	SERPINF1	271.523	0.455312	0.150738	3.02054	0.00252321	0.129151	287.812	374.975	279.314	194.885	250.342	241.813
229	MANF	2037.51	0.244642	0.0811803	3.01357	0.00258197	0.13132	2097.29	2430.93	2100.96	1938.9	1844.37	1812.63
230	MYO1G	90.7396	-0.631919	0.210284	-3.00507	0.00265516	0.134455	71.9529	66.6242	75.0656	100.425	128.964	101.406
231	MFAP2	62.0056	0.743526	0.24766	3.00221	0.00268027	0.134557	84.3892	73.4575	75.0656	51.7041	46.4649	40.9523
232	SLC44A1	919.05	-0.310058	0.103267	-3.00248	0.0026779	0.134557	911.404	715.783	835.323	929.679	1090.5	1031.61
233	CSK	1932.14	0.221437	0.0738906	2.99682	0.00272815	0.135212	2163.92	2029.48	2046.85	1859.36	1704.98	1788.25
234	LIG4	310.909	-0.358101	0.119458	-2.99771	0.00272018	0.135212	273.599	269.914	274.077	336.076	345.168	366.62
235	PCDH9	1260.86	-0.256352	0.0854744	-2.99916	0.00270722	0.135212	1229.42	1054.03	1164.39	1316.46	1431.88	1368.98
236	ABI3	77.3893	0.660305	0.220852	2.9898	0.00279156	0.136479	103.044	88.8323	92.5227	62.6415	58.7923	58.5033
237	CAMKK1	106.406	0.572721	0.191702	2.98756	0.00281217	0.136479	126.14	125.561	130.055	79.5447	80.6024	96.5304
238	SLC35E3	637.929	-0.308101	0.103129	-2.98754	0.0028123	0.136479	620.039	507.369	583.068	676.13	696.025	744.941
239	SSBP2	839.539	-0.321977	0.107764	-2.98778	0.0028101	0.136479	789.706	628.659	820.484	951.554	860.075	986.755
240	UGT3A2	2825.31	-0.232879	0.0778891	-2.98988	0.00279088	0.136479	2798.17	2343.81	2651.74	3038.61	3068.58	3050.94
241	NECTIN3	69.1591	-0.708443	0.237544	-2.98237	0.00286029	0.138231	47.9686	60.6451	48.8799	76.5618	85.3437	95.5553
242	MBP	822.034	-0.265725	0.0894029	-2.97222	0.00295655	0.141745	791.482	702.971	745.419	869.026	898.954	924.351
243	NFATC4	404.325	0.34657	0.116606	2.97214	0.00295732	0.141745	413.063	501.39	443.411	338.065	355.599	374.421
244	GPC2	189.576	0.452591	0.152956	2.95896	0.00308678	0.147343	190.986	239.164	226.942	159.089	155.515	165.759
245	SPACA6	38.3345	0.967779	0.327512	2.95494	0.00312727	0.148667	41.7505	61.4993	48.8799	23.8634	20.8618	33.1518
246	CXCR5	334.318	0.386574	0.131313	2.94392	0.00324081	0.153107	412.175	326.288	398.022	320.167	265.514	283.741
247	LCN10	90.2239	0.638201	0.216829	2.94334	0.00324697	0.153107	89.7191	129.832	109.98	70.5959	74.9128	66.3037
248	HLA-C	5596.96	0.220235	0.0750241	2.93552	0.00332985	0.156382	5484.41	6557.36	6027.94	5059.04	5197.43	5255.54
249	GAB2	553.79	-0.34775	0.118684	-2.93004	0.00338916	0.158528	563.187	424.516	474.833	588.631	686.543	585.033
250	MAP1A	1861.5	-0.297348	0.101538	-2.92844	0.00340667	0.15871	1953.39	1409.36	1648.82	1970.72	2144.97	2041.76
251	CBFA2T3	187.484	0.442785	0.151717	2.9185	0.00351725	0.163209	219.412	196.456	232.18	171.021	149.826	156.009
252	CEP128	244.157	-0.415	0.142543	-2.91141	0.00359799	0.166293	236.29	206.706	185.045	262.498	307.237	267.165
253	MAN2C1	419.215	0.327956	0.11271	2.90972	0.00361752	0.166535	440.601	479.182	480.071	399.712	378.357	337.369
254	CPA6	317.054	-0.371951	0.128394	-2.89695	0.00376811	0.169749	265.604	245.997	317.719	349.997	362.237	360.77
255	GCSAM	180.242	-0.448881	0.154957	-2.89681	0.00376974	0.169749	170.555	133.248	153.623	208.805	212.411	202.811
256	PFKM	2946.28	0.211685	0.073024	2.89884	0.00374547	0.169749	3046.9	3382.46	3056.74	2615.03	2787.89	2788.65
257	RYBP	381.101	-0.350619	0.120851	-2.90125	0.00371679	0.169749	381.972	312.621	310.737	406.672	449.477	425.124
258	SEPTIN6	4410.23	-0.203079	0.0700088	-2.90076	0.00372256	0.169749	4362.48	3865.06	4073.62	4808.48	4556.41	4795.32
259	SPTAN1	6120.24	-0.190359	0.0657228	-2.89639	0.0037748	0.169749	5916.13	5700.64	5534.78	6254.2	6821.81	6493.86
260	ESYT2	1357.99	-0.26153	0.0903781	-2.89374	0.00380689	0.170534	1389.31	1110.4	1206.29	1495.44	1454.64	1491.83
261	FMNL3	564.064	0.29032	0.100408	2.89142	0.00383504	0.171026	639.582	586.806	635.439	516.046	474.132	532.38
262	MPPED2	55.7659	-0.736664	0.254864	-2.89042	0.00384724	0.171026	40.8622	42.7078	41.8971	70.5959	66.3784	72.154
263	SOS2	332.408	-0.357787	0.123885	-2.88806	0.00387622	0.171659	321.567	261.372	291.534	353.974	393.529	372.471
264	SERINC5	1054.58	-0.273875	0.0949219	-2.88527	0.00391083	0.172536	1000.23	871.24	993.31	1117.6	1273.52	1071.58
265	AFF3	130.898	-0.512427	0.17771	-2.8835	0.00393284	0.172711	113.703	92.2489	117.836	155.112	161.205	145.283
266	TCF3	6147.87	-0.236568	0.0820686	-2.88257	0.00394447	0.172711	6058.26	5066.86	5809.73	7031.75	6103.02	6817.58
267	MME	45.0645	-0.910499	0.317174	-2.87066	0.00409614	0.178014	26.6492	39.2912	27.9314	39.7724	60.6889	76.0542
268	MYH3	33.9588	0.99344	0.345956	2.87158	0.00408427	0.178014	35.5323	56.3743	43.6428	27.8406	20.8618	19.5011
269	F2RL3	185.546	0.451624	0.157568	2.86622	0.00415404	0.179859	202.534	220.372	219.96	163.067	130.86	176.485
270	HTR7	83.8741	-0.635215	0.221872	-2.86298	0.0041968	0.181038	78.1711	66.6242	52.3713	94.4593	102.412	109.206
271	TTC16	96.4922	0.569359	0.199094	2.85974	0.00423983	0.182219	111.038	115.311	119.581	70.5959	83.4472	78.9794
272	CELSR1	315.517	0.343473	0.120554	2.84913	0.00438395	0.18772	374.866	339.954	343.905	289.344	276.893	268.14
273	KCNJ16	136.398	-0.513513	0.180851	-2.83943	0.00451948	0.192198	103.044	107.624	126.564	135.226	180.17	165.759
274	PARP1	13454.4	-0.205333	0.0723188	-2.83928	0.00452153	0.192198	13271.3	11736.1	12488.8	13630	15416.9	14183.1
275	DUT	3942.95	-0.19361	0.0682959	-2.83487	0.00458443	0.19346	3618.97	3815.52	3601.4	4332.2	3979.86	4309.74
276	PXMP2	523.643	-0.330488	0.116542	-2.83578	0.00457138	0.19346	406.845	521.89	462.613	634.369	528.183	587.958
277	ADAM10	2516.71	-0.300661	0.106381	-2.82626	0.00470944	0.198018	2641.83	1804.83	2320.05	2727.39	2844.79	2761.35
278	UBASH3B	7048.99	-0.214704	0.0760601	-2.82281	0.00476043	0.199441	7180.19	5972.26	6424.22	7779.47	7628.78	7309.01
279	BTBD11	99.5694	-0.590415	0.209428	-2.81918	0.00481466	0.19956	88.8308	59.791	89.9041	119.317	113.792	125.782
280	DCK	1189.67	-0.287176	0.101865	-2.81919	0.00481444	0.19956	1107.72	899.427	1208.03	1358.23	1302.91	1261.72
281	DPY19L1	543.153	-0.308984	0.109549	-2.8205	0.00479486	0.19956	556.081	442.453	457.376	598.574	612.578	591.858
282	ABCC1	1453.37	0.217343	0.0773229	2.81085	0.00494102	0.204071	1639.82	1549.44	1498.69	1381.09	1346.53	1304.62
283	GALNT2	4250.93	-0.190581	0.0678464	-2.80901	0.00496935	0.204516	4143.96	3725.83	4042.19	4567.85	4567.79	4457.95
284	FAT1	5461.28	-0.271083	0.0965592	-2.80743	0.00499393	0.204804	5749.13	4221.24	4879.26	5953.92	6378.02	5586.09
285	ATF7IP2	229.341	0.399892	0.142555	2.80517	0.00502895	0.205259	236.29	272.476	274.077	188.919	219.997	184.285
286	CERS4	430.109	0.312137	0.111324	2.80386	0.00504942	0.205259	458.367	471.495	499.273	404.684	347.064	399.772
287	JAK3	229.237	0.440894	0.157338	2.8022	0.00507553	0.205259	225.63	300.663	265.348	223.719	163.101	196.961
288	SYNE1	227.877	-0.437148	0.15594	-2.80331	0.00505815	0.205259	229.183	152.894	199.011	264.486	274.996	246.689
289	MCM5	4334.22	-0.175863	0.0629295	-2.7946	0.00519636	0.209419	4125.3	4084.58	4001.17	4593.71	4489.08	4711.46
290	CCNL2	1185.23	0.256318	0.0919537	2.78746	0.00531224	0.211889	1137.92	1416.19	1316.27	1099.71	1067.74	1073.53
291	HTRA3	2030.03	-0.238858	0.085677	-2.78788	0.00530537	0.211889	1989.81	1656.21	1941.23	2242.17	2067.21	2283.58
292	LAT	112.733	0.518382	0.185959	2.78762	0.00530967	0.211889	131.47	131.54	135.293	87.4992	87.2402	103.356
293	GOLGA8A	325.598	0.423103	0.152118	2.78142	0.00541213	0.215137	277.152	431.349	410.242	291.332	261.721	281.791
294	HLA-DRB5	323.016	0.375412	0.135198	2.77676	0.00549032	0.217503	312.684	414.266	367.472	251.56	301.548	290.566
295	SDC1	862.849	-0.245075	0.088305	-2.77533	0.00551458	0.217723	780.822	775.574	812.629	1002.26	897.057	908.75
296	KCNJ2	524.14	-0.284786	0.102858	-2.76871	0.00562781	0.221443	491.234	447.578	479.198	538.915	610.682	577.232
297	DRAM1	209.03	-0.445975	0.161146	-2.76752	0.00564854	0.22151	152.789	196.456	181.554	214.771	219.997	288.616
298	NBEAL2	1794.67	0.214019	0.0773824	2.76573	0.0056796	0.221981	1964.94	1938.94	1878.39	1771.86	1549.46	1664.42
299	NEURL1B	2331.13	-0.215678	0.0780426	-2.76359	0.00571689	0.222691	2304.27	2004.71	2162.94	2587.19	2562.21	2365.48
300	RAPGEF1	1917.59	-0.225986	0.0818242	-2.76185	0.00574757	0.22314	1909.86	1593.86	1799.83	2061.2	2113.68	2027.14
301	PIK3R1	748.27	-0.3192	0.115736	-2.758	0.00581564	0.224328	774.604	539.827	683.446	819.31	855.334	817.095
302	VWCE	657.406	0.291491	0.105692	2.75794	0.0058167	0.224328	664.454	820.845	685.192	586.642	563.269	624.035
303	CLTA	3551.47	-0.187212	0.0681474	-2.74717	0.00601124	0.226147	3224.56	3397.84	3341.29	3887.75	3582.54	3874.87
304	E2F1	1531.98	-0.219065	0.0797656	-2.74636	0.00602602	0.226147	1325.36	1528.94	1393.08	1652.54	1650.93	1641.02
305	GNG11	39.1461	0.857356	0.311823	2.7495	0.00596861	0.226147	43.5271	59.791	48.0071	25.852	28.4479	29.2516
306	LRFN2	61.3737	-0.740056	0.269274	-2.74834	0.00598984	0.226147	49.7452	42.7078	45.3885	103.408	60.6889	66.3037
307	NID2	1722.53	-0.241731	0.0880407	-2.74568	0.00603862	0.226147	1755.3	1402.53	1578.12	1907.08	1807.39	1884.78
308	RABGGTB	1474.11	0.235707	0.0855879	2.75398	0.00588759	0.226147	1438.17	1729.67	1614.78	1314.48	1386.36	1361.18
309	TEC	269.2	-0.354744	0.128996	-2.75003	0.00595889	0.226147	230.96	221.227	256.62	304.259	292.065	310.067
310	TNNT1	520.229	0.363353	0.132207	2.74837	0.00598929	0.226147	491.234	722.617	542.043	447.439	430.512	487.527
311	VAV1	1826.13	0.216912	0.0788238	2.75186	0.00592578	0.226147	1921.41	2118.31	1849.58	1643.59	1674.63	1749.25
312	ABCA2	634.684	0.25628	0.0935983	2.73808	0.00617985	0.227861	685.774	722.617	664.243	585.648	578.441	571.382
313	EIF4EBP2	3559.1	-0.220505	0.0805015	-2.73914	0.00616006	0.227861	3613.64	2953.67	3295.9	3971.27	3777.88	3742.26
314	GNAQ	326.515	-0.389696	0.142236	-2.73978	0.00614797	0.227861	348.217	240.872	259.238	346.019	368.875	395.872
315	HECW1	242.953	-0.42276	0.154351	-2.73895	0.00616359	0.227861	254.056	167.415	201.63	262.498	284.479	287.641
316	STAT6	2353.19	0.196114	0.0716384	2.73755	0.00618983	0.227861	2561.88	2405.31	2571.43	2204.38	2102.3	2273.83
317	ZNF12	432.02	-0.290838	0.106265	-2.73692	0.00620177	0.227861	411.286	374.121	380.565	473.291	475.08	477.777
318	CCNI	3566.27	-0.19084	0.0698022	-2.73401	0.00625678	0.22916	3443.97	3145.01	3403.26	3948.4	3665.99	3791.01
319	HLA-G	274.543	0.372506	0.136409	2.7308	0.00631808	0.229574	282.482	357.038	289.788	228.691	249.393	239.863
320	MMP14	225.193	0.374552	0.137182	2.73032	0.00632722	0.229574	250.503	244.289	267.967	205.822	194.394	188.185
321	TMPRSS9	87.4804	0.602687	0.220637	2.73158	0.00630317	0.229574	114.592	112.749	89.0313	83.5219	62.5854	62.4035
322	SH3KBP1	853.98	-0.264951	0.0971145	-2.72823	0.00636747	0.230317	852.775	727.742	747.164	938.628	997.573	859.998
323	ZNF367	477.836	-0.293114	0.107777	-2.71964	0.00653534	0.235657	447.707	389.496	451.266	526.984	501.631	549.931
324	ADO	769.841	-0.283381	0.10433	-2.7162	0.00660354	0.237381	759.503	600.472	723.597	862.066	786.11	887.299
325	AMPD2	1237.67	0.206129	0.0760616	2.71002	0.00672783	0.239102	1339.57	1332.48	1305.79	1145.44	1150.24	1152.51
326	CPNE5	28.43	1.04973	0.38739	2.70974	0.00673354	0.239102	42.6388	46.1245	26.1857	24.8577	15.1722	15.6009
327	DDAH2	1392.12	0.261116	0.0963491	2.7101	0.00672628	0.239102	1366.22	1752.73	1434.1	1252.83	1312.4	1234.42
328	SKA2	1120.51	0.21798	0.0803779	2.71194	0.00668903	0.239102	1199.22	1209.49	1206.29	1004.25	1012.75	1091.09
329	COL9A2	97.5777	0.552556	0.204498	2.70201	0.00689221	0.243981	101.267	133.248	113.471	85.5106	73.9646	78.0043
330	EMB	1035.61	-0.300263	0.11125	-2.699	0.00695471	0.243981	1081.96	751.658	951.413	1146.44	1118.95	1163.24
331	LTBP2	201.713	-0.389684	0.144311	-2.70031	0.00692759	0.243981	179.438	172.54	171.953	240.623	237.066	208.662
332	SIK2	602.761	-0.26408	0.0978342	-2.69926	0.00694946	0.243981	588.06	512.494	542.916	642.324	661.888	668.887
333	LY6E	4744.66	0.198451	0.0735636	2.69767	0.00698258	0.244222	4835.95	5133.48	5241.5	4565.87	4053.83	4637.36
334	TPI1	12776.7	0.236643	0.087838	2.69409	0.00705817	0.246127	12238.2	16039.4	13188.8	11389.8	11870.4	11933.7
335	ZNF674	55.6336	-0.702367	0.261132	-2.68971	0.00715149	0.248637	35.5323	46.1245	45.3885	62.6415	75.8611	68.2538
336	DEPP1	192.486	0.416998	0.155257	2.68586	0.00723432	0.250768	209.641	235.747	214.722	174.998	138.446	181.36
337	HLA-DMA	592.257	0.255729	0.0953012	2.68338	0.00728824	0.251888	639.582	639.763	654.642	519.029	563.269	537.255
338	CD79B	2227.54	0.258644	0.0965428	2.67906	0.00738283	0.252925	2135.49	2848.61	2295.61	1990.61	2012.22	2082.72
339	PTP4A3	1320.09	0.221598	0.0827413	2.6782	0.00740187	0.252925	1399.97	1409.36	1454.18	1253.82	1115.16	1288.05
340	S100A13	556.826	0.261166	0.0975207	2.67805	0.00740511	0.252925	595.166	604.743	621.473	495.166	531.028	493.377
341	TOP2B	25792.7	-0.174412	0.0650955	-2.67933	0.007377	0.252925	25354.1	24098.3	23254.6	26885.1	28833.8	26330.4
342	HS3ST3B1	435.281	-0.326242	0.121955	-2.6751	0.0074706	0.254416	449.484	360.454	349.142	489.2	515.855	447.55
343	PDIA4	4027.15	0.177001	0.0663242	2.66873	0.00761393	0.257789	4249.66	4347.66	4224.62	3635.19	3971.33	3734.46
344	SEMA4A	56.6783	0.722088	0.270549	2.66898	0.00760827	0.257789	69.288	73.4575	68.9556	51.7041	47.4132	29.2516
345	PLA2G4B	72.5271	0.653743	0.246216	2.65515	0.00792723	0.267619	79.9477	114.457	71.5742	55.6813	54.9993	58.5033
346	VAV3	1743.29	-0.224303	0.0845976	-2.65141	0.0080156	0.26982	1744.64	1487.94	1592.09	1792.74	2014.11	1828.23
347	IKZF2	165.888	-0.412203	0.155537	-2.65019	0.00804471	0.270019	145.682	141.79	139.657	174.998	198.187	195.011
348	RHBDD3	250.152	0.384024	0.145106	2.6465	0.00813297	0.272197	245.173	305.788	298.517	228.691	187.756	234.988
349	POU2F1	407.525	-0.298767	0.112956	-2.64498	0.00816969	0.272643	405.068	350.204	341.287	453.405	445.684	449.5
350	PPP1R16B	343.763	0.349502	0.132457	2.63861	0.00832473	0.277023	447.707	350.204	357.871	316.19	320.513	270.09
351	ADNP2	586.816	-0.262024	0.0994373	-2.63507	0.00841196	0.279129	561.41	503.953	535.933	626.415	680.853	612.334
352	IFITM3	196.943	0.391361	0.148912	2.62813	0.0085855	0.283273	200.758	235.747	233.925	174.998	178.274	157.959
353	ZNF692	352.36	0.424786	0.161579	2.62897	0.00856436	0.283273	326.897	502.244	382.311	330.111	336.634	235.963
354	LAMP3	170.727	-0.526783	0.200623	-2.62574	0.00864613	0.284467	163.449	87.124	169.334	196.873	206.721	200.861
355	TAF1D	1105.46	0.258669	0.0985936	2.62359	0.0087009	0.285143	1058.86	1368.36	1185.34	1046.01	1010.85	963.354
356	TIGD7	80.1951	0.572482	0.218254	2.62301	0.00871562	0.285143	99.4905	93.9572	94.2684	69.6016	68.275	55.5781
357	CENPV	479.469	0.27771	0.105929	2.62165	0.00875055	0.285484	494.787	562.035	519.349	456.388	419.132	425.124
358	CROCC	189.449	0.397922	0.152004	2.61784	0.00884874	0.285637	200.758	234.039	211.231	174.998	146.981	168.684
359	PXN	525.134	0.270922	0.103411	2.61986	0.00879649	0.285637	612.044	529.577	581.322	485.223	457.063	485.577
360	SCCPDH	2699.04	-0.188748	0.0721056	-2.61767	0.00885333	0.285637	2481.93	2664.12	2422.17	2809.92	3006	2810.11
361	TCIRG1	1231.9	0.256044	0.0978019	2.61798	0.00884515	0.285637	1273.83	1404.23	1344.2	1211.07	955.85	1202.24
362	ACSL5	561.182	0.255181	0.0975338	2.61633	0.00888803	0.285964	615.597	603.035	613.618	485.223	535.769	513.854
363	BST2	657.298	0.318172	0.121966	2.60869	0.00908887	0.290931	602.273	875.511	710.504	560.79	611.63	583.082
364	PIK3IP1	37.2262	0.880678	0.337611	2.60856	0.00909236	0.290931	59.5166	51.2494	34.0414	24.8577	32.241	21.4512
365	C11orf95	903.077	0.225516	0.0865082	2.60687	0.00913735	0.291569	977.139	1023.28	919.99	831.242	812.662	854.147
366	C16orf54	228.274	0.362703	0.139275	2.60422	0.00920831	0.293031	266.492	268.205	235.671	214.771	195.342	189.161
367	COMMD10	255.608	-0.342182	0.131537	-2.60141	0.00928403	0.294635	214.97	216.956	244.4	275.424	283.531	298.367
368	CTNNAL1	954.148	-0.251543	0.0968907	-2.59615	0.00942754	0.297678	875.871	915.656	822.23	984.366	1167.31	959.453
369	VSTM4	18.6767	-1.19879	0.46178	-2.59602	0.00943103	0.297678	8.88308	10.2499	14.8385	34.8008	20.8618	22.4262
370	DNAJC10	1512.16	-0.212828	0.082192	-2.5894	0.0096143	0.302643	1474.59	1329.07	1399.19	1610.78	1736.27	1523.03
371	SNX29	248.925	-0.397689	0.153721	-2.58709	0.00967916	0.303863	239.843	167.415	237.417	302.27	290.169	256.439
372	TBKBP1	386.492	0.317328	0.122872	2.58259	0.00980608	0.30702	463.697	372.412	450.394	373.86	329.996	328.593
373	ZNF623	299.526	-0.316502	0.122831	-2.57672	0.00997422	0.311447	273.599	256.247	270.585	349.997	335.685	311.042
374	ENC1	315.85	0.317248	0.12322	2.57465	0.0100342	0.312482	346.44	334.829	370.091	294.315	293.962	255.464
375	PLXNB1	1210.2	0.236146	0.091886	2.56998	0.0101703	0.315877	1225.86	1393.13	1307.54	1199.14	994.728	1140.81
376	ID3	2525.96	-0.210609	0.0821768	-2.56287	0.010381	0.319861	2190.57	2391.64	2443.12	2753.24	2457.9	2919.31
377	RTKN2	568.383	-0.284643	0.111018	-2.56392	0.0103496	0.319861	548.974	454.411	534.188	685.079	620.164	567.482
378	TRPV1	85.0915	0.55871	0.217947	2.56351	0.010362	0.319861	95.0489	105.915	102.997	83.5219	61.6371	61.4284
379	A2M	15.4646	1.34149	0.523872	2.56073	0.0104454	0.320996	30.2025	13.6665	22.6942	9.94309	10.4309	5.85033
380	LRMP	13652	-0.150473	0.0589359	-2.55316	0.0106749	0.327186	12973.7	13084	12764.6	14310.1	14800.5	13979.4
381	AGAP9	63.6703	0.661555	0.259611	2.54825	0.0108264	0.328987	58.6283	86.2698	89.0313	57.6699	43.6201	46.8026
382	CDH2	585.906	-0.261292	0.102564	-2.5476	0.0108467	0.328987	589.836	499.682	509.748	628.403	665.681	622.085
383	MBNL3	1334.87	-0.261323	0.102546	-2.54835	0.0108235	0.328987	1394.64	1023.28	1225.49	1407.94	1534.29	1423.58
384	PSIP1	2172.51	-0.196684	0.0771291	-2.55006	0.0107705	0.328987	2082.19	1923.56	2068.67	2213.33	2493.93	2253.35
385	NIPA1	504.408	-0.281817	0.11067	-2.54645	0.0108824	0.329214	488.569	416.829	460.868	499.143	595.509	565.531
386	PKIA	454.78	-0.312142	0.122915	-2.5395	0.0111011	0.33496	472.58	338.246	406.751	506.103	493.097	511.903
387	RMI2	360.305	-0.29201	0.115067	-2.53773	0.0111573	0.335786	323.344	316.892	331.685	377.837	384.995	427.074
388	FERMT3	3255.86	0.169009	0.0666777	2.53471	0.0112539	0.337821	3391.56	3463.61	3483.57	3153.95	2930.13	3112.37
389	CSRNP1	173.225	0.403433	0.159561	2.5284	0.0114583	0.340447	190.986	191.331	209.485	143.18	132.757	171.61
390	E2F2	2171.44	-0.192738	0.0761602	-2.53069	0.011384	0.340447	2032.45	2089.27	1957.82	2490.74	2262.56	2195.82
391	RGL4	100.249	0.508336	0.201017	2.52882	0.0114448	0.340447	118.145	112.749	122.2	98.4366	75.8611	74.1041
392	RNF19B	322.684	-0.322177	0.127379	-2.52927	0.01143	0.340447	321.567	259.664	279.314	348.008	339.478	388.072
393	TIMP2	1014.94	-0.237635	0.0940287	-2.52726	0.0114956	0.340684	1002.01	833.657	959.268	1121.58	1149.3	1023.81
394	ESCO2	761.413	-0.231585	0.0917822	-2.5232	0.0116292	0.343769	710.646	657.701	733.199	780.532	843.955	842.447
395	HSPA5	14257.3	0.191897	0.0761673	2.51941	0.0117552	0.345475	14969.8	16050.5	14592.4	12116.6	14530.2	13284.1
396	JARID2	885.612	-0.258107	0.102465	-2.51898	0.0117695	0.345475	895.414	683.325	841.433	953.542	980.504	959.453
397	ZNF431	386.224	0.277729	0.110263	2.51879	0.0117759	0.345475	424.611	428.787	416.352	366.9	341.375	339.319
398	ATXN7L2	289.986	0.327599	0.130239	2.51538	0.0118906	0.347786	318.014	360.454	289.788	256.532	265.514	249.614
399	TMEM184C	409.886	-0.301869	0.120043	-2.51467	0.0119144	0.347786	410.398	316.038	375.328	451.416	472.235	433.899
400	CDK17	352.639	-0.306497	0.122181	-2.50855	0.0121228	0.351889	348.217	278.455	319.465	381.815	378.357	409.523
401	KLHL17	225.044	0.367981	0.146781	2.50701	0.0121758	0.351889	216.747	278.455	265.348	210.793	185.86	193.061
402	LGR6	502.787	0.265603	0.105944	2.50702	0.0121753	0.351889	586.283	519.327	541.17	465.337	422.926	481.677
403	TMEM221	82.3622	0.542152	0.216137	2.50837	0.0121289	0.351889	108.374	98.228	86.4127	64.6301	68.275	68.2538
404	HERC2	1316.56	0.207092	0.0826526	2.50557	0.0122255	0.352452	1489.69	1374.34	1368.64	1298.57	1217.57	1150.56
405	B2M	12874.1	0.172368	0.0688428	2.5038	0.0122869	0.352941	12718.8	14334.5	13873.2	11691.1	11910.2	12716.7
406	LYL1	366.153	0.323403	0.129189	2.50333	0.0123031	0.352941	376.642	439.037	405.005	355.963	271.203	349.069
407	DHODH	329.267	0.305657	0.122326	2.4987	0.012465	0.354097	332.227	382.662	377.074	280.395	287.324	315.918
408	KAT2B	125.59	-0.451882	0.180828	-2.49896	0.0124559	0.354097	110.15	99.9363	108.234	127.272	144.136	163.809
409	MCRIP1	903.469	0.262654	0.105038	2.50055	0.0123999	0.354097	879.425	1116.38	960.141	873.997	739.646	851.222
410	ZBTB7B	398.679	0.281779	0.11272	2.49981	0.0124261	0.354097	469.026	426.224	417.225	357.951	341.375	380.271
411	ST6GALNAC4	816.513	0.226433	0.090812	2.49342	0.0126519	0.358532	893.638	876.365	871.11	789.481	688.439	780.043
412	CNR1	59.0147	-0.66586	0.267307	-2.49099	0.0127388	0.359147	44.4154	43.562	48.8799	69.6016	54.9993	92.6301
413	FTL	17413.4	0.171577	0.0688833	2.49083	0.0127445	0.359147	17384.2	19842.9	18115.2	16867.5	15697.6	16573
414	PDLIM2	358.143	0.313437	0.125867	2.49023	0.0127661	0.359147	367.759	423.662	398.895	356.957	276.893	324.693
415	ATF7IP	539.222	0.2859	0.115313	2.47934	0.0131624	0.369404	684.885	516.765	576.085	481.245	506.373	469.976
416	BEX3	2507.93	0.253334	0.102521	2.47104	0.013472	0.372284	2398.43	3295.34	2488.51	2316.74	2245.49	2303.08
417	HMOX2	948.698	0.234725	0.0948774	2.47398	0.0133618	0.372284	928.282	1135.17	1013.39	900.844	884.73	829.771
418	LRRFIP2	518.725	0.259588	0.104951	2.47343	0.0133823	0.372284	525.878	591.077	578.703	455.393	452.322	508.978
419	NFKB2	385.822	0.283891	0.114715	2.47476	0.0133327	0.372284	403.292	446.724	420.716	359.94	318.617	365.645
420	NOG	397.121	-0.333754	0.135091	-2.4706	0.0134888	0.372284	381.972	321.163	350.888	502.126	354.651	471.926
421	STARD9	239.455	0.365692	0.148003	2.47085	0.0134793	0.372284	293.142	244.289	271.458	243.606	204.825	179.41
422	TPM2	129.614	0.535455	0.216622	2.47184	0.0134421	0.372284	109.262	201.581	149.258	109.374	119.481	88.7299
423	TGFBR2	1530.19	-0.229071	0.0927896	-2.46872	0.0135597	0.373358	1527.89	1210.34	1489.09	1596.86	1697.39	1659.54
424	CARD19	379.441	0.308445	0.125171	2.46418	0.0137326	0.375454	399.738	449.286	410.242	343.037	290.169	384.171
425	CCDC184	18.2281	1.21635	0.49346	2.46494	0.0137036	0.375454	16.8778	27.333	32.2957	9.94309	17.0687	5.85033
426	TP53INP1	339.318	-0.308102	0.125028	-2.46427	0.0137293	0.375454	311.796	325.434	272.331	407.667	377.409	341.269
427	KANK1	1064.45	-0.210018	0.0853426	-2.46088	0.0138597	0.378041	1048.2	910.531	1002.91	1121.58	1158.78	1144.71
428	GPRIN3	111.949	-0.460329	0.187418	-2.45616	0.0140431	0.38215	103.932	82.8532	96.0141	127.272	127.067	134.557
429	MAST3	335.516	0.290103	0.118256	2.45317	0.0141602	0.384438	373.089	350.204	384.056	321.162	292.065	292.516
430	INTS3	1160.64	0.200534	0.0817913	2.45177	0.0142154	0.385038	1304.04	1187.28	1232.47	1077.83	1120.85	1041.36
431	COL11A2	47.3202	0.685053	0.279628	2.44987	0.0142908	0.386182	53.2985	61.4993	60.227	33.8065	34.1375	40.9523
432	ERG	1327.77	-0.222379	0.0910292	-2.44294	0.0145681	0.390663	1359.11	1115.53	1202.8	1368.17	1526.7	1394.33
433	PURB	678.636	-0.247051	0.101141	-2.44265	0.0145799	0.390663	668.007	589.368	604.889	753.686	789.904	665.962
434	SNX2	1914.79	-0.185981	0.0761473	-2.44238	0.0145907	0.390663	1785.5	1869.75	1719.53	1921	2131.7	2061.26
435	TMEM123	4245.49	-0.204028	0.0835214	-2.44282	0.0145731	0.390663	4377.58	3504.61	3955.78	4337.18	4738.47	4559.35
436	FAM8A1	236.201	-0.353089	0.144697	-2.4402	0.0146789	0.391513	232.737	175.102	214.722	247.583	274.048	273.015
437	GTF2A1	467.788	-0.268152	0.109901	-2.43994	0.0146897	0.391513	427.276	388.641	457.376	548.858	491.201	493.377
438	RRP1	2026.59	0.227675	0.0933552	2.43881	0.0147359	0.391847	1902.76	2495.85	2159.44	1914.04	1801.7	1885.75
439	RICTOR	290.368	-0.309449	0.127048	-2.43569	0.0148634	0.394337	287.812	245.997	244.4	316.19	331.892	315.918
440	GNG12	109.317	0.510808	0.209795	2.4348	0.0149002	0.394416	139.464	118.728	127.437	63.6358	106.206	100.431
441	PDZD7	126.339	0.436535	0.17956	2.43114	0.0150513	0.397513	147.459	143.498	144.894	123.294	104.309	94.5803
442	ETS1	415.706	-0.295415	0.122028	-2.42088	0.0154832	0.407071	401.515	310.913	407.624	467.325	446.632	460.226
443	OBSCN	328.375	0.344326	0.142205	2.42134	0.0154633	0.407071	371.313	396.329	334.304	346.019	288.272	234.013
444	BRD8	1144.86	0.207888	0.0859418	2.41894	0.0155659	0.407406	1160.13	1330.78	1190.58	1020.16	1071.54	1095.96
445	PPIB	7713.35	0.177011	0.0731742	2.41903	0.0155619	0.407406	7510.64	8852.48	8194.37	7109.31	7103.44	7509.87
446	RAB2A	1382.67	-0.190245	0.0787107	-2.41701	0.0156486	0.408652	1309.37	1253.05	1312.77	1386.07	1503.95	1530.84
447	GBGT1	421.539	0.264305	0.109422	2.41546	0.0157152	0.409017	458.367	443.307	478.325	399.712	355.599	393.922
448	ZDHHC8	450.58	0.264864	0.109672	2.41506	0.0157328	0.409017	509	473.203	493.163	416.615	370.771	440.724
449	TRIM5	631.455	0.22322	0.0926845	2.40839	0.0160232	0.415639	685.774	668.805	686.065	596.585	587.923	563.581
450	IMPAD1	1934.64	-0.201363	0.0836834	-2.40625	0.0161173	0.417152	1914.3	1616.06	1869.66	1965.75	2154.45	2087.59
451	ARL5A	1173.41	-0.206432	0.0859394	-2.40207	0.0163028	0.421017	1193.89	1014.74	1060.52	1240.9	1270.67	1259.77
452	GNA15	1084.05	0.196539	0.0819341	2.39875	0.0164512	0.423909	1190.33	1177.03	1105.91	1004.25	978.608	1048.18
453	MYO1F	24.8752	-0.959107	0.400184	-2.39667	0.016545	0.425386	20.4311	12.8124	17.4571	43.7496	27.4996	27.3015
454	CMPK2	88.2611	-0.496301	0.207225	-2.39499	0.0166207	0.425714	78.1711	71.7492	69.8285	101.42	112.843	95.5553
455	GALNT3	94.8283	-0.488381	0.203978	-2.39428	0.0166531	0.425714	67.5114	83.7074	85.5399	109.374	119.481	103.356
456	SYNPO	619.776	-0.298549	0.124709	-2.39396	0.0166674	0.425714	645.8	444.162	577.83	736.783	631.544	682.538
457	TRIL	44.0371	-0.689793	0.288288	-2.39272	0.0167239	0.42622	33.7557	30.7496	36.6599	49.7154	60.6889	52.6529
458	CCNE2	513.843	-0.255913	0.107005	-2.3916	0.016775	0.42659	490.346	421.953	493.163	540.904	594.561	542.13
459	C8orf82	374.69	-0.299124	0.125409	-2.38518	0.0170707	0.426956	337.557	327.996	342.159	475.28	354.651	410.498
460	CHAC2	260.749	-0.325778	0.136398	-2.38843	0.0169205	0.426956	226.518	245.997	221.705	270.452	270.255	329.568
461	GPR146	142.158	0.424039	0.177728	2.38589	0.0170379	0.426956	167.002	140.936	180.681	137.215	106.206	120.907
462	IL1B	58.0563	0.626968	0.262631	2.38726	0.0169744	0.426956	61.2932	79.4366	70.7013	47.7268	53.1028	36.077
463	MPP1	819.963	-0.210375	0.0880908	-2.38817	0.0169327	0.426956	777.269	765.325	738.436	829.254	904.643	904.85
464	SNAPC4	541.232	0.25308	0.106117	2.38492	0.0170826	0.426956	576.512	594.493	594.415	554.824	453.27	473.876
465	TIMP1	130.628	0.449266	0.188117	2.38823	0.0169297	0.426956	126.14	170.831	155.368	119.317	119.481	92.6301
466	ZNF672	921.055	-0.241143	0.101059	-2.38615	0.017026	0.426956	888.308	806.324	837.941	1063.91	855.334	1074.51
467	CUX1	1005.74	-0.201868	0.0847431	-2.38212	0.0172133	0.429301	977.139	872.948	956.65	1066.89	1101.88	1058.91
468	GPER1	31.5524	0.82833	0.349199	2.37208	0.0176881	0.4402	39.0855	44.4162	37.5328	24.8577	16.1205	27.3015
469	FAM126A	363.529	-0.278132	0.117623	-2.3646	0.0180494	0.447759	342.887	327.142	315.974	374.854	438.098	382.221
470	LUC7L	1276.15	0.23935	0.101315	2.36244	0.0181549	0.447759	1185	1593	1366.89	1222.01	1153.09	1136.91
471	MARCKS	838.148	-0.246986	0.104627	-2.36063	0.0182437	0.447759	808.36	700.409	790.807	1018.17	796.541	914.601
472	PCGF5	462.378	-0.245988	0.104176	-2.36128	0.0182118	0.447759	437.047	418.537	413.734	491.189	528.183	485.577
473	UCP2	979.658	-0.210395	0.0889996	-2.364	0.0180789	0.447759	886.531	873.802	964.505	1107.66	973.867	1071.58
474	ZNF281	536.842	-0.276188	0.116933	-2.36193	0.0181802	0.447759	528.543	404.87	523.713	598.574	615.423	549.931
475	ZNF354B	90.1105	0.491694	0.20832	2.36028	0.018261	0.447759	117.257	92.2489	106.488	78.5504	73.9646	72.154
476	FAM49A	108.813	0.473164	0.200961	2.35451	0.0185474	0.451046	126.14	109.332	144.021	104.402	92.9298	76.0542
477	PANK1	306.36	-0.283122	0.120233	-2.35478	0.0185336	0.451046	284.258	262.226	282.805	328.122	339.478	341.269
478	PIK3C2B	473.734	0.254239	0.107957	2.35501	0.0185223	0.451046	552.527	496.265	497.528	399.712	438.098	458.275
479	QPRT	675.213	0.245138	0.104117	2.35445	0.0185499	0.451046	689.327	826.824	680.827	654.255	595.509	604.534
480	CACNB3	825.262	0.209128	0.0889695	2.35056	0.0187453	0.454524	856.329	906.26	892.058	778.544	716.887	801.495
481	CARD8	617.246	0.242637	0.103282	2.34927	0.01881	0.454524	664.454	700.409	642.422	546.87	630.595	518.729
482	TARSL2	213.574	0.346973	0.147655	2.34989	0.018779	0.454524	216.747	263.08	237.417	182.953	172.584	208.662
483	CDCA8	1725.44	-0.181658	0.0774694	-2.3449	0.019032	0.456102	1654.03	1539.19	1657.55	1947.85	1761.87	1792.15
484	LILRB1	19.087	1.06978	0.456122	2.34538	0.0190077	0.456102	27.5375	27.333	22.6942	8.94878	9.48264	18.526
485	PRR5L	195.935	-0.336897	0.143589	-2.34626	0.0189627	0.456102	174.108	170.831	174.571	222.725	225.687	207.687
486	TUBA4A	240.886	0.332075	0.141609	2.34501	0.0190265	0.456102	263.827	304.08	237.417	213.776	202.928	223.287
487	SDK2	53.5845	-0.643668	0.274613	-2.34391	0.019083	0.456385	45.3037	43.562	36.6599	65.6244	79.6541	50.7028
488	BCL9L	817.627	0.296392	0.126673	2.33982	0.0192932	0.45896	1090.84	702.117	911.261	767.606	737.749	696.189
489	ERVH48-1	245.898	0.357657	0.152874	2.33956	0.0193064	0.45896	298.471	216.102	314.228	215.765	212.411	218.412
490	MAP3K20	789.878	-0.211312	0.090323	-2.33951	0.0193089	0.45896	737.295	684.18	775.096	849.14	866.713	826.846
491	RRAGA	787.038	-0.205538	0.0879124	-2.33799	0.0193877	0.459895	699.986	728.596	764.622	831.242	855.334	842.447
492	SEPTIN1	292.312	-0.314486	0.134621	-2.33607	0.0194875	0.461322	238.066	292.122	251.382	303.264	305.341	363.695
493	ARHGEF2	1899.32	-0.176743	0.0757809	-2.33229	0.0196853	0.462848	1895.65	1721.98	1731.75	2086.06	1940.15	2020.31
494	CCNB1	2429.98	0.182414	0.0781798	2.33326	0.0196346	0.462848	2396.65	2827.26	2526.04	2243.16	2309.02	2277.73
495	CTDSPL2	849.425	-0.253567	0.108665	-2.33346	0.0196238	0.462848	874.983	689.305	761.13	813.345	1005.16	952.628
496	RFLNB	205.493	0.332544	0.142612	2.33181	0.0197109	0.462848	239.843	218.664	228.688	184.941	170.687	190.136
497	FAM222A	87.1143	-0.561337	0.240968	-2.32951	0.0198323	0.463829	60.4049	52.9577	97.7598	109.374	91.0333	111.156
498	PDK1	288.252	-0.301896	0.129588	-2.32967	0.0198237	0.463829	284.258	236.601	254.001	296.304	338.53	319.818
499	LUZP6	2631.87	-0.235366	0.101142	-2.32708	0.0199609	0.465902	2713.78	1962.85	2576.67	2854.66	2738.59	2944.66
500	CCDC74B	23.0988	-1.00181	0.430785	-2.32553	0.0200435	0.466894	8.88308	12.8124	24.44	29.8293	26.5514	36.077
501	DNTT	18545.1	-0.187904	0.0808577	-2.32389	0.0201315	0.467076	16316.4	19409	16291.9	18408.6	20956.6	19888.2
502	MTPN	2632.91	-0.234837	0.101038	-2.32424	0.0201129	0.467076	2712.89	1964.56	2580.16	2855.66	2739.53	2944.66
503	SALL4	78.8287	0.599577	0.258264	2.32157	0.020256	0.46903	71.0646	128.124	85.5399	73.5789	48.3614	66.3037
504	ALDH5A1	1134.01	-0.191832	0.0827979	-2.31686	0.0205111	0.471282	1127.26	1007.05	1042.19	1185.22	1248.86	1193.47
505	CLIC4	1210.89	-0.193157	0.0833726	-2.31679	0.0205151	0.471282	1151.25	1088.2	1150.42	1374.13	1299.12	1202.24
506	FNBP4	1025.97	0.203527	0.0878431	2.31694	0.0205072	0.471282	1116.6	1130.9	1047.43	910.787	1035.5	914.601
507	SHISA2	26.4316	-0.883528	0.381314	-2.31706	0.0205003	0.471282	21.3194	21.3539	13.0928	27.8406	37.9305	37.0521
508	FSTL1	477.912	-0.25185	0.109078	-2.3089	0.0209493	0.475627	470.803	421.099	417.225	522.012	557.579	478.752
509	HACD3	2343.73	-0.169281	0.0732466	-2.31111	0.0208266	0.475627	2282.95	2061.93	2274.66	2416.17	2544.19	2482.49
510	HOMER2	114.888	-0.443515	0.191986	-2.31014	0.0208805	0.475627	96.8255	93.9572	101.251	133.237	109.999	154.059
511	ITGB2	697.653	0.217581	0.0940865	2.31257	0.0207464	0.475627	739.072	746.533	764.622	674.141	592.665	668.887
512	TRAF4	1539.24	0.213161	0.0922944	2.30958	0.0209117	0.475627	1491.47	1830.46	1635.73	1520.3	1311.45	1446.01
513	TSPAN2	160.081	-0.373871	0.161788	-2.31087	0.0208402	0.475627	132.358	129.832	156.241	168.038	186.808	187.21
514	EFNA3	57.8107	0.592257	0.2568	2.30629	0.0210943	0.477987	72.8412	64.0618	71.5742	51.7041	37.9305	48.7527
515	ZBTB10	493.117	-0.269362	0.116859	-2.30502	0.0211654	0.478666	515.218	435.62	391.039	507.098	548.096	561.631
516	HAT1	1528.66	-0.18015	0.0782594	-2.30196	0.0213374	0.481621	1437.28	1431.57	1431.48	1512.34	1718.25	1641.02
517	STRADB	621.033	-0.233064	0.101278	-2.30122	0.021379	0.481626	593.39	520.181	599.652	664.198	714.991	633.785
518	EVI2B	346.008	-0.322999	0.140404	-2.30049	0.0214204	0.481629	349.105	238.31	335.177	384.798	403.012	365.645
519	MIEN1	699.598	0.263804	0.114873	2.29648	0.0216483	0.484881	651.13	900.281	738.436	623.432	615.423	668.887
520	PI16	41.7039	0.700556	0.305052	2.29651	0.0216465	0.484881	45.3037	59.791	49.7528	37.7837	32.241	25.3514
521	ATOX1	561.206	0.277478	0.121028	2.29267	0.0218669	0.487437	533.873	712.367	598.779	448.433	543.355	530.429
522	BMP2K	248.616	-0.352453	0.153783	-2.29188	0.0219123	0.487437	264.716	175.956	214.722	296.304	282.583	257.414
523	EXTL3	1453.99	-0.185112	0.0807795	-2.29157	0.0219305	0.487437	1398.2	1253.9	1430.61	1574.99	1564.63	1501.58
524	EZH1	262.994	0.296291	0.129271	2.29201	0.0219052	0.487437	287.812	298.955	282.805	254.543	225.687	228.163
525	RND3	93.4534	0.470071	0.205259	2.29013	0.0220135	0.487437	99.4905	116.165	109.98	80.539	86.292	68.2538
526	TFEB	793.976	0.202067	0.0882211	2.29046	0.0219949	0.487437	826.126	833.657	888.567	747.72	713.094	754.692
527	LGMN	180.117	0.34356	0.150338	2.28525	0.0222981	0.490012	214.97	189.623	199.884	155.112	161.205	159.909
528	LIFR	15.9429	-1.09353	0.478468	-2.28549	0.0222844	0.490012	9.77139	8.54157	12.22	19.8862	20.8618	24.3764
529	TMCO3	254.807	-0.299927	0.131185	-2.28629	0.0222372	0.490012	238.066	222.081	225.197	262.498	280.686	300.317
530	ZBTB2	469.417	-0.253271	0.110801	-2.28582	0.022265	0.490012	433.494	413.412	438.174	461.359	502.58	567.482
531	FYTTD1	1827.58	-0.196195	0.0859651	-2.28226	0.0224742	0.492677	1902.76	1540.9	1667.15	1950.83	1908.85	1994.96
532	ZNF276	684.926	0.270949	0.118746	2.28175	0.022504	0.492677	688.438	900.281	658.133	664.198	615.423	583.082
533	ATP8B2	1054.78	0.207304	0.091091	2.27579	0.0228586	0.493614	1254.29	1098.45	1038.7	1000.27	983.349	953.603
534	BLNK	1077.71	-0.200021	0.0879549	-2.27413	0.0229583	0.493614	1045.54	946.406	1017.75	1149.42	1236.54	1070.61
535	CDKN1C	56.8781	0.606459	0.266687	2.27405	0.022963	0.493614	67.5114	54.666	83.7941	48.7211	41.7236	44.8525
536	FAM122A	296.934	-0.278303	0.122337	-2.2749	0.0229122	0.493614	261.162	275.038	268.84	326.133	308.186	342.244
537	GLRX	1185.49	-0.191198	0.0840033	-2.27607	0.0228416	0.493614	1035.77	1199.24	1085.83	1272.72	1247.91	1271.47
538	IFT27	212.566	0.337268	0.148221	2.27545	0.0228791	0.493614	202.534	259.664	249.637	181.959	194.394	187.21
539	LDLRAD3	759.356	0.238358	0.10474	2.27572	0.0228628	0.493614	936.276	764.47	765.494	648.289	742.49	699.114
540	POU2F2	116.025	0.420562	0.185053	2.27265	0.0230472	0.493614	137.688	131.54	129.183	111.363	98.6194	87.7549
541	PTP4A2	2541	-0.154202	0.0678495	-2.2727	0.0230442	0.493614	2467.72	2430.08	2318.3	2666.74	2712.98	2650.2
542	SMAGP	278.392	0.307332	0.135165	2.27375	0.0229812	0.493614	300.248	348.496	274.95	238.634	240.859	267.165
543	SUSD3	414.33	0.25192	0.110649	2.27676	0.0228005	0.493614	464.585	445.87	440.792	362.923	360.34	411.473
544	UPF3A	624.119	0.232647	0.102374	2.27252	0.0230554	0.493614	618.262	748.241	656.387	554.824	591.716	575.282
545	ARHGEF12	699.242	-0.251326	0.110909	-2.26605	0.0234481	0.501101	712.423	529.577	673.845	741.754	787.059	750.792
546	HARS2	607.849	0.231396	0.102364	2.26051	0.0237895	0.504995	591.613	695.284	682.573	536.927	590.768	549.931
547	JAK1	1351.53	-0.209378	0.0926043	-2.26099	0.0237596	0.504995	1419.52	1119.8	1222	1429.82	1494.46	1423.58
548	LYPLA1	2337.71	-0.184681	0.0817287	-2.25968	0.0238412	0.504995	2350.46	1964.56	2250.22	2397.28	2475.92	2587.79
549	NGLY1	1020.66	-0.180282	0.0797855	-2.25958	0.0238471	0.504995	951.378	952.385	967.124	1095.73	1086.71	1070.61
550	RAB31	81.2716	-0.523701	0.231681	-2.26045	0.0237936	0.504995	79.9477	56.3743	63.7185	109.374	76.8093	101.406
551	CKB	153.412	0.448308	0.198582	2.25754	0.0239743	0.506767	127.028	208.414	195.52	131.249	108.102	150.158
552	TMEM71	27.0001	0.831862	0.368906	2.25495	0.0241368	0.509277	36.4206	34.1663	33.1685	19.8862	22.7583	15.6009
553	SERHL2	73.2005	0.516543	0.229195	2.25373	0.0242134	0.509971	74.6178	93.9572	89.9041	55.6813	60.6889	64.3536
554	CDKN1A	2466	0.155046	0.0688917	2.25058	0.0244124	0.51166	2641.83	2516.35	2636.9	2400.26	2264.45	2336.23
555	MTMR12	588.694	-0.262919	0.116814	-2.25075	0.0244016	0.51166	619.15	454.411	532.442	626.415	690.336	609.409
556	USP2	56.3203	0.598384	0.265904	2.25037	0.0244254	0.51166	81.7243	59.791	61.9728	51.7041	39.8271	42.9024
557	RAB2B	208.635	0.333731	0.148471	2.24779	0.0245896	0.514175	253.168	206.706	238.29	182.953	201.032	169.659
558	ATAD3B	1246.89	0.227293	0.101169	2.24667	0.0246609	0.514512	1144.14	1546.02	1344.2	1150.42	1128.43	1168.11
559	SCAI	138.712	-0.373147	0.166127	-2.24615	0.0246941	0.514512	119.922	117.874	124.818	160.084	155.515	154.059
560	SLC27A5	223.904	0.357904	0.159465	2.24441	0.024806	0.51592	206.087	309.205	239.162	188.919	197.239	202.811
561	ATXN7L3B	2153.06	-0.167568	0.0746882	-2.24356	0.0248605	0.516132	2135.49	1925.27	2024.15	2236.2	2385.83	2211.42
562	OSBPL11	488.6	-0.265707	0.118517	-2.24193	0.0249659	0.51656	517.883	391.204	422.462	501.132	550.941	547.98
563	PRKAR2B	130.036	-0.409324	0.182581	-2.24187	0.0249698	0.51656	134.134	101.645	99.5055	139.203	153.619	152.108
564	ACBD7	188.239	-0.330723	0.147742	-2.23852	0.0251874	0.518794	172.332	172.54	155.368	219.742	209.566	199.886
565	MTF2	1186.62	-0.179886	0.080335	-2.2392	0.025143	0.518794	1149.47	1079.65	1109.4	1203.11	1310.5	1267.57
566	TMEM19	344.277	-0.293074	0.130945	-2.23815	0.0252114	0.518794	333.115	312.621	282.805	320.167	419.132	397.822
567	CSF1R	429.667	0.240667	0.107646	2.23573	0.0253698	0.521132	456.59	461.245	478.325	393.746	370.771	417.323
568	SCRN2	99.1975	0.458743	0.205404	2.23337	0.0255244	0.523385	92.384	128.124	123.946	81.5333	85.3437	83.8547
569	POLR2M	599.01	-0.24284	0.108959	-2.22872	0.0258323	0.52784	612.932	474.911	558.628	620.449	652.405	674.737
570	PTPN7	963.94	0.187527	0.0841172	2.22936	0.0257903	0.52784	1058.86	1033.53	987.2	912.776	928.35	862.923
571	DENND1B	56.2298	-0.594971	0.267135	-2.22723	0.0259321	0.528829	55.0751	40.9995	38.4056	67.613	77.7576	57.5282
572	SASH3	2104.25	0.160397	0.0720357	2.22664	0.0259715	0.528829	2274.07	2289.14	2100.09	1966.74	1978.08	2017.39
573	GPSM1	1853.26	0.200999	0.0903872	2.22376	0.0261649	0.53091	2062.65	1867.19	2016.3	1879.24	1502.05	1792.15
574	RPH3AL	55.9523	0.593111	0.26668	2.22405	0.026145	0.53091	59.5166	72.6033	69.8285	33.8065	51.2062	48.7527
575	PLK3	225.496	0.310244	0.139641	2.22172	0.0263022	0.531844	234.513	272.476	241.781	210.793	190.601	202.811
576	SHOC2	965.972	-0.234248	0.105404	-2.2224	0.0262566	0.531844	1010.89	775.574	877.22	952.548	1126.54	1053.06
577	NLRP1	244.022	0.314943	0.141818	2.22075	0.0263677	0.532243	271.822	305.788	233.925	226.702	214.308	211.587
578	BTN3A1	212.123	0.310806	0.140124	2.21808	0.0265496	0.533623	243.396	222.081	239.162	196.873	182.067	189.161
579	CENPK	340.327	-0.277052	0.125201	-2.21285	0.026908	0.533623	313.573	336.538	273.204	353.974	405.857	358.82
580	EHD4	379.673	0.276086	0.124564	2.21641	0.0266632	0.533623	453.037	419.391	375.328	312.213	329.996	388.072
581	ITPKB	405.362	-0.25319	0.114422	-2.21278	0.0269126	0.533623	410.398	348.496	350.888	457.382	443.787	421.223
582	MINDY2	167.703	-0.345486	0.155957	-2.21526	0.0267421	0.533623	161.672	136.665	144.894	192.896	187.756	182.335
583	MLC1	61.5868	0.553136	0.249927	2.21319	0.0268846	0.533623	76.3945	70.0409	73.3199	44.7439	44.5684	60.4534
584	POFUT2	280.067	0.292822	0.132338	2.21269	0.0269191	0.533623	318.902	300.663	305.499	253.549	219.997	281.791
585	RIMS3	972.146	0.19703	0.0889615	2.21477	0.0267756	0.533623	1080.18	1055.74	979.344	954.536	925.505	837.572
586	TOP1MT	2907.5	0.169741	0.0766176	2.21544	0.0267301	0.533623	2887	3376.48	2971.2	2746.28	2696.86	2767.2
587	TPGS2	1992.07	-0.176202	0.0795152	-2.21596	0.0266944	0.533623	1993.36	1736.5	1881.88	2202.39	1997.04	2141.22
588	USP40	94.7822	0.468575	0.211796	2.21239	0.02694	0.533623	101.267	118.728	109.98	82.5276	62.5854	93.6052
589	CEMIP2	347.837	-0.277225	0.125376	-2.21115	0.0270252	0.533855	358.876	275.038	309.864	387.78	386.892	368.57
590	MRPL55	537.166	0.250805	0.113479	2.21015	0.0270948	0.533855	499.229	638.909	612.745	517.041	465.597	489.477
591	NRAS	1329.27	-0.183328	0.0829702	-2.20957	0.0271351	0.533855	1343.12	1177.03	1215.02	1396.01	1475.5	1368.98
592	TIAM1	318.365	-0.289052	0.130798	-2.20991	0.0271113	0.533855	324.232	245.997	289.788	343.037	371.719	335.419
593	CRYBG1	60.1572	-0.574042	0.260009	-2.20778	0.0272599	0.535406	63.0698	39.2912	42.7699	71.5902	72.068	72.154
594	DHRS3	37.564	-0.744127	0.337421	-2.20534	0.0274303	0.537847	21.3194	40.9995	21.8214	53.6927	41.7236	45.8275
595	CPPED1	249.691	-0.291498	0.132403	-2.20159	0.0276942	0.539177	216.747	222.081	234.798	264.486	263.617	296.416
596	DYRK4	63.1237	-0.553435	0.251281	-2.20245	0.0276334	0.539177	55.0751	46.1245	52.3713	59.6585	77.7576	87.7549
597	MXRA7	707.506	0.197002	0.0894136	2.20326	0.0275763	0.539177	734.63	763.616	768.986	647.295	671.371	659.137
598	TCFL5	476.025	0.234122	0.106312	2.20221	0.0276503	0.539177	479.686	522.744	541.17	455.393	445.684	411.473
599	TRPM2	1027.02	0.179464	0.0815343	2.20109	0.0277296	0.539177	1073.08	1134.32	1064.88	962.491	944.47	982.855
600	SETD1B	418.794	0.260418	0.118361	2.20019	0.0277933	0.539515	511.665	405.724	452.139	404.684	364.133	374.421
601	NINJ1	1233.84	0.181532	0.0825485	2.19909	0.0278716	0.540134	1263.17	1335.9	1334.6	1226.98	1079.12	1163.24
602	GOLPH3	1005.08	-0.20419	0.0930562	-2.19427	0.0282161	0.544095	990.463	848.178	963.633	1089.76	995.677	1142.76
603	NEDD4	303.103	-0.324953	0.148072	-2.19456	0.0281954	0.544095	319.791	204.998	282.805	336.076	337.582	337.369
604	VPREB3	1032.63	0.201686	0.0918651	2.19546	0.0281309	0.544095	1021.55	1159.09	1132.97	1021.16	875.247	985.78
605	KPNA3	1588.61	-0.192155	0.0876282	-2.19284	0.0283186	0.544268	1638.04	1322.23	1489.09	1646.58	1739.12	1696.59
606	PAGR1	1496.05	0.221781	0.101135	2.19293	0.0283127	0.544268	1400.86	1875.73	1555.43	1372.15	1310.5	1461.61
607	FAM111B	1664.03	-0.19365	0.088377	-2.19119	0.0284383	0.545669	1680.68	1390.57	1586.85	1683.36	1901.27	1741.45
608	ACTR2	6885.47	-0.174482	0.0797058	-2.18908	0.0285913	0.546803	6994.54	5847.56	6567.37	6769.25	7650.59	7483.54
609	SERF2	5981.58	0.228792	0.104504	2.18931	0.0285746	0.546803	5335.18	7795.04	6233.93	5641.71	5243.9	5639.71
610	CHST11	612.338	-0.221984	0.101487	-2.18732	0.0287194	0.548352	614.709	521.036	560.373	692.039	663.784	622.085
611	TRIB1	270.545	0.304231	0.139205	2.18549	0.0288528	0.549998	323.344	280.163	293.279	282.384	225.687	218.412
612	LARP4	1228.56	-0.201375	0.092171	-2.1848	0.0289036	0.550067	1250.74	1036.95	1141.7	1213.06	1389.21	1339.72
613	ZFPM1	129.606	-0.499788	0.228836	-2.18404	0.0289592	0.550225	120.81	99.9363	101.251	200.85	92.9298	161.859
614	DNAJB2	126.587	0.408094	0.187863	2.1723	0.029833	0.552394	116.368	167.415	149.258	104.402	111.895	110.181
615	EMP3	319.839	0.278008	0.127902	2.1736	0.0297349	0.552394	345.552	326.288	379.692	305.253	254.135	308.117
616	FAM160A2	190.741	0.32372	0.14908	2.17145	0.0298975	0.552394	213.194	215.248	207.74	176.987	181.118	150.158
617	FLT3LG	24.9288	0.878943	0.403044	2.18076	0.0292011	0.552394	31.0908	27.333	38.4056	19.8862	10.4309	22.4262
618	GCA	25.526	-0.839546	0.385565	-2.17744	0.0294476	0.552394	21.3194	21.3539	12.22	35.7951	32.241	30.2267
619	GTF3C6	1766.59	0.212716	0.0979566	2.17153	0.0298908	0.552394	1698.44	2208.85	1782.37	1550.13	1735.32	1624.44
620	HIRIP3	891.956	-0.224893	0.103309	-2.17689	0.0294888	0.552394	737.295	948.114	782.079	906.81	965.332	1012.11
621	KCNMB3	40.0895	-0.663742	0.305624	-2.17176	0.0298737	0.552394	26.6492	35.8746	30.5499	41.761	54.9993	50.7028
622	LARGE2	179.241	0.340081	0.156183	2.17745	0.0294469	0.552394	174.997	212.685	212.977	162.072	147.929	164.784
623	LPCAT4	342.603	0.273611	0.125537	2.17952	0.029293	0.552394	344.663	371.558	408.496	342.042	278.789	310.067
624	LRP1	162.777	0.341856	0.157485	2.17072	0.029952	0.552394	184.768	167.415	193.774	143.18	142.24	145.283
625	MYBBP1A	2396.49	0.15598	0.0717632	2.17354	0.0297398	0.552394	2475.71	2601.76	2499.86	2347.56	2139.28	2314.78
626	PDIA5	125.911	0.384411	0.176812	2.17412	0.0296961	0.552394	140.353	151.186	136.165	106.391	102.412	118.957
627	PNISR	1250.97	0.204425	0.0941224	2.17191	0.0298625	0.552394	1194.77	1491.36	1331.98	1198.14	1202.4	1087.19
628	SHROOM3	217.782	-0.316685	0.145569	-2.1755	0.0295929	0.552394	220.3	177.665	184.173	232.668	259.824	232.063
629	STXBP5L	47.9847	-0.624647	0.28638	-2.18118	0.02917	0.552394	36.4206	35.8746	41.0242	43.7496	62.5854	68.2538
630	SYNE3	1878.25	-0.173484	0.079954	-2.1698	0.0300219	0.552394	1767.73	1824.48	1703.81	2169.58	1925.92	1877.95
631	TMEM104	246.705	-0.290683	0.133844	-2.17181	0.0298696	0.552394	218.524	220.372	226.942	250.566	267.41	296.416
632	TMPRSS3	62.6385	0.545792	0.250536	2.1785	0.0293691	0.552394	69.288	76.8741	76.8113	61.6471	50.258	40.9523
633	WDR59	560.125	0.223348	0.102918	2.17015	0.0299953	0.552394	548.974	642.326	618.855	497.154	538.614	514.829
634	LIMS1	1063.84	-0.188484	0.0868955	-2.16909	0.0300757	0.552511	1044.65	901.99	1036.95	1126.55	1137.92	1134.96
635	PSMA6	9548.85	-0.132403	0.0610868	-2.16746	0.0301995	0.553583	8893.74	9404.27	9034.93	9686.56	10136.9	10136.7
636	TSSK2	35.8115	-0.717151	0.33093	-2.16707	0.0302292	0.553583	33.7557	22.2081	25.3128	51.7041	35.0858	46.8026
637	RASL10B	692.697	-0.207885	0.0959729	-2.16609	0.0303047	0.554095	685.774	598.764	644.167	747.72	703.612	776.143
638	ESAM	458.611	0.234815	0.108506	2.16408	0.0304579	0.556023	532.985	491.994	462.613	411.644	405.857	446.575
639	ZEB2	1145.3	-0.210646	0.0976502	-2.15715	0.0309939	0.564923	1172.57	927.614	1085.83	1179.25	1322.83	1183.72
640	RP2	390.306	-0.265586	0.123204	-2.15566	0.0311102	0.565273	334.004	324.58	405.005	387.78	439.994	450.475
641	SLA	40.1308	0.693256	0.321521	2.15618	0.0310697	0.565273	42.6388	52.1036	54.117	25.852	42.6719	23.4013
642	USF1	1084.59	0.203621	0.0944903	2.15494	0.0311666	0.565417	1033.99	1295.76	1153.04	975.417	1008	1041.36
643	BIK	160.009	-0.351967	0.163423	-2.15371	0.0312629	0.566282	127.916	140.082	153.623	196.873	162.153	179.41
644	CCNG1	1909.61	-0.158614	0.0737512	-2.15066	0.0315031	0.567493	1894.76	1744.19	1775.39	2079.1	2014.11	1950.11
645	CDK5RAP3	1020.35	0.246087	0.114635	2.1467	0.031817	0.567493	902.521	1320.53	1098.05	966.468	916.023	918.501
646	CELF6	27.1279	0.904739	0.420449	2.15184	0.0314099	0.567493	28.4258	46.1245	31.4228	31.8179	13.2757	11.7007
647	MAGEF1	267.527	-0.291185	0.13552	-2.14865	0.0316625	0.567493	223.854	253.685	244.4	276.418	333.789	273.015
648	MAP4K2	423.629	0.234668	0.109233	2.14831	0.0316889	0.567493	463.697	449.286	460.868	420.593	364.133	383.196
649	SERTAD3	96.5771	0.457313	0.212852	2.1485	0.0316737	0.567493	90.6074	111.895	132.674	91.4764	78.7059	74.1041
650	STX1A	23.9685	0.840426	0.391378	2.14735	0.0317654	0.567493	27.5375	34.1663	30.5499	15.9089	15.1722	20.4761
651	TLNRD1	816.324	-0.297013	0.138297	-2.14764	0.0317423	0.567493	810.137	657.701	729.707	1104.68	671.371	924.351
652	TRAK2	415.817	-0.25187	0.117194	-2.14918	0.0316204	0.567493	432.606	343.371	363.108	451.416	464.649	439.749
653	TSPOAP1	251.498	0.288623	0.134427	2.14707	0.031788	0.567493	255.833	303.226	270.585	228.691	235.169	215.487
654	ANKRD13D	454.09	0.242064	0.112953	2.14306	0.0321086	0.567894	476.133	500.536	499.273	463.348	367.926	417.323
655	KIF11	2356.81	-0.171039	0.0797503	-2.14468	0.0319782	0.567894	2368.23	2107.2	2176.9	2382.36	2699.71	2406.43
656	PKD1	835.77	0.247577	0.115504	2.14345	0.0320773	0.567894	872.318	898.573	950.54	912.776	630.595	749.817
657	POLI	61.808	0.534785	0.249577	2.14276	0.0321321	0.567894	71.0646	80.2907	68.0827	49.7154	58.7923	42.9024
658	SRF	1102.66	-0.202268	0.0943213	-2.14445	0.0319965	0.567894	1128.15	905.406	1043.06	1228.97	1122.74	1187.62
659	TAP2	1355.04	0.162583	0.0757817	2.14541	0.0319204	0.567894	1424.85	1397.4	1471.63	1307.52	1257.4	1271.47
660	TNFAIP8	352.078	-0.275351	0.128595	-2.14123	0.0322559	0.568828	348.217	302.372	305.499	338.065	439.994	378.321
661	ZDHHC16	724.161	-0.195925	0.0915155	-2.14089	0.0322826	0.568828	682.22	702.117	640.676	792.464	739.646	787.844
662	DAB2IP	404.131	-0.236729	0.110723	-2.13803	0.0325145	0.572049	380.196	363.017	370.091	433.519	468.442	409.523
663	BTN3A3	233.697	0.29681	0.139004	2.13526	0.0327399	0.572827	284.258	240.872	247.891	220.737	211.463	196.961
664	GMPPA	361.152	0.253081	0.118538	2.13502	0.0327594	0.572827	369.536	387.787	420.716	348.008	301.548	339.319
665	HLCS	279.049	-0.274038	0.128377	-2.13464	0.0327904	0.572827	276.264	240.872	240.908	302.27	321.461	292.516
666	MYBL1	28.7541	-0.776603	0.363839	-2.13447	0.0328046	0.572827	15.9895	19.6456	27.9314	39.7724	36.034	33.1518
667	ZNF10	168.951	0.331295	0.155198	2.13466	0.0327885	0.572827	182.991	179.373	202.503	145.169	157.412	146.258
668	SOX11	1128.13	-0.186593	0.0874577	-2.13352	0.0328821	0.57332	1078.41	1069.4	1017.75	1318.45	1130.33	1154.46
669	ACSL1	231.64	0.300771	0.141378	2.12743	0.0333846	0.577746	283.37	230.622	253.128	222.725	199.135	200.861
670	AFF1	530.536	-0.241278	0.113393	-2.12781	0.0333532	0.577746	541.868	442.453	474.833	574.711	629.647	519.704
671	DBNDD2	24.7068	0.832015	0.390963	2.12812	0.0333271	0.577746	30.2025	31.6038	33.1685	15.9089	23.7066	13.6508
672	DPEP1	80.242	-0.47015	0.221148	-2.12595	0.0335074	0.577746	56.8517	76.8741	68.0827	87.4992	101.464	90.68
673	NOL11	2382.92	-0.176414	0.0829631	-2.12642	0.0334685	0.577746	2412.64	2091.83	2208.32	2318.73	2702.55	2563.42
674	NOP56	8355.9	0.155111	0.0729808	2.12536	0.0335564	0.577746	8174.21	9677.6	8561.84	7836.15	7936.97	7948.64
675	PWWP3A	854.319	0.191922	0.0901624	2.12863	0.0332848	0.577746	891.861	952.385	888.567	845.163	740.594	807.345
676	STAU2	697.525	-0.241301	0.113551	-2.12505	0.0335824	0.577746	710.646	530.431	677.336	722.863	815.507	728.365
677	TOP3B	581.994	0.213437	0.100292	2.12816	0.0333238	0.577746	572.07	664.534	638.057	548.858	525.338	543.105
678	ORAI3	278.544	-0.290112	0.13659	-2.12396	0.0336737	0.578463	233.625	261.372	256.62	339.059	260.772	319.818
679	FCHSD1	376.424	0.268588	0.126684	2.12014	0.0339939	0.579687	371.313	474.911	387.548	353.974	311.979	358.82
680	MYBPH	246.582	-0.297603	0.140279	-2.12151	0.0338788	0.579687	225.63	247.705	190.283	268.463	261.721	285.691
681	RRAGD	293.438	-0.271877	0.1281	-2.12238	0.0338059	0.579687	278.929	272.476	246.145	349.997	318.617	294.466
682	SMG7	1278.88	-0.208583	0.0983619	-2.12057	0.0339584	0.579687	1327.13	1019.86	1213.27	1334.36	1458.43	1320.22
683	XAF1	228.883	-0.293135	0.138205	-2.12102	0.0339203	0.579687	209.641	203.289	204.248	262.498	267.41	226.213
684	FOXJ2	391.824	-0.235941	0.111342	-2.11907	0.0340843	0.58038	377.531	339.954	362.235	405.678	424.822	440.724
685	KCNA6	69.8527	-0.520555	0.245795	-2.11784	0.0341884	0.581302	72.8412	42.7078	56.7356	81.5333	85.3437	79.9544
686	ZBTB33	778.784	-0.220614	0.10422	-2.11681	0.0342763	0.581948	787.929	628.659	741.927	801.413	911.281	801.495
687	FBXO43	54.7148	-0.5502	0.260119	-2.11518	0.0344146	0.583445	42.6388	47.8328	42.7699	56.6756	72.068	66.3037
688	LOC728485	22.6356	0.842301	0.398473	2.11382	0.0345305	0.583712	28.4258	27.333	31.4228	15.9089	15.1722	17.551
689	YTHDF3	1485.63	-0.213161	0.100829	-2.11409	0.0345073	0.583712	1574.08	1165.92	1388.71	1499.42	1631.96	1653.69
690	RASAL3	450.328	0.270254	0.127934	2.11244	0.0346488	0.584861	469.026	539.827	467.851	467.325	333.789	424.149
691	FBXO7	1925.74	-0.150405	0.0712524	-2.11087	0.0347834	0.585653	1895.65	1772.38	1808.56	1990.61	2042.56	2044.69
692	HLA-DPA1	2662.63	0.160478	0.07603	2.11072	0.0347962	0.585653	2894.11	2576.14	2961.6	2504.66	2443.68	2595.59
693	PPP2R5C	2744.12	-0.151661	0.0718968	-2.10943	0.0349077	0.586681	2690.68	2470.22	2639.52	2888.47	3015.48	2760.38
694	POLR2K	1180.37	-0.176465	0.0837126	-2.10799	0.035032	0.587726	1035.77	1101.86	1187.08	1228.97	1234.64	1293.9
695	SYT11	860.71	-0.211629	0.100443	-2.10696	0.0351213	0.587726	822.573	727.742	843.179	884.935	1032.66	853.172
696	ZNF497	145.317	0.395481	0.187654	2.1075	0.0350742	0.587726	147.459	184.498	163.224	153.124	127.067	96.5304
697	DCUN1D4	352.406	-0.240227	0.114119	-2.10505	0.0352867	0.589648	325.121	310.059	334.304	383.803	392.581	368.57
698	AZIN1	2334.51	-0.157701	0.0749634	-2.1037	0.0354044	0.589813	2284.73	2128.56	2208.32	2358.5	2638.07	2388.88
699	MYDGF	1254.3	0.191947	0.0912645	2.1032	0.0354485	0.589813	1248.96	1510.15	1253.42	1173.28	1143.61	1196.39
700	SORBS1	2208.47	-0.180965	0.0860007	-2.10423	0.0353587	0.589813	2300.72	1880.85	2029.39	2276.97	2493.93	2268.95
701	MAP2K3	1440.41	-0.166858	0.0794038	-2.10138	0.0356073	0.590479	1405.3	1291.49	1374.75	1596.86	1445.15	1528.88
702	SHPK	713.619	0.19443	0.0925413	2.101	0.0356407	0.590479	813.69	729.45	741.927	651.272	662.836	682.538
703	SLC1A4	908.131	-0.189756	0.090288	-2.10168	0.0355814	0.590479	879.425	814.866	851.034	1033.09	889.471	980.905
704	MYADM	1037.23	-0.188031	0.0895402	-2.09996	0.0357321	0.591153	1014.45	887.469	1007.28	1167.32	1043.09	1103.76
705	RALGPS2	269.612	-0.293253	0.13971	-2.09901	0.0358165	0.591708	261.162	203.289	262.73	274.429	316.72	299.342
706	IFNAR2	354.039	-0.237234	0.113249	-2.0948	0.0361889	0.595693	319.791	337.392	317.719	391.758	381.202	376.371
707	SNX22	5756.68	0.153314	0.0731966	2.09455	0.0362111	0.595693	5621.21	6477.93	6087.3	5354.35	5256.22	5743.07
708	VPREB1	4036.12	0.194407	0.0927904	2.09512	0.03616	0.595693	3720.23	4988.28	4214.15	3629.23	3797.8	3867.06
709	HEXIM1	792.358	0.196963	0.0941024	2.09307	0.0363429	0.596248	831.456	812.303	895.55	676.13	756.714	781.993
710	ZNF800	333.081	-0.28337	0.135388	-2.09302	0.0363472	0.596248	314.461	250.268	336.922	330.111	367.926	398.797
711	SH3TC1	92.35	0.482333	0.23069	2.09083	0.0365436	0.598626	90.6074	123.853	108.234	99.4309	56.8958	75.0792
712	CDKN2D	398.819	0.249635	0.119448	2.0899	0.0366264	0.59914	420.17	467.224	411.988	410.65	332.841	350.044
713	VAMP1	198.246	0.3166	0.151643	2.0878	0.0368157	0.601392	227.407	226.352	205.994	189.913	189.653	150.158
714	POLR1C	922.563	0.237301	0.113757	2.08602	0.0369765	0.601834	850.999	1206.07	937.447	827.265	847.748	865.848
715	SYNM	47.9335	0.590154	0.282934	2.08584	0.0369934	0.601834	62.1815	49.5411	61.0999	43.7496	39.8271	31.2017
716	TRIM13	587.43	-0.204943	0.0982569	-2.08579	0.0369978	0.601834	509.889	575.702	551.645	628.403	650.509	608.434
717	CARD9	96.3738	0.43511	0.208816	2.0837	0.0371873	0.604073	104.82	133.248	94.2684	78.5504	81.5507	85.8048
718	ABHD4	145.9	0.359747	0.173232	2.07667	0.0378319	0.605682	181.215	158.873	151.877	125.283	111.895	146.258
719	ASDURF	215.579	-0.285903	0.137547	-2.07859	0.0376552	0.605682	189.21	201.581	192.028	239.628	238.962	232.063
720	CSE1L	4500.91	-0.14755	0.0709183	-2.08056	0.0374744	0.605682	4551.69	4023.08	4238.59	4639.45	4932.87	4619.81
721	EXOSC4	331.075	0.252603	0.121582	2.07764	0.0377429	0.605682	329.562	380.1	370.091	306.247	282.583	317.868
722	FAM3C	2647.32	-0.14544	0.0701207	-2.07414	0.0380664	0.605682	2568.99	2401.89	2571.43	2670.71	2831.51	2839.36
723	HIPK1	677.075	-0.200506	0.0965564	-2.07657	0.0378411	0.605682	678.667	579.118	632.82	707.948	747.232	716.665
724	LRRFIP1	3432.9	-0.160296	0.0772676	-2.07455	0.0380279	0.605682	3503.49	3158.67	3065.47	3376.67	3768.4	3724.71
725	MDM2	5810.87	-0.143758	0.069226	-2.07664	0.0378346	0.605682	5331.62	5868.06	5364.57	6387.44	5856.48	6057.04
726	NECTIN1	726.098	-0.203477	0.0977644	-2.0813	0.0374063	0.605682	682.22	630.368	712.25	849.14	740.594	742.016
727	NFATC2	256.154	-0.353012	0.169869	-2.07814	0.0376963	0.605682	294.918	172.54	207.74	291.332	311.03	259.364
728	TYW5	152.968	-0.363418	0.175047	-2.07612	0.0378829	0.605682	119.033	137.519	144.894	171.021	201.032	144.308
729	VBP1	1390.82	-0.16247	0.0782151	-2.07722	0.0377812	0.605682	1231.19	1370.92	1335.47	1457.66	1479.29	1470.38
730	XYLT1	476.295	-0.23492	0.113241	-2.07451	0.0380321	0.605682	470.803	395.475	446.902	480.251	567.062	497.278
731	ZNF319	242.962	-0.29579	0.142501	-2.0757	0.0379218	0.605682	234.513	198.164	221.705	284.372	231.376	287.641
732	ZNF436	211.878	0.323091	0.155235	2.08131	0.037406	0.605682	259.386	215.248	232.18	155.112	213.359	195.986
733	CABLES1	93.4602	-0.450103	0.217104	-2.07322	0.0381522	0.606174	78.1711	75.1658	83.7941	81.5333	128.016	114.081
734	CHRNB1	104.503	-0.393127	0.189707	-2.07229	0.0382386	0.606174	87.0542	88.8323	95.1413	119.317	112.843	123.832
735	TAB2	786.149	-0.211713	0.102172	-2.07213	0.0382535	0.606174	811.913	628.659	745.419	857.094	841.11	832.696
736	MOB3B	160.555	-0.345443	0.166833	-2.07059	0.0383975	0.607629	163.449	122.999	137.911	194.885	176.377	167.709
737	SRGN	251.845	0.271272	0.131055	2.06992	0.0384602	0.607797	267.381	265.643	293.279	234.657	219.997	230.113
738	FLT1	287.573	-0.288677	0.139506	-2.06928	0.0385194	0.607907	303.801	234.039	239.162	288.35	346.116	313.967
739	ANKH	777.677	-0.223035	0.107898	-2.06708	0.0387263	0.608799	836.786	628.659	687.81	873.003	802.231	837.572
740	C14orf28	25.7027	-0.782329	0.379114	-2.06357	0.039058	0.608799	19.5428	18.7914	18.33	39.7724	25.6031	32.1768
741	IL12RB1	39.8556	0.642967	0.311527	2.06392	0.0390253	0.608799	60.4049	46.1245	39.2785	29.8293	30.3444	33.1518
742	NLGN2	442.61	0.21718	0.105235	2.06377	0.0390399	0.608799	484.128	485.161	458.249	423.576	409.65	394.897
743	NT5C2	929.021	-0.186574	0.0903913	-2.06406	0.0390116	0.608799	895.414	818.282	893.804	926.696	1065.85	974.079
744	OSGIN2	464.46	-0.235957	0.114096	-2.06805	0.0386355	0.608799	437.936	372.412	469.596	488.206	529.131	489.477
745	PAG1	389.241	-0.237779	0.115318	-2.06194	0.0392131	0.608799	368.648	327.996	375.328	396.729	451.373	415.373
746	PLEC	149.544	0.375124	0.181902	2.06222	0.0391864	0.608799	191.874	136.665	178.063	150.141	114.74	125.782
747	PMEPA1	364.531	-0.263322	0.127657	-2.06273	0.0391381	0.608799	381.972	305.788	306.372	403.689	360.34	429.024
748	SLC5A3	603.632	-0.194377	0.0942273	-2.06285	0.039127	0.608799	564.964	556.91	567.356	620.449	666.629	645.486
749	TRMT1L	333.04	-0.252082	0.122281	-2.0615	0.0392554	0.608799	331.339	298.101	282.805	334.088	374.564	377.346
750	UBR7	1276.41	-0.169822	0.0822148	-2.06558	0.0388677	0.608799	1279.16	1127.49	1197.56	1392.03	1299.12	1363.13
751	VEZF1	1253.15	-0.195309	0.0947208	-2.06195	0.0392127	0.608799	1316.47	1025.84	1163.52	1300.56	1382.57	1329.97
752	MVD	836.82	0.215093	0.104434	2.0596	0.0394366	0.610795	784.376	996.801	915.626	809.367	707.405	807.345
753	AKAP12	6501.7	-0.165281	0.0803269	-2.0576	0.0396284	0.612137	6442.01	6020.95	5926.69	6230.34	7648.69	6741.52
754	GRK3	423.884	0.227685	0.110651	2.05769	0.0396197	0.612137	467.25	430.495	473.961	421.587	372.668	377.346
755	PARVB	226.563	0.302401	0.147016	2.05693	0.0396927	0.612318	254.056	276.747	219.96	188.919	226.635	193.061
756	ALDH3B1	175.094	0.325826	0.158502	2.05565	0.0398161	0.613411	211.417	181.081	192.028	135.226	163.101	167.709
757	CNOT6L	431.231	-0.243863	0.118825	-2.05229	0.0401414	0.615042	447.707	340.809	396.276	481.245	451.373	469.976
758	LTBP1	276.25	-0.269652	0.131409	-2.052	0.0401692	0.615042	261.162	237.456	253.128	287.355	337.582	280.816
759	NGFR	35.1205	0.660469	0.321622	2.05356	0.0400188	0.615042	42.6388	38.4371	48.0071	27.8406	28.4479	25.3514
760	PELI3	285.372	-0.255354	0.124379	-2.05303	0.0400695	0.615042	272.71	244.289	263.602	312.213	301.548	317.868
761	SMOX	210.764	0.289952	0.141351	2.05129	0.0402389	0.615042	223.854	222.081	249.637	194.885	183.015	191.111
762	YWHAZ	10609.6	-0.149566	0.0728952	-2.0518	0.0401892	0.615042	10808.9	9101.89	10270	10945.4	11329.9	11201.4
763	CGGBP1	1537.88	-0.162606	0.0793157	-2.05011	0.0403537	0.615182	1548.32	1366.65	1439.34	1580.95	1683.17	1608.84
764	WFS1	323.353	0.248973	0.121439	2.05018	0.0403467	0.615182	383.749	338.246	331.685	286.361	295.858	304.217
765	TMEM248	1196.5	-0.178383	0.0871388	-2.04711	0.0406471	0.618845	1234.75	1028.4	1105.04	1274.7	1276.36	1259.77
766	CNPY2	1338.73	0.189218	0.0925961	2.04348	0.0410052	0.623482	1291.6	1613.5	1373.87	1203.11	1257.4	1292.92
767	REST	465.713	-0.223504	0.109417	-2.04269	0.0410833	0.623856	454.814	404.87	429.445	546.87	490.252	468.026
768	MORC2	1063.7	0.167748	0.0822186	2.04027	0.0413238	0.626691	1138.81	1145.42	1091.94	1054.96	968.177	982.855
769	CA11	210.94	0.30226	0.148264	2.03866	0.0414837	0.627482	222.077	240.872	235.671	216.759	164.998	185.26
770	MUS81	537.729	-0.211901	0.103937	-2.03875	0.0414749	0.627482	520.548	469.786	504.511	623.432	536.717	571.382
771	AGPS	795.111	-0.227059	0.111594	-2.03468	0.0418833	0.628651	838.562	609.868	749.783	914.764	824.989	832.696
772	HELZ2	45.3277	0.59806	0.293815	2.0355	0.0418007	0.628651	49.7452	59.791	54.117	45.7382	28.4479	34.1269
773	NIN	2871.94	-0.159616	0.0784193	-2.03542	0.0418085	0.628651	2945.63	2546.24	2648.24	3042.59	3186.17	2862.76
774	PPP1CA	5583.01	0.146273	0.0718905	2.03466	0.0418849	0.628651	5487.97	6376.28	5732.92	5200.24	5368.12	5332.57
775	PTDSS2	783.058	0.197121	0.0968504	2.03531	0.0418195	0.628651	762.168	905.406	841.433	767.606	686.543	735.191
776	SLC39A4	539.54	0.232906	0.114432	2.03532	0.0418189	0.628651	522.325	599.618	626.71	515.052	433.356	540.18
777	GK	305.845	-0.248978	0.122582	-2.0311	0.0422444	0.630921	287.812	271.622	279.314	312.213	358.444	325.668
778	RNF149	283.417	-0.257829	0.126915	-2.03152	0.0422024	0.630921	278.929	240.872	254.874	296.304	323.358	306.167
779	SEPTIN3	253.003	-0.272999	0.13445	-2.03049	0.042307	0.630921	253.168	216.102	218.214	292.327	276.893	261.315
780	SNX18	382.423	-0.236843	0.11659	-2.03142	0.0422119	0.630921	378.419	351.913	322.957	413.632	386.892	440.724
781	ZNF184	507.208	-0.218335	0.107507	-2.03089	0.0422664	0.630921	501.006	438.182	467.851	520.024	595.509	520.679
782	MYORG	149.234	-0.349741	0.172328	-2.02951	0.0424066	0.631598	149.236	110.186	134.42	157.101	163.101	181.36
783	NCKAP1L	1723.41	-0.15778	0.0778568	-2.02654	0.0427097	0.633065	1725.09	1532.36	1630.49	1889.19	1812.13	1751.2
784	NRG3	60.3351	-0.501791	0.247445	-2.02789	0.0425719	0.633065	47.9686	54.666	47.1342	77.5561	64.4819	70.2039
785	ORC1	1091.68	-0.168129	0.0829687	-2.02641	0.0427225	0.633065	1033.1	1018.15	1033.46	1087.77	1228	1149.59
786	SENP1	475.238	-0.266061	0.131288	-2.02655	0.0427087	0.633065	509.889	344.225	440.792	496.16	500.683	559.681
787	PDE5A	95.7503	-0.412308	0.203546	-2.02563	0.0428028	0.633448	83.5009	87.9782	75.0656	99.4309	125.171	103.356
788	ZNF780B	152.745	0.374866	0.185132	2.02485	0.0428824	0.633821	167.002	186.206	164.097	165.055	134.653	99.4555
789	ALDH3A2	678.149	-0.192781	0.0952951	-2.023	0.0430736	0.634233	611.156	677.346	610.126	732.806	751.025	686.438
790	GCOM1	568.811	-0.226217	0.111819	-2.02307	0.0430662	0.634233	586.283	449.286	537.679	582.665	617.32	639.636
791	WDR73	343.008	0.230533	0.113923	2.02358	0.0430134	0.634233	364.206	374.975	371.837	317.185	311.979	317.868
792	FRYL	768.478	-0.22052	0.10916	-2.02015	0.0433676	0.636951	803.918	592.785	733.199	845.163	840.161	795.644
793	GOLGA8B	298.466	0.30391	0.150436	2.02019	0.0433635	0.636951	257.609	398.037	333.431	284.372	256.031	261.315
794	ALS2CL	28.3286	0.757871	0.375792	2.01673	0.0437237	0.638158	26.6492	48.6869	31.4228	21.8748	20.8618	20.4761
795	DMD	625.16	-0.232178	0.115098	-2.01723	0.0436719	0.638158	636.028	480.036	609.253	624.426	722.577	678.638
796	ENTR1	826.247	0.204153	0.101147	2.01838	0.0435512	0.638158	769.274	964.343	919.99	789.481	788.955	725.44
797	FAM98B	1753.81	-0.184527	0.0914604	-2.01756	0.0436367	0.638158	1769.51	1503.32	1653.19	1732.09	2082.39	1782.4
798	ZADH2	819.83	0.173175	0.0858209	2.01786	0.0436059	0.638158	892.749	838.782	875.474	771.584	766.197	774.193
799	ANKZF1	303.264	0.251575	0.124891	2.01436	0.0439721	0.638582	330.45	350.204	308.118	298.293	271.203	261.315
800	DNAH1	98.2267	0.418659	0.207748	2.01523	0.0438808	0.638582	103.044	118.728	115.217	103.408	76.8093	72.154
801	FLOT2	1381.48	-0.161174	0.0800116	-2.01439	0.0439687	0.638582	1341.34	1307.71	1263.89	1531.24	1363.6	1481.11
802	SACM1L	1063.63	-0.187447	0.0930299	-2.01491	0.0439145	0.638582	1041.1	876.365	1066.63	1175.27	1128.43	1094.01
803	OAS3	536.345	0.226943	0.112731	2.01314	0.0441003	0.639142	637.805	491.994	605.762	495.166	496.89	490.452
804	SLC39A8	1093.03	-0.168721	0.0838398	-2.01242	0.0441753	0.639142	1076.63	951.531	1059.65	1155.39	1166.36	1148.61
805	TMTC3	80.8753	-0.442731	0.219992	-2.01249	0.0441684	0.639142	66.6231	63.2076	75.9384	87.4992	107.154	84.8297
806	ALCAM	298.313	-0.251217	0.124941	-2.01068	0.0443591	0.640212	290.477	251.122	275.822	305.253	335.685	331.518
807	ZNF608	925.244	-0.241157	0.119911	-2.01113	0.0443115	0.640212	991.351	691.867	861.509	1000.27	1111.36	895.1
808	BARD1	365.644	-0.268087	0.133631	-2.00618	0.0448372	0.643113	403.292	297.247	295.025	381.815	401.115	415.373
809	FSD2	40.2765	0.619026	0.308393	2.00726	0.0447215	0.643113	40.8622	46.1245	59.3542	34.8008	32.241	28.2766
810	LZTR1	671.055	0.190385	0.0949722	2.00464	0.0450019	0.643113	721.306	682.471	741.927	640.335	586.027	654.261
811	MAPK12	870.899	0.196511	0.0980032	2.00514	0.0449476	0.643113	822.573	1031.82	935.701	828.259	823.093	783.944
812	NOL6	2040.01	0.139221	0.0694259	2.00531	0.0449297	0.643113	2192.34	2109.77	2113.18	1909.07	1971.44	1944.26
813	PPP3CA	491.372	-0.214355	0.106827	-2.00656	0.0447961	0.643113	485.904	427.933	451.266	487.211	553.786	542.13
814	RXRA	705.479	-0.18532	0.0924376	-2.00482	0.0449827	0.643113	692.88	650.867	637.185	725.845	788.955	737.141
815	SNX24	34.0741	-0.661462	0.329539	-2.00723	0.0447247	0.643113	23.9843	30.7496	24.44	42.7553	47.4132	35.102
816	ATP6V0E2	592.227	-0.214026	0.106872	-2.00264	0.0452162	0.643304	524.99	601.326	518.476	654.255	572.751	681.563
817	CNTNAP1	64.0159	0.500181	0.249639	2.00362	0.0451112	0.643304	83.5009	68.3325	73.3199	42.7553	63.5337	52.6529
818	COPS3	2241.85	-0.138169	0.068973	-2.00323	0.0451526	0.643304	2099.96	2164.43	2139.37	2272.99	2364.97	2409.36
819	HLA-DRA	7563.31	0.123749	0.0619048	1.99901	0.0456068	0.643304	7865.96	7787.35	8009.32	6974.08	7235.25	7507.92
820	KBTBD11	1172.14	-0.164113	0.082018	-2.00093	0.0453995	0.643304	1137.03	1077.95	1101.54	1258.8	1160.67	1296.82
821	KDM6B	564.946	0.227123	0.113539	2.0004	0.0454575	0.643304	704.428	534.702	589.178	505.109	542.407	513.854
822	KIF20B	967.595	-0.183666	0.0918849	-1.99887	0.0456229	0.643304	990.463	881.49	846.67	966.468	1079.12	1041.36
823	PGGHG	388.646	0.283843	0.141965	1.99939	0.045566	0.643304	356.211	510.786	412.861	380.82	297.755	373.446
824	SH3BP4	40.5812	-0.625269	0.312361	-2.00175	0.0453114	0.643304	23.9843	31.6038	40.1514	53.6927	53.1028	40.9523
825	UBIAD1	602.454	-0.195202	0.0975916	-2.0002	0.0454791	0.643304	571.182	531.286	583.068	612.494	677.06	639.636
826	UBL3	241.365	-0.276049	0.138043	-1.99973	0.0455292	0.643304	235.402	203.289	216.468	274.429	280.686	237.913
827	ZFP91	1427.61	-0.199494	0.0998572	-1.99779	0.0457395	0.64417	1515.45	1153.11	1318.88	1635.64	1522.91	1419.68
828	CPTP	300.916	-0.252596	0.126594	-1.99532	0.0460081	0.644909	280.705	267.351	275.822	320.167	297.755	363.695
829	OCRL	147.684	0.329495	0.165045	1.99639	0.0458916	0.644909	164.337	156.311	172.825	135.226	138.446	118.957
830	RMND5A	1493.26	-0.165241	0.0828149	-1.99531	0.046009	0.644909	1498.58	1302.59	1422.75	1561.06	1664.2	1510.36
831	SNRNP40	1825.41	-0.142606	0.0714721	-1.99527	0.0460135	0.644909	1702	1754.44	1749.2	1906.09	1864.29	1976.43
832	PPP2R3C	698.498	-0.193149	0.0968952	-1.99338	0.0462196	0.647018	600.496	715.783	638.93	733.8	745.335	756.642
833	KIF18A	324.738	-0.25779	0.129528	-1.99023	0.0465658	0.651082	309.131	299.809	278.441	392.752	366.03	302.267
834	ATP8A1	586.275	-0.242194	0.121758	-1.98914	0.046686	0.651981	593.39	440.745	577.83	599.568	706.456	599.658
835	ATG16L2	176.31	0.32826	0.165319	1.98561	0.0470767	0.652482	161.672	225.497	201.63	147.158	167.843	154.059
836	EVL	2076.41	0.158382	0.0797931	1.9849	0.0471552	0.652482	2127.5	2314.76	2128.02	2125.83	1843.42	1918.91
837	NUP155	932.395	-0.187825	0.0945437	-1.98664	0.046962	0.652482	941.606	797.782	876.347	990.332	1063.95	924.351
838	OMA1	207.423	-0.287427	0.144761	-1.98553	0.0470855	0.652482	182.103	183.644	194.647	230.68	204.825	248.639
839	PDXK	481.471	0.221315	0.111512	1.98468	0.0471801	0.652482	492.122	579.118	483.562	431.53	428.615	473.876
840	PIM1	128.805	0.349853	0.176217	1.98535	0.0471051	0.652482	147.459	146.915	138.784	101.42	126.119	112.131
841	PTPRJ	144.301	0.338353	0.170561	1.98376	0.0472821	0.652482	182.991	150.332	150.131	136.22	123.274	122.857
842	TNFRSF1B	218.623	0.314452	0.158494	1.984	0.0472559	0.652482	250.503	278.455	198.138	171.021	200.084	213.537
843	TYMS	7173.17	-0.120258	0.0604886	-1.98811	0.0467993	0.652482	6873.73	6773.46	6975.86	7507.03	7268.44	7640.52
844	UBE2Z	1088.34	-0.157543	0.0793712	-1.98488	0.0471573	0.652482	1018	1028.4	1040.44	1181.24	1144.55	1117.41
845	BLK	6734.76	-0.148686	0.074974	-1.98316	0.0473493	0.652482	6520.18	6373.72	6269.72	7596.52	6364.74	7283.65
846	DNPEP	1595.76	0.144214	0.0727337	1.98276	0.0473942	0.652482	1664.69	1704.9	1656.68	1502.4	1489.72	1556.19
847	CENPL	251.126	-0.274366	0.138452	-1.98168	0.0475155	0.65338	234.513	206.706	240.908	276.418	302.496	245.714
848	FGFR4	123.832	0.349995	0.176889	1.97861	0.0478601	0.657343	129.693	146.061	140.53	113.351	109.999	103.356
849	ADD3	790.697	-0.198377	0.100329	-1.97726	0.0480126	0.658262	831.456	679.909	698.285	821.299	895.161	818.07
850	CCDC12	1164.36	0.213235	0.107884	1.97651	0.0480966	0.658262	1069.52	1460.61	1220.25	1052.97	1012.75	1170.07
851	MFHAS1	1380.5	-0.169521	0.0857541	-1.97683	0.0480609	0.658262	1428.4	1188.99	1281.35	1455.67	1430.93	1497.68
852	CHEK1	1318.17	-0.164637	0.0833413	-1.97546	0.0482158	0.658347	1266.73	1139.45	1323.25	1360.21	1431.88	1387.5
853	SLAIN1	823.311	-0.222958	0.112844	-1.97581	0.0481767	0.658347	886.531	635.493	757.639	914.764	824.989	920.451
854	GRID1	23.4235	0.788724	0.400191	1.97087	0.048739	0.660073	30.2025	23.9164	34.9142	18.8919	18.9653	13.6508
855	JADE2	567.634	-0.195006	0.0988686	-1.97238	0.0485663	0.660073	554.304	500.536	533.315	582.665	601.199	633.785
856	NBPF19	110.465	0.371068	0.188239	1.97126	0.0486941	0.660073	122.586	133.248	117.836	101.42	86.292	101.406
857	NRCAM	30.74	0.675657	0.342738	1.97135	0.0486839	0.660073	40.8622	34.1663	38.4056	22.8691	21.8101	26.3265
858	SLC7A3	260.461	-0.254073	0.128892	-1.97122	0.0486991	0.660073	224.742	240.018	247.891	296.304	276.893	276.915
859	TNFRSF10D	382.631	0.237979	0.120693	1.97177	0.0486363	0.660073	437.047	363.871	441.665	326.133	356.547	370.521
860	USP13	1087.37	-0.176135	0.0893566	-1.97115	0.0487066	0.660073	1091.73	953.239	1018.62	1152.4	1232.74	1075.48
861	COTL1	647.566	0.221065	0.112404	1.96671	0.0492167	0.663651	728.412	676.492	686.065	638.346	494.994	661.087
862	GSKIP	266.128	-0.263354	0.133948	-1.96609	0.0492881	0.663651	231.848	249.414	244.4	268.463	274.048	328.593
863	NBPF8	163.302	0.311121	0.158136	1.96743	0.0491336	0.663651	163.449	188.769	190.283	143.18	149.826	144.308
864	SLC25A23	912.976	0.181884	0.0924676	1.967	0.0491829	0.663651	1062.42	890.031	959.268	831.242	887.575	847.322
865	SRSF8	986.65	-0.1631	0.0829535	-1.96616	0.0492807	0.663651	959.372	927.614	906.024	998.286	1067.74	1060.86
866	APOL3	606.512	0.18725	0.0954151	1.96248	0.049707	0.66602	620.039	673.076	644.167	586.642	563.269	551.881
867	C14orf132	866.044	-0.177946	0.0906817	-1.96232	0.0497257	0.66602	826.126	835.365	776.842	873.003	995.677	889.249
868	COL7A1	15.5676	1.06682	0.543269	1.96371	0.0495642	0.66602	8.88308	32.458	21.8214	11.9317	7.58611	10.7256
869	DDX6	1880.87	-0.154548	0.0787115	-1.96348	0.049591	0.66602	1835.24	1692.08	1813.79	1913.05	2133.59	1897.46
870	SPG7	824.414	0.180801	0.0921465	1.96211	0.0497499	0.66602	815.466	948.968	863.254	795.447	748.18	775.168
871	CYP2D7	24.5031	0.76062	0.3883	1.95884	0.0501309	0.666526	31.9791	30.7496	29.6771	19.8862	13.2757	21.4512
872	KDM1B	612.263	-0.245709	0.125364	-1.95997	0.0499994	0.666526	643.135	435.62	602.27	686.073	659.043	647.436
873	MAPK14	1273.27	-0.170288	0.086893	-1.95975	0.0500254	0.666526	1291.6	1114.67	1188.83	1299.56	1443.26	1301.7
874	NNT	2433.14	-0.172205	0.0879118	-1.95884	0.0501311	0.666526	2499.7	1994.46	2370.68	2456.94	2689.28	2587.79
875	RNF11	446.841	-0.206144	0.10516	-1.96029	0.0499615	0.666526	434.382	413.412	397.149	474.285	468.442	493.377
876	SETD4	189.051	0.330067	0.168397	1.96005	0.0499896	0.666526	163.449	223.789	244.4	161.078	161.205	180.385
877	CD59	1312.15	-0.154835	0.079127	-1.95679	0.0503718	0.667181	1278.27	1199.24	1248.18	1310.5	1405.33	1431.38
878	ELOVL6	2081.99	0.154338	0.0789104	1.95586	0.0504811	0.667181	2343.36	1998.73	2238	1929.95	1975.23	2006.66
879	RAD23B	4326.1	-0.15254	0.0779773	-1.95621	0.0504408	0.667181	4484.18	3724.12	4084.96	4400.81	4538.39	4724.14
880	THAP3	923.306	0.182417	0.0932839	1.9555	0.050524	0.667181	874.983	1030.97	1038.7	871.015	887.575	836.596
881	TTYH2	129.191	0.349431	0.178483	1.95778	0.0502554	0.667181	159.895	138.373	136.165	106.391	127.067	107.256
882	ZNF850	105.11	0.40127	0.205144	1.95604	0.05046	0.667181	119.033	134.957	104.743	110.368	79.6541	81.9046
883	ADAM11	32.3191	0.676029	0.345931	1.95423	0.050674	0.668403	33.7557	38.4371	47.1342	18.8919	30.3444	25.3514
884	TRMU	508.531	0.216621	0.110877	1.95371	0.050736	0.668463	495.676	579.118	564.738	506.103	423.874	481.677
885	ARHGEF19	193.38	0.324944	0.166399	1.9528	0.0508428	0.668865	187.433	268.205	189.41	169.033	170.687	175.51
886	CDC27	1335.77	-0.172478	0.0883679	-1.95182	0.0509601	0.668865	1392.87	1134.32	1241.2	1429.82	1433.77	1382.63
887	KHK	181.058	-0.300022	0.153737	-1.95153	0.0509946	0.668865	147.459	172.54	166.715	216.759	183.963	198.911
888	NQO1	612.489	0.218994	0.112218	1.95151	0.0509962	0.668865	564.964	751.658	659.879	538.915	580.337	579.182
889	TIGD1	88.8516	0.415603	0.213045	1.95077	0.0510843	0.669268	94.1606	114.457	96.0141	83.5219	80.6024	64.3536
890	RHNO1	554.729	-0.194765	0.0999263	-1.94909	0.051285	0.669776	524.99	495.411	531.569	632.38	576.544	567.482
891	TNFAIP8L2	91.3835	0.422062	0.216534	1.94917	0.0512748	0.669776	91.4957	129.832	92.5227	81.5333	74.9128	78.0043
892	USP12	358.156	-0.242145	0.124241	-1.949	0.0512956	0.669776	376.642	290.413	317.719	376.843	398.271	389.047
893	LIAS	188.764	0.31615	0.162295	1.948	0.0514153	0.670587	167.002	235.747	225.197	169.033	165.946	169.659
894	PLXNA1	341.286	0.22397	0.115016	1.94729	0.0515001	0.670942	369.536	375.829	357.871	304.259	324.306	315.918
895	PLCG1	1955.32	0.136593	0.0701856	1.94616	0.0516353	0.671951	2084.86	1998.73	2059.94	1844.44	1837.73	1906.23
896	AP1G1	1271.28	-0.188357	0.0969078	-1.94367	0.0519349	0.672159	1327.13	1049.76	1188.83	1324.42	1464.12	1273.42
897	CDC26	300.615	0.26164	0.134667	1.94287	0.0520325	0.672159	307.354	384.371	291.534	268.463	273.1	278.865
898	EIF4A2	3233.73	0.144199	0.0742207	1.94284	0.0520352	0.672159	3167.71	3669.46	3348.27	2990.88	3128.32	3097.75
899	LASP1	1474.21	-0.148897	0.0765341	-1.9455	0.0517151	0.672159	1462.15	1329.07	1403.55	1546.15	1526.7	1577.64
900	OSGEPL1	98.7306	-0.405481	0.208723	-1.94268	0.0520553	0.672159	86.1658	67.4784	101.251	109.374	105.257	122.857
901	SKIL	176.845	0.32478	0.167155	1.94299	0.052017	0.672159	236.29	180.227	173.698	146.163	172.584	152.108
902	TEPSIN	192.283	0.288063	0.148153	1.94436	0.0518516	0.672159	197.204	216.956	219.96	187.924	167.843	163.809
903	CSPG4	155.941	0.324427	0.167121	1.94126	0.0522261	0.672874	188.321	148.623	183.3	139.203	128.964	147.233
904	ZASP	110.993	0.390259	0.200991	1.94167	0.0521767	0.672874	103.044	140.082	134.42	111.363	83.4472	93.6052
905	TYMSOS	339.425	-0.250784	0.129325	-1.93918	0.0524796	0.675161	314.461	323.725	291.534	424.57	320.513	361.745
906	ZBTB7A	507.622	-0.219816	0.113374	-1.93885	0.0525196	0.675161	522.325	408.287	476.579	568.745	512.062	557.731
907	MYH9	12382	-0.132848	0.0685683	-1.93746	0.0526892	0.676594	12725.9	11060.5	11650.9	13268.1	12895.4	12691.3
908	EMILIN2	49.4264	0.542477	0.280195	1.93607	0.0528591	0.677602	47.9686	64.9159	62.8456	45.7382	34.1375	40.9523
909	NKTR	983.548	0.173654	0.0897034	1.93587	0.052884	0.677602	1065.97	1030.11	1031.72	940.616	836.368	996.505
910	ADAMTS10	218.054	0.289544	0.149667	1.93459	0.0530408	0.678142	218.524	245.143	255.747	226.702	190.601	171.61
911	CDC25B	1409.09	0.157228	0.0813123	1.93363	0.0531591	0.678142	1414.19	1552.86	1489.96	1355.24	1246.02	1396.28
912	IPO11	859.229	-0.185011	0.0956383	-1.93449	0.0530535	0.678142	856.329	741.408	815.247	912.776	986.194	843.422
913	NCOA3	532.33	-0.253643	0.131169	-1.93372	0.0531481	0.678142	583.618	395.475	478.325	531.955	641.026	563.581
914	SSX2IP	222.37	-0.280046	0.144881	-1.93293	0.0532449	0.678494	213.194	189.623	199.884	214.771	242.755	273.99
915	TRAF6	330.994	-0.227659	0.11781	-1.93242	0.0533071	0.678544	325.121	289.559	300.262	353.974	366.03	351.02
916	CXXC5	821.176	0.183449	0.0950107	1.93082	0.0535052	0.678934	871.43	842.199	906.024	847.151	703.612	756.642
917	PER3	60.7731	0.515857	0.267178	1.93076	0.0535126	0.678934	83.5009	76.8741	54.117	61.6471	42.6719	45.8275
918	SERP1	3604.95	-0.14287	0.0739716	-1.93141	0.0534321	0.678934	3659.83	3213.34	3406.76	3799.25	3599.61	3950.92
919	ARRDC4	154.174	-0.338513	0.175458	-1.92931	0.0536927	0.679434	158.119	121.29	129.183	192.896	178.274	145.283
920	CNOT2	1220.74	-0.157348	0.0815726	-1.92893	0.0537391	0.679434	1224.09	1077.95	1160.9	1296.58	1293.43	1271.47
921	INPP5D	1529.4	-0.177572	0.0921116	-1.9278	0.0538805	0.679434	1614.94	1281.24	1410.53	1541.18	1702.13	1626.39
922	KRT10	527.856	-0.220393	0.114329	-1.92771	0.0538914	0.679434	496.564	444.162	521.968	622.437	494.045	587.958
923	QSER1	830.694	-0.212633	0.110308	-1.92762	0.053902	0.679434	905.186	657.701	746.292	881.952	934.988	858.048
924	TMEM64	194.572	-0.318599	0.165243	-1.92806	0.0538473	0.679434	206.087	144.353	169.334	186.93	223.79	236.938
925	PGBD2	111.047	0.391216	0.203109	1.92614	0.0540875	0.679565	127.916	133.248	116.963	97.4423	117.585	73.1291
926	PLEKHM3	106.579	0.381598	0.198076	1.92652	0.0540389	0.679565	119.922	111.04	130.928	91.4764	108.102	78.0043
927	UBE2F	552.895	0.195648	0.101556	1.92651	0.054041	0.679565	545.421	597.056	628.456	498.149	513.959	534.33
928	CLIC1	6005.38	0.156518	0.0813036	1.92511	0.0542153	0.680354	5658.52	7106.58	6226.95	5655.63	5630.79	5753.79
929	MIB1	885.871	-0.197616	0.102674	-1.9247	0.0542671	0.680354	882.978	702.971	890.313	892.889	971.022	975.054
930	AGER	92.8102	0.458063	0.238105	1.92379	0.0543815	0.681055	82.6126	146.061	93.3956	89.4878	68.275	77.0293
931	AGAP6	193.926	0.322163	0.167572	1.92254	0.0545377	0.681862	177.662	249.414	219.087	199.856	149.826	167.709
932	HTATSF1	1983.34	0.16679	0.0868717	1.91996	0.0548634	0.681862	1962.27	2345.51	1985.75	1782.8	1983.77	1839.93
933	MCTP2	189.951	-0.289069	0.150393	-1.92209	0.0545939	0.681862	184.768	152.04	176.317	197.867	218.101	210.612
934	MED12L	114.555	-0.392682	0.204451	-1.92067	0.0547739	0.681862	124.363	73.4575	99.5055	134.232	127.067	128.707
935	NAGLU	262.51	0.263822	0.137439	1.91955	0.0549142	0.681862	251.391	297.247	310.737	216.759	252.238	246.689
936	NPRL3	1172.84	-0.152234	0.0792322	-1.92136	0.0546862	0.681862	1089.95	1134.32	1108.53	1274.7	1183.43	1246.12
937	PAQR6	34.6468	0.627861	0.326769	1.92142	0.0546785	0.681862	35.5323	46.1245	44.5156	25.852	24.6549	31.2017
938	PREX1	141.393	0.341765	0.177975	1.9203	0.0548199	0.681862	175.885	167.415	130.928	128.266	132.757	113.106
939	CD93	119.013	-0.403052	0.210142	-1.918	0.0551115	0.682855	134.134	90.5406	82.9213	151.135	142.24	113.106
940	ZFYVE27	589.858	0.205854	0.107307	1.91836	0.055065	0.682855	548.974	695.284	651.15	538.915	549.045	555.781
941	SRSF5	2441.2	0.147224	0.0767787	1.91751	0.0551735	0.682896	2355.79	2758.93	2581.91	2304.81	2291	2354.76
942	ELMO3	99.2305	0.386097	0.201409	1.91698	0.0552407	0.682954	111.038	117.874	108.234	101.42	74.9128	81.9046
943	RBM15	213.244	0.274566	0.143295	1.91609	0.055354	0.682954	225.63	239.164	235.671	196.873	210.515	171.61
944	UHMK1	785.622	-0.204583	0.106751	-1.91645	0.0553082	0.682954	826.126	633.784	730.58	775.561	883.782	863.898
945	GNAI1	478.078	-0.194458	0.101536	-1.91516	0.055472	0.683685	451.26	452.703	433.809	495.166	516.804	518.729
946	OSBPL8	535.257	-0.240992	0.125887	-1.91435	0.0555748	0.683845	563.187	411.704	497.528	540.904	659.991	538.23
947	PLAU	75.7359	-0.428716	0.223973	-1.91414	0.0556024	0.683845	74.6178	61.4993	57.6085	89.4878	83.4472	87.7549
948	ZXDC	300.482	-0.235161	0.12295	-1.91265	0.0557925	0.68546	277.152	264.789	286.297	304.259	326.203	344.194
949	MMACHC	9883.99	-0.157385	0.0823143	-1.912	0.0558758	0.685759	8280.8	10500.1	9254.89	10066.4	10485.9	10715.8
950	TSPAN9	194.391	0.275444	0.144123	1.91117	0.0559827	0.686348	213.194	219.518	205.994	172.015	182.067	173.56
951	RFWD3	2073.24	-0.143523	0.0752159	-1.90815	0.0563723	0.690398	2100.85	1879.14	1930.76	2249.13	2173.42	2106.12
952	GRAMD1A	1585.33	0.161353	0.0846544	1.90602	0.0566477	0.692947	1573.19	1786.9	1661.04	1604.81	1384.46	1501.58
953	ROCK2	713.772	-0.207691	0.108989	-1.90562	0.0566995	0.692947	764.833	592.785	630.202	765.618	817.403	711.79
954	JADE1	808.115	-0.183751	0.0965547	-1.90307	0.0570308	0.696266	820.796	719.2	730.58	815.333	935.936	826.846
955	ZNF559	227.682	0.271244	0.14258	1.9024	0.0571195	0.696618	241.62	278.455	226.942	193.89	204.825	220.362
956	BCAT1	7692.83	-0.126869	0.0667727	-1.90001	0.057432	0.697647	7673.2	7094.63	7297.07	7582.6	8287.82	8221.66
957	CACHD1	573	-0.199566	0.105002	-1.90059	0.0573562	0.697647	582.73	511.64	506.256	587.637	665.681	584.057
958	FRS3	67.8966	0.451522	0.237572	1.90057	0.0573579	0.697647	79.9477	80.2907	75.0656	63.6358	61.6371	46.8026
959	RALY	5566.82	-0.141935	0.0747059	-1.89992	0.0574434	0.697647	5356.5	5203.52	5319.18	6202.5	5253.38	6065.81
960	WWC3	473.105	-0.200886	0.105782	-1.89905	0.0575577	0.698307	445.93	427.078	447.775	515.052	536.717	466.076
961	DNER	25.2618	0.713264	0.375883	1.89757	0.0577528	0.699508	30.2025	30.7496	33.1685	20.8805	17.0687	19.5011
962	WDR91	427.733	0.208612	0.109947	1.89739	0.0577768	0.699508	430.829	497.973	446.902	398.718	405.857	386.121
963	GNPTG	368.043	0.238096	0.125559	1.89629	0.0579219	0.700536	351.77	437.328	405.878	304.259	339.478	369.546
964	USP49	387.771	-0.227589	0.120111	-1.89483	0.0581146	0.702137	399.738	310.913	361.362	406.672	426.719	421.223
965	CNNM2	602.531	-0.179462	0.0947669	-1.89372	0.0582622	0.703192	555.192	548.369	591.796	641.329	648.612	629.885
966	IFRD1	401.628	0.205266	0.108479	1.89222	0.0584623	0.703632	422.834	444.162	423.335	386.786	366.03	366.62
967	MAN1B1	526.061	0.18685	0.0987773	1.89163	0.0585403	0.703632	557.857	567.16	555.136	489.2	474.132	512.878
968	ZKSCAN4	159.42	-0.332424	0.17573	-1.89168	0.0585339	0.703632	166.114	124.707	132.674	165.055	159.308	208.662
969	ZNF575	22.6774	-0.757217	0.40004	-1.89285	0.0583773	0.703632	16.8778	14.5207	19.2028	23.8634	28.4479	33.1518
970	C11orf24	330.178	0.223626	0.118288	1.89052	0.0586886	0.704686	374.866	351.913	340.414	314.202	310.082	289.591
971	APRT	2502.72	0.178496	0.0945584	1.88768	0.0590683	0.705326	2293.61	2992.97	2684.9	2462.9	2167.73	2414.23
972	CMTM2	20.6499	0.822281	0.435386	1.88862	0.0589422	0.705326	23.9843	34.1663	20.9485	13.9203	11.3792	19.5011
973	GNA13	1340.99	-0.16833	0.0892376	-1.88631	0.059253	0.705326	1375.1	1135.17	1278.73	1378.11	1503	1375.8
974	LOC102724219	51.3107	0.544554	0.288672	1.88641	0.0592401	0.705326	46.192	66.6242	69.8285	31.8179	41.7236	51.6779
975	LOC102724843	51.3107	0.544554	0.288672	1.88641	0.0592401	0.705326	46.192	66.6242	69.8285	31.8179	41.7236	51.6779
976	LOC102724951	51.3107	0.544554	0.288672	1.88641	0.0592401	0.705326	46.192	66.6242	69.8285	31.8179	41.7236	51.6779
977	PARP8	257.459	0.256776	0.135982	1.88831	0.0589846	0.705326	288.7	246.851	305.499	238.634	242.755	222.312
978	PPP2CA	3536.2	-0.120913	0.064109	-1.88606	0.0592868	0.705326	3488.38	3326.94	3349.15	3649.11	3692.54	3711.06
979	RAB15	560.554	-0.230412	0.121956	-1.8893	0.0588519	0.705326	563.187	445.87	538.552	701.982	544.303	569.432
980	CEP95	472.498	0.224276	0.118991	1.88481	0.0594558	0.705643	439.712	560.327	527.205	464.342	449.477	393.922
981	FBXO4	110.826	-0.359768	0.190907	-1.88452	0.0594953	0.705643	92.384	88.8323	109.98	129.26	111.895	132.607
982	GZMK	25.434	-0.727582	0.385983	-1.88501	0.0594283	0.705643	20.4311	23.0622	13.9657	25.852	32.241	37.0521
983	ASF1B	1777.26	-0.141254	0.0750275	-1.8827	0.0597411	0.707118	1709.99	1614.36	1746.58	1881.23	1783.68	1927.68
984	PAXX	675.152	0.192683	0.102332	1.88291	0.0597123	0.707118	650.241	801.199	708.759	660.221	622.061	608.434
985	DDIAS	371.504	-0.23299	0.12384	-1.88138	0.0599199	0.707844	381.972	292.122	350.888	399.712	417.236	387.097
986	NYNRIN	745.905	-0.199002	0.105808	-1.88079	0.0600006	0.707844	784.376	611.576	687.81	817.322	737.749	836.596
987	RBMS1	279.957	-0.240566	0.127929	-1.88046	0.0600455	0.707844	259.386	233.185	277.568	296.304	311.03	302.267
988	SF3B4	2398.79	-0.158463	0.0842384	-1.88112	0.0599552	0.707844	2451.73	2005.56	2344.49	2544.44	2429.45	2617.05
989	NKG7	118.813	0.339051	0.180422	1.87922	0.0602149	0.709123	126.14	133.248	138.784	96.448	109.05	109.206
990	SETDB2	584.647	-0.183453	0.0976611	-1.87847	0.0603169	0.709268	556.969	522.744	562.992	633.375	644.819	586.983
991	TXN	4697.18	0.198294	0.105575	1.87824	0.060349	0.709268	4201.7	6105.51	4750.95	4153.23	4443.56	4528.15
992	ABHD16A	365.074	0.227786	0.121778	1.8705	0.0614139	0.709639	349.993	427.078	404.132	358.945	312.927	337.369
993	BAG4	376.895	-0.223699	0.119322	-1.87475	0.0608268	0.709639	371.313	316.038	356.125	367.894	422.926	427.074
994	DUSP1	781.022	0.208794	0.111283	1.87625	0.0606215	0.709639	887.419	787.533	837.069	809.367	598.354	766.393
995	GSTO1	1390.33	0.185925	0.0992411	1.87347	0.0610038	0.709639	1307.59	1731.38	1400.06	1320.44	1290.59	1291.95
996	ICAM1	95.5283	0.415581	0.221988	1.87209	0.0611948	0.709639	135.911	87.124	104.743	68.6073	92.9298	83.8547
997	INPP5A	148.544	0.331555	0.176974	1.87347	0.0610031	0.709639	154.566	175.956	165.843	159.089	109.05	126.757
998	MEF2C	5998.68	-0.168025	0.0895456	-1.87642	0.0605982	0.709639	6372.72	4795.24	5781.8	6315.85	6486.12	6240.35
999	MTFR1	517.782	-0.189286	0.101209	-1.87025	0.0614488	0.709639	470.803	491.994	488.799	521.018	549.045	585.033
1000	NUDT21	3461.69	-0.152263	0.0812528	-1.87395	0.0609378	0.709639	3571.89	2916.09	3350.02	3531.79	3633.75	3766.63
1001	PIGA	120.047	-0.336623	0.179834	-1.87186	0.0612266	0.709639	111.927	103.353	102.997	144.175	123.274	134.557
1002	PLK2	293.838	0.229612	0.122784	1.87005	0.0614773	0.709639	319.791	327.996	303.754	258.52	272.152	280.816
1003	PTTG1	2197.65	0.188173	0.100356	1.87504	0.0607866	0.709639	2037.78	2781.13	2203.09	1982.65	2063.42	2117.82
1004	RGS14	463.597	0.198252	0.105668	1.87618	0.0606306	0.709639	461.92	507.369	516.731	448.433	421.029	426.099
1005	SPOPL	196.216	-0.283002	0.150815	-1.87648	0.0605891	0.709639	176.773	156.311	198.138	212.782	228.532	204.761
1006	TAF7	2390.3	0.156789	0.0838219	1.8705	0.0614144	0.709639	2430.41	2746.97	2382.9	2064.19	2381.09	2336.23
1007	TSNAXIP1	17.0318	0.876089	0.468427	1.87028	0.0614452	0.709639	18.6545	25.6247	21.8214	15.9089	10.4309	9.75054
1008	UBE2K	1682.06	-0.158375	0.0846581	-1.87076	0.0613789	0.709639	1630.04	1505.02	1634.86	1594.87	1866.18	1861.38
1009	WAC	1888.49	-0.170612	0.0911705	-1.87135	0.0612966	0.709639	2015.57	1568.23	1747.46	2033.36	2043.51	1922.81
1010	SACS	1580.66	0.165801	0.0886996	1.86924	0.0615897	0.710233	1853.01	1551.15	1610.42	1491.46	1583.6	1394.33
1011	IRF2BPL	265.619	-0.260513	0.139538	-1.86698	0.0619049	0.711592	257.609	217.81	249.637	306.247	248.445	313.967
1012	MED26	266.595	-0.246686	0.132085	-1.86764	0.0618125	0.711592	264.716	240.018	226.942	270.452	285.427	312.017
1013	PAQR8	265.012	-0.255765	0.137027	-1.86653	0.0619666	0.711592	248.726	214.393	261.857	276.418	319.565	269.115
1014	PTPN18	939.935	-0.166396	0.0892038	-1.86535	0.062133	0.711592	901.632	868.677	886.821	1059.93	906.54	1016.01
1015	RAB23	128.626	-0.324022	0.173579	-1.86671	0.0619423	0.711592	120.81	110.186	111.726	145.169	133.705	150.158
1016	SMC2	2223.83	-0.176161	0.0944398	-1.86533	0.0621353	0.711592	2405.54	1878.29	1981.38	2285.92	2539.45	2252.38
1017	UBXN2B	582.882	-0.194668	0.104348	-1.86556	0.0621031	0.711592	588.06	483.453	559.5	622.437	598.354	645.486
1018	PLEK	759.56	-0.162407	0.0870982	-1.86464	0.0622315	0.711995	724.859	703.825	721.852	813.345	785.162	808.32
1019	HCLS1	2427.9	-0.138827	0.0746089	-1.86074	0.0627816	0.713008	2177.24	2427.51	2328.78	2428.1	2658.93	2546.84
1020	MANBAL	230.066	-0.26152	0.14044	-1.86215	0.0625823	0.713008	189.21	218.664	219.96	239.628	274.048	238.888
1021	MCM2	5789.29	-0.119266	0.064091	-1.86088	0.0627607	0.713008	5758.01	5416.21	5476.3	5934.04	5900.1	6251.07
1022	MED1	1535.34	-0.178807	0.096102	-1.8606	0.0628005	0.713008	1613.17	1243.65	1464.65	1537.2	1721.1	1632.24
1023	MEX3D	658.291	-0.258921	0.138999	-1.86275	0.0624969	0.713008	685.774	508.223	604.016	881.952	577.492	692.288
1024	NSDHL	593.433	0.177552	0.0954305	1.86054	0.0628098	0.713008	614.709	650.867	624.092	564.767	570.855	535.305
1025	PDCD4	423.435	0.212569	0.114172	1.86184	0.0626262	0.713008	472.58	470.64	420.716	367.894	432.408	376.371
1026	TNFSF9	86.3698	0.395109	0.212306	1.86104	0.0627389	0.713008	89.7191	106.77	97.7598	84.5163	68.275	71.179
1027	CDC42SE2	804.661	-0.16449	0.0885705	-1.85717	0.0632873	0.714004	765.721	714.929	796.044	837.208	865.765	848.297
1028	DYNC2H1	125.231	0.336949	0.18139	1.85759	0.0632267	0.714004	152.789	135.811	130.928	99.4309	125.171	107.256
1029	FOXP1	183.817	-0.278297	0.149771	-1.85814	0.0631487	0.714004	155.454	161.436	181.554	196.873	206.721	200.861
1030	PHLDB2	123.139	-0.350291	0.188492	-1.85838	0.0631149	0.714004	132.358	93.9572	98.6327	132.243	143.188	138.458
1031	RNF213	878.939	0.174362	0.0938998	1.85689	0.0633267	0.714004	980.692	972.03	843.179	867.037	831.627	779.068
1032	SNAPC3	1221.56	-0.149124	0.0802738	-1.8577	0.0632119	0.714004	1122.82	1137.74	1215.02	1229.96	1313.34	1310.47
1033	TIMM23B	138.648	0.329144	0.177096	1.85857	0.0630883	0.714004	145.682	175.956	141.403	138.209	119.481	111.156
1034	ADCY5	42.4575	0.558935	0.301224	1.85555	0.0635181	0.715246	47.9686	42.7078	61.0999	29.8293	34.1375	39.0022
1035	SNAI1	121.834	0.330194	0.177978	1.85526	0.0635597	0.715246	143.906	136.665	126.564	112.357	106.206	105.306
1036	FDFT1	7064.9	0.118242	0.0638124	1.85296	0.0638885	0.718252	7051.39	7700.22	7311.04	6631.05	6864.48	6831.23
1037	ELK4	521.049	-0.181712	0.0982049	-1.85033	0.064266	0.718336	474.356	490.286	500.146	556.813	553.786	550.906
1038	HS2ST1	999.088	-0.152714	0.0824713	-1.85173	0.0640648	0.718336	970.032	908.823	960.141	1042.04	1084.81	1028.68
1039	INTS7	829.841	-0.179359	0.0969287	-1.85042	0.0642533	0.718336	865.212	705.534	764.622	846.157	914.126	883.399
1040	INTS8	1650.78	-0.142888	0.0771806	-1.85135	0.0641191	0.718336	1606.06	1464.02	1637.48	1688.34	1741.01	1767.77
1041	NEU3	668.43	-0.186223	0.100542	-1.85219	0.0639981	0.718336	689.327	560.327	626.71	698.005	726.37	709.839
1042	RING1	526.393	-0.18411	0.0994582	-1.85113	0.0641515	0.718336	480.574	507.369	490.545	542.893	549.993	586.983
1043	IRF2BP2	1972.89	-0.143669	0.0776683	-1.84977	0.0643462	0.718543	1895.65	1819.35	1908.94	2225.26	1926.87	2061.26
1044	PRRC1	1042.88	-0.174737	0.094499	-1.84909	0.0644446	0.718952	1078.41	860.99	1000.29	1097.72	1081.02	1138.86
1045	DERL3	166.416	0.308338	0.166954	1.84685	0.0647695	0.719815	151.901	211.831	188.537	146.163	146.981	153.084
1046	DOK2	66.6824	0.477572	0.258412	1.8481	0.0645873	0.719815	56.8517	99.0822	76.8113	61.6471	54.9993	50.7028
1047	FAM49B	3011.46	-0.123984	0.067114	-1.84737	0.0646933	0.719815	2984.71	2769.18	2892.64	3161.9	3089.44	3170.88
1048	MCAM	3172.1	0.120325	0.0651551	1.84674	0.0647846	0.719815	3330.27	3203.09	3379.7	3020.71	3041.08	3057.77
1049	VANGL1	439.472	-0.209707	0.113601	-1.846	0.0648927	0.719815	424.611	373.267	425.081	432.524	467.494	513.854
1050	ZNF549	246.589	-0.261132	0.141445	-1.84618	0.0648658	0.719815	207.864	206.706	258.365	273.435	248.445	284.716
1051	FKBP2	595.352	0.232095	0.125781	1.84523	0.0650043	0.720367	532.096	767.033	630.202	515.052	601.199	526.529
1052	ARPP21	90.6638	-0.379283	0.20579	-1.84305	0.065321	0.720956	87.0542	73.4575	75.9384	105.397	92.9298	109.206
1053	C15orf61	197.721	-0.285666	0.155188	-1.84078	0.0656542	0.720956	175.885	165.706	192.901	250.566	188.704	212.562
1054	INTS6	570.933	-0.196239	0.10663	-1.84038	0.0657118	0.720956	556.081	468.078	572.593	578.688	616.371	633.785
1055	KCNJ12	658.23	-0.170889	0.0927385	-1.8427	0.0653731	0.720956	620.927	591.077	645.913	711.925	696.025	683.513
1056	NKX3-1	153.759	-0.305415	0.165968	-1.8402	0.0657384	0.720956	148.347	128.124	136.165	169.033	151.722	189.161
1057	NPDC1	486.602	0.218187	0.118449	1.84204	0.0654693	0.720956	477.91	572.285	519.349	511.075	398.271	440.724
1058	RHOG	788.001	-0.208069	0.112867	-1.84349	0.0652572	0.720956	755.062	625.243	813.501	880.958	740.594	912.651
1059	RPL26L1	782.876	0.179143	0.0972552	1.84199	0.065476	0.720956	769.274	918.219	806.519	715.902	711.198	776.143
1060	ST8SIA2	245.326	-0.266433	0.144691	-1.84139	0.0655644	0.720956	243.396	198.164	226.942	230.68	295.858	276.915
1061	UBXN2A	730.011	-0.172846	0.0939146	-1.84046	0.0657014	0.720956	730.189	697.846	631.075	773.572	794.645	752.742
1062	WASHC5	1199.26	-0.166113	0.0902047	-1.84151	0.0655469	0.720956	1241.85	1014.74	1134.71	1244.87	1316.19	1243.19
1063	CHPT1	398.531	-0.207635	0.112859	-1.83978	0.0658009	0.720963	344.663	386.079	378.819	450.422	432.408	398.797
1064	KANK2	602.808	0.202234	0.110102	1.83679	0.0662412	0.721038	714.199	557.764	663.37	524.001	582.234	575.282
1065	KIF22	3433.19	0.135966	0.0739772	1.83794	0.0660712	0.721038	3332.93	3883	3568.23	3279.23	3210.82	3324.93
1066	POLE2	307.014	-0.254301	0.138276	-1.83908	0.0659035	0.721038	291.365	240.872	308.118	286.361	356.547	358.82
1067	RPP38	344.757	0.24169	0.131561	1.8371	0.0661956	0.721038	365.094	423.662	331.685	324.145	278.789	345.169
1068	STARD5	29.5382	-0.660993	0.359809	-1.83707	0.0662001	0.721038	16.8778	27.333	24.44	29.8293	42.6719	36.077
1069	UNKL	402.054	0.230264	0.125246	1.83849	0.0659902	0.721038	393.52	452.703	455.631	398.718	311.979	399.772
1070	ZFP69	175.875	0.284205	0.154726	1.83683	0.0662346	0.721038	190.986	193.039	195.52	153.124	178.274	144.308
1071	HERC5	423.317	0.195097	0.106347	1.83454	0.0665744	0.723989	471.691	445.87	438.174	394.741	392.581	396.847
1072	RPS19BP1	1800.58	0.19304	0.105252	1.83408	0.0666415	0.724043	1654.03	2290.85	1817.29	1672.43	1584.55	1784.35
1073	CNOT4	262.625	-0.312225	0.170377	-1.83256	0.0668682	0.724441	298.471	170.831	233.925	300.281	314.823	257.414
1074	CORO7	1236.12	-0.156794	0.0856173	-1.83133	0.0670514	0.724441	1128.15	1156.53	1222	1399.99	1199.55	1310.47
1075	EPB41L2	2426.28	-0.162421	0.088683	-1.83147	0.0670299	0.724441	2551.22	1995.31	2323.54	2473.84	2651.34	2562.44
1076	GCN1	3392.72	0.127888	0.0698276	1.83148	0.0670291	0.724441	3610.08	3700.21	3318.6	3219.57	3196.6	3311.28
1077	HMMR	866.827	-0.178983	0.0976428	-1.83304	0.0667972	0.724441	882.978	732.867	823.976	887.918	995.677	877.549
1078	KCNH2	43.8022	-0.569819	0.310989	-1.83228	0.0669098	0.724441	40.8622	23.9164	41.0242	63.6358	42.6719	50.7028
1079	MFAP3	244.414	-0.26343	0.143939	-1.83016	0.0672263	0.725658	237.178	193.039	236.544	236.646	293.962	269.115
1080	LINGO3	56.8964	-0.496915	0.27172	-1.82877	0.0674337	0.727222	56.8517	35.8746	48.8799	71.5902	53.1028	75.0792
1081	FAM117B	332.744	-0.22773	0.124604	-1.82763	0.0676053	0.728398	348.217	283.58	288.042	344.031	367.926	364.67
1082	DZANK1	23.3137	0.733921	0.401834	1.82643	0.0677853	0.729006	35.5323	23.9164	27.9314	19.8862	18.9653	13.6508
1083	MRTFB	324.567	-0.242368	0.132701	-1.82642	0.0677869	0.729006	349.993	263.08	279.314	344.031	373.616	337.369
1084	SLC6A8	286.241	0.234095	0.128204	1.82595	0.0678571	0.729088	318.014	322.017	288.042	276.418	238.962	273.99
1085	MKNK2	1942.63	0.151594	0.0830627	1.82505	0.0679929	0.729746	2233.21	1962.85	1937.74	1968.73	1788.43	1764.85
1086	SLC3A2	2666.03	0.132557	0.0726616	1.8243	0.0681063	0.729746	2639.16	2880.22	2845.51	2554.38	2423.76	2653.12
1087	ZNF32	637.437	0.20007	0.109645	1.82471	0.0680448	0.729746	598.719	780.699	665.116	586.642	622.061	571.382
1088	HDGFL3	1620.35	-0.150359	0.0824866	-1.82283	0.0683294	0.731048	1629.16	1402.53	1576.38	1785.78	1642.39	1685.87
1089	SPI1	449.657	-0.198202	0.108742	-1.82267	0.0683534	0.731048	431.718	410.849	413.734	513.063	437.149	491.427
1090	SLC18A2	99.7723	-0.364833	0.200234	-1.82203	0.0684504	0.731414	95.9372	78.5824	87.2856	97.4423	120.429	118.957
1091	DHX57	296.509	-0.226305	0.124239	-1.82153	0.0685262	0.731554	293.142	257.955	268.84	337.071	311.979	310.067
1092	KNL1	792.079	-0.163451	0.0898155	-1.81986	0.068781	0.732929	778.158	711.513	752.402	795.447	868.609	846.347
1093	TBC1D5	883.131	-0.204003	0.112074	-1.82026	0.0687201	0.732929	957.596	696.992	808.264	922.719	1029.81	883.399
1094	ZNF593	792.154	0.215543	0.118495	1.819	0.0689108	0.733641	689.327	981.426	882.457	780.532	673.267	745.916
1095	ANXA2R	45.4256	0.546156	0.300959	1.81472	0.0695675	0.73818	38.1972	58.9368	64.5913	39.7724	38.8788	32.1768
1096	ERAP2	1095.69	0.163461	0.0900827	1.81457	0.0695906	0.73818	1245.41	1086.49	1141.7	967.463	1115.16	1017.96
1097	VLDLR	312.948	0.227734	0.125458	1.81522	0.0694895	0.73818	310.908	365.579	336.049	312.213	273.1	279.841
1098	ZNF256	173.941	0.276947	0.152566	1.81526	0.0694841	0.73818	191.874	195.602	184.173	169.033	147.929	155.034
1099	BTN2A2	161.26	0.288983	0.159324	1.81381	0.0697076	0.738213	159.895	187.06	185.045	142.186	142.24	151.133
1100	KCNK9	59.2834	-0.493138	0.271893	-1.81372	0.0697204	0.738213	42.6388	67.4784	37.5328	73.5789	72.068	62.4035
1101	KCNQ2	45.2548	0.533283	0.294356	1.81169	0.0700338	0.740857	51.5218	42.7078	66.337	39.7724	34.1375	37.0521
1102	UBB	21739.8	0.180036	0.0993983	1.81126	0.070101	0.740895	20084.6	28106.9	21091.7	20170.5	20510.9	20474.2
1103	AP3M1	1496.96	-0.188844	0.104593	-1.80553	0.0709926	0.740977	1595.4	1139.45	1462.91	1611.77	1609.2	1563.01
1104	CCNE1	352.394	0.204725	0.113338	1.80633	0.0708664	0.740977	371.313	380.954	379.692	338.065	316.72	327.618
1105	CHRAC1	765.213	-0.197291	0.108959	-1.8107	0.070188	0.740977	779.934	591.077	768.113	842.18	788.007	821.971
1106	LDHA	25510.2	-0.113623	0.0628583	-1.80761	0.0706675	0.740977	25040.5	23294.6	25183.6	25853	26124.7	27564.8
1107	NOTCH1	698.923	0.198813	0.110117	1.80548	0.0709994	0.740977	839.451	647.451	754.147	684.084	591.716	676.688
1108	NQO2	159.984	0.298344	0.164922	1.809	0.0704511	0.740977	159.895	187.914	181.554	129.26	138.446	162.834
1109	PTPN9	914.778	-0.163788	0.0904733	-1.81034	0.070243	0.740977	920.287	813.157	855.399	1020.16	974.815	904.85
1110	RASSF4	109.706	0.351555	0.194386	1.80855	0.0705217	0.740977	115.48	138.373	115.217	82.5276	106.206	100.431
1111	RSRP1	391.588	0.228314	0.126425	1.80592	0.0709304	0.740977	367.759	489.432	410.242	351.985	386.892	343.219
1112	SCAF1	1477.08	-0.181435	0.100385	-1.8074	0.0707002	0.740977	1437.28	1276.96	1438.47	1751.97	1329.47	1628.34
1113	SEMA4B	355.59	0.246109	0.136144	1.80771	0.0706523	0.740977	405.957	314.33	437.301	355.963	315.772	304.217
1114	STS	288.576	-0.247467	0.136869	-1.80806	0.0705979	0.740977	302.913	230.622	258.365	318.179	335.685	285.691
1115	WDR1	6088.42	-0.11503	0.0637017	-1.80577	0.070955	0.740977	6096.46	5675.02	5766.08	6368.55	6163.71	6460.71
1116	WDR34	1225.51	0.162663	0.0899331	1.80871	0.0704964	0.740977	1238.3	1354.69	1290.08	1242.89	1031.71	1195.42
1117	AJUBA	351.97	0.226128	0.125424	1.80291	0.0714023	0.741196	388.19	338.246	411.988	359.94	305.341	308.117
1118	ARMC8	457.364	-0.219449	0.121714	-1.80299	0.0713904	0.741196	424.611	480.036	363.108	530.961	494.994	450.475
1119	LIN37	98.2571	0.355977	0.197376	1.80355	0.0713025	0.741196	99.4905	114.457	116.963	89.4878	87.2402	81.9046
1120	LOC114841035	643.233	0.213837	0.118605	1.80293	0.0713994	0.741196	579.177	811.449	681.7	566.756	637.233	583.082
1121	NEK1	178.306	-0.273254	0.151401	-1.80483	0.0711007	0.741196	154.566	167.415	162.351	208.805	195.342	181.36
1122	RCN2	1058.56	0.147741	0.0818858	1.80423	0.0711951	0.741196	1108.61	1112.11	1117.26	1010.22	952.057	1051.11
1123	ZDHHC11	15.6343	0.88253	0.489684	1.80224	0.071507	0.741622	15.9895	25.6247	19.2028	10.9374	13.2757	8.77549
1124	ATRX	886.514	-0.176939	0.0984534	-1.79718	0.0723063	0.742461	875.871	822.553	798.663	839.197	1051.62	931.177
1125	BMP1	337.358	0.242381	0.134629	1.80036	0.0718042	0.742461	389.079	321.163	386.675	295.31	273.1	358.82
1126	C22orf39	265.195	-0.249637	0.138884	-1.79745	0.072265	0.742461	247.838	250.268	228.688	286.361	248.445	329.568
1127	DENND5B	180.138	-0.281565	0.156535	-1.79873	0.0720608	0.742461	188.321	146.061	153.623	194.885	202.928	195.011
1128	KRBA1	330.342	0.241069	0.133965	1.79949	0.0719409	0.742461	356.211	409.995	307.245	330.111	300.6	277.89
1129	LOC102723360	51.1885	0.519768	0.289182	1.79737	0.0722765	0.742461	46.192	64.9159	69.8285	31.8179	41.7236	52.6529
1130	NAXD	549.536	0.186285	0.103641	1.79741	0.0722708	0.742461	548.086	624.389	582.195	548.858	513.959	479.727
1131	NKAIN4	523.314	0.208576	0.115962	1.79866	0.0720719	0.742461	503.67	603.035	576.085	548.858	432.408	475.826
1132	ODC1	14405.1	0.109134	0.0607347	1.79689	0.0723528	0.742461	14674.8	15022.9	15151	14377.7	13307.9	13896.5
1133	PHOSPHO2-KLHL23	660.393	-0.190386	0.105826	-1.79904	0.0720121	0.742461	668.007	543.244	639.803	646.301	742.49	722.515
1134	PRELID3A	124.849	0.351293	0.195374	1.79805	0.0721689	0.742461	147.459	160.581	111.726	123.294	92.9298	113.106
1135	SMC1A	4293.73	-0.149328	0.0830484	-1.79808	0.0721644	0.742461	4549.91	3650.67	4015.14	4395.84	4729.94	4420.9
1136	MEX3C	1327.13	-0.178629	0.0994546	-1.79608	0.0724815	0.743127	1401.75	1045.49	1288.33	1403.96	1399.64	1423.58
1137	ADORA2A	18.7155	0.802559	0.446985	1.7955	0.0725746	0.743372	19.5428	27.333	24.44	17.8976	11.3792	11.7007
1138	ARFGAP1	2215.84	0.139584	0.0777787	1.79463	0.0727125	0.743372	2154.15	2492.43	2321.8	2175.55	2025.49	2125.62
1139	GNL3	4190.41	0.146282	0.0815608	1.79353	0.0728884	0.743372	4080	4922.51	4205.42	3844	4191.32	3899.24
1140	HACD1	353.828	-0.213787	0.119124	-1.79467	0.0727069	0.743372	316.238	329.705	336.922	371.872	348.961	419.273
1141	PRUNE1	417.221	-0.2009	0.111977	-1.79413	0.072793	0.743372	403.292	379.246	382.311	403.689	458.96	475.826
1142	TAB3	344.505	-0.245881	0.137065	-1.79391	0.072828	0.743372	351.77	285.288	308.991	324.145	440.943	355.895
1143	NEURL4	822.732	0.180619	0.100742	1.79289	0.0729904	0.743761	768.386	966.906	886.821	815.333	749.128	749.817
1144	MSI2	2132.87	-0.159329	0.0889267	-1.79168	0.0731835	0.745077	2259.85	1768.1	2018.04	2300.83	2270.14	2180.22
1145	FZD2	508.463	0.207523	0.115883	1.79079	0.0733265	0.745103	595.166	468.078	571.72	484.228	434.305	497.278
1146	GGH	2054.72	-0.132021	0.0737354	-1.79047	0.073378	0.745103	1952.5	2023.5	1906.32	2049.27	2131.7	2265.05
1147	ZBTB5	473.234	-0.210724	0.117674	-1.79074	0.0733351	0.745103	495.676	384.371	436.428	523.006	534.821	465.101
1148	EIF2B2	687.777	-0.176194	0.0986236	-1.78653	0.074014	0.745171	619.15	621.826	696.539	690.05	709.301	789.794
1149	EIF3L	8273.66	-0.105394	0.0589825	-1.78687	0.0739584	0.745171	8090.71	7853.12	7970.92	8636.57	8424.37	8666.28
1150	FAM118A	383.835	0.196072	0.109603	1.78892	0.0736269	0.745171	401.515	410.849	417.225	365.906	358.444	349.069
1151	GLRX5	3368.24	-0.133054	0.0744853	-1.78631	0.074049	0.745171	3171.26	3163.8	3303.76	3565.59	3235.48	3769.56
1152	HSP90AB1	77646.9	0.113245	0.0634326	1.78528	0.0742164	0.745171	79818	84323.2	77937.3	71343.6	78011.7	74447.3
1153	IFNAR1	475.575	-0.187995	0.105248	-1.78622	0.0740638	0.745171	453.925	422.808	457.376	497.154	540.51	481.677
1154	MELK	653.969	-0.167345	0.0935485	-1.78885	0.0736382	0.745171	614.709	591.077	642.422	701.982	663.784	709.839
1155	METTL1	326.169	0.219752	0.122933	1.78758	0.0738436	0.745171	315.349	365.579	371.837	294.315	292.065	317.868
1156	RASSF1	396.789	0.253194	0.141811	1.78543	0.0741909	0.745171	349.105	524.452	420.716	395.735	366.03	324.693
1157	RTL6	1004.73	-0.165133	0.0924416	-1.78635	0.074042	0.745171	1042.87	863.553	935.701	1102.69	1073.43	1010.16
1158	STK38	1805.08	-0.13315	0.0743941	-1.7898	0.0734864	0.745171	1691.34	1784.33	1689.85	1903.11	1962.91	1798.97
1159	TMCC3	16.4798	-0.873309	0.488479	-1.78781	0.0738062	0.745171	15.1012	9.39572	10.4743	12.926	24.6549	26.3265
1160	UNC5D	66.3863	0.471891	0.26428	1.78557	0.0741686	0.745171	87.9425	68.3325	75.0656	77.5561	44.5684	44.8525
1161	SRRD	1920.65	-0.125401	0.0702954	-1.78392	0.0744368	0.74674	1820.14	1860.35	1831.25	1943.87	2023.59	2044.69
1162	H2AFX	4884.15	-0.173255	0.0971766	-1.78289	0.0746039	0.747772	4682.27	4538.99	4551.94	6049.38	4316.5	5165.84
1163	KANSL1L	195.829	-0.27646	0.155154	-1.78185	0.0747742	0.747861	200.758	163.144	167.588	228.691	227.583	187.21
1164	MYC	9157.37	0.122764	0.0688887	1.78206	0.0747391	0.747861	10231.5	8862.73	9546.42	8618.67	8823.59	8861.29
1165	NRIP2	19.7812	0.774684	0.434907	1.78126	0.0748695	0.747861	24.8726	28.1872	21.8214	12.926	11.3792	19.5011
1166	VTI1A	396.118	-0.214781	0.120571	-1.78137	0.0748523	0.747861	376.642	321.163	402.386	446.445	438.098	391.972
1167	TWF2	1837.79	0.139929	0.0785757	1.78082	0.0749426	0.747949	1812.15	2068.77	1899.33	1718.17	1704.98	1823.35
1168	IQGAP1	3755.23	-0.173268	0.0973482	-1.77988	0.0750961	0.748285	3984.95	2993.82	3611.88	3663.03	4331.67	3946.04
1169	LEF1	7065.32	0.130385	0.0732731	1.77943	0.075169	0.748285	8134.23	6925.5	7093.7	6765.28	6768.71	6704.47
1170	USP27X	105.954	-0.352936	0.198303	-1.77978	0.0751119	0.748285	108.374	87.124	83.7941	119.317	131.809	105.306
1171	ADM2	39.824	0.585178	0.329152	1.77784	0.0754307	0.748332	58.6283	37.5829	47.1342	43.7496	28.4479	23.4013
1172	CSNK1G3	299.501	-0.239453	0.134604	-1.77895	0.0752486	0.748332	316.238	239.164	268.84	348.008	319.565	305.192
1173	NOS2	61.6777	-0.447579	0.251737	-1.77796	0.07541	0.748332	46.192	63.2076	47.1342	65.6244	79.6541	68.2538
1174	S100A9	80.1446	-0.386811	0.217527	-1.77822	0.0753672	0.748332	67.5114	64.9159	75.9384	92.4707	81.5507	98.4805
1175	KIF15	1357.05	-0.150181	0.0845178	-1.77692	0.0755812	0.749186	1263.17	1377.75	1218.51	1427.83	1515.33	1339.72
1176	ANKRD13C	284.669	-0.225103	0.12673	-1.77624	0.0756935	0.749479	270.046	239.164	278.441	295.31	309.134	315.918
1177	ZNF582	44.7065	0.560283	0.315482	1.77596	0.0757394	0.749479	41.7505	64.9159	53.2442	23.8634	47.4132	37.0521
1178	CASP3	1133.02	-0.145338	0.0818595	-1.77546	0.0758226	0.749665	1078.41	1037.8	1112.02	1181.24	1249.81	1138.86
1179	ADI1	1718.03	-0.138856	0.0782616	-1.77425	0.0760219	0.749727	1547.43	1766.4	1592.09	1800.69	1770.41	1831.15
1180	LOC102723996	30.5114	-0.618699	0.348673	-1.77444	0.0759906	0.749727	21.3194	30.7496	20.0757	37.7837	34.1375	39.0022
1181	SLC3A1	149.909	-0.300178	0.169183	-1.77427	0.076018	0.749727	152.789	119.582	130.928	153.124	179.222	163.809
1182	PLXDC2	62.4103	-0.428376	0.241628	-1.77288	0.076249	0.75133	57.74	47.8328	54.117	69.6016	73.0163	72.154
1183	CNTLN	138.684	-0.338714	0.191126	-1.7722	0.0763612	0.7518	147.459	107.624	112.598	124.289	178.274	161.859
1184	CCNYL1	274.169	-0.229762	0.129687	-1.77167	0.0764495	0.751815	262.939	227.206	267.094	291.332	286.376	310.067
1185	CENPU	1517.86	-0.141171	0.0796941	-1.77141	0.0764919	0.751815	1394.64	1521.25	1414.9	1534.22	1549.46	1692.69
1186	PRTFDC1	130.591	0.307812	0.173829	1.77077	0.0765983	0.752082	149.236	136.665	147.513	113.351	109.05	127.732
1187	WASF2	2357.77	-0.141704	0.0800374	-1.77047	0.0766482	0.752082	2425.97	2026.91	2273.79	2440.03	2542.29	2437.64
1188	GABPB1	658.603	-0.173214	0.0978656	-1.76992	0.0767407	0.752335	653.794	588.514	615.363	674.141	754.818	664.987
1189	RARA	234.879	0.248909	0.140663	1.76954	0.0768032	0.752335	287.812	236.601	240.908	216.759	202.928	224.262
1190	C12orf75	429.726	-0.199993	0.113094	-1.76838	0.0769973	0.7525	405.068	377.537	417.225	489.2	411.546	477.777
1191	EXO1	1015	-0.150229	0.0849765	-1.76789	0.0770785	0.7525	1031.33	922.489	933.083	1046.01	1094.3	1062.81
1192	FOXN3	973.076	-0.183076	0.103541	-1.76816	0.0770345	0.7525	1018	780.699	935.701	1115.61	989.987	998.455
1193	UBAP1	804.891	-0.15788	0.0892721	-1.76853	0.0769731	0.7525	776.381	720.908	785.57	814.339	846.799	885.349
1194	SDHA	4737.64	0.12921	0.0731184	1.76714	0.0772051	0.753105	4603.21	5388.02	4857.44	4450.53	4551.66	4574.95
1195	DTL	1396.7	-0.162571	0.0920607	-1.76591	0.0774116	0.754487	1471.04	1214.61	1269.13	1397	1592.13	1436.25
1196	TNFAIP3	559.186	-0.184693	0.10463	-1.7652	0.0775298	0.755008	545.421	505.661	519.349	628.403	625.854	530.429
1197	PLCG2	533.575	0.185704	0.105334	1.763	0.0779011	0.75799	629.81	539.827	534.188	495.166	513.959	488.502
1198	PEX19	718.935	-0.173001	0.098206	-1.76162	0.078134	0.759621	721.306	603.035	703.522	747.72	746.283	791.744
1199	ABCB6	303.064	0.234976	0.133501	1.7601	0.0783902	0.760386	294.918	358.746	329.067	308.236	244.652	282.766
1200	ABCC2	15.7024	0.87687	0.49894	1.75747	0.0788382	0.760386	17.7662	22.2081	20.9485	16.9033	6.63784	9.75054
1201	CCDC6	799.813	-0.163046	0.0926651	-1.75953	0.0784884	0.760386	815.466	720.908	727.962	802.407	881.885	850.247
1202	CNFN	40.0417	0.550881	0.313549	1.75692	0.0789307	0.760386	43.5271	56.3743	42.7699	39.7724	24.6549	33.1518
1203	EFNA1	69.8181	0.429388	0.244319	1.75749	0.0788343	0.760386	76.3945	80.2907	83.7941	58.6642	74.9128	44.8525
1204	ESR1	9924.17	0.109539	0.0622697	1.75911	0.0785593	0.760386	10808.9	9954.34	10139.1	9677.61	9412.46	9552.61
1205	FMNL2	1227.28	-0.189721	0.107985	-1.75692	0.0789306	0.760386	1270.28	1019.86	1150.42	1299.56	1494.46	1129.11
1206	FRAT1	260.709	-0.229359	0.130495	-1.75761	0.0788134	0.760386	253.168	242.581	224.324	278.406	267.41	298.367
1207	SCD5	237.028	-0.25164	0.14315	-1.75788	0.0787679	0.760386	245.173	203.289	200.757	284.372	238.962	249.614
1208	TNPO2	1765.22	0.12907	0.0734623	1.75696	0.0789252	0.760386	1858.34	1774.94	1899.33	1686.35	1737.22	1635.17
1209	VPS13A	720.141	-0.185208	0.105255	-1.75962	0.0784719	0.760386	747.955	598.764	675.59	767.606	824.989	705.939
1210	CACNA1H	162.529	0.298405	0.169941	1.75593	0.0790999	0.761154	201.646	155.457	180.681	167.044	128.964	141.383
1211	ZNF714	234.49	-0.252101	0.143591	-1.75569	0.0791412	0.761154	243.396	196.456	202.503	257.526	274.996	232.063
1212	PHF13	419.678	-0.195104	0.111162	-1.75513	0.0792363	0.76144	419.281	360.454	394.531	425.564	458.011	460.226
1213	ARF6	1873.66	-0.127172	0.0724988	-1.75413	0.0794089	0.76149	1729.54	1857.79	1785.86	2004.53	1962.91	1901.36
1214	DENND1C	199.793	0.258289	0.147333	1.75309	0.0795864	0.76149	216.747	205.852	230.434	176.987	201.032	167.709
1215	FGFR1	1804.71	0.127041	0.0724644	1.75316	0.0795751	0.76149	1941.84	1835.58	1874.89	1783.79	1693.6	1698.54
1216	GNG5	1407.45	-0.145763	0.0831591	-1.75282	0.0796338	0.76149	1286.27	1305.15	1417.52	1574.99	1380.67	1480.13
1217	GRK2	5255.41	-0.134767	0.0768677	-1.75324	0.0795617	0.76149	5196.6	4662.84	5170.8	5788.87	5022.95	5690.42
1218	NXPE3	399.723	-0.198115	0.112924	-1.75441	0.0793608	0.76149	397.962	358.746	360.489	395.735	446.632	438.774
1219	ATXN2	364.793	-0.254786	0.145442	-1.75181	0.0798065	0.762515	417.505	263.08	317.719	395.735	412.495	382.221
1220	MRPL48	868.302	0.169434	0.0967408	1.75142	0.0798732	0.762527	850.999	1028.4	878.093	831.242	843.955	777.118
1221	IGSF3	605.79	-0.190739	0.109004	-1.74984	0.0801468	0.763887	647.576	510.786	539.425	610.506	677.06	649.386
1222	PPP6R2	1120.38	0.150794	0.0861743	1.74987	0.0801402	0.763887	1107.72	1226.57	1201.92	1124.56	991.884	1069.63
1223	DIMT1	1196.6	-0.138032	0.078921	-1.74899	0.0802923	0.764098	1182.34	1086.49	1149.55	1246.86	1253.6	1260.75
1224	NPRL2	433.762	-0.203655	0.116444	-1.74895	0.0803002	0.764098	403.292	454.411	351.761	465.337	465.597	462.176
1225	APBA1	2904.05	-0.135134	0.0773253	-1.7476	0.0805337	0.765695	2908.32	2623.97	2772.19	3266.3	3026.86	2826.68
1226	FAM20C	113.114	-0.342253	0.19609	-1.74539	0.0809176	0.766217	97.7139	81.1449	120.454	133.237	123.274	122.857
1227	FBXO11	457.545	-0.195492	0.111918	-1.74674	0.0806817	0.766217	458.367	430.495	391.039	499.143	519.648	446.575
1228	H1FX	2284.76	-0.348926	0.199835	-1.74607	0.0807983	0.766217	2094.63	1761.27	2173.41	3060.48	1970.49	2648.25
1229	PRKAB1	349.976	-0.209422	0.119964	-1.74571	0.0808619	0.766217	335.78	316.892	321.211	403.689	387.84	334.444
1230	SSR1	1805.36	-0.137331	0.0786538	-1.74602	0.0808071	0.766217	1760.63	1621.19	1777.13	1789.76	2008.42	1875.03
1231	TANC2	169.942	-0.302818	0.173556	-1.74478	0.0810229	0.766591	165.225	126.415	164.97	210.793	198.187	154.059
1232	CBR1	568.598	0.177175	0.10161	1.74368	0.0812149	0.767656	582.73	628.659	598.779	534.938	491.201	575.282
1233	MBNL1	1551.88	-0.179455	0.102935	-1.74338	0.0812673	0.767656	1647.81	1190.69	1528.37	1635.64	1676.53	1632.24
1234	C1orf198	363.004	-0.209105	0.120066	-1.74159	0.0815804	0.768122	373.089	321.163	315.974	415.621	365.081	387.097
1235	EBF1	2720.52	-0.150174	0.0862142	-1.74187	0.0815311	0.768122	2810.61	2285.72	2641.26	2921.28	2996.51	2667.75
1236	PFKL	2920.88	-0.12891	0.0739958	-1.74213	0.0814861	0.768122	2808.83	2683.76	2878.68	3090.31	2835.31	3228.4
1237	RFTN1	1082.56	-0.144849	0.0831519	-1.74198	0.0815112	0.768122	1027.77	966.051	1091.07	1145.44	1139.81	1125.21
1238	AQP1	33.5599	0.631997	0.363331	1.73945	0.081955	0.769782	41.7505	25.6247	54.9899	29.8293	19.9135	29.2516
1239	ICOSLG	19.7377	-0.783858	0.450583	-1.73965	0.0819197	0.769782	14.2129	18.7914	10.4743	20.8805	18.9653	35.102
1240	KATNBL1	406.982	-0.193637	0.111288	-1.73997	0.0818644	0.769782	361.541	404.87	372.709	407.667	448.529	446.575
1241	BRAT1	1158.35	0.160576	0.0923487	1.7388	0.0820695	0.770237	1139.7	1342.73	1185.34	1125.56	1003.26	1153.49
1242	DSG2	330.119	-0.238241	0.137086	-1.73789	0.0822296	0.770362	349.993	255.393	303.754	323.15	394.478	353.945
1243	KLHL23	669.813	-0.187671	0.108006	-1.7376	0.0822813	0.770362	687.55	542.39	649.405	656.244	751.025	732.266
1244	LYPLAL1	115.634	-0.343434	0.197582	-1.73819	0.0821775	0.770362	100.379	107.624	97.7598	150.141	138.446	99.4555
1245	GLO1	2374.32	-0.12598	0.0725219	-1.73713	0.0823643	0.770498	2387.77	2142.23	2282.52	2410.2	2493.93	2529.29
1246	USP38	547.45	-0.210247	0.121056	-1.73677	0.0824281	0.770498	607.602	437.328	478.325	576.699	619.216	565.531
1247	JMJD7	102.602	0.374824	0.215877	1.73629	0.0825128	0.770671	85.2775	143.498	118.708	84.5163	92.9298	90.68
1248	LAMA3	63.0323	0.444539	0.256113	1.73571	0.0826147	0.771004	85.2775	73.4575	59.3542	42.7553	56.8958	60.4534
1249	CMC2	690.224	0.205934	0.11884	1.73286	0.0831201	0.773462	614.709	885.761	717.487	626.415	650.509	646.461
1250	MTRF1L	345.222	-0.205085	0.118359	-1.73273	0.0831437	0.773462	344.663	292.122	325.575	367.894	378.357	362.72
1251	NIPSNAP3B	220.088	0.250292	0.144414	1.73316	0.0830681	0.773462	213.194	263.08	240.908	216.759	190.601	195.986
1252	ZNF770	911.797	-0.153826	0.0887653	-1.73295	0.083104	0.773462	916.734	802.907	870.237	991.326	969.125	920.451
1253	ARL15	151.005	-0.294926	0.170452	-1.73026	0.0835831	0.775351	156.342	114.457	136.165	174.998	160.257	163.809
1254	COQ3	176.446	0.285811	0.165271	1.72935	0.0837462	0.775351	163.449	198.164	219.96	143.18	156.463	177.46
1255	EGLN1	766.152	-0.17727	0.102465	-1.73005	0.0836205	0.775351	796.812	637.201	723.597	802.407	767.145	869.748
1256	RABL3	388.685	-0.200999	0.116116	-1.73102	0.0834479	0.775351	388.19	334.829	362.235	391.758	449.477	405.623
1257	SIPA1L2	66.7629	-0.436141	0.252151	-1.72968	0.0836874	0.775351	72.8412	52.1036	45.3885	79.5447	84.3955	66.3037
1258	TGFBR1	229.906	-0.251152	0.145152	-1.73026	0.0835832	0.775351	198.093	210.123	221.705	248.577	284.479	216.462
1259	C16orf91	336.35	0.249975	0.144639	1.72827	0.0839393	0.77554	299.36	452.703	343.905	314.202	293.962	313.967
1260	KIF5B	1753.39	-0.140127	0.0810862	-1.72812	0.0839663	0.77554	1795.27	1605.81	1604.31	1742.03	1951.53	1821.4
1261	MYLK2	81.1264	0.37799	0.218676	1.72854	0.0838915	0.77554	85.2775	100.791	89.0313	69.6016	79.6541	62.4035
1262	ZNF407	314.075	-0.236524	0.136924	-1.72741	0.0840933	0.776098	337.557	247.705	280.187	339.059	367.926	312.017
1263	PSMG4	408.401	0.206117	0.119389	1.72644	0.0842683	0.777096	387.302	488.578	436.428	379.826	356.547	401.722
1264	RRM1	3643.36	-0.114225	0.0661998	-1.72545	0.084446	0.778119	3482.17	3522.54	3493.17	3607.35	3922.02	3832.94
1265	ADAM19	65.9097	-0.431909	0.250395	-1.72491	0.084544	0.778406	56.8517	45.2703	66.337	61.6471	83.4472	81.9046
1266	ANXA5	3012.04	-0.129111	0.0748762	-1.72432	0.0846494	0.778666	2751.98	3086.92	2793.14	2972.98	3254.44	3212.8
1267	ARGLU1	1371.14	0.151301	0.087761	1.72401	0.0847059	0.778666	1398.2	1552.86	1377.37	1384.08	1184.38	1329.97
1268	ARFGEF1	2023.26	-0.157228	0.0912892	-1.72231	0.0850131	0.780863	2165.69	1760.42	1813.79	2020.44	2304.28	2074.92
1269	KRAS	1005.8	-0.159476	0.0926386	-1.72148	0.0851632	0.780863	1042.87	849.032	959.268	1040.05	1090.5	1053.06
1270	MTM1	120.495	-0.340635	0.197915	-1.72112	0.0852289	0.780863	119.033	111.895	88.1584	109.374	136.55	157.959
1271	RELB	132.853	0.319434	0.185543	1.72162	0.0851386	0.780863	135.023	158.873	148.385	145.169	102.412	107.256
1272	VCL	2784.29	-0.142104	0.0825786	-1.72084	0.0852802	0.780863	2863.9	2348.08	2730.29	2927.25	3018.32	2817.91
1273	CORO6	94.0179	0.35859	0.208519	1.7197	0.0854874	0.780919	88.8308	112.749	115.217	92.4707	75.8611	78.9794
1274	GSDME	143.911	-0.287623	0.167191	-1.72033	0.0853729	0.780919	136.799	129.832	122.2	171.021	159.308	144.308
1275	HYPK	1034.99	0.156202	0.090824	1.71983	0.085463	0.780919	986.91	1173.61	1112.02	986.354	933.091	1017.96
1276	RFXAP	272.382	-0.229298	0.13337	-1.71926	0.0855663	0.781027	238.955	239.164	274.077	320.167	265.514	296.416
1277	ADCY9	465.264	-0.195505	0.113759	-1.71858	0.08569	0.781308	488.569	383.516	429.445	513.063	483.614	493.377
1278	ID2	94.7217	0.351501	0.204687	1.71726	0.0859316	0.781308	93.2723	114.457	110.853	75.5675	81.5507	92.6301
1279	NCOA1	245.874	-0.255699	0.148832	-1.71804	0.0857896	0.781308	270.046	187.914	214.722	260.509	278.789	263.265
1280	ZNF232	836.253	0.161816	0.0942296	1.71726	0.0859325	0.781308	814.578	958.364	876.347	749.709	830.679	787.844
1281	ZSWIM7	301.42	0.220584	0.128399	1.71796	0.0858041	0.781308	302.025	358.746	312.482	270.452	301.548	263.265
1282	EHD1	1428.25	-0.161904	0.0943315	-1.71634	0.0861007	0.782227	1446.16	1200.94	1397.44	1619.73	1360.76	1544.49
1283	ACTR3	4185.63	-0.111905	0.0652178	-1.71587	0.0861857	0.782388	4144.84	3900.08	4025.61	4233.77	4490.98	4318.51
1284	CHTF18	1024.07	0.157816	0.0922742	1.71029	0.087212	0.782762	1003.79	1137.74	1098.05	1042.04	881.885	980.905
1285	DEPDC1	316.809	-0.224141	0.131092	-1.7098	0.0873021	0.782762	330.45	274.184	272.331	306.247	345.168	372.471
1286	EHBP1L1	1707.54	-0.133502	0.0779243	-1.71322	0.0866712	0.782762	1659.36	1631.44	1594.71	1845.44	1649.98	1864.3
1287	ITSN2	337.131	-0.207442	0.121043	-1.71379	0.0865666	0.782762	345.552	283.58	309.864	359.94	366.978	356.87
1288	LRP11	321.813	-0.20193	0.118032	-1.71081	0.0871171	0.782762	310.019	295.538	292.407	359.94	338.53	334.444
1289	MPG	874.71	0.200229	0.117014	1.71116	0.0870511	0.782762	827.903	1094.17	883.33	884.935	697.922	859.998
1290	ORMDL3	976.595	0.150991	0.0880793	1.71426	0.0864812	0.782762	966.479	1084.78	1031.72	867.037	952.057	957.503
1291	PDHA1	2980.84	0.119226	0.069666	1.71139	0.087009	0.782762	2982.94	3284.23	3044.52	2833.78	2919.7	2819.86
1292	PLCB4	24.3778	0.713991	0.417053	1.71199	0.0868979	0.782762	40.8622	26.4789	23.5671	21.8748	22.7583	10.7256
1293	POLR3D	1254.76	0.137852	0.0805427	1.71155	0.0869805	0.782762	1306.7	1388.86	1248.18	1231.95	1171.11	1181.77
1294	PPP1R12C	1231.22	0.173168	0.101086	1.71308	0.0866985	0.782762	1209.88	1489.65	1215.02	1263.77	1050.68	1158.36
1295	RAD52	155.452	0.279537	0.163481	1.7099	0.0872837	0.782762	154.566	173.394	183.3	151.135	129.912	140.408
1296	RALBP1	1663.22	-0.137942	0.0804886	-1.71381	0.0865641	0.782762	1726.87	1501.61	1523.13	1757.94	1775.15	1694.64
1297	TBC1D9	73.6346	0.384456	0.224454	1.71285	0.0867403	0.782762	79.0594	80.2907	90.777	67.613	60.6889	63.3785
1298	WDR12	1176.13	0.144666	0.0844777	1.71248	0.0868084	0.782762	1208.1	1322.23	1174.86	1065.9	1168.26	1117.41
1299	YY1	2653.38	-0.128145	0.0748038	-1.71308	0.0866972	0.782762	2727.1	2489.01	2390.75	2868.58	2687.38	2757.45
1300	ADAMTSL2	21.3164	0.71079	0.416244	1.70763	0.0877053	0.782845	30.2025	23.0622	26.1857	11.9317	18.9653	17.551
1301	AHSA1	5050.38	0.115558	0.0676738	1.70758	0.0877147	0.782845	4985.18	5522.98	5249.35	4677.23	4900.63	4966.93
1302	FAM117A	561.332	-0.167775	0.0982231	-1.7081	0.0876176	0.782845	551.639	507.369	527.205	596.585	568.958	616.234
1303	IL6ST	243.784	-0.255599	0.149599	-1.70856	0.0875322	0.782845	255.833	194.748	216.468	244.6	305.341	245.714
1304	SYNGR3	21.2995	0.704061	0.412316	1.70758	0.0877144	0.782845	21.3194	29.0413	28.8042	15.9089	15.1722	17.551
1305	USP34	2154.73	-0.150468	0.0881004	-1.70791	0.0876523	0.782845	2266.96	1783.48	2077.4	2257.08	2323.25	2220.2
1306	ADCY7	411.164	0.19686	0.115388	1.70606	0.0879963	0.782959	469.026	389.496	459.122	397.724	384.995	366.62
1307	ADGRA2	216.912	0.256622	0.150394	1.70633	0.0879469	0.782959	203.422	261.372	243.527	186.93	185.86	220.362
1308	NDUFAF6	789.603	-0.151996	0.0890719	-1.70644	0.0879259	0.782959	729.301	748.241	766.367	875.986	789.904	827.821
1309	VEGFA	206.863	0.244558	0.143271	1.70696	0.0878296	0.782959	238.066	227.206	207.74	194.885	178.274	195.011
1310	BCL2L2	199.143	0.246723	0.144681	1.7053	0.0881393	0.783035	206.087	211.831	230.434	190.907	183.015	172.585
1311	KCNAB3	73.2362	0.386466	0.226581	1.70564	0.0880753	0.783035	75.5062	92.2489	81.1756	64.6301	66.3784	59.4783
1312	SS18L1	289.268	0.226316	0.132811	1.70405	0.088372	0.783612	295.806	358.746	281.06	262.498	267.41	270.09
1313	TRMT112	2708.3	0.176632	0.103637	1.70433	0.0883189	0.783612	2385.99	3374.77	2860.35	2642.87	2368.76	2617.05
1314	UBTD2	960.971	-0.143758	0.0843717	-1.70387	0.0884061	0.783612	964.702	903.698	871.11	1018.17	1017.49	990.655
1315	MED21	296.451	-0.217029	0.127407	-1.70343	0.0884872	0.783734	290.477	244.289	288.042	306.247	335.685	313.967
1316	DOCK7	495.349	-0.173749	0.102086	-1.70199	0.0887575	0.784142	490.346	457.828	448.648	521.018	544.303	509.953
1317	HDAC9	1010.2	0.16966	0.0996809	1.70203	0.0887504	0.784142	1215.2	946.406	1047.43	902.832	993.78	955.553
1318	IFT140	227.638	0.232612	0.136748	1.70103	0.0889372	0.784142	259.386	228.06	250.51	208.805	214.308	204.761
1319	MED16	1053.87	-0.159189	0.0935769	-1.70115	0.0889145	0.784142	999.346	989.114	998.547	1191.18	970.074	1174.94
1320	SLC39A7	1316.63	0.162041	0.0952298	1.70157	0.0888352	0.784142	1225.86	1576.77	1368.64	1193.17	1269.72	1265.62
1321	SUGP2	1436.54	0.131661	0.077397	1.70111	0.0889219	0.784142	1438.17	1573.36	1494.33	1413.91	1362.65	1336.8
1322	TNF	57.7274	0.428986	0.252312	1.70022	0.0890896	0.784892	67.5114	63.2076	68.0827	42.7553	52.1545	52.6529
1323	ZNF567	176.048	0.259921	0.152935	1.69955	0.0892148	0.785401	199.869	183.644	192.028	165.055	146.033	169.659
1324	AZI2	725.239	-0.15783	0.0929945	-1.69719	0.0896603	0.786811	706.205	649.159	701.776	723.857	806.972	763.467
1325	DDX19B	418.161	0.190414	0.112197	1.69714	0.0896699	0.786811	444.154	445.87	446.902	434.513	366.03	371.496
1326	DSE	242.034	0.260494	0.153543	1.69656	0.0897804	0.786811	233.625	320.309	237.417	202.839	216.204	241.813
1327	MBD2	1683.1	-0.125335	0.073867	-1.69677	0.0897407	0.786811	1641.59	1604.11	1584.23	1831.52	1687.91	1749.25
1328	MBNL2	160.686	-0.299945	0.176638	-1.69808	0.0894933	0.786811	164.337	116.165	151.877	165.055	204.825	161.859
1329	PFDN2	1970.32	0.15203	0.0896061	1.69665	0.0897635	0.786811	1845.9	2301.1	2074.78	1797.71	1805.49	1996.91
1330	KAZALD1	228.406	0.23102	0.136277	1.69522	0.0900332	0.787841	241.62	247.705	250.51	226.702	199.135	204.761
1331	SLC5A6	1908.58	0.126115	0.0743856	1.69543	0.0899945	0.787841	2071.53	1863.77	2040.74	1833.51	1826.36	1815.55
1332	SLC27A2	469.587	-0.181939	0.107353	-1.69477	0.0901183	0.787994	453.037	424.516	442.538	477.268	474.132	546.03
1333	KIF2A	1428.92	-0.15386	0.090831	-1.69392	0.0902805	0.78858	1487.03	1255.61	1316.27	1448.71	1644.29	1421.63
1334	SLC25A29	966.642	-0.163382	0.0964641	-1.69371	0.0903208	0.78858	874.095	936.156	925.227	1084.79	889.471	1090.11
1335	HERC3	169.42	-0.270784	0.159954	-1.69289	0.0904772	0.789354	172.332	136.665	151.877	182.953	199.135	173.56
1336	PRAF2	340.004	-0.259003	0.153054	-1.69223	0.0906015	0.789847	359.765	247.705	321.211	431.53	303.444	376.371
1337	CAMKV	21.9318	0.6831	0.404544	1.68857	0.0913022	0.794003	26.6492	23.9164	30.5499	15.9089	18.9653	15.6009
1338	CARHSP1	2502.26	-0.132975	0.0787671	-1.68821	0.0913717	0.794003	2279.4	2458.26	2423.05	2602.11	2413.33	2837.41
1339	MTRF1	118.329	0.315117	0.186642	1.68835	0.0913433	0.794003	138.576	113.603	141.403	115.34	96.7229	104.331
1340	RENBP	206.596	0.244308	0.144736	1.68796	0.0914191	0.794003	211.417	247.705	212.977	186.93	197.239	183.31
1341	ZNF84	784.312	0.156579	0.092697	1.68915	0.09119	0.794003	837.674	864.407	778.587	692.039	780.421	752.742
1342	AP3S1	759.107	-0.160177	0.0952476	-1.68169	0.0926284	0.794075	677.779	680.763	792.553	783.515	811.714	808.32
1343	CIITA	994.883	0.138522	0.0822846	1.68345	0.092289	0.794075	1057.09	1023.28	1047.43	985.36	944.47	911.676
1344	CLCN7	1461.2	0.143044	0.0850526	1.68183	0.0926022	0.794075	1451.49	1532.36	1616.53	1417.88	1268.78	1480.13
1345	FAM210B	436.302	-0.183911	0.109296	-1.68269	0.0924351	0.794075	438.824	382.662	404.132	481.245	439.994	470.951
1346	MCM4	9610.32	-0.12503	0.0743537	-1.68156	0.0926546	0.794075	10036.1	8381.84	9164.98	10004.7	10325.6	9748.59
1347	MFSD11	1281.18	-0.200857	0.119375	-1.68257	0.092459	0.794075	1300.48	1024.99	1250.8	1551.12	1098.09	1461.61
1348	NIPA2	2032.24	-0.148595	0.088221	-1.68435	0.0921136	0.794075	1956.94	1721.13	2105.33	1977.68	2182.9	2249.45
1349	RNF167	962.735	-0.149199	0.0884245	-1.68731	0.0915447	0.794075	941.606	876.365	920.863	1073.85	933.091	1030.63
1350	ROR1	56.5339	-0.440475	0.261825	-1.68233	0.0925058	0.794075	46.192	39.2912	58.4813	59.6585	67.3267	68.2538
1351	SEMA4C	734.553	0.159572	0.0946237	1.68638	0.0917219	0.794075	718.641	815.72	790.807	686.073	662.836	733.241
1352	SERTAD2	295.465	-0.207538	0.123342	-1.68262	0.0924478	0.794075	285.147	284.434	253.128	322.156	311.03	316.893
1353	SLC17A9	876.443	0.149083	0.0884996	1.68456	0.0920744	0.794075	907.851	896.865	960.141	888.912	795.593	809.295
1354	STBD1	45.142	0.482926	0.286967	1.68286	0.0924016	0.794075	51.5218	47.8328	58.4813	43.7496	33.1892	36.077
1355	VIM	16134.3	-0.110185	0.0655248	-1.68157	0.0926514	0.794075	15691.1	15196.3	15667.8	17532.6	15594.2	17123.9
1356	WASL	100.149	-0.331744	0.19672	-1.68637	0.0917238	0.794075	96.8255	85.4157	83.7941	123.294	104.309	107.256
1357	ZMAT1	69.9149	0.460197	0.27334	1.68361	0.0922577	0.794075	51.5218	111.04	80.3027	53.6927	66.3784	56.5531
1358	ZNF121	674.151	0.176642	0.104754	1.68625	0.0917469	0.794075	675.114	802.053	668.607	685.079	617.32	596.733
1359	ZNF133	117.539	0.308019	0.183096	1.68228	0.0925149	0.794075	122.586	144.353	123.073	109.374	99.5677	106.281
1360	BACH1	433.591	-0.208222	0.12399	-1.67935	0.0930833	0.795646	465.473	356.183	385.802	421.587	504.476	468.026
1361	BRK1	1865.6	-0.140404	0.0836305	-1.67886	0.0931795	0.795646	1725.98	1639.98	1958.69	1978.67	1869.98	2020.31
1362	C2CD2L	188.041	0.258239	0.153795	1.67911	0.0931302	0.795646	188.321	230.622	195.52	157.101	179.222	177.46
1363	NPHP3	53.481	0.438888	0.261366	1.67921	0.0931117	0.795646	56.8517	65.7701	61.9728	49.7154	41.7236	44.8525
1364	PTBP2	314.142	0.220925	0.13159	1.67889	0.0931726	0.795646	292.253	343.371	378.819	286.361	311.03	273.015
1365	CNOT7	2983.91	-0.112967	0.0673563	-1.67715	0.093513	0.796334	2934.97	2745.26	2921.45	3118.15	3145.39	3038.27
1366	CRELD2	864.773	0.199386	0.118879	1.67722	0.0935001	0.796334	781.711	1109.55	881.584	835.219	724.473	856.098
1367	LSM7	3122.48	0.146102	0.0871352	1.67673	0.0935948	0.796334	2906.54	3654.08	3280.19	3026.68	2778.41	3088.97
1368	PDCD7	1122.64	-0.140673	0.0838988	-1.6767	0.0936018	0.796334	1131.7	1036.95	1035.21	1192.18	1115.16	1224.67
1369	PLTP	359.26	0.22086	0.131701	1.67699	0.0935445	0.796334	406.845	346.788	406.751	278.406	341.375	375.396
1370	PIK3AP1	7116.33	0.125554	0.0749065	1.67615	0.0937095	0.796385	8167.1	6887.92	7222.88	6631.05	7047.49	6741.52
1371	SLC27A4	889.956	0.147358	0.0879243	1.67597	0.0937447	0.796385	946.936	927.614	931.337	869.026	779.473	885.349
1372	CANT1	916.581	-0.141231	0.0844287	-1.67278	0.09437	0.798885	849.222	860.99	905.151	926.696	983.349	974.079
1373	RFC5	1081.18	-0.143223	0.0856114	-1.67294	0.0943392	0.798885	1085.51	949.822	1047.43	1177.26	1103.78	1123.26
1374	RNF125	299.102	-0.224287	0.133988	-1.67394	0.0941421	0.798885	308.243	273.33	246.145	353.974	324.306	288.616
1375	SCML4	64.172	-0.415318	0.248138	-1.67374	0.0941824	0.798885	64.8465	49.5411	50.6256	73.5789	62.5854	83.8547
1376	SMIM13	257.542	-0.217025	0.129744	-1.67272	0.0943819	0.798885	232.737	240.018	241.781	296.304	273.1	261.315
1377	NAA10	1859.58	0.175032	0.104715	1.6715	0.0946221	0.799861	1684.23	2369.43	1862.67	1751.97	1710.67	1778.5
1378	TMEM189	451.213	0.179042	0.107118	1.67144	0.0946345	0.799861	483.239	510.786	443.411	429.541	421.029	419.273
1379	ARMC5	316.408	0.214388	0.128677	1.6661	0.0956944	0.801277	307.354	372.412	339.541	321.162	267.41	290.566
1380	B3GNT9	79.3749	0.367945	0.220391	1.66951	0.0950161	0.801277	94.1606	97.3739	76.8113	64.6301	71.1198	72.154
1381	CD9	5244.06	0.111019	0.0664887	1.66975	0.0949698	0.801277	5293.43	5492.23	5551.36	4939.73	4857.01	5330.62
1382	CSMD1	1457.35	0.135061	0.0810802	1.66577	0.0957595	0.801277	1637.15	1441.82	1497.82	1415.9	1422.4	1329
1383	DGCR8	1224.67	0.152986	0.0917487	1.66745	0.0954248	0.801277	1178.78	1418.75	1270.88	1194.16	1211.88	1073.53
1384	FUT4	323.914	-0.200603	0.120249	-1.66823	0.0952709	0.801277	311.796	281.872	310.737	330.111	341.375	367.595
1385	GPAT4	2454.63	0.118783	0.0711907	1.66852	0.0952119	0.801277	2474.83	2702.55	2489.38	2296.85	2380.14	2384.01
1386	MAPK4	26.5428	-0.617839	0.370046	-1.66963	0.0949927	0.801277	24.8726	20.4998	17.4571	34.8008	27.4996	34.1269
1387	NPR1	35.7966	0.53775	0.322709	1.66636	0.0956411	0.801277	35.5323	42.7078	48.8799	33.8065	26.5514	27.3015
1388	PLPPR2	93.2147	0.338136	0.202849	1.66693	0.0955274	0.801277	114.592	99.9363	97.7598	87.4992	83.4472	76.0542
1389	RBM15B	2984.27	-0.1322	0.0792263	-1.66864	0.0951886	0.801277	3055.78	2613.72	2873.44	3301.11	2945.31	3116.27
1390	SLC12A7	280.614	0.21152	0.126881	1.66708	0.0954993	0.801277	321.567	295.538	286.297	275.424	249.393	255.464
1391	STOM	87.3115	0.398497	0.239231	1.66574	0.0957653	0.801277	106.597	109.332	82.0484	75.5675	97.6711	52.6529
1392	ZNF439	211.201	0.241184	0.144764	1.66604	0.0957046	0.801277	211.417	237.456	237.417	213.776	188.704	178.435
1393	KIAA1257	79.2339	0.362062	0.217462	1.66495	0.0959237	0.80185	79.9477	92.2489	95.1413	71.5902	70.1715	66.3037
1394	LRRC57	214.967	-0.236508	0.142072	-1.66471	0.0959714	0.80185	204.311	178.519	209.485	219.742	242.755	234.988
1395	PCBP3	308.15	-0.197558	0.118739	-1.6638	0.0961515	0.802779	289.588	279.309	292.407	326.133	331.892	329.568
1396	CRLS1	789.73	-0.143981	0.0866217	-1.66218	0.0964775	0.804923	736.407	749.95	764.622	853.117	824.989	809.295
1397	FAM167A	15.8407	-0.7906	0.47591	-1.66124	0.0966654	0.80561	8.88308	11.9582	13.9657	17.8976	19.9135	22.4262
1398	SETDB2-PHF11	1031.65	-0.143337	0.0863097	-1.66073	0.0967672	0.80561	1039.32	948.968	953.158	1131.52	1100.93	1016.01
1399	TRABD	1477.66	0.162077	0.0975775	1.66101	0.0967121	0.80561	1412.41	1638.27	1630.49	1499.42	1205.24	1480.13
1400	C2orf69	247.771	-0.240163	0.144899	-1.65745	0.0974291	0.805615	257.609	196.456	227.815	238.634	290.169	275.94
1401	DPH7	456.029	0.181084	0.109116	1.65955	0.0970058	0.805615	463.697	516.765	473.088	463.348	405.857	413.423
1402	ECE1	247.864	0.223609	0.134706	1.65998	0.0969189	0.805615	259.386	260.518	281.06	238.634	205.773	241.813
1403	EIF4EBP1	3559.33	0.139232	0.0840114	1.6573	0.0974596	0.805615	3439.53	4178.54	3574.34	3358.78	3212.72	3592.1
1404	GATD1	657.262	0.199063	0.119915	1.66002	0.0969095	0.805615	614.709	799.491	693.047	698.005	605.94	532.38
1405	MAPK8IP3	536.146	0.216217	0.130378	1.65838	0.0972407	0.805615	501.006	638.055	589.178	576.699	404.909	507.028
1406	SPSB3	401.739	0.200897	0.121173	1.65794	0.0973296	0.805615	389.079	454.411	445.156	399.712	326.203	395.872
1407	STON1-GTF2A1L	22.0028	-0.724143	0.43663	-1.65848	0.0972205	0.805615	22.2077	11.9582	15.7114	19.8862	39.8271	22.4262
1408	TCF12	1498.59	-0.189295	0.114184	-1.65781	0.0973556	0.805615	1689.56	1114.67	1397.44	1577.97	1619.63	1592.26
1409	WIPF2	526.136	-0.184262	0.111079	-1.65884	0.0971484	0.805615	552.527	431.349	494.036	582.665	542.407	553.831
1410	CYFIP2	5787.32	-0.138186	0.0834447	-1.65602	0.0977185	0.806101	6173.74	4837.94	5519.94	5975.8	6175.09	6041.44
1411	LMO7	110.977	0.310918	0.187755	1.65598	0.097726	0.806101	120.81	117.019	130.928	95.4536	109.999	91.6551
1412	RMND5B	2861.64	0.155194	0.0936883	1.65649	0.0976222	0.806101	2595.64	3474.71	2975.56	2619.01	2735.74	2769.15
1413	P4HTM	122.939	0.300517	0.181544	1.65534	0.097855	0.806594	127.028	124.707	155.368	109.374	109.999	111.156
1414	LRRC8B	519.914	-0.198352	0.119961	-1.65348	0.0982341	0.807061	529.431	394.62	528.951	544.881	576.544	545.055
1415	NDUFA8	1114.74	0.151377	0.0915103	1.6542	0.0980863	0.807061	1059.75	1289.78	1169.63	1049.99	1018.44	1100.84
1416	PNPO	353.695	-0.206424	0.124847	-1.65342	0.0982464	0.807061	371.313	300.663	313.355	401.701	347.064	388.072
1417	RFX5	1233.84	0.131329	0.079432	1.65336	0.0982581	0.807061	1305.81	1303.44	1260.4	1211.07	1113.26	1209.07
1418	WDR7	251.995	-0.250252	0.151336	-1.65363	0.0982036	0.807061	273.599	195.602	221.705	254.543	310.082	256.439
1419	RNF138	1498.7	-0.15217	0.0920695	-1.65277	0.098377	0.807468	1538.55	1301.73	1419.26	1443.74	1550.41	1738.52
1420	CLIP2	798.602	0.151702	0.0918324	1.65195	0.098545	0.807474	872.318	770.449	878.966	774.567	739.646	755.667
1421	CLMN	188.516	0.251468	0.152244	1.65175	0.0985857	0.807474	222.077	205.852	186.791	184.941	175.429	156.009
1422	LILRB2	87.4126	0.403995	0.244488	1.65242	0.09845	0.807474	71.9529	126.415	100.378	61.6471	93.8781	70.2039
1423	GPC1	177.127	-0.245478	0.148931	-1.64826	0.0992987	0.81023	161.672	163.998	160.605	194.885	194.394	187.21
1424	HOOK2	143.327	0.314718	0.191198	1.64603	0.099757	0.81023	137.688	191.331	147.513	119.317	108.102	156.009
1425	KANSL2	605.599	0.166298	0.100866	1.6487	0.0992083	0.81023	660.901	663.68	597.033	532.95	614.475	564.556
1426	LBH	465.901	-0.183522	0.111476	-1.6463	0.099702	0.81023	477.021	390.35	441.665	502.126	468.442	515.804
1427	LMBRD1	120.991	-0.301758	0.183182	-1.64731	0.099494	0.81023	100.379	100.791	123.946	135.226	124.223	141.383
1428	MERTK	19.2734	-0.76352	0.463586	-1.64699	0.0995611	0.81023	18.6545	6.83325	17.4571	21.8748	30.3444	20.4761
1429	PHF20L1	1102.51	-0.146008	0.0885173	-1.64948	0.0990484	0.81023	1099.72	946.406	1094.56	1123.57	1209.98	1140.81
1430	PTER	340.244	-0.226095	0.137232	-1.64754	0.0994478	0.81023	355.323	275.038	310.737	328.122	345.168	427.074
1431	RLIM	811.722	-0.144549	0.0876998	-1.64823	0.0993062	0.81023	787.929	731.158	794.299	841.185	840.161	875.599
1432	SLC25A22	731.654	0.153235	0.0929255	1.64901	0.0991453	0.81023	787.929	736.283	787.316	661.215	675.164	742.016
1433	SYF2	870.226	0.167402	0.101682	1.64633	0.0996961	0.81023	810.137	1035.24	916.498	785.504	869.558	804.42
1434	TMEM44	168.016	0.278877	0.169225	1.64797	0.0993593	0.81023	151.901	206.706	193.774	165.055	134.653	156.009
1435	C2orf68	508.656	-0.163891	0.09959	-1.64565	0.099835	0.810299	476.133	497.119	466.105	526.984	539.562	546.03
1436	CASP2	984.463	-0.17925	0.109131	-1.64252	0.100483	0.813287	1073.96	806.324	890.313	1036.07	1144.55	955.553
1437	LRP8	942.173	0.135691	0.082597	1.64281	0.100423	0.813287	984.245	999.363	975.853	876.98	929.298	887.299
1438	SEC31B	54.4912	0.434705	0.264523	1.64335	0.10031	0.813287	55.0751	75.1658	57.6085	47.7268	44.5684	46.8026
1439	SQOR	52.4921	0.483517	0.294304	1.64291	0.100401	0.813287	40.8622	60.6451	82.0484	48.7211	41.7236	40.9523
1440	TIFA	709.768	-0.15381	0.0937579	-1.6405	0.100901	0.815537	689.327	633.784	693.047	701.982	763.352	777.118
1441	TRPM7	1088.44	-0.164969	0.100552	-1.64063	0.100875	0.815537	1113.94	928.468	1036.95	1069.88	1301.02	1080.36
1442	NFYB	744.103	-0.144843	0.0883484	-1.63945	0.10112	0.816174	723.082	683.325	713.996	777.55	768.093	798.569
1443	SEMA6B	81.9309	0.370754	0.22614	1.63949	0.101111	0.816174	95.9372	99.0822	82.0484	80.539	54.9993	78.9794
1444	CDC42BPA	414.259	-0.191178	0.116746	-1.63756	0.101514	0.816278	440.601	355.329	364.854	441.473	452.322	430.974
1445	CHSY1	740.163	-0.170081	0.103802	-1.63851	0.101316	0.816278	785.264	604.743	700.03	797.436	785.162	768.343
1446	CSNK1D	2006.02	0.119213	0.0727622	1.63838	0.101341	0.816278	1985.37	2088.41	2192.61	1948.85	1911.7	1909.16
1447	HPS4	6754.51	-0.0998995	0.060993	-1.63788	0.101446	0.816278	6373.61	6638.51	6549.91	7149.08	6991.55	6824.4
1448	JADE3	676.729	-0.157075	0.0959024	-1.63787	0.101449	0.816278	670.672	585.952	663.37	719.88	730.163	690.338
1449	TNFRSF14	50.8096	0.475661	0.290503	1.63737	0.101553	0.816278	49.7452	78.5824	48.8799	49.7154	36.9823	40.9523
1450	CD84	47.4291	-0.48347	0.295464	-1.63631	0.101775	0.81647	46.192	34.1663	38.4056	54.687	70.1715	40.9523
1451	PHF11	744.275	-0.153133	0.0935877	-1.63625	0.101787	0.81647	754.173	698.7	661.625	815.333	789.904	745.916
1452	TMEM120B	1043.53	0.136587	0.083449	1.63677	0.101678	0.81647	1062.42	1159.94	1056.16	978.4	982.401	1021.86
1453	ERICH1	366.537	0.201475	0.12326	1.63455	0.102143	0.817014	365.094	418.537	392.785	311.219	386.892	324.693
1454	RBPJ	915.168	-0.147286	0.0900992	-1.63471	0.10211	0.817014	941.606	817.428	846.67	986.354	982.401	916.551
1455	SAMD9	387.396	-0.248827	0.152257	-1.63425	0.102206	0.817014	451.26	271.622	339.541	461.359	411.546	389.047
1456	SLAIN2	551.296	-0.197929	0.121076	-1.63475	0.102101	0.817014	611.156	428.787	501.019	578.688	603.096	585.033
1457	TLE1	946.272	-0.16392	0.100264	-1.63489	0.102072	0.817014	952.266	810.595	914.753	1120.59	914.126	965.304
1458	LAMTOR4	1475.59	0.186947	0.114444	1.63352	0.102359	0.817676	1270.28	1913.31	1529.24	1368.17	1363.6	1408.95
1459	PRR36	254.816	-0.304237	0.18631	-1.63296	0.102477	0.81806	286.035	150.332	247.891	309.23	238.014	297.392
1460	GAS7	657.289	-0.162695	0.0996986	-1.63187	0.102707	0.818211	648.465	553.494	659.006	711.925	693.181	677.663
1461	LUC7L3	3286.76	0.14715	0.0901664	1.63198	0.102683	0.818211	3085.98	3924.85	3351.77	2887.47	3242.11	3228.4
1462	SEPTIN7	3562.4	-0.11381	0.0697326	-1.63209	0.10266	0.818211	3516.81	3404.67	3344.78	3469.14	3850.9	3788.09
1463	EPHB6	182.958	-0.245236	0.150315	-1.63148	0.10279	0.818312	181.215	163.998	157.114	208.805	189.653	196.961
1464	HELLS	786.043	-0.147432	0.0904041	-1.63081	0.10293	0.818314	715.976	734.575	787.316	784.51	855.334	838.547
1465	P4HA2	248.002	0.218414	0.13391	1.63105	0.10288	0.818314	249.614	286.997	263.602	214.771	237.066	235.963
1466	TMEM150A	67.9332	0.385255	0.23629	1.63043	0.10301	0.81839	72.8412	76.8741	81.1756	49.7154	60.6889	66.3037
1467	MIGA2	517.319	0.170196	0.104441	1.62959	0.103187	0.81924	529.431	553.494	560.373	467.325	458.96	534.33
1468	RAB36	16.9234	0.745321	0.457802	1.62804	0.103516	0.820171	21.3194	23.0622	19.2028	12.926	11.3792	13.6508
1469	TP53RK	799.132	-0.141115	0.0866714	-1.62817	0.10349	0.820171	783.487	761.908	734.944	820.305	845.851	848.297
1470	TRIM8	788.151	-0.163687	0.100509	-1.62859	0.103401	0.820171	826.126	680.763	723.597	892.889	772.835	832.696
1471	RBM6	1378.9	0.140705	0.0864462	1.62766	0.103597	0.820257	1437.28	1572.5	1328.49	1300.56	1380.67	1253.92
1472	ABCD1	620.745	0.195076	0.120086	1.62447	0.104275	0.82213	672.449	606.451	708.759	648.289	470.339	618.184
1473	CHST7	158.028	-0.2978	0.183459	-1.62326	0.104535	0.82213	135.023	146.915	143.148	219.742	134.653	168.684
1474	COL6A3	29.7836	0.576789	0.355217	1.62376	0.104426	0.82213	31.9791	40.9995	34.0414	19.8862	30.3444	21.4512
1475	DLG4	320.728	0.204973	0.126073	1.62583	0.103987	0.82213	322.456	355.329	352.634	310.224	322.41	261.315
1476	HNRNPUL1	7649.75	-0.141186	0.086978	-1.62323	0.10454	0.82213	8097.81	6319.05	7410.54	8552.05	7658.18	7860.89
1477	KIAA0100	4432.05	-0.117916	0.072557	-1.62514	0.104132	0.82213	4618.31	4017.1	4118.13	4491.29	4707.18	4640.28
1478	PSMD4	2850.87	0.140914	0.0867904	1.62361	0.104459	0.82213	2689.8	3406.38	2873.44	2672.7	2703.5	2759.4
1479	SEC24A	319.201	-0.219307	0.13509	-1.62341	0.104502	0.82213	326.897	249.414	308.991	317.185	381.202	331.518
1480	TNFRSF21	441.715	-0.216304	0.133037	-1.62589	0.103973	0.82213	492.122	357.038	377.074	506.103	502.58	415.373
1481	ZNF514	114.995	0.303033	0.18662	1.6238	0.104419	0.82213	141.241	122.999	116.963	97.4423	112.843	98.4805
1482	COMMD2	583.074	-0.155942	0.0961249	-1.62229	0.104742	0.822608	575.623	536.41	542.916	607.523	635.337	600.633
1483	NIBAN2	541.362	0.164221	0.101218	1.62245	0.104707	0.822608	531.208	609.014	576.085	498.149	512.062	521.654
1484	ATP9A	210.279	-0.279065	0.172185	-1.62073	0.105077	0.824107	204.311	146.915	219.087	200.85	274.048	216.462
1485	CELSR3	21.7981	0.666202	0.411058	1.6207	0.105082	0.824107	28.4258	25.6247	26.1857	19.8862	18.9653	11.7007
1486	NEK3	22.1009	0.655605	0.404675	1.62008	0.105216	0.824107	30.2025	25.6247	25.3128	13.9203	17.0687	20.4761
1487	ZCCHC3	1001.29	-0.141476	0.0873205	-1.62019	0.105192	0.824107	988.687	918.219	949.667	1131.52	989.039	1030.63
1488	ESPNL	52.7655	0.423254	0.261676	1.61748	0.105776	0.824582	62.1815	59.791	59.3542	45.7382	40.7753	48.7527
1489	HNRNPCL4	22.7117	0.726155	0.448859	1.61778	0.10571	0.824582	14.2129	39.2912	31.4228	15.9089	22.7583	12.6757
1490	MAPKBP1	352.624	0.193834	0.119816	1.61776	0.105715	0.824582	362.43	366.433	399.768	361.928	304.393	320.793
1491	MTX1	328.82	-0.206574	0.127627	-1.61858	0.105539	0.824582	303.801	307.496	304.627	324.145	324.306	408.548
1492	RAD9A	852.754	0.163203	0.10081	1.61891	0.105466	0.824582	801.254	1028.4	872.856	806.384	802.231	805.395
1493	RUNX1	2630.64	-0.155258	0.0959413	-1.61826	0.105607	0.824582	2885.22	2143.08	2439.63	2909.35	2661.78	2744.78
1494	SMYD5	445.365	-0.169791	0.104972	-1.61749	0.105773	0.824582	419.281	424.516	413.734	459.371	458.011	497.278
1495	ZBTB14	286.268	-0.200498	0.123981	-1.61716	0.105843	0.824582	260.274	266.497	272.331	324.145	291.117	303.242
1496	SLC25A37	946.33	0.145031	0.0897555	1.61585	0.106128	0.82625	922.952	989.114	1069.25	928.684	855.334	912.651
1497	ZNF574	761.995	-0.178127	0.110301	-1.61492	0.106329	0.827261	755.95	624.389	764.622	884.935	706.456	835.621
1498	ABL1	1855.92	-0.126125	0.0781261	-1.61438	0.106445	0.827617	1893.87	1639.98	1791.1	1901.12	1984.72	1924.76
1499	TAF1C	765.889	0.169535	0.105096	1.61314	0.106715	0.829157	716.864	833.657	881.584	773.572	648.612	741.041
1500	ODR4	144.333	0.270066	0.167529	1.61205	0.106951	0.830439	155.454	145.207	172.825	129.26	138.446	124.807
1501	FBXL3	457.58	-0.170469	0.105801	-1.61122	0.107132	0.830853	451.26	437.328	403.259	475.28	504.476	473.876
1502	MARCH3	325.463	-0.199787	0.124006	-1.61111	0.107155	0.830853	309.131	273.33	326.448	350.991	324.306	368.57
1503	USP22	5982.94	-0.122161	0.0758375	-1.61082	0.107218	0.830853	6211.05	5193.27	5785.29	6417.27	6066.04	6224.75
1504	DPYSL2	1393.53	-0.127382	0.079129	-1.60981	0.10744	0.832016	1423.07	1269.28	1304.05	1434.79	1450.84	1479.16
1505	STAP2	75.6901	0.406582	0.252693	1.609	0.107616	0.832828	83.5009	93.1031	82.0484	85.5106	41.7236	68.2538
1506	CEP70	209.705	-0.240606	0.149665	-1.60763	0.107915	0.83293	181.215	186.206	209.485	194.885	245.6	240.838
1507	KLHL8	583.978	-0.169661	0.105505	-1.60808	0.107818	0.83293	598.719	529.577	521.095	583.659	678.957	591.858
1508	TCEA1	3278.56	-0.111963	0.0696082	-1.60847	0.107732	0.83293	3297.4	3109.13	3048.01	3247.41	3461.16	3508.24
1509	TRIM16	128.26	-0.284408	0.176877	-1.60794	0.107848	0.83293	114.592	115.311	116.963	155.112	123.274	144.308
1510	TSSC4	760.033	0.156192	0.0972276	1.60646	0.108172	0.83436	757.726	872.948	772.477	702.976	680.853	773.218
1511	FDX2	236.585	0.234501	0.14603	1.60584	0.108309	0.834864	216.747	296.392	254.001	217.754	216.204	218.412
1512	ASXL2	631.75	-0.191629	0.119467	-1.60404	0.108705	0.83496	691.103	480.036	598.779	674.141	694.129	652.311
1513	ATP6V1G2	36.8241	0.548817	0.343509	1.59768	0.110114	0.83496	61.2932	35.0204	34.9142	33.8065	22.7583	33.1518
1514	C19orf53	1558.93	0.160054	0.0999303	1.60166	0.109231	0.83496	1403.53	1896.23	1635.73	1499.42	1403.43	1515.23
1515	CDC42	2932.67	-0.108378	0.0678095	-1.59828	0.109982	0.83496	2936.75	2750.38	2780.92	2966.02	3119.79	3042.17
1516	CELF2	2774.77	-0.145189	0.090753	-1.59983	0.109637	0.83496	2913.65	2276.33	2716.33	2896.42	3090.39	2755.5
1517	CSDE1	10178.5	-0.111125	0.0692441	-1.60483	0.10853	0.83496	10427.8	9071.15	9861.52	10303	10907.9	10499.4
1518	DOCK10	1720.26	-0.137821	0.0859315	-1.60385	0.108748	0.83496	1781.95	1539.19	1593.83	1742.03	1956.27	1708.29
1519	FAM13B	484.143	-0.187588	0.117055	-1.60256	0.109031	0.83496	511.665	391.204	455.631	499.143	551.889	495.328
1520	FBXO25	337.42	-0.19357	0.121076	-1.59875	0.109875	0.83496	333.115	305.788	305.499	395.735	348.961	335.419
1521	GZF1	442.502	-0.193911	0.120924	-1.60357	0.108808	0.83496	481.463	374.975	382.311	439.485	491.201	485.577
1522	HBS1L	1178.06	-0.131049	0.0820123	-1.59791	0.110062	0.83496	1183.23	1124.07	1066.63	1244.87	1268.78	1180.79
1523	INVS	295.381	-0.215491	0.134796	-1.59865	0.109898	0.83496	294.918	242.581	282.805	280.395	318.617	352.97
1524	KIF23	897.013	0.135298	0.0844429	1.60224	0.109103	0.83496	980.692	915.656	920.863	853.117	843.955	867.798
1525	KTN1	4350.52	-0.114141	0.0711984	-1.60314	0.108904	0.83496	4308.29	4221.24	4006.41	4317.29	4847.52	4402.37
1526	LCP1	11796.5	-0.121048	0.0757642	-1.59769	0.110112	0.83496	12281.7	10226.8	11397.7	12170.3	12858.5	11844
1527	PAM16	355.446	0.229618	0.143581	1.59922	0.109771	0.83496	302.913	425.37	422.462	325.139	290.169	366.62
1528	PILRB	190.84	0.295473	0.184605	1.60057	0.109472	0.83496	168.778	273.33	188.537	198.862	151.722	163.809
1529	PISD	614.904	0.154632	0.096429	1.60358	0.108807	0.83496	621.815	667.951	653.769	545.876	596.458	603.559
1530	PKNOX1	471.334	-0.166691	0.104135	-1.60072	0.109439	0.83496	467.25	421.953	443.411	480.251	513.959	501.178
1531	PTBP1	9792.13	-0.143833	0.0898012	-1.60168	0.109227	0.83496	10490.9	7917.18	9505.4	10740.5	9802.2	10296.6
1532	RDX	575.055	-0.167164	0.104625	-1.59774	0.110101	0.83496	536.538	528.723	560.373	550.847	675.164	598.683
1533	SAPCD1	56.5338	0.45701	0.285365	1.60149	0.109268	0.83496	46.192	88.8323	61.0999	47.7268	41.7236	53.628
1534	SGPP1	178.614	-0.240116	0.149964	-1.60115	0.109343	0.83496	159.895	171.686	159.733	186.93	189.653	203.786
1535	SULT1A1	186.482	0.252565	0.157718	1.60137	0.109294	0.83496	171.443	228.914	207.74	177.981	161.205	171.61
1536	ZYX	1023.87	-0.149498	0.0932184	-1.60374	0.108772	0.83496	991.351	924.198	996.801	1181.24	964.384	1085.24
1537	NIT2	903.551	0.176806	0.110773	1.59611	0.110465	0.835524	790.594	1101.01	984.581	887.918	842.058	815.145
1538	PDIA3	7471.88	0.0997603	0.0624964	1.59626	0.110431	0.835524	7781.58	8001.74	7407.05	7091.41	7326.28	7223.2
1539	ST8SIA5	33.6136	0.547456	0.342828	1.59688	0.110292	0.835524	46.192	30.7496	42.7699	33.8065	20.8618	27.3015
1540	SYNCRIP	4260.29	-0.129045	0.0808524	-1.59606	0.110475	0.835524	4393.57	3656.65	4160.03	4251.66	4741.32	4358.49
1541	KHSRP	6949.91	-0.147182	0.0923334	-1.59403	0.11093	0.838417	7369.4	5592.16	6825.73	7789.42	6830.34	7292.43
1542	TMEM65	251.993	-0.209477	0.131486	-1.59314	0.111128	0.839369	242.508	214.393	244.4	264.486	271.203	274.965
1543	AGPAT2	893.856	0.149583	0.0939325	1.59245	0.111284	0.839457	884.754	988.259	947.048	873.003	766.197	903.875
1544	STX16	943.14	0.141808	0.0890361	1.5927	0.111227	0.839457	902.521	1016.45	1049.17	906.81	879.04	904.85
1545	NENF	659.595	0.174823	0.109866	1.59123	0.111558	0.840979	607.602	808.032	682.573	630.392	606.889	622.085
1546	ARSD	576.149	-0.162693	0.102315	-1.59012	0.111808	0.84118	562.299	531.286	537.679	620.449	655.25	549.931
1547	DIS3L2	333.611	-0.186027	0.117031	-1.58955	0.111936	0.84118	314.461	300.663	321.211	370.877	337.582	356.87
1548	MAPRE2	1169.63	0.139594	0.0879366	1.58744	0.112412	0.84118	1326.24	1105.28	1247.31	1113.63	1129.38	1095.96
1549	MSH6	639.045	-0.163366	0.10282	-1.58886	0.112092	0.84118	629.81	555.202	624.092	616.471	733.956	674.737
1550	MYT1L	154.463	0.261405	0.164688	1.58727	0.112451	0.84118	154.566	165.706	185.045	127.272	147.929	146.258
1551	NCOR1	373.843	0.18072	0.11362	1.59056	0.111708	0.84118	413.063	399.745	378.819	371.872	347.064	332.493
1552	PPP1R14A	551.641	0.226682	0.142687	1.58866	0.112137	0.84118	509.889	640.618	633.693	587.637	379.305	558.706
1553	RC3H2	583.143	-0.169639	0.106802	-1.58835	0.112207	0.84118	612.932	488.578	545.535	600.563	646.716	604.534
1554	SETMAR	469.624	0.164679	0.103721	1.58772	0.112351	0.84118	502.782	475.765	510.621	463.348	436.201	429.024
1555	STK11	1227.98	-0.161143	0.101473	-1.58803	0.11228	0.84118	1146.81	1166.78	1164.39	1442.74	1077.23	1369.95
1556	TERF1	790.029	-0.140061	0.0880879	-1.59001	0.111832	0.84118	779.934	752.512	722.724	813.345	813.61	858.048
1557	TRAPPC5	665.471	-0.193786	0.121942	-1.58917	0.112022	0.84118	602.273	623.534	636.312	855.106	578.441	697.164
1558	ABCA12	34.1182	-0.533946	0.337151	-1.5837	0.113262	0.841303	26.6492	25.6247	31.4228	29.8293	51.2062	39.9772
1559	BICD1	260.48	-0.207135	0.13078	-1.58385	0.113228	0.841303	257.609	232.331	235.671	270.452	299.651	267.165
1560	BNC2	71.0921	-0.363216	0.229219	-1.58458	0.113061	0.841303	67.5114	61.4993	57.6085	80.539	87.2402	72.154
1561	COLEC12	111.214	-0.294939	0.186178	-1.58417	0.113155	0.841303	94.1606	105.915	99.5055	121.306	113.792	132.607
1562	CYB561A3	589.939	-0.150919	0.0952862	-1.58385	0.113227	0.841303	538.314	568.014	570.848	640.335	607.837	614.284
1563	DCAF12	1722.08	-0.147853	0.0931758	-1.58682	0.112554	0.841303	1845.9	1415.34	1640.97	1765.89	1859.54	1804.83
1564	HOMER3	1283.12	0.157358	0.0992811	1.58497	0.112972	0.841303	1240.08	1395.69	1422.75	1334.36	1042.14	1263.67
1565	LSM14A	2894.89	-0.118238	0.0746046	-1.58486	0.112999	0.841303	2943.85	2586.39	2799.25	2953.1	3157.72	2929.06
1566	RNF139	666.915	-0.174912	0.110444	-1.58371	0.113259	0.841303	699.986	524.452	655.515	701.982	729.215	690.338
1567	TLN1	5974.08	-0.120348	0.0758866	-1.58589	0.112763	0.841303	6295.44	5272.71	5607.22	6373.52	5998.72	6296.9
1568	TRAM1	2686.58	-0.157363	0.0992301	-1.58584	0.112776	0.841303	2789.29	2092.68	2739.02	2716.45	2761.34	3020.72
1569	ESRRA	821.736	0.160554	0.101417	1.58311	0.113396	0.841764	787.041	950.677	864.127	783.515	704.56	840.497
1570	ATF7	340.306	-0.204337	0.129292	-1.58043	0.114009	0.842924	364.206	278.455	306.372	357.951	391.633	343.219
1571	BTN2A1	331.066	0.207298	0.131097	1.58126	0.113819	0.842924	346.44	366.433	351.761	252.554	333.789	335.419
1572	C9orf40	565.665	-0.170448	0.107822	-1.58082	0.11392	0.842924	550.751	550.077	495.782	636.358	527.235	633.785
1573	EPHB4	1225.13	0.131287	0.0830649	1.58054	0.113984	0.842924	1309.37	1284.65	1248.18	1241.89	1081.02	1185.67
1574	GOLGA3	796.093	0.150316	0.0951432	1.57989	0.114132	0.842924	779.934	925.906	806.519	767.606	763.352	733.241
1575	LOC101927322	18.4126	-0.754273	0.476854	-1.58177	0.113702	0.842924	19.5428	11.104	10.4743	25.852	13.2757	30.2267
1576	MAGEL2	65.9281	-0.396934	0.251197	-1.58017	0.114067	0.842924	55.9634	54.666	60.227	63.6358	96.7229	64.3536
1577	TELO2	1807.69	0.13821	0.0873857	1.58161	0.113739	0.842924	1810.37	1925.27	1946.47	1867.31	1515.33	1781.42
1578	EIF3F	6043.98	-0.101129	0.0640513	-1.57888	0.114364	0.844105	5857.5	5926.99	5711.97	6284.03	5977.85	6505.56
1579	ADAMTS17	39.8988	0.480161	0.304584	1.57645	0.114923	0.845786	44.4154	42.7078	52.3713	27.8406	37.9305	34.1269
1580	CMTM3	1065.43	0.134354	0.0851715	1.57745	0.114691	0.845786	1165.46	1028.4	1151.3	1018.17	994.728	1034.53
1581	GRN	1545.59	0.134669	0.0854258	1.57644	0.114924	0.845786	1654.03	1605.81	1592.96	1475.55	1327.57	1617.61
1582	HSPE1	8377.34	0.103145	0.0654349	1.57631	0.114955	0.845786	8236.39	9085.67	8707.61	8041.97	7845.93	8346.46
1583	PALD1	1397.6	0.122657	0.0777965	1.57664	0.114878	0.845786	1469.26	1511.86	1389.59	1388.06	1310.5	1316.32
1584	DAZAP2	1829.49	-0.152966	0.0971029	-1.57529	0.115189	0.845903	1940.06	1447.8	1810.3	1949.84	1935.41	1893.56
1585	GMPS	2682.74	-0.114721	0.0727966	-1.57591	0.115047	0.845903	2652.49	2565.89	2510.33	2762.19	2969.96	2635.57
1586	ZNF687	621.245	-0.153885	0.0976794	-1.57541	0.115162	0.845903	634.252	558.619	571.72	639.341	641.974	681.563
1587	FLCN	177.891	0.244957	0.155707	1.57319	0.115675	0.846802	174.108	210.123	194.647	156.106	177.325	155.034
1588	JPT2	2758.65	-0.12076	0.0767162	-1.57412	0.115461	0.846802	2712	2534.28	2684.03	2648.84	3087.55	2885.19
1589	LMO4	638.146	-0.158705	0.100869	-1.57337	0.115632	0.846802	623.592	541.535	644.167	696.016	641.026	682.538
1590	SLC26A2	352.441	-0.194464	0.123598	-1.57337	0.115634	0.846802	361.541	322.871	302.008	338.065	401.115	389.047
1591	TM7SF2	210.426	0.229731	0.145982	1.5737	0.115558	0.846802	222.077	237.456	221.705	220.737	179.222	181.36
1592	NAA50	2988.26	-0.115235	0.0732723	-1.57269	0.11579	0.847112	3069.99	2671.8	2865.59	3058.49	3176.68	3087.02
1593	MFSD12	534.192	0.168976	0.107488	1.57205	0.11594	0.847679	556.081	601.326	538.552	550.847	453.27	505.078
1594	MDM4	477.586	0.189359	0.120536	1.57098	0.116188	0.848041	474.356	591.077	460.868	487.211	421.029	430.974
1595	RPS6KC1	141.272	-0.269517	0.17157	-1.57089	0.116208	0.848041	133.246	137.519	113.471	167.044	140.343	156.009
1596	YBX1	38231	-0.115942	0.073805	-1.57093	0.1162	0.848041	38788	34186.8	37112.1	41963.8	36475	40860.6
1597	C12orf77	307.012	-0.211057	0.134394	-1.57043	0.116316	0.848296	325.121	239.164	289.788	316.19	345.168	326.643
1598	DPM3	282.739	0.207422	0.132111	1.57006	0.1164	0.848383	262.939	312.621	333.431	260.509	261.721	265.215
1599	POLD3	815.045	-0.138565	0.0882901	-1.56943	0.116549	0.848932	771.051	771.304	785.57	856.1	900.85	805.395
1600	NUCKS1	6840.26	-0.0998354	0.0636684	-1.56805	0.116869	0.849676	6569.92	6773.46	6467.86	6787.15	7362.32	7080.84
1601	SEMA6C	852.143	0.145436	0.0927328	1.56833	0.116804	0.849676	890.973	912.239	881.584	886.923	739.646	801.495
1602	TSEN15	812.062	-0.141281	0.0901001	-1.56805	0.11687	0.849676	789.706	722.617	804.773	881.952	858.178	815.145
1603	ALDH16A1	861.849	0.160391	0.102361	1.56691	0.117135	0.850311	877.648	932.739	918.244	920.73	701.715	820.021
1604	MT1X	2783.23	-0.145279	0.0927551	-1.56626	0.117287	0.850311	2249.2	2968.19	2711.96	2790.03	2968.06	3011.94
1605	PLXND1	2362.9	0.117508	0.0750136	1.56649	0.117235	0.850311	2600.97	2302.81	2473.67	2334.64	2292.9	2172.42
1606	SELL	16.762	-0.746437	0.476617	-1.56611	0.117322	0.850311	15.9895	8.54157	13.0928	17.8976	27.4996	17.551
1607	ZNF740	909.739	0.133475	0.0851688	1.56719	0.117071	0.850311	922.063	1004.49	928.718	869.026	879.989	854.147
1608	AADAT	420.154	-0.186573	0.119254	-1.56451	0.117699	0.850649	437.047	345.079	397.149	426.558	431.46	483.627
1609	BATF	85.6001	0.335189	0.214267	1.56436	0.117734	0.850649	92.384	100.791	93.3956	71.5902	89.1368	66.3037
1610	HRH2	293.848	0.212398	0.135711	1.56507	0.117566	0.850649	362.43	273.33	310.737	260.509	265.514	290.566
1611	LTV1	1504.76	0.130434	0.0833156	1.56554	0.117456	0.850649	1485.25	1674.15	1558.92	1334.36	1517.22	1458.68
1612	TENT5C	17.3571	-0.730393	0.466795	-1.5647	0.117653	0.850649	8.88308	11.9582	18.33	18.8919	25.6031	20.4761
1613	NEK7	233.731	-0.225575	0.144239	-1.5639	0.117842	0.850902	236.29	192.185	218.214	254.543	276.893	224.262
1614	APPL1	810.294	-0.16157	0.103759	-1.55717	0.119431	0.851571	863.435	661.117	770.732	818.316	866.713	881.449
1615	ARF4	1020.14	-0.136829	0.0877886	-1.55862	0.119086	0.851571	964.702	911.385	1039.57	1007.23	1098.09	1099.86
1616	ARID3B	79.5165	-0.336016	0.215596	-1.55854	0.119104	0.851571	72.8412	71.7492	66.337	81.5333	91.0333	93.6052
1617	CCDC69	4277.08	0.101582	0.0651767	1.55857	0.119099	0.851571	4634.3	4364.74	4283.98	4100.53	4185.64	4093.28
1618	CHID1	1071.98	0.132436	0.0850421	1.5573	0.119398	0.851571	1041.1	1177.03	1145.19	1032.09	1049.73	986.755
1619	CLCN5	140.895	0.270029	0.173567	1.55576	0.119764	0.851571	149.236	141.79	171.08	141.192	128.964	113.106
1620	FAM78B	146.915	-0.254622	0.16334	-1.55884	0.119033	0.851571	142.129	133.248	126.564	163.067	152.67	163.809
1621	INIP	687.723	-0.139246	0.0894203	-1.55721	0.11942	0.851571	660.901	652.576	650.277	713.914	733.956	714.715
1622	NAA16	266.364	0.198169	0.127237	1.55748	0.119356	0.851571	286.035	293.83	274.077	236.646	256.031	251.564
1623	NAALAD2	17.8499	-0.692983	0.443901	-1.56112	0.118495	0.851571	12.4363	15.3748	13.0928	24.8577	20.8618	20.4761
1624	NXF1	1432.19	0.12242	0.0785219	1.55905	0.118984	0.851571	1467.48	1523.82	1487.35	1429.82	1403.43	1281.22
1625	PAQR3	698.574	-0.156443	0.100431	-1.55772	0.1193	0.851571	694.657	580.827	707.013	718.885	752.921	737.141
1626	PCYOX1L	354.991	-0.183283	0.117284	-1.56272	0.118119	0.851571	346.44	316.038	335.177	348.008	402.064	382.221
1627	PGGT1B	304.996	-0.195855	0.125879	-1.5559	0.119733	0.851571	270.046	280.163	302.881	293.321	343.271	340.294
1628	PHYHD1	302.202	0.200725	0.129045	1.55546	0.119836	0.851571	313.573	346.788	308.991	316.19	270.255	257.414
1629	PLEKHA2	976.164	-0.142334	0.0913265	-1.55852	0.119111	0.851571	1005.56	840.49	938.32	1058.94	1028.87	984.805
1630	RGS3	203.676	0.228333	0.146579	1.55775	0.119293	0.851571	218.524	243.435	197.265	188.919	190.601	183.31
1631	SIRT7	529.493	0.225971	0.145158	1.55672	0.119537	0.851571	472.58	712.367	527.205	558.802	407.753	498.253
1632	SLC35B4	702.733	-0.157492	0.10119	-1.55639	0.119615	0.851571	737.295	587.66	668.607	729.823	751.973	741.041
1633	SNRPD3	3761.57	0.112322	0.0721211	1.55741	0.119374	0.851571	3653.61	4210.99	3858.89	3572.55	3607.19	3666.2
1634	SZT2	695.384	0.143818	0.0924137	1.55624	0.119652	0.851571	740.849	753.366	695.666	674.141	629.647	678.638
1635	TMEM183A	1620.98	-0.130301	0.0834847	-1.56077	0.118578	0.851571	1660.25	1523.82	1459.41	1682.37	1587.39	1812.63
1636	TNPO1	2546.75	-0.140164	0.0900463	-1.55657	0.119571	0.851571	2687.13	2098.66	2484.15	2573.27	2817.29	2619.97
1637	TRIM22	1051.76	0.130176	0.083315	1.56245	0.118181	0.851571	1148.58	1061.72	1087.58	958.514	1044.04	1010.16
1638	TSPAN33	252.209	-0.22052	0.141362	-1.55997	0.118767	0.851571	223.854	240.872	233.925	305.253	228.532	280.816
1639	ZNF572	66.4415	0.382555	0.245179	1.56031	0.118687	0.851571	69.288	77.7283	78.557	49.7154	51.2062	72.154
1640	MMD	306.577	-0.203241	0.130812	-1.55368	0.120261	0.85303	309.131	251.122	295.025	298.293	329.996	355.895
1641	MTERF2	142.985	0.307083	0.197576	1.55425	0.120124	0.85303	135.023	208.414	130.928	123.294	141.291	118.957
1642	SEC14L1	871.57	-0.141136	0.0908232	-1.55396	0.120193	0.85303	890.973	765.325	830.959	898.855	950.16	893.15
1643	ATG9B	68.9682	0.387382	0.249765	1.55099	0.120905	0.85344	87.0542	74.3116	73.3199	42.7553	73.9646	62.4035
1644	CSTF3	771.867	0.142484	0.0918193	1.55179	0.120713	0.85344	836.786	746.533	846.67	747.72	735.853	717.64
1645	EMC6	641.536	-0.184719	0.118957	-1.55283	0.120465	0.85344	552.527	573.139	675.59	748.715	569.906	729.341
1646	IP6K2	1200.48	0.14245	0.0918368	1.55112	0.120873	0.85344	1162.79	1380.32	1235.96	1115.61	1234.64	1073.53
1647	NAT9	391.054	0.209103	0.134711	1.55224	0.120606	0.85344	334.004	459.536	464.359	338.065	360.34	390.022
1648	PRIM1	523.95	-0.176431	0.113642	-1.55251	0.120541	0.85344	527.655	416.829	531.569	549.853	538.614	579.182
1649	USP48	1311.16	0.132032	0.0850619	1.55219	0.120617	0.85344	1362.66	1405.09	1345.94	1165.33	1374.98	1212.97
1650	VAPB	746.16	0.142555	0.0918806	1.55152	0.120777	0.85344	811.913	746.533	790.807	699.993	751.025	676.688
1651	MFSD14C	36.7521	0.495821	0.319853	1.55015	0.121104	0.853453	44.4154	44.4162	40.1514	37.7837	30.3444	23.4013
1652	NT5C3A	395.549	0.173665	0.112038	1.55006	0.121126	0.853453	435.271	407.433	415.479	342.042	384.995	388.072
1653	RPA1	4180.7	-0.103805	0.0669433	-1.55064	0.120987	0.853453	4247.89	3903.5	3940.07	4214.88	4401.84	4376.04
1654	CPT1B	216.319	0.278806	0.180134	1.54777	0.121677	0.853673	191.874	318.6	200.757	199.856	182.067	204.761
1655	FAM162A	911.627	0.161315	0.104281	1.54693	0.12188	0.853673	818.131	1089.9	979.344	863.06	886.626	832.696
1656	FAM72C	87.1284	0.321627	0.207569	1.54949	0.121264	0.853673	98.6022	88.8323	102.997	74.5732	75.8611	81.9046
1657	FUBP3	1205.69	-0.164807	0.1066	-1.54604	0.122095	0.853673	1254.29	920.781	1235.96	1282.66	1297.22	1243.19
1658	HERPUD2	188.454	-0.232196	0.150117	-1.54676	0.12192	0.853673	182.991	153.748	183.3	210.793	202.928	196.961
1659	HIP1R	1959.84	-0.117909	0.0761639	-1.5481	0.121598	0.853673	1794.38	1966.27	1878.39	2157.65	2010.32	1952.06
1660	HOXA6	20.4199	-0.727057	0.470173	-1.54636	0.122018	0.853673	10.6597	11.9582	23.5671	13.9203	34.1375	28.2766
1661	LRRC26	181.522	-0.861629	0.557446	-1.54567	0.122184	0.853673	170.555	99.0822	116.963	381.815	106.206	214.512
1662	MFSD8	128.481	0.272069	0.175699	1.5485	0.121503	0.853673	130.581	143.498	147.513	127.272	113.792	108.231
1663	P3H4	283.417	0.193165	0.124772	1.54814	0.121588	0.853673	294.918	308.351	303.754	278.406	267.41	247.664
1664	PAWR	818.436	-0.134545	0.0869168	-1.54797	0.12163	0.853673	800.365	756.783	783.824	880.958	866.713	821.971
1665	RABIF	327.097	-0.18419	0.119116	-1.54631	0.12203	0.853673	318.902	307.496	292.407	353.974	364.133	325.668
1666	RNF166	237.344	0.215018	0.139098	1.5458	0.122152	0.853673	262.051	235.747	267.094	240.623	198.187	220.362
1667	SCYL2	689.988	-0.167697	0.108428	-1.54661	0.121956	0.853673	735.519	582.535	631.947	699.993	688.439	801.495
1668	SLC4A8	49.908	-0.41832	0.27077	-1.54493	0.122363	0.853905	39.9738	39.2912	48.8799	61.6471	53.1028	56.5531
1669	ZCCHC9	358.383	0.178978	0.115848	1.54494	0.122361	0.853905	365.983	408.287	367.472	320.167	345.168	343.219
1670	C22orf23	66.051	-0.373931	0.242683	-1.54082	0.123361	0.854146	58.6283	56.3743	57.6085	85.5106	78.7059	59.4783
1671	CHTOP	1742.55	0.112782	0.0731575	1.54163	0.123163	0.854146	1741.08	1826.19	1864.42	1682.37	1631.01	1710.25
1672	DIPK2A	286.192	-0.201574	0.130782	-1.5413	0.123243	0.854146	280.705	249.414	268.84	272.441	335.685	310.067
1673	GRAP	639.023	0.154169	0.100086	1.54037	0.12347	0.854146	613.821	717.492	687.81	606.528	572.751	635.735
1674	HMGXB4	669.665	-0.160573	0.104116	-1.54225	0.123012	0.854146	707.093	558.619	631.947	699.993	735.853	684.488
1675	LCK	381.356	0.172708	0.11201	1.5419	0.123099	0.854146	411.286	406.579	394.531	355.963	338.53	381.246
1676	MYNN	273.87	-0.215999	0.139926	-1.54366	0.12267	0.854146	255.833	232.331	272.331	264.486	343.271	274.965
1677	NKAPD1	933.983	-0.135631	0.0878938	-1.54313	0.122799	0.854146	891.861	884.906	893.804	958.514	1058.26	916.551
1678	OAS2	70.123	-0.363952	0.236293	-1.54026	0.123498	0.854146	69.288	58.9368	55.8628	67.613	91.0333	78.0043
1679	SLC4A11	42.6092	0.471796	0.305938	1.54213	0.123042	0.854146	55.9634	36.7287	55.8628	41.761	34.1375	31.2017
1680	SSBP4	861.264	0.159039	0.10313	1.54212	0.123045	0.854146	895.414	966.051	864.127	887.918	696.025	858.048
1681	STX3	553.804	-0.154687	0.100369	-1.54118	0.123272	0.854146	516.995	507.369	548.153	594.597	611.63	544.08
1682	SUZ12	1291.97	-0.144451	0.0937201	-1.5413	0.123244	0.854146	1370.66	1091.61	1220.25	1316.46	1440.41	1312.42
1683	ZBTB34	121.237	-0.293962	0.190814	-1.54057	0.123422	0.854146	112.815	107.624	106.488	124.289	163.101	113.106
1684	ZBTB44	866.042	-0.140799	0.0911756	-1.54426	0.122525	0.854146	881.201	749.096	841.433	891.895	914.126	918.501
1685	EPB41L4A	141.278	0.266703	0.173364	1.5384	0.123951	0.854256	135.023	177.665	150.131	125.283	130.86	128.707
1686	FBXO3	304.108	-0.191729	0.124766	-1.53672	0.124363	0.854256	266.492	307.496	277.568	344.031	305.341	323.718
1687	KCNN4	280.122	0.20064	0.13054	1.53699	0.124295	0.854256	310.908	304.934	282.805	252.554	238.962	290.566
1688	MARCH5	745.077	-0.13788	0.0896701	-1.53763	0.124139	0.854256	710.646	695.284	722.724	739.766	792.748	809.295
1689	MVB12B	274.29	-0.200843	0.130593	-1.53792	0.124067	0.854256	278.929	242.581	244.4	272.441	312.927	294.466
1690	PARL	961.331	0.136596	0.0888473	1.53743	0.124189	0.854256	927.393	1088.2	1004.66	908.798	932.143	906.8
1691	PARP10	653.439	0.153633	0.0999482	1.53712	0.124263	0.854256	650.241	720.908	693.047	667.181	563.269	625.985
1692	PKN1	4603.83	-0.110134	0.0715881	-1.53844	0.123941	0.854256	4254.99	4576.57	4452.44	5086.88	4458.74	4793.37
1693	PWWP2B	110.405	0.330819	0.215294	1.53659	0.124394	0.854256	141.241	126.415	101.251	105.397	71.1198	117.007
1694	RCOR1	1464.84	-0.126254	0.0821338	-1.53717	0.124251	0.854256	1522.56	1294.9	1385.22	1519.3	1534.29	1532.79
1695	RPL41	15674.4	0.151304	0.098386	1.53786	0.124084	0.854256	13887.8	19620	15978.5	14996.2	14134.8	15429.3
1696	RSAD1	830.913	0.14961	0.0972492	1.53842	0.123946	0.854256	804.807	980.572	836.196	812.35	785.162	766.393
1697	AKT1	4066.84	-0.100446	0.0655537	-1.53227	0.125455	0.85697	3968.96	3906.91	3899.92	4254.65	4011.15	4359.47
1698	ARAP1	1436.03	0.127119	0.0829287	1.53287	0.125307	0.85697	1414.19	1539.19	1544.08	1370.16	1280.16	1468.43
1699	CLCN2	155.279	0.268045	0.175082	1.53097	0.125777	0.85697	157.23	203.289	148.385	129.26	137.498	156.009
1700	COL6A2	167.353	0.240257	0.156717	1.53307	0.12526	0.85697	174.108	186.206	183.3	166.05	138.446	156.009
1701	IKBKB	998.698	0.130068	0.084937	1.53134	0.125684	0.85697	1018	1093.32	1019.5	1004.25	944.47	912.651
1702	LRPAP1	1745.73	0.146715	0.0958332	1.53094	0.125785	0.85697	1621.16	2111.48	1770.15	1752.97	1623.43	1595.19
1703	NHP2	5615.14	0.115392	0.0753204	1.53201	0.12552	0.85697	5305.86	6327.59	5884.79	5460.74	5214.5	5497.36
1704	POC1B-GALNT4	105.265	-0.323461	0.211302	-1.5308	0.125819	0.85697	121.698	73.4575	85.5399	113.351	116.636	120.907
1705	SYNJ2BP	323.877	-0.182532	0.119239	-1.53081	0.125816	0.85697	305.578	290.413	314.228	346.019	324.306	362.72
1706	TRIM2	41.4932	-0.460902	0.300689	-1.53282	0.125319	0.85697	37.3089	29.0413	38.4056	52.6984	39.8271	51.6779
1707	TRIM65	878.847	0.131328	0.085646	1.53338	0.125182	0.85697	929.17	943.843	883.33	870.02	833.524	813.195
1708	YIPF4	474.451	-0.164641	0.107409	-1.53285	0.125314	0.85697	461.92	447.578	432.936	453.405	526.286	524.579
1709	ZFP36L2	582.275	-0.169213	0.110279	-1.53441	0.124929	0.85697	604.049	469.786	570.848	647.295	606.889	594.783
1710	ZNF124	314.676	-0.192302	0.125403	-1.53347	0.125161	0.85697	318.014	259.664	303.754	328.122	349.909	328.593
1711	CREB3L4	276.539	0.197365	0.129112	1.52863	0.126356	0.859618	291.365	287.851	307.245	232.668	278.789	261.315
1712	NRDE2	1939.75	0.129426	0.0846636	1.52871	0.126337	0.859618	1827.25	2225.93	2026.77	1785.78	1923.08	1849.68
1713	CD320	2148.95	0.141848	0.0928326	1.528	0.126512	0.860179	2041.33	2574.43	2147.22	2133.79	1890.84	2106.12
1714	UCP3	23.5328	0.634924	0.415666	1.52748	0.126641	0.860202	17.7662	39.2912	28.8042	17.8976	20.8618	16.5759
1715	UNC13D	855.845	-0.132689	0.0868732	-1.52739	0.126663	0.860202	784.376	857.573	807.391	922.719	893.264	869.748
1716	KLK1	61.3291	0.389674	0.255217	1.52683	0.126803	0.860649	56.8517	83.7074	68.0827	47.7268	53.1028	58.5033
1717	MCFD2	1096.07	-0.135496	0.0887715	-1.52634	0.126924	0.860972	1130.82	944.697	1058.77	1115.61	1172.05	1154.46
1718	RBM23	1482.61	-0.1134	0.0743338	-1.52555	0.127122	0.861643	1430.18	1424.73	1418.39	1483.51	1581.7	1557.16
1719	UBE2G2	2005.61	0.106869	0.0700621	1.52535	0.127171	0.861643	2115.95	2058.52	2065.18	1891.18	1909.8	1993.01
1720	ANKHD1	1576.74	-0.144623	0.0948406	-1.52491	0.127282	0.861892	1684.23	1318.82	1490.84	1561.06	1773.25	1632.24
1721	SFR1	90.0295	0.30937	0.203013	1.52389	0.127535	0.863104	95.9372	99.0822	103.87	83.5219	75.8611	81.9046
1722	C17orf49	688.661	0.1534	0.100757	1.52247	0.127891	0.863414	665.342	799.491	710.504	693.033	623.957	639.636
1723	C9orf116	22.228	0.623329	0.409459	1.52232	0.127929	0.863414	21.3194	32.458	27.0585	15.9089	15.1722	21.4512
1724	CD276	300.716	-0.190989	0.125473	-1.52215	0.127971	0.863414	284.258	252.83	305.499	328.122	317.668	315.918
1725	FAAH	266.289	-0.205964	0.135266	-1.52266	0.127843	0.863414	213.194	256.247	272.331	296.304	276.893	282.766
1726	FADS2	8395.56	0.100082	0.0657598	1.52193	0.128026	0.863414	9164.67	8235.78	8659.6	8270.66	7864.9	8177.78
1727	USP51	58.3586	-0.38572	0.253204	-1.52336	0.127669	0.863414	56.8517	46.1245	48.8799	70.5959	70.1715	57.5282
1728	ADAMTS6	22.2889	0.677759	0.446419	1.51821	0.128961	0.865883	15.1012	42.7078	24.44	14.9146	17.0687	19.5011
1729	ARHGAP11A	1593.91	-0.135061	0.0889366	-1.51862	0.128859	0.865883	1687.78	1361.53	1509.17	1676.4	1735.32	1593.24
1730	AURKAIP1	2339.06	0.158947	0.104644	1.51893	0.128781	0.865883	2051.99	2900.72	2450.11	2299.84	2052.04	2279.68
1731	CAPRIN1	7075.08	-0.147968	0.0975108	-1.51745	0.129154	0.865883	7766.47	5511.02	6860.65	7618.39	7388.87	7305.11
1732	GALNT4	86.7024	-0.355186	0.233976	-1.51804	0.129004	0.865883	98.6022	52.9577	76.8113	99.4309	91.9816	100.431
1733	HNRNPU	17279.7	-0.0935426	0.0616624	-1.51701	0.129264	0.865883	17428.6	15960.8	16770.2	17635.1	18233.2	17650.4
1734	NMRAL1	685.399	0.147257	0.0968685	1.52017	0.128468	0.865883	657.348	773.866	729.707	644.312	669.474	637.685
1735	PDS5B	1137.28	-0.133985	0.0882695	-1.51791	0.129038	0.865883	1195.66	1035.24	1022.99	1147.43	1230.85	1191.52
1736	REEP4	1172.37	0.125846	0.0829508	1.51712	0.129236	0.865883	1208.1	1291.49	1170.5	1157.38	1062.06	1144.71
1737	RPL12	19454.4	0.127534	0.0840739	1.51693	0.129284	0.865883	18117.9	23342.4	19480.4	18655.2	18416.2	18714.2
1738	TRA2B	5871.14	-0.105173	0.0692515	-1.51871	0.128836	0.865883	5834.41	5232.56	5904.87	6195.54	5936.13	6123.34
1739	TRAPPC4	797.131	0.142751	0.0940145	1.51839	0.128917	0.865883	761.28	888.323	859.763	747.72	733.956	791.744
1740	SMC5	1153.92	-0.148389	0.0978595	-1.51634	0.129432	0.866378	1202.77	1004.49	1077.1	1178.26	1351.28	1109.61
1741	ARPP19	1490.03	-0.12234	0.0807498	-1.51505	0.129759	0.866459	1499.46	1341.03	1440.21	1644.59	1518.17	1496.71
1742	FAM168A	772.464	-0.137127	0.0904966	-1.51527	0.129704	0.866459	777.269	698.7	731.453	841.185	802.231	783.944
1743	IPO7	3954.06	-0.141411	0.0933876	-1.51424	0.129965	0.866459	4311.85	3218.46	3751.53	4060.76	4376.24	4005.52
1744	LRRC24	211.219	-0.254134	0.167758	-1.51488	0.129802	0.866459	209.641	163.144	205.121	262.498	178.274	248.639
1745	RMI1	687.408	-0.14642	0.0966951	-1.51425	0.129964	0.866459	707.093	596.201	654.642	706.954	728.266	731.291
1746	SCAPER	121.089	0.269917	0.1782	1.51468	0.129852	0.866459	126.14	140.082	130.928	103.408	111.895	114.081
1747	TUBA1B	61334.2	-0.0901819	0.0594983	-1.51571	0.129594	0.866459	58151.3	59538.1	60564	62750.8	61144	65857.1
1748	RAB18	777.915	-0.135234	0.0893344	-1.5138	0.130077	0.866709	730.189	719.2	775.096	790.476	800.334	852.197
1749	TRIM24	1105.19	-0.132617	0.0876277	-1.51342	0.130173	0.866853	1134.37	997.655	1031.72	1097.72	1230.85	1138.86
1750	C4orf46	577.076	-0.15079	0.0997192	-1.51215	0.130497	0.868105	588.06	547.515	505.383	596.585	612.578	612.334
1751	KLHL12	731.358	-0.137346	0.0908315	-1.51209	0.13051	0.868105	687.55	698.7	703.522	776.555	802.231	719.59
1752	NOX3	19.1879	0.760285	0.503095	1.51122	0.130733	0.869091	15.9895	14.5207	41.8971	9.94309	13.2757	19.5011
1753	MTOR	1855.85	-0.116861	0.0773775	-1.51028	0.130973	0.870191	1863.67	1647.67	1831.25	1884.22	1991.35	1916.96
1754	TMEM52	74.0774	0.36638	0.242652	1.5099	0.131069	0.870331	62.1815	100.791	87.2856	63.6358	72.068	58.5033
1755	SFT2D1	401.189	0.166925	0.110631	1.50885	0.131337	0.871616	401.515	421.953	449.521	393.746	367.926	372.471
1756	MILR1	42.2045	0.454039	0.301	1.50843	0.131444	0.871825	46.192	47.8328	52.3713	27.8406	34.1375	44.8525
1757	ADGRD1	142.062	-0.256802	0.170447	-1.50664	0.131904	0.871897	142.129	112.749	133.547	163.067	152.67	148.208
1758	BUD31	1579.29	0.160797	0.106723	1.50668	0.131893	0.871897	1391.98	1988.48	1620.89	1469.59	1528.6	1476.23
1759	CNOT6	893.816	-0.146922	0.0974998	-1.50689	0.131838	0.871897	926.505	765.325	853.653	903.827	1016.54	897.05
1760	FKBP10	131.351	0.266834	0.176991	1.50762	0.131652	0.871897	142.129	150.332	137.911	129.26	127.067	101.406
1761	SCRN3	153.166	-0.259749	0.172273	-1.50777	0.131613	0.871897	158.119	111.895	148.385	163.067	166.894	170.634
1762	SLC25A15	733.813	-0.145447	0.0965166	-1.50697	0.131819	0.871897	746.178	698.7	645.913	759.652	823.093	729.341
1763	EEF1A2	974.142	0.139535	0.0926604	1.50588	0.132098	0.872688	1009.12	978.864	1075.36	998.286	833.524	949.703
1764	FAM72D	64.4111	0.359689	0.238984	1.50508	0.132304	0.873552	79.9477	70.0409	67.2099	58.6642	54.051	56.5531
1765	ACACB	48.3479	0.411082	0.273872	1.501	0.133355	0.875077	53.2985	56.3743	55.8628	40.7667	36.9823	46.8026
1766	AKT2	2476.81	-0.12402	0.0825934	-1.50157	0.133209	0.875077	2564.54	2099.52	2447.49	2609.07	2527.12	2613.15
1767	ARHGAP35	1642.8	-0.138798	0.0923471	-1.50301	0.132837	0.875077	1765.96	1385.44	1540.59	1684.36	1813.08	1667.34
1768	C17orf67	54.8252	-0.415795	0.276938	-1.5014	0.133252	0.875077	37.3089	57.2285	46.2613	78.5504	54.9993	54.603
1769	CMC1	639.231	-0.147307	0.0981407	-1.50098	0.133362	0.875077	555.192	608.16	656.387	684.084	668.526	663.037
1770	EML1	24.2445	0.611485	0.406824	1.50307	0.132821	0.875077	26.6492	35.8746	25.3128	21.8748	11.3792	24.3764
1771	HLA-F	130.042	0.287722	0.191358	1.50358	0.13269	0.875077	121.698	170.831	136.165	121.306	98.6194	131.632
1772	LAMTOR2	717.293	0.186704	0.124329	1.5017	0.133175	0.875077	609.379	902.844	778.587	626.415	724.473	662.062
1773	RPA2	1380.88	-0.117303	0.0780806	-1.50233	0.133012	0.875077	1285.38	1323.94	1365.15	1362.2	1482.14	1466.48
1774	RPRD1A	1270.84	-0.132869	0.0883653	-1.50364	0.132675	0.875077	1305.81	1140.3	1191.45	1277.69	1445.15	1264.65
1775	TRIM35	538.181	0.15589	0.103819	1.50156	0.13321	0.875077	554.304	543.244	604.016	515.052	470.339	542.13
1776	TTLL11	61.9086	-0.380904	0.253828	-1.50064	0.13345	0.875162	57.74	51.2494	52.3713	61.6471	60.6889	87.7549
1777	CRELD1	139.342	0.267145	0.178074	1.50019	0.133565	0.875423	138.576	148.623	169.334	145.169	126.119	108.231
1778	AGTPBP1	545.785	-0.154392	0.102969	-1.49941	0.133767	0.875733	539.203	473.203	537.679	542.893	587.923	593.808
1779	ANKRD23	38.1015	0.460704	0.307562	1.49792	0.134154	0.875733	39.0855	43.562	49.7528	31.8179	33.1892	31.2017
1780	C6orf203	278.914	0.214209	0.142914	1.49886	0.13391	0.875733	252.279	333.975	312.482	250.566	290.169	234.013
1781	DOCK9	109.162	-0.282516	0.188547	-1.49839	0.134033	0.875733	107.485	99.0822	89.0313	113.351	127.067	118.957
1782	MRTFA	613.956	-0.144919	0.0967098	-1.49849	0.134006	0.875733	611.156	544.952	593.542	622.437	648.612	663.037
1783	RAB30	43.7565	-0.432672	0.288949	-1.4974	0.134289	0.875733	40.8622	30.7496	40.1514	50.7098	47.4132	52.6529
1784	RNF115	586.302	-0.147274	0.0982499	-1.49897	0.133881	0.875733	570.294	554.348	544.662	578.688	610.682	659.137
1785	USP6NL	389.822	-0.209591	0.139896	-1.49819	0.134083	0.875733	426.388	293.83	364.854	362.923	458.011	432.924
1786	VIRMA	1620.92	-0.124357	0.0830335	-1.49767	0.134218	0.875733	1623.83	1460.61	1569.39	1568.03	1818.77	1684.89
1787	AMFR	842.189	-0.128582	0.0864086	-1.48807	0.136734	0.877567	778.158	794.366	841.433	882.946	857.23	899
1788	APH1A	2581.36	-0.111461	0.074836	-1.48941	0.13638	0.877567	2513.91	2382.24	2548.74	2767.16	2481.61	2794.51
1789	ATF2	534.707	-0.166982	0.112003	-1.49087	0.135996	0.877567	568.517	456.12	487.053	523.006	567.062	606.484
1790	B4GALT3	874.727	0.131267	0.0882401	1.48762	0.136852	0.877567	855.44	954.947	933.083	807.379	864.816	832.696
1791	CAP2	119.681	0.296147	0.199173	1.48688	0.137046	0.877567	129.693	131.54	134.42	136.22	104.309	81.9046
1792	DPH2	1205.3	0.115841	0.0777061	1.49076	0.136024	0.877567	1240.08	1279.53	1241.2	1172.29	1120.85	1177.87
1793	EDC4	1847.25	-0.119467	0.0798635	-1.49589	0.134683	0.877567	1909.86	1663.9	1738.73	2004.53	1833.94	1932.56
1794	ERBIN	837.366	-0.156452	0.104923	-1.4911	0.135935	0.877567	888.308	686.742	801.281	916.753	917.919	813.195
1795	FANCA	1078.19	0.143215	0.0961616	1.48931	0.136405	0.877567	1063.3	1275.26	1056.16	1075.84	1044.99	953.603
1796	GPATCH4	2124.55	0.112616	0.0755513	1.49059	0.13607	0.877567	2107.07	2355.76	2159.44	1964.75	2114.63	2045.66
1797	GPSM2	207.433	0.21039	0.141339	1.48855	0.136606	0.877567	223.854	218.664	225.197	182.953	206.721	187.21
1798	ITSN1	203.597	-0.227126	0.152271	-1.49159	0.135806	0.877567	200.758	158.873	203.375	200.85	226.635	231.088
1799	JAKMIP2	294.228	-0.183453	0.122743	-1.49461	0.135017	0.877567	268.269	292.122	266.221	302.27	318.617	317.868
1800	KCNAB2	1419.02	0.125578	0.0840703	1.49372	0.135248	0.877567	1602.51	1420.46	1419.26	1366.18	1280.16	1425.53
1801	KDM6A	440.698	-0.182366	0.122532	-1.48831	0.136669	0.877567	477.91	359.6	401.514	435.507	501.631	468.026
1802	MAPK1IP1L	1430.77	-0.122186	0.0820908	-1.48843	0.136637	0.877567	1472.81	1265.86	1372.13	1533.22	1456.53	1484.03
1803	MSH2	2031.06	-0.117977	0.0792665	-1.48836	0.136657	0.877567	2091.08	1819.35	1934.25	2002.54	2203.76	2135.37
1804	MYRF	31.9594	0.543755	0.363614	1.49542	0.134806	0.877567	53.2985	30.7496	29.6771	31.8179	20.8618	25.3514
1805	NGDN	944.501	0.165834	0.111524	1.48698	0.13702	0.877567	871.43	1195.82	928.718	839.197	907.488	924.351
1806	NOP16	2052.86	0.136896	0.0917888	1.49143	0.135849	0.877567	1916.08	2446.31	2087.87	1867.31	1936.35	2063.21
1807	NRP1	28.9748	-0.573253	0.384043	-1.49268	0.135521	0.877567	23.096	13.6665	33.1685	36.7894	39.8271	27.3015
1808	ORMDL2	429.587	0.161261	0.108218	1.49015	0.136186	0.877567	426.388	471.495	462.613	421.587	386.892	408.548
1809	PAPOLG	272.256	-0.225624	0.151244	-1.49179	0.135755	0.877567	303.801	204.998	244.4	321.162	293.962	265.215
1810	PHF6	918.636	-0.143908	0.0966036	-1.48968	0.136309	0.877567	957.596	780.699	880.711	936.639	1027.92	928.252
1811	RBM5	1500.06	0.134827	0.0904669	1.49035	0.136132	0.877567	1438.17	1747.6	1524.01	1518.31	1338.95	1433.33
1812	RNF39	25.7371	-0.573237	0.38495	-1.48912	0.136456	0.877567	26.6492	13.6665	21.8214	27.8406	31.2927	33.1518
1813	RPL39	7773.08	-0.1024	0.0688234	-1.48787	0.136786	0.877567	6951.9	7998.32	7541.47	7926.63	8071.62	8148.53
1814	SLC16A7	126.463	-0.307042	0.205363	-1.49512	0.134884	0.877567	146.571	82.8532	109.98	127.272	152.67	139.433
1815	SPNS2	210.442	0.20857	0.140277	1.48684	0.137056	0.877567	219.412	232.331	225.197	186.93	207.67	191.111
1816	TSC2	1309.3	0.112798	0.0758187	1.48773	0.136823	0.877567	1359.11	1370.92	1351.18	1288.62	1222.31	1263.67
1817	UBE2D4	281.275	0.202819	0.136201	1.48911	0.136458	0.877567	332.227	266.497	304.627	234.657	286.376	263.265
1818	ZHX1	881.699	-0.152297	0.101965	-1.49363	0.135273	0.877567	960.261	760.2	785.57	897.861	981.453	904.85
1819	ZYG11B	341.769	-0.184902	0.123984	-1.49134	0.135873	0.877567	352.658	293.83	313.355	343.037	349.909	397.822
1820	ALDH9A1	1355.35	-0.112262	0.075579	-1.48536	0.137449	0.879597	1310.25	1265.86	1331.98	1379.11	1426.19	1418.7
1821	GCH1	166.455	-0.235408	0.158771	-1.48269	0.138156	0.880256	167.89	144.353	146.64	167.044	195.342	177.46
1822	NFYA	1211.6	-0.14366	0.096791	-1.48423	0.137748	0.880256	1290.71	999.363	1164.39	1223	1329.47	1262.7
1823	NPAT	372.588	-0.180205	0.121487	-1.48333	0.137988	0.880256	385.526	304.934	357.871	385.792	417.236	384.171
1824	NREP	3161.15	-0.119129	0.080309	-1.48338	0.137974	0.880256	3266.31	2728.18	3097.76	3420.42	3129.27	3324.93
1825	PLSCR1	224.921	0.23243	0.156717	1.48312	0.138044	0.880256	264.716	242.581	221.705	184.941	182.067	253.514
1826	RFC1	1906.68	-0.141696	0.0955096	-1.48358	0.13792	0.880256	1967.6	1749.31	1723.02	1825.55	2298.59	1876
1827	STC2	536.797	0.149233	0.100633	1.48295	0.138089	0.880256	605.826	541.535	546.408	509.086	518.7	499.228
1828	TMEM209	269.566	-0.206683	0.139345	-1.48325	0.138008	0.880256	289.588	211.831	249.637	296.304	289.22	280.816
1829	PHLDB1	97.4378	0.304205	0.205217	1.48236	0.138245	0.880337	97.7139	118.728	106.488	99.4309	89.1368	73.1291
1830	AP1S2	449.613	-0.159562	0.10767	-1.48196	0.138352	0.880538	448.595	391.204	434.682	462.354	468.442	492.402
1831	DMPK	94.5006	0.312204	0.210809	1.48098	0.138611	0.880784	86.1658	122.999	104.743	90.4821	76.8093	85.8048
1832	KLHDC4	532.013	0.166696	0.112552	1.48106	0.13859	0.880784	486.793	630.368	570.848	489.2	523.441	491.427
1833	TUBB	56697.1	-0.109393	0.0738665	-1.48096	0.138617	0.880784	57571.2	49283.1	56791.5	60901.4	55572	60063.3
1834	CDCA7	3514.77	-0.0971278	0.0656461	-1.47957	0.138989	0.881059	3464.4	3304.73	3420.72	3528.8	3743.74	3626.23
1835	DR1	1487.42	-0.112165	0.0757979	-1.47978	0.138931	0.881059	1459.49	1375.19	1454.18	1598.85	1500.15	1536.69
1836	TUBA1A	7679.41	-0.103415	0.0699043	-1.47938	0.139039	0.881059	6937.68	7738.66	7536.24	7696.94	7747.31	8419.59
1837	UBXN7	530.01	-0.173963	0.117533	-1.48012	0.138842	0.881059	549.862	468.078	476.579	585.648	620.164	479.727
1838	URGCP-MRPS24	1309.79	0.153672	0.103799	1.48047	0.138748	0.881059	1181.45	1546.02	1410.53	1236.92	1126.54	1357.28
1839	ANKRD12	306.33	-0.203863	0.13792	-1.47813	0.139374	0.881264	305.578	286.997	261.857	270.452	367.926	345.169
1840	ARRB2	1393.78	0.110748	0.075157	1.47356	0.1406	0.881264	1438.17	1459.75	1443.7	1386.07	1331.36	1303.65
1841	ASRGL1	33.0841	-0.514379	0.34864	-1.47539	0.140108	0.881264	16.8778	30.7496	34.0414	43.7496	36.034	37.0521
1842	CCDC186	128.07	-0.25979	0.17617	-1.47465	0.140306	0.881264	127.028	109.332	113.471	127.272	146.033	145.283
1843	CENPW	945.386	0.186064	0.126078	1.47579	0.14	0.881264	826.126	1253.9	938.32	914.764	804.127	935.077
1844	CUL9	320.406	0.189055	0.128366	1.47278	0.140812	0.881264	311.796	369.85	342.159	336.076	277.841	284.716
1845	DIPK1C	207.263	-0.208493	0.141486	-1.4736	0.14059	0.881264	190.098	189.623	197.265	224.714	235.169	206.711
1846	EIF3K	5304.44	0.144468	0.0980905	1.4728	0.140805	0.881264	4748.89	6647.05	5313.07	5053.08	5072.26	4992.28
1847	GPX4	3832.09	0.122564	0.0830034	1.47661	0.139779	0.881264	3571	4413.43	3999.42	3635.19	3516.16	3857.31
1848	IRF2BP1	848.062	-0.166074	0.112699	-1.47361	0.140586	0.881264	849.222	712.367	836.196	960.502	747.232	982.855
1849	OGT	1137.68	0.12789	0.0866952	1.47517	0.140166	0.881264	1251.63	1187.28	1125.11	1171.3	1026.02	1064.76
1850	PAICS	9431.43	-0.0977476	0.0662556	-1.47531	0.140129	0.881264	9457.81	8498.86	9379.71	9702.47	9563.24	9986.5
1851	PLD1	163.715	-0.235894	0.159966	-1.47465	0.140305	0.881264	158.119	132.394	160.605	180.964	166.894	183.31
1852	PRKRIP1	440.539	0.184375	0.12496	1.47548	0.140083	0.881264	392.632	536.41	476.579	421.587	383.098	432.924
1853	RAP2C	362.098	-0.169676	0.114998	-1.47547	0.140087	0.881264	348.217	330.559	343.905	367.894	413.443	368.57
1854	RHOF	744.05	0.131929	0.0895274	1.47361	0.140586	0.881264	775.493	814.866	743.673	709.937	701.715	718.615
1855	RTTN	318.318	-0.186036	0.12622	-1.4739	0.140508	0.881264	334.892	269.914	288.915	328.122	356.547	331.518
1856	SLC15A2	38.8893	-0.49926	0.338178	-1.47633	0.139856	0.881264	28.4258	36.7287	31.4228	51.7041	26.5514	58.5033
1857	SLC30A9	772.026	-0.144218	0.0979152	-1.47289	0.140782	0.881264	822.573	690.159	687.81	833.231	784.214	814.17
1858	SRPRB	1374.69	0.131048	0.0889684	1.47297	0.14076	0.881264	1309.37	1546.02	1455.92	1223	1405.33	1308.52
1859	TMEM117	166.464	-0.226611	0.153575	-1.47557	0.140059	0.881264	159.895	153.748	146.64	178.976	182.067	177.46
1860	ZDHHC20	772.573	-0.145905	0.0986745	-1.47865	0.139235	0.881264	786.152	647.451	767.24	838.202	820.248	776.143
1861	ZDHHC9	290.279	0.18668	0.126308	1.47798	0.139414	0.881264	325.121	296.392	305.499	295.31	254.135	265.215
1862	CDK5RAP1	718.004	0.136656	0.0928345	1.47204	0.14101	0.882029	719.529	794.366	741.927	703.971	699.818	648.411
1863	P3H1	757.602	0.143045	0.0972139	1.47145	0.141171	0.882564	713.311	863.553	808.264	739.766	722.577	698.139
1864	MRPS28	768.644	0.158715	0.107885	1.47115	0.14125	0.882586	723.082	941.281	768.113	682.096	738.697	758.592
1865	BUD23	1754.94	0.134488	0.0914831	1.47008	0.141539	0.883444	1661.14	2102.93	1745.71	1624.7	1689.81	1705.37
1866	DDX51	1098.91	0.122537	0.0833413	1.47031	0.141479	0.883444	1092.62	1228.28	1115.51	1058.94	1043.09	1055.01
1867	PPP2R2D	880.386	-0.125048	0.0850839	-1.4697	0.141643	0.883619	842.116	842.199	842.306	931.667	873.351	950.678
1868	ADAP1	423.753	-0.158063	0.107573	-1.46935	0.141737	0.883732	392.632	398.037	411.115	419.598	458.96	462.176
1869	CCDC15	29.1523	0.515875	0.351193	1.46892	0.141854	0.883783	39.0855	34.1663	29.6771	25.852	23.7066	22.4262
1870	GNAI2	4368.02	-0.109732	0.0747107	-1.46876	0.141897	0.883783	4453.97	3888.98	4263.03	4659.33	4259.6	4683.19
1871	SPAG9	670.674	-0.1458	0.0993439	-1.46763	0.142204	0.884746	656.459	597.91	656.387	688.062	769.99	655.236
1872	ZMYND8	1486.69	-0.121814	0.0829847	-1.46791	0.142129	0.884746	1453.27	1409.36	1409.66	1464.62	1703.08	1480.13
1873	SNRK	443.865	-0.181878	0.123988	-1.4669	0.142402	0.885507	449.484	398.037	400.641	419.598	555.682	439.749
1874	NECTIN2	692.612	0.135605	0.0924672	1.46651	0.142508	0.885695	737.295	739.7	698.285	664.198	625.854	690.338
1875	A1BG	326.915	0.206144	0.1413	1.45891	0.144591	0.885853	291.365	416.829	342.159	334.088	282.583	294.466
1876	AR	557.525	-0.159955	0.109409	-1.462	0.143742	0.885853	563.187	532.994	483.562	644.312	525.338	595.758
1877	ASIC3	15.6358	0.760476	0.520831	1.46012	0.144257	0.885853	15.1012	27.333	16.5843	4.97154	14.224	15.6009
1878	CASP4	23.0346	0.611975	0.417599	1.46546	0.142795	0.885853	23.9843	35.0204	24.44	24.8577	11.3792	18.526
1879	CENPO	1477.39	-0.111321	0.0763444	-1.45814	0.144802	0.885853	1423.07	1376.9	1461.16	1592.88	1471.71	1538.64
1880	COMMD4	892.586	0.169429	0.115685	1.46457	0.143038	0.885853	763.945	1106.99	963.633	803.402	845.851	871.698
1881	DBNDD1	53.8899	0.384703	0.263434	1.46034	0.144196	0.885853	63.9582	63.2076	55.8628	51.7041	38.8788	49.7278
1882	DCTN2	1388.43	-0.108279	0.0740928	-1.46139	0.143908	0.885853	1323.58	1330.78	1354.67	1434.79	1428.08	1458.68
1883	ERAP1	795.197	-0.165216	0.112847	-1.46407	0.143176	0.885853	859.882	630.368	759.384	774.567	908.436	838.547
1884	EVI5L	212.385	-0.216922	0.148227	-1.46345	0.143345	0.885853	174.997	222.081	192.028	240.623	208.618	235.963
1885	GEMIN7	546.796	0.154529	0.105583	1.46358	0.143308	0.885853	540.091	636.347	551.645	488.206	527.235	537.255
1886	IFITM1	1012.57	0.122448	0.0839769	1.45811	0.14481	0.885853	1021.55	1111.26	1033.46	984.366	930.247	994.555
1887	IPMK	161.729	-0.260155	0.177609	-1.46476	0.142986	0.885853	147.459	117.019	177.19	184.941	187.756	156.009
1888	LHFPL6	143	0.244489	0.167618	1.4586	0.144674	0.885853	143.906	153.748	167.588	125.283	127.067	140.408
1889	METRNL	260.105	0.221856	0.151349	1.46586	0.142688	0.885853	273.599	288.705	277.568	278.406	183.963	258.389
1890	MKI67	6197.94	-0.141747	0.0969516	-1.46204	0.143731	0.885853	6800.88	4954.11	5926.69	6420.25	6954.56	6131.14
1891	MRPL20	1953.38	0.142109	0.0973036	1.46047	0.144162	0.885853	1817.48	2408.72	1922.03	1804.67	1871.87	1895.51
1892	NDUFV3	349.445	0.173483	0.118786	1.46047	0.144162	0.885853	342.887	396.329	371.837	339.059	307.237	339.319
1893	PAOX	92.7575	-0.309494	0.21118	-1.46555	0.142772	0.885853	83.5009	81.9991	82.9213	119.317	81.5507	107.256
1894	PEG10	806.879	-0.164202	0.112271	-1.46254	0.143592	0.885853	847.446	628.659	807.391	793.458	916.023	848.297
1895	SEC22B	1117.61	-0.122601	0.0840284	-1.45904	0.144554	0.885853	1113.94	999.363	1097.18	1203.11	1114.21	1177.87
1896	SECISBP2L	323.596	-0.207057	0.141878	-1.4594	0.144455	0.885853	365.983	254.539	281.06	318.179	369.823	351.995
1897	SGSH	31.2821	0.496681	0.338987	1.46519	0.142869	0.885853	33.7557	34.1663	41.8971	27.8406	23.7066	26.3265
1898	SORL1	136.331	-0.260076	0.177967	-1.46137	0.143913	0.885853	128.805	119.582	123.946	151.135	170.687	123.832
1899	SYS1	255.354	-0.189847	0.129899	-1.46149	0.14388	0.885853	238.066	225.497	252.255	262.498	276.893	276.915
1900	TAF3	434.684	-0.178821	0.122641	-1.45809	0.144815	0.885853	438.824	440.745	343.905	425.564	496.89	462.176
1901	TANC1	295.388	0.193925	0.132821	1.46005	0.144275	0.885853	358.876	298.955	288.042	264.486	298.703	263.265
1902	WSCD1	63.5303	-0.365846	0.249933	-1.46377	0.143256	0.885853	65.7348	56.3743	44.5156	62.6415	75.8611	76.0542
1903	ZFX	634.957	-0.148502	0.101685	-1.46041	0.144177	0.885853	660.901	589.368	556.882	668.176	705.508	628.91
1904	ZNF148	609.412	-0.160693	0.110064	-1.45999	0.144293	0.885853	663.566	509.932	553.39	624.426	671.371	633.785
1905	ATP10D	158.123	0.246141	0.168846	1.45779	0.144899	0.885902	191.874	153.748	169.334	135.226	165.946	132.607
1906	RCOR2	691.194	0.132996	0.0912662	1.45723	0.145053	0.886377	730.189	698.7	740.182	660.221	635.337	682.538
1907	MAPK3	728.823	-0.131544	0.0902873	-1.45695	0.145131	0.886385	726.636	658.555	701.776	771.584	754.818	759.567
1908	NXT1	845.748	-0.129729	0.0891655	-1.45492	0.145692	0.88795	772.828	857.573	792.553	894.878	842.058	914.601
1909	PES1	4450.58	0.104277	0.0716611	1.45514	0.14563	0.88795	4468.19	4995.11	4370.39	4312.32	4197.01	4360.44
1910	POTEJ	42.4536	0.496659	0.341273	1.45531	0.145583	0.88795	31.9791	75.1658	41.8971	29.8293	41.7236	34.1269
1911	RAB11FIP2	186.292	-0.223586	0.153657	-1.4551	0.145642	0.88795	156.342	170.831	188.537	179.97	211.463	210.612
1912	ITPKA	147.484	-0.25294	0.173977	-1.45387	0.145982	0.889124	108.374	148.623	146.64	165.055	162.153	154.059
1913	PIM3	853.079	0.138558	0.0953192	1.45362	0.146052	0.889124	822.573	920.781	938.32	837.208	741.542	858.048
1914	RBM8A	3454.06	0.136668	0.0940338	1.4534	0.146113	0.889124	3281.41	4231.49	3339.55	3090.31	3377.71	3403.91
1915	AMER1	397.099	-0.221887	0.152781	-1.45232	0.146413	0.889739	447.707	260.518	391.912	427.553	421.977	432.924
1916	BRIP1	565.976	-0.159301	0.109674	-1.4525	0.146361	0.889739	599.608	463.807	541.17	596.585	612.578	582.107
1917	PUS7	674.723	0.133935	0.0922285	1.45221	0.146444	0.889739	740.849	682.471	694.793	644.312	627.75	658.162
1918	CMPK1	1755.15	-0.109992	0.0757751	-1.45156	0.146625	0.890373	1677.12	1739.06	1648.82	1749.98	1934.46	1781.42
1919	AMBP	17.3893	0.69541	0.479723	1.44961	0.147168	0.892275	21.3194	20.4998	22.6942	16.9033	17.0687	5.85033
1920	CD46	593.473	0.138717	0.0956804	1.44979	0.147116	0.892275	591.613	640.618	633.693	552.836	576.544	565.531
1921	DNAJC11	2003.04	0.108806	0.0750578	1.44962	0.147164	0.892275	1963.16	2165.29	2107.07	1939.9	1997.04	1845.78
1922	PHACTR1	283.383	-0.181522	0.125277	-1.44896	0.147349	0.89259	271.822	257.955	267.094	296.304	322.41	284.716
1923	WEE1	707.315	-0.138296	0.0954506	-1.44887	0.147373	0.89259	715.976	614.993	689.556	755.675	751.025	716.665
1924	DGLUCY	705.04	-0.133165	0.0919459	-1.4483	0.147534	0.893099	647.576	655.992	713.996	725.845	729.215	757.617
1925	CCDC88C	611.588	0.142106	0.0981526	1.44781	0.14767	0.893173	669.784	587.66	667.735	582.665	572.751	588.933
1926	ZNF655	442.25	0.164891	0.113898	1.44771	0.147699	0.893173	493.899	486.015	422.462	453.405	409.65	388.072
1927	OGG1	125.686	0.266418	0.1841	1.44714	0.147858	0.893672	151.012	128.124	132.674	127.272	119.481	95.5553
1928	ARIH1	1448.03	-0.138099	0.0955036	-1.44601	0.148175	0.89373	1579.41	1239.38	1318.01	1481.52	1609.2	1460.63
1929	DOCK3	27.5904	0.520786	0.360137	1.44608	0.148155	0.89373	33.7557	35.8746	27.9314	21.8748	24.6549	21.4512
1930	TXLNA	1041.25	0.1236	0.0854581	1.44633	0.148085	0.89373	1103.28	1083.07	1070.99	1071.86	988.091	930.202
1931	ZNF511	764.68	-0.136369	0.0942543	-1.44682	0.147947	0.89373	697.322	721.763	766.367	825.276	734.904	842.447
1932	LSM11	208.746	-0.212488	0.147009	-1.44541	0.148341	0.893809	214.082	179.373	186.791	244.6	221.894	205.736
1933	ZNRD2	757.638	0.143553	0.0993049	1.44558	0.148295	0.893809	767.498	845.615	772.477	719.88	648.612	791.744
1934	LAMTOR5	1480.91	0.120279	0.0832698	1.44445	0.148613	0.894985	1396.42	1645.96	1585.11	1445.73	1409.12	1403.1
1935	DUSP4	1028.01	-0.118137	0.0818497	-1.44334	0.148925	0.8955	978.915	946.406	1032.59	1069.88	1067.74	1072.56
1936	FBL	9737.6	0.127417	0.0883154	1.44275	0.149092	0.8955	8930.16	11779.7	9791.69	9245.08	9150.74	9528.23
1937	NUP43	955.972	-0.118428	0.0820354	-1.44362	0.148845	0.8955	909.627	923.344	917.371	988.343	1026.97	970.179
1938	PRR7	218.424	-0.276367	0.191517	-1.44305	0.149008	0.8955	228.295	187.914	176.317	302.27	159.308	256.439
1939	TEX15	226.972	0.204801	0.141947	1.4428	0.149077	0.8955	258.498	223.789	247.018	216.759	227.583	188.185
1940	ZNF589	170.709	0.228064	0.158103	1.4425	0.14916	0.8955	187.433	180.227	185.045	137.215	176.377	157.959
1941	HFE	21.4918	0.589415	0.40876	1.44196	0.149314	0.895557	24.8726	29.8955	22.6942	17.8976	18.9653	14.6258
1942	XRCC5	13324.9	-0.0902125	0.0625639	-1.44192	0.149324	0.895557	13280.2	12595.4	12850.2	13156.7	14323.5	13743.4
1943	ATP6AP1L	26.4667	-0.543428	0.377176	-1.44078	0.149647	0.897033	24.8726	15.3748	24.44	29.8293	36.9823	27.3015
1944	AGBL5	1058.91	-0.131895	0.0916205	-1.43958	0.149985	0.897815	1012.67	967.76	1050.92	1207.09	995.677	1119.36
1945	AP3D1	2394.58	0.0963341	0.0670631	1.43647	0.150869	0.897815	2469.5	2480.47	2473.67	2267.02	2364.97	2311.85
1946	ARHGEF39	277.58	0.201433	0.140402	1.43469	0.151376	0.897815	246.95	343.371	300.262	261.503	257.928	255.464
1947	C5orf22	301.4	-0.206156	0.143477	-1.43686	0.150758	0.897815	325.121	240.872	274.077	276.418	358.444	333.469
1948	CAMSAP3	23.7927	0.569554	0.396603	1.43608	0.150979	0.897815	25.7609	35.0204	24.44	23.8634	16.1205	17.551
1949	COQ4	428.639	0.171227	0.119395	1.43413	0.151537	0.897815	385.526	495.411	480.943	411.644	388.788	409.523
1950	ERGIC1	7401.34	-0.129518	0.0901752	-1.43629	0.15092	0.897815	7912.16	5941.51	7354.68	7872.94	7563.35	7763.38
1951	GJA5	29.0915	0.515633	0.359064	1.43605	0.150989	0.897815	30.2025	36.7287	35.7871	17.8976	23.7066	30.2267
1952	HADHA	4630.48	-0.0996568	0.0694257	-1.43545	0.15116	0.897815	4480.62	4605.61	4325.87	4483.34	5025.8	4861.62
1953	IRS2	282.248	-0.196922	0.137237	-1.4349	0.151316	0.897815	310.908	240.872	237.417	310.224	301.548	292.516
1954	KCMF1	990.227	-0.124722	0.0867947	-1.43697	0.150725	0.897815	1009.12	948.114	885.076	1069.88	997.573	1031.61
1955	KDELR2	1686.03	-0.105892	0.0735656	-1.43943	0.150029	0.897815	1654.92	1615.21	1602.56	1762.91	1807.39	1673.19
1956	KDM5A	1088.61	-0.146062	0.101637	-1.43709	0.150692	0.897815	1117.49	1013.03	970.615	1016.18	1308.6	1105.71
1957	MBOAT7	1043.68	0.141348	0.0985638	1.43408	0.15155	0.897815	1126.37	1038.65	1119	1051.98	850.592	1075.48
1958	PPAN	1882.6	0.10686	0.0742686	1.43883	0.150197	0.897815	1876.11	2063.64	1916.79	1827.54	1763.77	1847.73
1959	PPFIBP1	740.262	-0.161658	0.112416	-1.43803	0.150426	0.897815	803.03	632.076	661.625	837.208	821.196	686.438
1960	PRRT2	139.935	0.250341	0.174539	1.4343	0.151487	0.897815	138.576	164.852	152.75	109.374	135.602	138.458
1961	SPTSSA	664.274	-0.139251	0.0971008	-1.43409	0.151548	0.897815	592.501	626.951	677.336	655.25	714.991	718.615
1962	TBL1X	1297.3	0.126233	0.0878236	1.43734	0.150621	0.897815	1478.14	1344.44	1239.46	1309.5	1208.09	1204.19
1963	TMED9	2460.1	0.117277	0.0817526	1.43454	0.151419	0.897815	2341.58	2838.36	2499.86	2311.77	2345.06	2423.98
1964	ZFP30	322.72	-0.169912	0.118068	-1.43909	0.150124	0.897815	319.791	295.538	295.898	351.985	333.789	339.319
1965	ZNF337	262.86	0.193076	0.134417	1.43639	0.15089	0.897815	275.375	300.663	265.348	218.748	267.41	249.614
1966	ZNF471	39.4009	-0.440186	0.306613	-1.43564	0.151105	0.897815	31.9791	27.333	41.0242	43.7496	45.5166	46.8026
1967	FAM120AOS	622.976	-0.169944	0.118611	-1.43278	0.151919	0.899545	696.433	488.578	574.339	644.312	678.957	655.236
1968	NDUFB9	5427.12	0.153413	0.107099	1.43244	0.152018	0.899669	4703.59	6993.84	5448.36	5057.05	5041.92	5317.95
1969	CERS6	1188.38	-0.141682	0.0989584	-1.43173	0.152222	0.9001	1295.15	1004.49	1091.07	1193.17	1327.57	1218.82
1970	SRGAP1	20.6726	0.677084	0.47297	1.43156	0.15227	0.9001	37.3089	11.104	27.9314	14.9146	13.2757	19.5011
1971	VPS72	1340.66	-0.113746	0.079496	-1.43084	0.152477	0.9001	1343.12	1212.9	1307.54	1427.83	1346.53	1406.03
1972	ZBTB20	37.8294	-0.453626	0.316969	-1.43114	0.152391	0.9001	33.7557	37.5829	24.44	46.7325	47.4132	37.0521
1973	ZC3HAV1	1349.65	-0.156383	0.109295	-1.43084	0.152476	0.9001	1509.23	1039.51	1281.35	1435.78	1433.77	1398.23
1974	AKAP8	924.079	0.118357	0.0827877	1.42965	0.152818	0.900768	952.266	948.968	984.581	892.889	864.816	900.95
1975	CCSAP	388.76	-0.161449	0.113018	-1.42853	0.15314	0.900768	371.313	351.058	378.819	421.587	431.46	378.321
1976	CSNK2A1	3242.08	-0.11366	0.0795363	-1.42903	0.152996	0.900768	3419.98	2807.61	3116.09	3332.92	3339.78	3436.09
1977	DCUN1D1	456.217	-0.159439	0.111635	-1.42821	0.15323	0.900768	469.026	421.099	403.259	454.399	523.441	466.076
1978	DCUN1D2	227.896	0.204111	0.142947	1.42788	0.153326	0.900768	225.63	278.455	227.815	202.839	217.152	215.487
1979	HSPD1	30741.8	0.104996	0.0735668	1.42721	0.153518	0.900768	30543.6	34127	30909.6	27735.3	32076.9	29058.6
1980	SFSWAP	942.944	0.124709	0.0872962	1.42857	0.153129	0.900768	929.17	1019.86	1002.04	882.946	955.85	867.798
1981	SOCS2	37.4656	0.461491	0.323334	1.42729	0.153497	0.900768	53.2985	35.8746	41.0242	36.7894	24.6549	33.1518
1982	STK19	139.796	0.25346	0.177529	1.42771	0.153375	0.900768	140.353	168.269	147.513	131.249	144.136	107.256
1983	TXNDC17	1035	0.149416	0.104611	1.4283	0.153205	0.900768	939.83	1269.28	1056.16	984.366	948.264	1012.11
1984	ULK3	568.902	0.142652	0.099765	1.42988	0.152752	0.900768	589.836	628.659	572.593	528.972	575.596	517.754
1985	YPEL3	95.6247	-0.282963	0.198099	-1.42839	0.153179	0.900768	83.5009	84.5615	90.777	108.38	109.999	96.5304
1986	ALDH1B1	1022.94	-0.121486	0.0851628	-1.42652	0.153719	0.900778	1010.89	995.947	933.083	1019.17	1129.38	1049.16
1987	HELB	21.7815	0.629139	0.441003	1.42661	0.153693	0.900778	35.5323	27.333	16.5843	11.9317	23.7066	15.6009
1988	SPRY2	651.913	0.13977	0.0979937	1.42631	0.153778	0.900778	704.428	625.243	720.979	614.483	647.664	598.683
1989	ZNF513	138.94	0.260669	0.18278	1.42614	0.153829	0.900778	175.885	156.311	122.2	121.306	119.481	138.458
1990	APPBP2	464.616	-0.171826	0.120606	-1.42469	0.154247	0.901414	474.356	365.579	471.342	457.382	513.959	505.078
1991	SNX8	742.222	0.127825	0.0896954	1.4251	0.154128	0.901414	749.732	802.053	773.35	694.028	695.077	739.091
1992	TAGAP	64.5078	0.351997	0.247057	1.42476	0.154226	0.901414	65.7348	65.7701	85.5399	58.6642	62.5854	48.7527
1993	ZNRF2	166.04	-0.228055	0.160072	-1.42471	0.154242	0.901414	156.342	140.082	162.351	192.896	159.308	185.26
1994	NPW	162.374	-0.319618	0.224515	-1.42359	0.154564	0.901456	149.236	148.623	135.293	252.554	106.206	182.335
1995	NSMF	687.526	-0.145113	0.101926	-1.42371	0.154531	0.901456	718.641	597.91	642.422	749.709	665.681	750.792
1996	P4HA1	489.708	0.148366	0.10419	1.42399	0.15445	0.901456	514.33	499.682	530.696	473.291	490.252	429.999
1997	PLEKHG4	37.522	0.448305	0.314746	1.42434	0.154348	0.901456	49.7452	44.4162	35.7871	27.8406	32.241	35.102
1998	HNRNPCL3	36.1386	0.512791	0.360463	1.42259	0.154855	0.902251	23.096	58.9368	45.3885	31.8179	32.241	25.3514
1999	SPIN1	1699.66	-0.148838	0.104612	-1.42277	0.154804	0.902251	1850.35	1308.57	1677.63	1787.77	1758.08	1815.55
[truncated: 9,648 more rows]

## Sheet: 6hE2
	gene_id	baseMean	log2FoldChange	lfcSE	stat	pvalue	padj	SUMOi_6hE2_rep1	SUMOi_6hE2_rep2	SUMOi_6hE2_rep3	DMSO_6hE2_rep1	DMSO_6hE2_rep2	DMSO_6hE2_rep3	DEG_direction
1	PLIN2	3650.01	0.772334	0.0554045	13.9399	3.62403e-44	4.32854e-40	4526.2	4657.83	4628.88	2601.17	2792.1	2693.89
2	ID3	681.99	-1.25917	0.0911512	-13.8141	2.09508e-43	1.25118e-39	399.56	426.541	379.017	911.967	952.088	1022.76
3	LEF1	5575.38	0.762418	0.0554839	13.7412	5.7478e-43	2.28839e-39	7080.38	6804.18	7161.91	4287.62	4194.22	3923.95
4	PKDCC	3535.83	-0.732587	0.0546457	-13.4061	5.56684e-41	1.66226e-37	2569.22	2723.04	2676.57	4466.35	4391.05	4388.76
5	LRMP	1412.95	-1.04711	0.0787977	-13.2886	2.69416e-40	6.43581e-37	977.419	936.684	851.849	1869.76	2057.65	1784.36
6	PLS3	8175.34	-0.979007	0.0755658	-12.9557	2.18156e-38	4.34276e-35	5520.81	6173.76	4813.7	10861.1	11360	10322.6
7	PNP	5667.53	-0.651382	0.0537243	-12.1245	7.83211e-34	1.33638e-30	4355.42	4610.06	4261.12	6776.97	6964.64	7036.99
8	IL16	476.041	-1.35746	0.118795	-11.4269	3.06754e-30	4.57983e-27	286.781	302.844	212.024	716.742	686.752	651.099
9	FGFR1	2776.37	-0.753362	0.0666487	-11.3035	1.2612e-29	1.67376e-26	2167.51	2131	1904.46	3632.29	3323.64	3499.32
10	JUN	477.91	1.04202	0.0995497	10.4673	1.22016e-25	1.45736e-22	669.156	628.722	632.32	329.041	291.349	316.875
11	SORBS1	252.697	-1.39921	0.133819	-10.456	1.37506e-25	1.49307e-22	136.409	133.081	147.291	372.119	336.439	390.842
12	SASH3	2609.99	-0.58852	0.0566291	-10.3925	2.68133e-25	2.66881e-22	2079.43	2127.59	2047.06	3149.27	3104.26	3152.31
13	PLEK	3650.31	-0.598865	0.058711	-10.2002	1.97833e-24	1.81763e-21	2897.89	3065.98	2745.06	4456.27	4395.39	4341.27
14	CDC42EP3	673.374	0.85565	0.0843228	10.1473	3.40614e-24	2.7122e-21	843.158	878.675	879.994	476.606	476.911	484.9
15	SPP1	239.187	1.638	0.161337	10.1526	3.22525e-24	2.7122e-21	358.745	322.465	405.285	84.3226	130.067	134.238	UP
16	LAT2	1115.92	-0.769944	0.0769554	-10.0051	1.44784e-23	1.08081e-20	853.899	854.788	766.477	1369.33	1373.5	1477.53
17	OTUD1	268.359	1.28717	0.129666	9.92682	3.18238e-23	2.2359e-20	356.597	402.655	382.769	142.982	170.821	154.328
18	WNT16	1710.98	-0.635452	0.0648616	-9.79704	1.15933e-22	7.69282e-20	1379.13	1332.51	1309.67	2140.14	2103.61	2000.78
19	RASSF5	455.8	-0.969575	0.0993233	-9.76181	1.64197e-22	1.0322e-19	309.337	313.934	301.149	612.255	618.25	579.871
20	CCL4L2	158.992	-1.61029	0.165865	-9.70841	2.77639e-22	1.57911e-19	73.0379	78.4836	83.4962	247.468	218.512	252.952	DN
21	IL7R	5030.75	-0.694777	0.0715348	-9.71243	2.66901e-22	1.57911e-19	4115.9	3992.43	3419.59	6511.17	6322.98	5822.45
22	CCL4L1	158.943	-1.60701	0.16635	-9.6604	4.44137e-22	2.41126e-19	75.1861	75.9243	84.4344	247.468	216.778	253.865	DN
23	TNF	116.255	-1.9281	0.200647	-9.60944	7.29456e-22	3.7881e-19	45.1116	54.5973	45.0317	160.396	194.233	198.161	DN
24	ZCCHC7	2222.46	-0.652928	0.0680421	-9.59594	8.31572e-22	4.13845e-19	1677.72	1846.07	1658.67	2590.17	2871.87	2690.24
25	RUNX1	2662.5	0.626689	0.066972	9.35749	8.16562e-21	3.90121e-18	3065.44	3120.58	3508.72	2143.81	2016.03	2120.41
26	CD38	1020.28	-0.802448	0.0861583	-9.31365	1.23515e-20	5.54689e-18	780.861	795.073	654.836	1355.58	1231.3	1304.03
27	SLC2A5	166.895	-1.50667	0.161798	-9.31205	1.2539e-20	5.54689e-18	85.9269	95.5452	78.8054	265.799	232.386	242.907	DN
28	SYNE3	864.133	-0.757352	0.0814684	-9.29627	1.45465e-20	6.20512e-18	603.637	643.224	679.228	1061.36	1061.34	1136
29	FN1	273.535	1.30783	0.144706	9.03787	1.59752e-19	6.5796e-17	350.152	366.825	452.193	152.147	183.828	136.064
30	GALM	629.177	0.806025	0.0898344	8.97233	2.90294e-19	1.15576e-16	763.676	783.983	853.725	452.776	473.443	447.46
31	SLAMF1	86.3533	-2.10998	0.23843	-8.84949	8.79166e-19	3.38734e-16	39.7412	25.5925	32.8356	160.396	133.535	126.019	DN
32	JCHAIN	92.167	-2.02802	0.229667	-8.83026	1.04437e-18	3.8981e-16	41.8894	41.801	25.3303	142.982	161.283	139.717	DN
33	ATP2B1	2580.39	0.695719	0.0793124	8.77188	1.7571e-18	6.35963e-16	3185.74	3227.21	3159.72	2115.4	2114.02	1680.26
34	WIPF1	2230.61	-0.60223	0.069779	-8.63054	6.10631e-18	2.14511e-15	1748.61	1678.01	1888.52	2828.47	2505.95	2734.07
35	SEPTIN9	8464.8	-0.490776	0.0571429	-8.58858	8.80543e-18	3.00492e-15	7295.2	7066.93	6754.75	10021.6	9305.84	10344.5
36	PDE3B	1604.69	0.618735	0.0723649	8.5502	1.22874e-17	4.0767e-15	1952.69	1858.01	2020.8	1330.83	1302.4	1163.4
37	PHACTR3	1619.63	-0.632779	0.0749305	-8.44488	3.04352e-17	9.82482e-15	1385.57	1277.92	1148.31	2009.99	1986.55	1909.47
38	PTGER2	798.503	-0.693999	0.0824766	-8.4145	3.94581e-17	1.24023e-14	635.859	605.688	589.164	1026.54	934.746	999.022
39	CD96	335.459	-1.01572	0.121103	-8.38731	4.97407e-17	1.52334e-14	234.151	218.389	213.9	505.019	424.885	416.411
40	TNFRSF10D	1934.67	0.637368	0.0762834	8.35526	6.52861e-17	1.94944e-14	2230.88	2224.84	2609.96	1536.14	1581.61	1424.57
41	IQGAP2	1947.13	-0.648654	0.0779128	-8.32539	8.40531e-17	2.44861e-14	1447.87	1641.33	1458.84	2597.5	2362.01	2175.2
42	NID2	894.324	-0.652268	0.0784284	-8.31673	9.04225e-17	2.57144e-14	708.897	721.708	655.774	1109.03	1067.41	1103.13
43	FOSL2	3022.38	0.511545	0.0619747	8.25409	1.53065e-16	4.25164e-14	3628.26	3436.22	3594.09	2660.74	2427.91	2387.06
44	KLF5	139.472	1.45007	0.179879	8.06135	7.54584e-16	2.04835e-13	186.891	189.384	236.416	72.4074	83.2427	68.4887
45	IL1B	1372.78	0.594408	0.0738536	8.04846	8.38406e-16	2.22532e-13	1595.02	1566.26	1793.76	1088.86	1113.37	1079.38
46	EMP1	127.91	-1.43969	0.182628	-7.88318	3.19165e-15	8.2872e-13	69.8156	65.6873	71.3001	209.89	169.954	180.81
47	IRF8	2135.18	-0.471312	0.0602443	-7.82335	5.14375e-15	1.30717e-12	1731.43	1820.48	1815.34	2428.86	2496.41	2518.56
48	VPREB1	876.657	-0.711163	0.0913677	-7.78352	7.05316e-15	1.75506e-12	690.638	651.755	652.959	954.129	1115.11	1195.36
49	RAG1	682.663	-0.711957	0.0917184	-7.76243	8.33205e-15	2.03098e-12	504.821	510.143	537.566	909.218	866.244	767.987
50	SLC2A3	3744.05	-0.471741	0.0611417	-7.71553	1.2048e-14	2.87802e-12	2926.89	3357.73	3124.07	4382.94	4311.28	4361.36
51	PSMA6	10404.4	-0.44016	0.0571272	-7.70492	1.30927e-14	3.06625e-12	8752.73	9453.86	8280.2	11764.8	12196.8	11978.2
52	CDKN1A	5368.59	-0.437977	0.0576568	-7.59628	3.04769e-14	7.0003e-12	4650.79	4570.82	4458.14	6195.88	5814.85	6521.04
53	UGT3A2	2898.76	-0.448359	0.0591382	-7.58153	3.41496e-14	7.69591e-12	2453.21	2513.18	2388.55	3488.39	3216.12	3333.12
54	HMGCS1	5774.93	0.399737	0.0530938	7.52888	5.11761e-14	1.13194e-11	6341.41	6840.87	6525.84	5002.53	5056.13	4882.79
55	BCL2	1150.48	-0.587816	0.0785333	-7.48493	7.15854e-14	1.55458e-11	934.455	987.869	834.962	1350.99	1370.04	1424.57
56	PLCH1	484.241	-0.811867	0.108662	-7.47146	7.93073e-14	1.69151e-11	348.004	349.764	356.501	703.91	595.705	551.563
57	MGAT5	2172.88	-0.509712	0.0683785	-7.45427	9.0367e-14	1.89358e-11	1825.95	1814.51	1738.41	2772.56	2434.85	2450.98
58	BCAR3	526.069	-0.736469	0.098907	-7.44607	9.61583e-14	1.9802e-11	418.894	392.418	373.388	688.329	680.682	602.701
59	ARHGEF6	1048.7	-0.593621	0.0797991	-7.43895	1.01491e-13	2.02035e-11	867.862	829.196	811.508	1349.16	1272.92	1161.57
60	SERPINH1	1296.36	0.505423	0.0679318	7.44015	1.0057e-13	2.02035e-11	1514.46	1485.22	1563.91	1088.86	1069.15	1056.55
61	CLEC2D	493.932	-0.757043	0.102067	-7.41712	1.19695e-13	2.34367e-11	377.004	390.712	333.985	583.842	660.739	617.312
62	PTCH1	474.46	0.738221	0.0998691	7.39188	1.44763e-13	2.78879e-11	620.822	577.537	581.659	381.285	332.971	352.489
63	XBP1	5221.4	-0.535593	0.0724965	-7.38785	1.49227e-13	2.82915e-11	4345.75	4710.72	3732	6151.88	6122.67	6265.35
64	ST8SIA4	671.583	-0.629944	0.0853721	-7.37881	1.59713e-13	2.98065e-11	537.043	528.911	515.988	850.558	810.749	786.251
65	ELK3	743.854	-0.591734	0.081195	-7.28782	3.15018e-13	5.70087e-11	591.822	595.451	592.917	912.884	905.264	864.784
66	PIK3AP1	5466	-0.448155	0.0614788	-7.28959	3.10891e-13	5.70087e-11	4831.24	4549.49	4491.91	6796.22	6100.13	6027.01
67	E2F2	1357.22	-0.536048	0.0738827	-7.25539	4.00503e-13	7.13971e-11	1071.94	1199.43	1050.74	1563.63	1593.75	1663.82
68	MEF2C	2951.79	-0.448529	0.0621225	-7.22007	5.19592e-13	9.12648e-11	2432.81	2610.43	2444.84	3607.54	3316.7	3298.42
69	HECW1	343.08	-0.872392	0.121772	-7.16417	7.82604e-13	1.3547e-10	264.225	254.219	209.21	469.274	456.101	405.453
70	PXDN	3734.78	-0.395897	0.0552977	-7.15937	8.10463e-13	1.38288e-10	3258.78	3206.74	3211.32	4428.77	4151.73	4151.33
71	ST3GAL5	181.894	-1.0869	0.153405	-7.08513	1.38917e-12	2.33693e-10	110.631	120.285	118.208	236.47	277.476	228.296
72	TPM4	7110.53	-0.349229	0.0494439	-7.06313	1.62797e-12	2.70062e-10	6241.52	6384.47	6135.57	7864	7900.25	8137.37
73	RCBTB1	890.19	-0.542408	0.0772449	-7.02193	2.18822e-12	3.58028e-10	704.601	743.888	725.198	1017.37	1074.35	1075.73
74	DOCK10	1602.39	-0.478703	0.0685447	-6.98381	2.87278e-12	4.57499e-10	1357.65	1335.93	1323.74	1952.25	1902.44	1742.35
75	HPS4	1423.92	-0.492551	0.0705158	-6.98498	2.84899e-12	4.57499e-10	1235.2	1218.2	1096.71	1675.45	1676.99	1640.99
76	EMP2	916.863	0.54556	0.0782985	6.96769	3.22187e-12	5.06343e-10	1048.31	1112.42	1103.28	773.568	760.457	703.151
77	LAPTM5	8122.36	-0.464147	0.0667855	-6.94982	3.65747e-12	5.67335e-10	6673.3	6594.33	7212.57	9647.6	8502.89	10103.5
78	TOLLIP	1153.91	0.532139	0.0767419	6.93414	4.08703e-12	6.25839e-10	1444.65	1276.21	1373.47	987.124	943.417	898.572
79	CD9	5810.96	-0.396853	0.0573802	-6.91621	4.63893e-12	7.01359e-10	4700.2	5216.6	5130.8	6401.18	6779.94	6637.01
80	JADE2	781.629	-0.567942	0.0821671	-6.91204	4.77742e-12	7.13269e-10	625.118	629.575	634.196	988.957	890.523	921.402
81	HGF	2677.84	0.408729	0.0593778	6.88353	5.83868e-12	8.60953e-10	3101.96	3059.15	3003.05	2411.44	2277.9	2213.56
82	CHCHD7	3319.87	-0.466377	0.0677926	-6.87947	6.0076e-12	8.75058e-10	2730.33	2919.25	2713.16	3499.39	3986.11	4070.97
83	ARHGAP25	1000.46	-0.543732	0.0791555	-6.86916	6.45808e-12	9.29341e-10	794.824	851.376	795.56	1106.28	1252.98	1201.75
84	SRGN	4210.17	0.487385	0.0713806	6.82798	8.61199e-12	1.22454e-09	4495.05	5220.86	5026.66	3213.42	3754.59	3550.46
85	EVI2B	762.607	0.643561	0.0956114	6.731	1.68496e-11	2.34014e-09	865.714	859.907	1063.87	611.339	575.762	599.048
86	GAS7	2169.68	-0.468699	0.069618	-6.73243	1.66849e-11	2.34014e-09	1918.32	1774.41	1769.37	2723.99	2382.82	2449.16
87	TNFRSF1A	2430.93	-0.398919	0.0593861	-6.71738	1.85024e-11	2.54014e-09	2111.65	2081.52	2097.73	2848.64	2649.89	2796.17
88	GZMA	999.476	-0.560948	0.0843514	-6.65013	2.92839e-11	3.97462e-09	756.157	854.788	810.57	1085.2	1273.79	1216.36
89	ELFN2	375.935	-0.780444	0.117407	-6.64733	2.9845e-11	4.00527e-09	302.892	289.195	238.293	512.351	452.632	460.244
90	DOCK11	792.751	-0.617559	0.0935286	-6.60289	4.03229e-11	5.3513e-09	577.859	687.584	609.804	1019.2	995.444	866.611
91	MBP	1408.46	-0.477513	0.0726106	-6.57635	4.82121e-11	6.32797e-09	1280.31	1129.48	1124.85	1673.62	1637.11	1605.38
92	MCTP1	97.4731	1.44667	0.220042	6.57454	4.88033e-11	6.33594e-09	118.15	172.323	136.971	45.8275	48.5582	63.0096
93	HNRNPLL	446.995	0.658553	0.100328	6.56403	5.23714e-11	6.65452e-09	531.673	546.826	562.896	365.703	326.034	348.836
94	NFKBIA	1062.64	-0.492523	0.0750252	-6.56476	5.21162e-11	6.65452e-09	893.64	911.092	844.344	1213.51	1302.4	1210.88
95	TP53I11	1992.19	-0.47022	0.0717087	-6.55737	5.47663e-11	6.88556e-09	1639.06	1608.91	1762.8	2390.36	2117.49	2434.55
96	HDAC7	1340.32	-0.490096	0.0749345	-6.54032	6.13875e-11	7.63762e-09	1166.46	1064.65	1114.53	1526.97	1484.49	1684.82
97	NOL4L	553.022	0.613992	0.0940809	6.52622	6.74519e-11	8.30562e-09	648.748	644.93	713.001	460.108	424.885	426.456
98	PRKCE	554.112	-0.661066	0.101549	-6.50981	7.52467e-11	9.17088e-09	448.968	447.015	392.151	746.072	667.676	622.791
99	FAM43A	426.328	-0.713212	0.110096	-6.47809	9.28929e-11	1.12072e-08	322.226	303.697	343.367	590.258	492.519	505.903
100	PTGER4	408.409	0.659029	0.101946	6.4645	1.01633e-10	1.21391e-08	511.265	484.551	504.73	317.126	310.426	322.354
101	ANXA2	3445.15	0.368126	0.0570597	6.4516	1.10677e-10	1.30884e-08	3735.67	4011.19	3898.99	2956.79	3107.73	2960.54
102	GPRIN3	166.308	-1.04639	0.162348	-6.44536	1.15327e-10	1.35046e-08	111.705	114.313	99.4449	254.801	218.512	199.074
103	MAPKAPK2	3637.77	-0.371244	0.057643	-6.4404	1.19161e-10	1.3818e-08	3206.15	3253.66	3056.52	4124.47	3934.95	4250.87
104	PAX5	2252.95	-0.453329	0.0707355	-6.40879	1.46679e-10	1.68455e-08	1926.91	1911.76	1866.94	2866.97	2521.56	2423.59
105	DNTT	6143.1	-0.407822	0.063736	-6.39862	1.5679e-10	1.78352e-08	5391.91	5580.01	4869.05	6973.11	6655.95	7388.56
106	PRDM8	165.159	1.02943	0.16242	6.33805	2.32686e-10	2.62189e-08	204.076	213.271	247.674	94.4046	110.99	120.54
107	CCND3	13525.1	-0.356256	0.0562988	-6.32796	2.48427e-10	2.77309e-08	12276.8	11895.4	11419.3	15248.6	14293.5	16017.2
108	EBF1	943.677	-0.550246	0.0869823	-6.32595	2.51676e-10	2.78335e-08	802.343	766.068	729.888	1219.01	1140.25	1004.5
109	CCNA1	476.735	0.614408	0.097309	6.31399	2.7193e-10	2.976e-08	597.192	553.65	579.783	369.37	365.921	394.495
110	EYA4	100.121	-1.29923	0.205809	-6.31277	2.74079e-10	2.976e-08	70.8897	54.5973	48.7843	131.067	146.542	148.849
111	HOMER2	317.265	-0.818345	0.130319	-6.27955	3.39564e-10	3.65383e-08	208.373	266.162	212.962	386.784	375.459	453.852
112	PDXK	1514.07	0.446977	0.0713507	6.26451	3.73996e-10	3.9884e-08	1640.13	1726.64	1872.57	1259.34	1261.65	1324.12
113	BAMBI	270.981	-0.806063	0.12874	-6.26118	3.82069e-10	4.03843e-08	209.447	213.271	168.869	350.122	339.908	344.27
114	C3	90.0735	1.3587	0.217388	6.25009	4.10223e-10	4.29799e-08	118.15	116.872	153.858	49.4937	55.4951	46.5723
115	DYRK3	931.908	-0.495217	0.0794248	-6.23505	4.51646e-10	4.69083e-08	776.565	776.305	767.415	1165.85	1023.19	1082.12
116	FAT1	1850.37	-0.495717	0.0795858	-6.2287	4.7031e-10	4.84257e-08	1550.98	1591.85	1463.53	2416.03	2136.56	1943.25
117	CAP2	374.24	0.728998	0.11731	6.21429	5.15583e-10	5.26335e-08	425.338	458.958	515.988	289.63	303.489	252.039
118	MFSD2A	703.122	0.55049	0.0886397	6.21043	5.28412e-10	5.3486e-08	866.788	767.774	873.427	543.514	580.965	586.263
119	LILRA2	181.958	-0.938369	0.15124	-6.20448	5.48771e-10	5.508e-08	122.446	129.669	121.961	266.716	226.316	224.643
120	FZD8	652.134	0.610587	0.098541	6.19628	5.78138e-10	5.7544e-08	829.195	706.352	829.333	553.596	466.506	527.82
121	CELF2	2876.9	-0.367452	0.0593337	-6.19296	5.90433e-10	5.82821e-08	2528.4	2531.95	2476.74	3311.5	3067.84	3344.99
122	BTG2	979.018	-0.492819	0.0797637	-6.17849	6.47158e-10	6.33579e-08	794.824	820.665	824.643	1116.36	1238.23	1079.38
123	MAP2K6	306.356	-0.741661	0.120631	-6.14817	7.83808e-10	7.54984e-08	232.003	249.1	206.395	403.282	371.124	376.231
124	PIK3CG	1524.47	-0.449527	0.0731077	-6.14884	7.80537e-10	7.54984e-08	1278.16	1291.57	1296.54	1917.42	1721.22	1641.9
125	PDIA2	133.633	1.07414	0.175538	6.11909	9.41133e-10	8.99271e-08	189.039	179.147	175.436	77.9067	78.9071	101.363
126	SETDB2	259.51	-0.883539	0.144449	-6.11661	9.55872e-10	9.06106e-08	209.447	188.531	150.106	346.456	369.389	293.132
127	ACSL1	1986.09	0.410781	0.0672493	6.10833	1.0068e-09	9.33069e-08	2204.03	2228.25	2367.92	1823.93	1643.18	1649.21
128	BCL6	2235.24	0.407148	0.0666561	6.10818	1.00775e-09	9.33069e-08	2676.62	2345.98	2624.97	1951.33	1924.99	1887.55
129	EMILIN1	1756.54	-0.483146	0.0790848	-6.10921	1.00125e-09	9.33069e-08	1492.98	1349.58	1553.59	2113.56	1845.21	2184.33
130	INSR	1324.71	-0.441636	0.0725262	-6.08934	1.13379e-09	1.036e-07	1080.53	1211.38	1077.01	1499.48	1552.13	1527.76
131	TNFAIP3	475.359	-0.696455	0.114379	-6.08899	1.13626e-09	1.036e-07	403.857	335.261	350.872	581.093	664.207	516.862
132	PLEKHA2	505.871	-0.628658	0.103622	-6.06682	1.30468e-09	1.18054e-07	363.041	431.66	395.903	670.915	596.573	577.132
133	SLC44A2	2298.46	-0.356007	0.0587411	-6.06061	1.35608e-09	1.21782e-07	2031.1	2037.16	1980.46	2592	2514.62	2635.45
134	COL21A1	19.7591	4.16584	0.690538	6.03274	1.61203e-09	1.43688e-07	23.6299	32.4171	56.2896	2.74965	3.46844	0	UP
135	RIPOR2	117.853	-1.13337	0.188	-6.02857	1.6542e-09	1.46354e-07	75.1861	63.9812	82.5581	178.727	157.814	148.849
136	CCL3	1290.66	-0.518577	0.0865352	-5.99267	2.06423e-09	1.81288e-07	975.271	1044.17	1163.32	1358.33	1626.7	1576.15
137	PLPPR2	266.21	0.734747	0.122833	5.98167	2.20862e-09	1.92553e-07	328.67	329.29	339.614	210.806	191.632	197.248
138	RAC2	817.692	-0.51131	0.0855937	-5.97369	2.31951e-09	2.00755e-07	691.712	656.873	674.537	988.041	874.048	1020.94
139	S100A9	334.33	0.792023	0.132907	5.95922	2.53447e-09	2.17782e-07	359.819	400.949	510.359	234.637	244.525	255.691
140	PIK3CD	2565.97	-0.376326	0.0633605	-5.93943	2.86011e-09	2.44008e-07	2323.25	2224.84	2152.14	3009.03	2729.67	2956.89
141	BIN1	3164.74	-0.35537	0.0600958	-5.91339	3.35142e-09	2.83896e-07	2925.81	2766.55	2639.98	3460.89	3536.08	3659.12
142	CEBPB	494.154	0.58891	0.100153	5.88012	4.09967e-09	3.44834e-07	648.748	557.916	575.092	397.783	377.193	408.193
143	CD164	4822.83	-0.333984	0.056854	-5.87441	4.24344e-09	3.52978e-07	4277.01	4311.48	4212.34	5713.77	5254.69	5167.7
144	DMD	271.419	-0.757942	0.129035	-5.87394	4.2556e-09	3.52978e-07	206.225	192.797	206.395	382.201	329.502	311.395
145	GRK2	5839.62	-0.36095	0.0615833	-5.86116	4.59644e-09	3.7862e-07	5222.21	4860.86	5256.51	6945.62	6102.73	6649.8
146	SIPA1L1	776.447	0.483229	0.0825416	5.85437	4.78808e-09	3.91704e-07	876.455	879.528	959.738	663.582	652.935	626.444
147	RESF1	1008.77	0.593195	0.101672	5.83438	5.39895e-09	4.38674e-07	1186.87	1158.49	1294.66	917.467	837.629	657.492
148	IGFBP4	1550.82	-0.428045	0.0735358	-5.8209	5.85299e-09	4.69182e-07	1373.76	1388.82	1204.6	1811.1	1703.01	1823.63
149	KIAA0513	1316.92	0.398319	0.0684235	5.82138	5.83632e-09	4.69182e-07	1511.24	1513.37	1468.22	1168.6	1150.66	1089.43
150	RGL1	210.616	-0.850586	0.146814	-5.79364	6.88788e-09	5.48459e-07	146.076	167.204	136.971	303.378	265.336	244.733
151	LRP5	1147.94	-0.451775	0.0780039	-5.7917	6.96778e-09	5.51147e-07	998.901	957.158	953.17	1429.82	1222.63	1325.94
152	TCL1A	3507.13	-0.434955	0.0752375	-5.7811	7.42151e-09	5.83175e-07	3077.26	3203.32	2666.25	3811.01	3908.94	4375.97
153	CCL4	48.4218	-1.73188	0.300358	-5.76604	8.1155e-09	6.29453e-07	15.0372	29.0048	22.5158	75.1571	69.3689	79.4469	DN
154	SLC43A3	5281.64	-0.319158	0.0553514	-5.76603	8.11586e-09	6.29453e-07	4658.31	4767.02	4672.97	6159.22	5582.46	5849.85
155	APBB2	1274.92	-0.400924	0.0696914	-5.75285	8.77535e-09	6.76211e-07	1075.16	1129.48	1091.08	1512.31	1415.13	1426.39
156	RCOR1	1616.03	-0.396446	0.0692309	-5.72643	1.02569e-08	7.8531e-07	1321.13	1480.95	1381.91	1913.76	1795.79	1802.62
157	SERINC5	977.548	-0.446452	0.0780237	-5.722	1.05275e-08	8.00894e-07	818.454	887.206	775.858	1132.86	1135.92	1115
158	ARL6IP5	715.381	-0.562614	0.0986346	-5.70403	1.17009e-08	8.84526e-07	528.451	672.229	530.06	872.556	832.427	856.566
159	CALD1	1001.23	-0.444547	0.078302	-5.67733	1.36811e-08	1.02771e-06	872.158	875.262	797.436	1167.68	1202.68	1092.17
160	APAF1	775.147	0.482706	0.0851608	5.66817	1.44327e-08	1.0774e-06	908.677	868.438	934.407	657.166	685.885	596.309
161	LDLRAD4	423.507	-0.670891	0.118503	-5.6614	1.50143e-08	1.11386e-06	346.93	335.261	298.335	604.006	490.785	465.723
162	TBC1D2	277.45	0.695146	0.123136	5.64536	1.64834e-08	1.21529e-06	371.634	325.024	333.047	217.222	215.044	202.727
163	TOP1MT	2475.28	0.360967	0.0640327	5.63722	1.72814e-08	1.26631e-06	2802.29	2840.76	2706.59	2078.74	2099.28	2324.05
164	VCL	2895.89	-0.39481	0.0702919	-5.61672	1.94613e-08	1.41735e-06	2509.07	2703.42	2292.86	3433.4	3341.85	3094.78
165	ETS1	2147.57	-0.388771	0.0695997	-5.58581	2.32609e-08	1.68381e-06	1937.65	1940.76	1701.82	2505.85	2481.67	2317.66
166	MYC	5192.95	0.345073	0.0619674	5.56863	2.56747e-08	1.84734e-06	6023.48	5437.55	5973.26	4834.8	4337.29	4551.3
167	SLC5A3	1273.1	0.391861	0.0704983	5.55844	2.72192e-08	1.93516e-06	1428.54	1390.52	1516.07	1116.36	1116.84	1070.25
168	YES1	820.612	-0.463961	0.0834691	-5.55847	2.72144e-08	1.93516e-06	661.637	743.888	662.341	991.707	922.606	941.492
169	ETS2	2285.12	0.327053	0.0589789	5.54526	2.9352e-08	2.07444e-06	2547.73	2522.56	2559.3	2012.74	2094.07	1974.3
170	RFLNB	1211.72	0.418395	0.0757175	5.52574	3.28094e-08	2.30515e-06	1398.46	1290.71	1470.1	1008.2	1017.99	1084.86
171	IGLL5	295.36	0.701642	0.127122	5.51943	3.40093e-08	2.37548e-06	380.227	330.996	386.522	208.973	211.575	253.865
172	TAGAP	670.616	-0.482911	0.0879173	-5.49278	3.95648e-08	2.74745e-06	556.377	592.039	529.122	821.229	757.855	767.074
173	STK17B	504.497	-0.609497	0.1112	-5.48108	4.22744e-08	2.91865e-06	390.968	465.783	340.552	632.419	600.041	597.222
174	SUN2	1258.01	-0.389151	0.0712482	-5.46191	4.71048e-08	3.23344e-06	1064.42	1100.48	1102.34	1426.15	1356.16	1498.53
175	SYNJ2	252.899	-0.711292	0.130613	-5.44579	5.15747e-08	3.52005e-06	210.521	192.797	172.621	329.958	315.628	295.871
176	BTBD11	439.272	0.629118	0.116443	5.40279	6.5611e-08	4.4526e-06	558.525	488.816	553.514	400.532	300.02	334.225
177	GNA12	1758.44	-0.388738	0.0721626	-5.38697	7.16548e-08	4.83528e-06	1458.61	1637.06	1471.03	2065.9	1864.29	2053.75
178	STARD5	72.642	-1.26229	0.234596	-5.38067	7.42073e-08	4.97939e-06	47.2598	41.801	39.4027	115.485	100.585	91.3183
179	BTK	1789.25	-0.396973	0.0737947	-5.37942	7.47261e-08	4.98619e-06	1512.31	1673.75	1446.64	2058.57	2136.56	1907.64
180	OGFRL1	3294.76	0.339374	0.0632394	5.3665	8.02778e-08	5.32688e-06	3462.86	3675.08	3902.74	2921.96	3026.22	2779.73
181	TRAM2	1077.15	-0.386926	0.0721847	-5.36022	8.31191e-08	5.48495e-06	928.011	932.419	940.036	1270.34	1194.01	1198.1
182	PRKCB	216.269	0.736891	0.137569	5.35651	8.48465e-08	5.56817e-06	257.781	256.778	296.459	160.396	168.22	157.981
183	HHEX	721.041	-0.449675	0.0839894	-5.35395	8.60529e-08	5.61346e-06	627.267	608.248	593.855	799.232	875.782	821.865
184	TGM2	29.3555	2.05253	0.38343	5.35307	8.64767e-08	5.61346e-06	45.1116	46.0664	50.6606	14.6648	8.67111	10.9582	UP
185	RABGAP1L	554.838	-0.533895	0.0998876	-5.34496	9.04371e-08	5.83881e-06	437.153	481.138	440.935	713.076	666.809	589.916
186	BASP1	729.907	0.474141	0.0887318	5.34354	9.1151e-08	5.85327e-06	876.455	803.604	866.86	571.927	593.971	666.624
187	SLC7A5	7100.72	-0.405287	0.0761755	-5.32043	1.03522e-07	6.6121e-06	6446.67	5908.45	5975.14	8690.73	6962.9	8620.45
188	NCOA7	657.085	-0.468167	0.0880394	-5.3177	1.0509e-07	6.67657e-06	582.155	551.944	520.679	798.315	738.779	750.636
189	RMC1	1253.21	0.393323	0.0740728	5.30995	1.09655e-07	6.92971e-06	1392.02	1463.89	1412.87	1000.87	1142.85	1106.78
190	TRIB1	1514.51	0.365261	0.0690519	5.28966	1.22541e-07	7.70333e-06	1714.24	1779.53	1621.14	1356.49	1265.98	1349.68
191	METTL9	7931.9	0.263077	0.0499146	5.27055	1.36013e-07	8.40241e-06	8420.84	8573.48	8964.12	7244.41	7141.53	7247.02
192	RFTN1	1798.33	-0.342573	0.0650051	-5.26993	1.36476e-07	8.40241e-06	1561.72	1674.6	1519.82	2007.24	1986.55	2040.05
193	STRBP	2191.27	-0.317789	0.0602798	-5.27189	1.35023e-07	8.40241e-06	1969.87	1978.3	1904.46	2511.35	2416.64	2366.97
194	TGFBR2	810.613	-0.461897	0.0876429	-5.27021	1.36265e-07	8.40241e-06	668.082	632.987	744.899	981.625	882.719	953.363
195	CTNS	1399.32	-0.400739	0.0761008	-5.2659	1.39503e-07	8.54473e-06	1200.83	1197.73	1219.61	1640.62	1436.8	1700.35
196	CLIC4	1352.05	-0.38354	0.0729018	-5.26105	1.43233e-07	8.72842e-06	1223.38	1199.43	1097.65	1610.38	1480.16	1501.27
197	LRIG1	999.002	-0.418992	0.0797238	-5.25555	1.47582e-07	8.94781e-06	874.306	809.575	881.87	1213.51	1146.32	1068.42
198	PPP3CC	662.781	-0.452384	0.0861575	-5.25066	1.51553e-07	9.09626e-06	566.044	535.736	577.906	790.983	769.995	736.026
199	VEGFA	407.493	0.537296	0.102328	5.25075	1.5148e-07	9.09626e-06	477.969	476.02	493.472	348.289	327.768	321.44
200	GON7	476.758	-0.520941	0.0994803	-5.23663	1.63535e-07	9.7663e-06	380.227	423.129	370.573	548.097	554.084	584.437
201	RBM24	39.4815	1.70304	0.325716	5.22859	1.70803e-07	1.01496e-05	62.297	68.2466	50.6606	21.9972	19.0764	14.6109	UP
202	IGFBP2	3019.51	0.325644	0.0623656	5.22154	1.77444e-07	1.04921e-05	3427.41	3485.69	3163.47	2557.17	2705.39	2777.9
203	ARL5B	764.501	-0.441142	0.0845026	-5.22045	1.78487e-07	1.05017e-05	657.341	647.489	640.763	950.462	847.168	843.781
204	LRRFIP1	2323.88	-0.309079	0.0592159	-5.21952	1.79391e-07	1.05032e-05	2097.69	2124.17	2005.79	2593.84	2599.6	2522.21
205	STT3B	5366.85	-0.348873	0.0668995	-5.21488	1.83938e-07	1.07169e-05	4766.8	5082.66	4312.72	6375.52	5873.81	5789.58
206	EDEM1	5474.53	-0.367933	0.070857	-5.19261	2.07363e-07	1.1965e-05	4685.17	5294.23	4359.63	6247.2	6451.31	5809.67
207	RPS6KA1	2246.31	-0.329838	0.0635177	-5.19285	2.07099e-07	1.1965e-05	1929.06	2095.17	1945.74	2581.92	2401.9	2524.04
208	GIGYF1	1013.77	0.470304	0.090811	5.17894	2.23155e-07	1.28142e-05	1181.5	1127.77	1224.3	843.226	962.493	743.331
209	FAM49A	265.384	-0.692547	0.133891	-5.17248	2.31001e-07	1.32013e-05	198.706	232.891	176.374	344.623	334.705	305.003
210	IKZF1	958.315	-0.491771	0.095257	-5.16257	2.43582e-07	1.3854e-05	891.492	788.248	711.125	1245.59	1042.27	1071.16
211	CTSG	202.635	-0.793349	0.153858	-5.15637	2.51782e-07	1.42525e-05	152.52	165.498	126.652	221.805	265.336	284
212	HMGB1	31523.4	-0.240076	0.0466243	-5.14915	2.61664e-07	1.47421e-05	27997.1	29240.2	29480.7	33491.7	34649.8	34280.9
213	PTX3	43.0539	1.66908	0.325694	5.1247	2.9802e-07	1.67115e-05	70.8897	54.5973	71.3001	12.8317	28.6147	20.09	UP
214	GRB2	4470.74	-0.331151	0.0646602	-5.12141	3.03262e-07	1.6926e-05	4010.64	4262	3606.29	4886.13	5091.68	4967.72
215	HP	28.6038	2.00779	0.393667	5.10023	3.39241e-07	1.8846e-05	41.8894	39.2418	56.2896	14.6648	10.4053	9.13183	UP
216	MAML3	218.558	-0.722764	0.142287	-5.07962	3.78193e-07	2.09127e-05	152.52	167.204	174.498	307.961	247.994	261.17
217	GOLGA8A	319.247	0.657218	0.129416	5.07832	3.80787e-07	2.09591e-05	373.782	344.645	454.069	225.471	262.735	254.778
218	PLEKHO2	704.62	-0.430397	0.0848776	-5.0708	3.96152e-07	2.17048e-05	616.526	615.925	568.525	839.56	806.413	780.771
219	ERG	511.587	-0.475546	0.0939494	-5.06172	4.15492e-07	2.26604e-05	421.042	424.835	438.121	568.261	601.775	615.485
220	TUBA1A	7245.19	-0.301593	0.0597618	-5.04658	4.49782e-07	2.44191e-05	6313.48	6754.71	6402	7612.86	7784.06	8604.01
221	AHCYL2	414.165	-0.562545	0.111533	-5.04376	4.56476e-07	2.45737e-05	354.449	313.934	335.861	520.6	525.469	434.675
222	HOMER3	1280.17	0.395814	0.0784911	5.04279	4.58803e-07	2.45737e-05	1570.31	1393.08	1401.61	1138.36	1019.72	1157.92
223	MAP3K8	177.009	-0.944834	0.187363	-5.04279	4.58782e-07	2.45737e-05	94.5196	160.379	106.95	215.389	276.608	208.206
224	RHOBTB2	612.9	0.46599	0.0924639	5.03969	4.66275e-07	2.48625e-05	660.563	696.968	774.92	518.767	502.925	523.254
225	POR	2122.87	0.358251	0.0711734	5.03349	4.8163e-07	2.55671e-05	2265.25	2269.2	2620.28	1878.01	1793.19	1911.29
226	PARP1	11344.3	-0.255285	0.0508424	-5.0211	5.13764e-07	2.71522e-05	10450.9	10660.1	9918.23	12683.2	12153.4	12200.1
227	ZCCHC2	792.555	0.480238	0.0958441	5.01061	5.42568e-07	2.85482e-05	880.751	887.206	1001.95	694.745	715.367	575.305
228	RAB43	386.046	-0.59777	0.119852	-4.98756	6.11478e-07	3.20329e-05	294.3	322.465	303.964	516.934	392.801	485.813
229	MYL12B	4744.54	-0.276217	0.0554352	-4.9827	6.27043e-07	3.27048e-05	4379.05	4347.31	4149.48	4964.03	5315.39	5311.99
230	NCKAP1L	1552.08	-0.364148	0.0732171	-4.97353	6.57432e-07	3.41407e-05	1328.65	1445.97	1295.6	1867.93	1664.85	1709.48
231	SLA	58.0553	-1.33799	0.269362	-4.96726	6.79053e-07	3.51109e-05	25.7781	33.2702	39.4027	71.4909	97.1165	81.2733
232	CDYL2	628.605	0.456915	0.0921735	4.95712	7.15461e-07	3.68339e-05	665.934	723.414	791.807	535.265	523.735	531.473
233	SMAD3	2100.72	0.302806	0.0611116	4.95497	7.23397e-07	3.70826e-05	2337.21	2310.15	2314.44	1840.43	1966.61	1835.5
234	SEC23A	915.22	-0.401556	0.0811337	-4.94931	7.44761e-07	3.80146e-05	761.527	750.712	853.725	1076.03	1045.74	1003.59
235	FOXN3	477.276	-0.4839	0.0979108	-4.94226	7.72231e-07	3.92491e-05	414.597	404.361	375.264	580.176	553.217	536.038
236	NLRC3	529.116	-0.511022	0.103468	-4.93892	7.85562e-07	3.95897e-05	427.486	394.124	487.843	668.165	603.509	593.569
237	TACC2	153.738	-0.833724	0.16879	-4.93941	7.83608e-07	3.95897e-05	98.816	116.019	116.332	172.311	227.183	191.768
238	BAHCC1	261.866	0.655971	0.132977	4.93295	8.09961e-07	4.06478e-05	352.3	273.839	335.861	203.474	201.17	204.553
239	GPR84	3660.52	0.314707	0.063945	4.92153	8.5869e-07	4.2913e-05	3902.16	3942.95	4328.67	3220.76	3109.46	3459.14
240	KMO	776.168	-0.43614	0.0887583	-4.91379	8.93313e-07	4.44572e-05	699.23	689.291	591.041	933.964	889.656	853.826
241	KLHL2	659.622	-0.439955	0.0895813	-4.91124	9.05016e-07	4.48528e-05	549.932	566.447	562.896	791.899	792.54	694.019
242	COMMD3-BMI1	3970.57	-0.324615	0.0662785	-4.89775	9.69427e-07	4.78464e-05	3539.12	3739.06	3298.57	4504.84	4641.65	4100.19
243	KLF13	1635.9	-0.358625	0.0732409	-4.89651	9.75524e-07	4.79492e-05	1375.9	1371.76	1552.65	1932.09	1742.03	1840.98
244	KANK1	144.679	-0.880744	0.180847	-4.8701	1.11541e-06	5.46004e-05	113.853	108.341	83.4962	221.805	172.555	168.026
245	DOCK4	238.669	0.672635	0.138142	4.86916	1.12072e-06	5.46364e-05	288.929	312.228	278.633	205.307	190.764	156.154
246	SNCA	1426.82	0.325617	0.0673747	4.83292	1.34543e-06	6.53244e-05	1540.24	1623.42	1596.75	1264.84	1224.36	1311.33
247	RNF19B	1929.22	-0.316488	0.0656561	-4.8204	1.43273e-06	6.92813e-05	1836.69	1688.25	1632.4	2116.31	2172.11	2129.54
248	ATF7IP	511.535	0.462147	0.0959348	4.8173	1.45516e-06	7.00823e-05	603.637	586.921	588.226	434.445	457.835	398.148
249	RAB27A	837.792	0.391063	0.0814075	4.80377	1.55704e-06	7.46877e-05	901.159	931.566	1018.84	713.076	737.045	725.067
250	CD22	671.765	-0.43058	0.0899406	-4.78739	1.68966e-06	8.04037e-05	542.414	576.684	596.67	811.147	711.031	792.643
251	VAV3	809.755	-0.436167	0.0911026	-4.78765	1.68749e-06	8.04037e-05	721.786	694.409	649.207	1011.87	952.088	829.17
252	CXorf21	9209.47	-0.309507	0.0647071	-4.7832	1.72523e-06	8.17703e-05	8209.24	8954.81	7510.91	9856.58	10610.8	10114.4
253	APOL6	227.593	-0.688944	0.144165	-4.77885	1.763e-06	8.32303e-05	148.224	184.266	189.508	253.884	313.894	275.781
254	SHROOM3	179.249	-0.755549	0.158229	-4.77502	1.79685e-06	8.44944e-05	148.224	121.138	131.342	210.806	204.638	259.344
255	XKR4	41.6632	-1.63183	0.34236	-4.76641	1.87535e-06	8.78399e-05	29.0003	10.237	22.5158	64.1585	71.1031	52.9646	DN
256	APBA2	863.631	0.445044	0.0936387	4.75278	2.00642e-06	9.3612e-05	1104.16	907.68	976.624	767.152	657.27	768.9
257	RRAGA	933.99	0.371358	0.078156	4.7515	2.01916e-06	9.38397e-05	1026.83	1056.12	1077.01	806.564	771.729	865.698
258	FBXW7	1048.35	-0.3655	0.0770068	-4.74634	2.0713e-06	9.58901e-05	918.344	950.334	879.994	1178.68	1248.64	1114.08
259	FJX1	698.154	0.469788	0.099108	4.74016	2.13549e-06	9.84797e-05	920.492	711.471	802.127	612.255	563.622	578.958
260	AKR1B1	6047.71	-0.26522	0.0560348	-4.73313	2.21088e-06	0.000101564	5289.88	5749.77	5438.51	6313.2	6722.71	6772.17
261	HACD2	795.079	-0.413264	0.0873812	-4.72945	2.25134e-06	0.000103027	711.045	682.466	652.959	982.542	910.467	830.997
262	FMNL1	1659.51	0.343771	0.0727189	4.7274	2.2741e-06	0.000103671	1865.69	1723.23	1980.46	1538.89	1398.65	1450.13
263	BMI1	3815.97	-0.314221	0.0666171	-4.71682	2.3956e-06	0.000108795	3471.45	3558.21	3176.61	4320.62	4458.69	3910.25
264	TBC1D2B	470.804	-0.466735	0.0995229	-4.68972	2.73581e-06	0.000123775	385.597	383.887	416.543	546.264	577.496	515.035
265	NAV1	1605.13	-0.362599	0.0773489	-4.68783	2.76112e-06	0.000124448	1346.9	1368.34	1497.3	1945.84	1640.57	1831.85
266	SOX12	1487.29	0.417486	0.0894183	4.66891	3.02802e-06	0.000135965	1814.13	1498.01	1791.89	1250.17	1154.13	1415.43
267	MAFB	34.2432	1.71707	0.368102	4.66465	3.09144e-06	0.000138293	67.6675	38.3887	51.5988	13.7482	12.1396	21.9164	UP
268	FAM8A1	585.456	0.454051	0.0974447	4.65958	3.16851e-06	0.000140687	662.711	617.632	750.528	474.773	501.19	505.903
269	GNG2	252.642	-0.596378	0.127969	-4.66035	3.15678e-06	0.000140687	212.669	209.858	181.065	309.794	296.552	305.916
270	BPGM	307.287	-0.545853	0.117166	-4.65879	3.18075e-06	0.000140707	264.225	245.688	240.169	375.785	376.326	341.53
271	LAIR1	1455.5	0.361264	0.0775731	4.65708	3.20731e-06	0.000141358	1513.39	1620.86	1775	1228.18	1231.3	1364.3
272	HES6	933.167	0.365492	0.0788159	4.63729	3.53008e-06	0.000155012	1099.86	989.575	1063.87	789.15	807.281	849.26
273	NDOR1	688.551	0.400959	0.0864898	4.63591	3.55365e-06	0.000155475	783.009	746.447	821.828	562.762	601.775	615.485
274	ITGA4	1943.62	-0.350337	0.0755981	-4.6342	3.58317e-06	0.000156195	1744.32	1776.97	1605.19	2298.71	2280.5	1956.04
275	TDRD9	56.0319	1.3294	0.287115	4.63021	3.65297e-06	0.000158658	60.1488	83.6021	96.6305	21.9972	37.2858	36.5273
276	ADORA2B	179.974	0.699251	0.151177	4.62539	3.73899e-06	0.000161806	206.225	214.124	247.674	133.816	130.067	147.936
277	CARD11	425.919	-0.527197	0.114444	-4.60659	4.0932e-06	0.000176495	325.448	358.295	362.13	544.431	430.087	535.125
278	TSPAN33	217.051	-0.658211	0.143116	-4.59914	4.24234e-06	0.000182268	143.928	191.09	168.869	262.133	253.196	283.087
279	SPTAN1	5274.07	-0.258063	0.056143	-4.59652	4.29602e-06	0.000183913	4725.98	4932.52	4750.84	6041.9	5476.67	5716.53
280	NUMA1	3133.12	-0.296895	0.0648221	-4.58015	4.64635e-06	0.0001982	2925.81	2767.4	2743.18	3724.86	3256.87	3380.6
281	RRS1	2554.02	0.302071	0.0660059	4.57642	4.73003e-06	0.000201052	2909.7	2647.97	2904.54	2284.04	2164.31	2413.54
282	C12orf75	473.89	-0.461547	0.10099	-4.57021	4.87235e-06	0.000206367	414.597	367.678	414.667	545.347	520.267	580.784
283	C1GALT1	332.114	-0.524808	0.115029	-4.56241	5.05701e-06	0.000213431	259.929	265.309	291.768	364.787	412.745	398.148
284	KCNJ11	226.72	-0.703462	0.155025	-4.53774	5.68605e-06	0.000239134	148.224	204.74	163.24	321.709	239.323	283.087
285	IRS2	488.516	0.446819	0.0986383	4.52988	5.90184e-06	0.000247339	601.488	547.679	542.256	434.445	416.213	389.016
286	DDIT4	484.893	0.543847	0.120096	4.52845	5.94169e-06	0.000247769	489.783	622.75	611.68	395.95	339.908	449.286
287	MDK	5962.11	0.315742	0.0697304	4.52803	5.95359e-06	0.000247769	7083.6	6585.8	6167.46	4980.53	5125.49	5829.76
288	RNF125	1022.42	-0.383391	0.0847818	-4.52209	6.12327e-06	0.000253946	895.788	904.267	862.169	1236.43	1212.22	1023.68
289	SYT1	649.006	-0.393606	0.0871058	-4.51871	6.22185e-06	0.000257141	599.34	542.56	542.256	746.072	722.304	741.505
290	MARCH3	135.677	-0.766941	0.169761	-4.51778	6.24927e-06	0.000257384	98.816	95.5452	106.95	168.645	157.814	186.289
291	MRPS6	1997.11	0.289725	0.0641825	4.51408	6.35924e-06	0.000261013	2135.28	2175.36	2279.73	1735.03	1770.64	1886.64
292	SLC39A8	840.651	-0.356094	0.0789292	-4.51156	6.43513e-06	0.000263223	738.972	752.419	720.507	949.546	903.53	978.932
293	B4GALT1	910.659	-0.354584	0.0786467	-4.50857	6.52649e-06	0.000266049	794.824	846.258	756.157	995.373	1026.66	1044.68
294	SPIB	218.801	0.700335	0.155812	4.49474	6.96563e-06	0.000282985	267.448	232.038	313.345	146.648	156.08	197.248
295	ADGRG1	24.8367	-1.86862	0.416107	-4.49072	7.09838e-06	0.0002874	10.7409	13.6493	7.50528	43.9944	32.9502	40.1801	DN
296	NDRG1	758.392	0.375619	0.0837769	4.48356	7.34069e-06	0.000296207	883.973	882.087	804.003	650.75	688.486	641.054
297	DLG3	1264.12	0.318508	0.0710926	4.48019	7.45767e-06	0.000299	1444.65	1448.53	1316.24	1125.52	1122.91	1126.87
298	RAB8B	310.302	-0.558338	0.124626	-4.48012	7.45998e-06	0.000299	225.558	271.28	255.179	397.783	383.263	328.746
299	PDIA6	13601.2	-0.309785	0.0694744	-4.45898	8.23509e-06	0.000328963	11954.6	13555.5	10927.7	14421	15423.3	15325
300	IGF1R	1871.86	0.273957	0.0614681	4.4569	8.3155e-06	0.000331068	2008.54	2032.9	2105.23	1721.28	1668.32	1694.87
301	NUCB2	786.037	-0.420784	0.0944629	-4.45449	8.40919e-06	0.000333685	632.637	754.125	628.567	839.56	974.633	886.701
302	C14orf132	530.816	-0.410234	0.092444	-4.43764	9.09491e-06	0.000359701	465.079	470.901	431.554	610.422	606.978	599.961
303	UBE2S	3912.64	0.268322	0.0605753	4.42957	9.44216e-06	0.000372202	4548.76	4198.02	4081	3693.7	3445.9	3508.45
304	EAF2	152.847	-0.704535	0.159272	-4.42347	9.7127e-06	0.000381607	109.557	127.962	110.703	196.142	186.429	186.289
305	SAP30	654.406	0.424837	0.0961271	4.41953	9.89138e-06	0.000387353	700.304	763.509	786.178	509.602	622.586	544.257
306	COL27A1	1009.62	0.465009	0.105467	4.40903	1.03832e-05	0.000405285	1173.98	958.865	1380.97	838.643	887.055	818.212
307	IFRD1	951.959	0.399939	0.0910907	4.39056	1.13057e-05	0.000439856	1012.86	1066.35	1169.89	832.227	903.53	726.894
308	ADARB1	1092.33	0.348116	0.079538	4.37673	1.20472e-05	0.000467182	1177.2	1207.11	1285.28	1033.87	886.188	964.321
309	HEXIM1	2198.77	0.275875	0.063124	4.37037	1.24037e-05	0.000479447	2423.14	2306.73	2495.51	2043.91	1902.44	2020.87
310	SRC	593.847	-0.395575	0.0905731	-4.36747	1.25696e-05	0.000484295	508.043	514.409	515.988	685.579	629.523	709.543
311	DHFR	1725.21	-0.295487	0.0678868	-4.35264	1.34509e-05	0.000516585	1509.09	1650.71	1486.05	1970.58	1875.56	1859.24
312	FOSL1	228.29	0.625884	0.143843	4.35116	1.35419e-05	0.000518411	326.522	255.072	250.489	166.812	187.296	183.55
313	AKAP12	4302.57	-0.26772	0.0615959	-4.34639	1.38396e-05	0.000526434	3970.9	4094.8	3647.57	4843.05	4788.19	4470.94
314	FCMR	98.1217	-0.850656	0.195707	-4.34659	1.38271e-05	0.000526434	63.3711	76.7774	69.4238	129.234	125.731	124.193
315	TMEM251	612.118	-0.384608	0.0885866	-4.34161	1.41445e-05	0.000536322	526.302	561.328	504.73	704.827	682.417	693.106
316	PRRT4	67.8638	1.02832	0.237346	4.33257	1.47382e-05	0.000557066	88.0751	81.0428	104.136	45.8275	43.3556	44.746
317	NCK2	1286.06	0.320002	0.0738807	4.33133	1.48212e-05	0.000558437	1432.83	1336.78	1515.13	1179.6	1097.76	1154.26
318	CCDC117	1010.91	-0.313869	0.0725906	-4.32382	1.53347e-05	0.000572462	915.122	911.092	878.118	1107.19	1130.71	1123.22
319	RAG2	236.475	-0.60456	0.139822	-4.32379	1.53372e-05	0.000572462	183.669	199.621	179.189	329.958	267.07	259.344
320	TTF1	1376.57	-0.316519	0.0731818	-4.3251	1.52461e-05	0.000572462	1206.2	1326.54	1144.56	1508.64	1552.13	1521.36
321	ACVR1B	1089.4	-0.345284	0.0799444	-4.31905	1.56703e-05	0.000583073	1056.9	938.391	885.623	1202.51	1251.24	1201.75
322	SLC8A1	140.623	-0.726753	0.16842	-4.31512	1.59517e-05	0.000591699	118.15	100.664	99.4449	179.644	159.548	186.289
323	PPP1R15A	514.411	-0.458982	0.106464	-4.31116	1.62401e-05	0.000600533	443.598	475.167	380.893	551.763	645.131	589.916
324	TMEM63A	179.707	-0.708322	0.164542	-4.3048	1.6714e-05	0.000616149	109.557	167.204	131.342	218.139	241.057	210.945
325	KCNAB2	1489.94	-0.327137	0.0760802	-4.2999	1.70873e-05	0.00062797	1359.79	1231.85	1374.4	1722.2	1520.91	1730.48
326	CDKN3	977.146	0.334082	0.0777231	4.29836	1.72065e-05	0.000630414	1095.57	1143.13	1030.1	854.225	837.629	902.225
327	SSBP4	659.733	0.446086	0.104037	4.28774	1.80497e-05	0.000659284	799.12	656.873	827.457	583.842	501.19	589.916
328	PLEKHO1	1682.09	-0.304009	0.0709199	-4.28665	1.81391e-05	0.000660528	1508.02	1528.72	1479.48	1757.94	1797.52	2020.87
329	AGTRAP	221.025	-0.630957	0.147287	-4.28386	1.83682e-05	0.000666839	184.743	158.673	177.312	276.798	225.449	303.177
330	LGR4	113.084	0.783407	0.18297	4.28161	1.85543e-05	0.000671555	139.631	144.171	145.415	82.4895	91.9138	74.881
331	IKBIP	582.971	0.39906	0.0933828	4.27338	1.92533e-05	0.000694749	717.49	632.987	639.825	524.267	502.925	480.334
332	FAM124A	66.7518	1.10916	0.259842	4.26861	1.96698e-05	0.000707637	118.15	72.512	83.4962	34.8289	47.6911	43.8328
333	ABHD17C	684.84	0.363079	0.0851571	4.26364	2.01121e-05	0.000721379	758.305	745.594	807.756	588.425	586.167	622.791
334	PKD2	614.465	0.431616	0.101375	4.25761	2.06629e-05	0.0007369	668.082	670.523	778.673	527.933	574.028	467.55
335	XYLT1	595.539	-0.386242	0.0907195	-4.25755	2.06683e-05	0.0007369	522.006	531.47	495.348	703.91	686.752	633.749
336	SETDB2-PHF11	727.82	-0.366645	0.0861366	-4.25656	2.07601e-05	0.000737971	653.045	656.02	598.546	857.891	830.693	770.726
337	SIPA1L2	415.774	0.485185	0.114015	4.25544	2.08635e-05	0.000739447	491.932	441.897	521.617	390.45	336.439	312.309
338	AGAP2	401.614	-0.476598	0.112289	-4.2444	2.19182e-05	0.000765796	371.634	318.2	318.974	498.603	480.38	421.891
339	ESYT2	1494.06	-0.294357	0.0693227	-4.24618	2.1745e-05	0.000765796	1399.53	1273.65	1354.7	1719.45	1600.69	1616.33
340	FUT7	357.046	-0.507129	0.119485	-4.2443	2.19275e-05	0.000765796	320.078	287.489	277.695	438.111	365.054	453.852
341	PCDH7	18.2802	2.17643	0.512571	4.2461	2.1752e-05	0.000765796	30.0744	22.1801	37.5264	10.9986	4.33556	4.56592	UP
342	SMC6	2299.71	-0.346537	0.0816439	-4.2445	2.19084e-05	0.000765796	2122.4	2033.75	1919.48	2660.74	2833.72	2228.17
343	CLIP2	385.248	-0.471831	0.111556	-4.22953	2.34185e-05	0.000813423	327.596	308.816	332.109	485.771	400.605	456.592
344	CSMD1	291.178	-0.572134	0.135274	-4.22944	2.34274e-05	0.000813423	214.817	265.309	221.406	400.532	338.173	306.829
345	UBR7	1706.44	-0.281369	0.0665429	-4.22839	2.35374e-05	0.000814871	1544.54	1625.97	1450.4	1878.93	1869.49	1869.29
346	ZFAND5	3593.04	0.225594	0.0533749	4.22659	2.37255e-05	0.000819011	3775.41	3925.88	3917.76	3317.91	3286.35	3334.94
347	PRR7	124.631	0.81961	0.194358	4.21702	2.47557e-05	0.00085211	174.002	156.967	146.353	116.402	73.7045	80.3601
348	KCNS3	619.073	-0.376992	0.0894767	-4.2133	2.51668e-05	0.000863771	531.673	554.504	529.122	707.577	655.536	736.026
349	ESYT1	2620.16	-0.252237	0.0599644	-4.20644	2.59422e-05	0.000887832	2350.1	2507.21	2316.32	2813.81	2807.71	2925.84
350	BMP2	82.4938	0.924675	0.220196	4.19932	2.67716e-05	0.0009136	100.964	94.6921	128.528	60.4923	55.4951	54.791
351	WASHC4	1006.56	-0.379459	0.0904356	-4.1959	2.7179e-05	0.000924861	915.122	812.134	898.757	1255.67	1154.99	1002.67
352	GLRX5	2488.8	-0.271468	0.0648066	-4.18889	2.8032e-05	0.000951177	2374.81	2239.34	2153.08	2626.83	2658.56	2880.18
353	FOXO3	771.206	0.338058	0.0808039	4.18368	2.8683e-05	0.00097051	842.084	900.002	840.591	691.995	667.676	684.887
354	REX1BD	338.815	0.515155	0.123471	4.17228	3.0157e-05	0.0010175	436.079	371.944	388.398	278.631	242.791	315.048
355	ETHE1	735.731	-0.373885	0.0897667	-4.16508	3.11247e-05	0.00104719	669.156	595.451	659.526	760.736	877.517	852
356	GNG7	257.007	-0.559766	0.134428	-4.16406	3.12635e-05	0.00104891	227.706	206.446	189.508	331.791	268.804	317.788
357	NFKBIZ	232.984	0.64113	0.154012	4.16286	3.14288e-05	0.0010515	257.781	261.896	332.109	197.975	202.037	146.109
358	WDR90	304.84	0.532076	0.127936	4.15891	3.19769e-05	0.00106685	382.375	303.697	395.903	252.051	239.323	255.691
359	IKBKE	286.706	-0.526977	0.127081	-4.14678	3.37188e-05	0.00112183	216.965	265.309	221.406	365.703	331.236	319.614
360	F11R	553.424	-0.382493	0.0924617	-4.13677	3.52223e-05	0.0011686	489.783	493.082	458.76	630.586	652.935	595.395
361	PLEKHF2	54.9578	-1.14539	0.27708	-4.1338	3.56818e-05	0.00118056	26.8522	45.2134	30.0211	74.2405	85.844	67.5755
362	LNPEP	525.216	-0.407896	0.0986969	-4.13281	3.5835e-05	0.00118236	429.635	457.252	467.204	573.76	657.27	566.173
363	SYK	1274.85	-0.308706	0.0747138	-4.13185	3.59857e-05	0.00118406	1155.72	1061.23	1200.84	1482.98	1363.97	1384.39
364	DYSF	713.278	-0.337634	0.0820298	-4.11599	3.85526e-05	0.00126503	642.304	619.338	629.505	777.234	816.819	794.469
365	GALNT1	2293.9	-0.269105	0.0654306	-4.11283	3.90834e-05	0.00127894	2070.84	2110.53	2060.2	2632.33	2571.85	2317.66
366	AGAP9	82.5232	0.982532	0.239681	4.09934	4.14335e-05	0.00135214	103.112	88.7206	136.971	68.7412	53.7609	43.8328
367	ADAM19	168.127	-0.664022	0.162196	-4.09395	4.24084e-05	0.00138018	141.779	117.725	131.342	239.22	194.233	184.463
368	SLC3A2	3503.09	-0.23193	0.0566743	-4.09232	4.2707e-05	0.00138612	3106.26	3303.13	3255.41	3657.03	3808.35	3888.33
369	FOXO1	598.503	-0.395012	0.096768	-4.08206	4.46387e-05	0.00144421	500.524	568.153	481.276	705.743	631.257	704.064
370	TONSL	1597.25	0.324016	0.0793856	4.08154	4.47386e-05	0.00144421	1842.06	1571.38	1915.72	1455.48	1444.61	1354.25
371	GPR65	133.396	-0.69499	0.170535	-4.07534	4.59468e-05	0.00147922	109.557	99.8106	96.6305	166.812	176.891	150.675
372	ARID5A	260.668	-0.555329	0.136482	-4.06887	4.72412e-05	0.00151273	242.744	204.74	186.694	293.296	291.349	345.183
373	RNF126	582.815	0.520299	0.127867	4.06907	4.72005e-05	0.00151273	841.01	563.034	657.65	487.605	417.948	529.646
374	PABPC4	4417.55	0.223669	0.0550032	4.06648	4.77291e-05	0.00152427	4992.35	4612.62	4674.85	4040.15	4046.81	4138.55
375	CMTM2	42.393	-1.2643	0.31135	-4.06069	4.89278e-05	0.00155813	19.3336	31.564	23.454	51.3268	70.236	58.4437
376	FLI1	3960.83	-0.229523	0.0565313	-4.06011	4.90504e-05	0.00155813	3701.3	3656.31	3581.89	4492.93	4215.89	4116.63
377	MPRIP	3236.71	-0.247828	0.0611362	-4.0537	5.04146e-05	0.00159722	3108.41	2902.19	2868.89	3691.86	3367.86	3481.05
378	GOLGA8B	249.559	0.581336	0.143891	4.04011	5.34262e-05	0.00168815	268.522	278.105	350.872	174.144	220.246	205.466
379	NOL9	470.967	0.416468	0.103149	4.03754	5.40153e-05	0.00170227	556.377	574.977	484.09	383.118	414.479	412.759
380	FRAT1	1342.96	0.32827	0.0813903	4.03328	5.50037e-05	0.00172432	1466.13	1381.99	1637.09	1234.59	1096.03	1241.93
381	PRDX1	28201.7	-0.226998	0.0562789	-4.03345	5.4965e-05	0.00172432	24704	27359.2	25897	28805.3	30676.7	31767.8
382	SPX	53.346	-1.09222	0.270962	-4.0309	5.5563e-05	0.00173729	41.8894	30.711	30.0211	65.9916	71.1031	80.3601
383	SEL1L3	484.413	0.389113	0.0966728	4.02505	5.69638e-05	0.00177644	558.525	547.679	542.256	410.614	447.429	399.974
384	ATP6V1C2	4993.04	-0.294984	0.0734623	-4.01545	5.93323e-05	0.00184548	4315.68	5018.68	4116.65	5147.34	5570.32	5789.58
385	ZDHHC2	1020.89	-0.29862	0.074437	-4.01171	6.02798e-05	0.00187008	865.714	931.566	948.48	1118.19	1144.59	1116.82
386	CEMIP2	491.915	-0.394067	0.0984389	-4.00316	6.25019e-05	0.001934	457.561	428.247	390.274	564.595	542.812	568
387	OGFR	1622.6	0.308279	0.0770486	4.0011	6.305e-05	0.00194592	1974.17	1637.92	1775.94	1404.15	1422.06	1521.36
388	LIMK2	1785.03	-0.262946	0.0657687	-3.99804	6.38686e-05	0.0019661	1647.65	1676.31	1544.21	1902.76	1911.98	2027.27
389	ANXA1	57.2973	1.03939	0.260408	3.99138	6.56904e-05	0.00201698	74.112	81.8959	75.0528	38.4951	29.4818	44.746
390	HLA-B	16508.6	0.199586	0.0500405	3.9885	6.64937e-05	0.00203641	17511.9	17745.8	17688.1	14642.8	15502.2	15960.6
391	TRIB2	2153.77	0.235921	0.0591984	3.98527	6.74039e-05	0.00205901	2332.92	2321.24	2334.14	2035.66	1937.13	1961.52
392	C11orf95	918.075	0.320553	0.0805681	3.97866	6.93045e-05	0.00210629	1080.53	946.068	1033.85	786.4	832.427	829.17
393	STAG2	3532.62	-0.264761	0.0665425	-3.97883	6.92557e-05	0.00210629	3169.63	3325.31	3132.52	4102.48	3960.96	3504.8
394	PACSIN2	1701.09	-0.251488	0.0633904	-3.96729	7.26936e-05	0.00219811	1546.68	1605.5	1506.68	1851.43	1827.87	1868.37
395	SLFN5	376.957	0.434897	0.109608	3.96777	7.25494e-05	0.00219811	473.672	405.214	422.172	320.792	331.236	308.656
396	DAGLB	847.623	-0.355224	0.0895704	-3.96586	7.31316e-05	0.00220577	820.602	740.475	671.722	888.137	969.43	995.369
397	TSPAN13	829.818	-0.352712	0.0890544	-3.96064	7.47493e-05	0.00224888	721.786	796.779	667.032	904.635	889.656	999.022
398	CTNNBL1	2244.37	0.252367	0.0639827	3.94431	8.00308e-05	0.00240173	2395.21	2526.83	2397.94	1923.84	2116.62	2105.8
399	NKTR	976.775	0.355782	0.0904093	3.93524	8.31133e-05	0.00248798	1032.2	1013.46	1244	910.134	846.301	814.559
400	PLEKHG1	31.1024	-1.52608	0.3887	-3.92611	8.63299e-05	0.00257781	19.3336	8.53082	20.6395	54.0764	51.1596	32.8746	DN
401	DBP	642.506	0.386854	0.09867	3.92068	8.82994e-05	0.00262814	804.491	737.063	643.578	533.432	541.077	595.395
402	ORAI2	2100.7	-0.245186	0.0625433	-3.92025	8.84553e-05	0.00262814	1952.69	1962.09	1852.87	2280.38	2193.79	2362.4
403	ATP6V0E2	330.57	-0.437682	0.1117	-3.91838	8.91449e-05	0.00264205	266.373	288.342	287.077	386.784	367.655	387.19
404	CASD1	362.263	-0.433526	0.111403	-3.8915	9.96256e-05	0.00293809	322.226	303.697	299.273	443.61	424.885	379.884
405	PLXNA3	468.419	0.476028	0.122325	3.89151	9.96232e-05	0.00293809	567.118	439.337	629.505	405.115	402.34	367.1
406	TENM3	682.36	0.3529	0.0907454	3.88891	0.000100697	0.00296238	777.639	735.357	783.363	661.749	566.224	569.826
407	BCL2L1	714.67	-0.337557	0.086878	-3.88542	0.000102154	0.00299785	643.378	626.162	624.814	800.148	738.779	854.739
408	FOS	287.64	0.4758	0.122535	3.88299	0.000103181	0.00302058	322.226	353.176	328.356	241.053	261.868	219.164
409	PPP2R5C	3013.78	-0.221221	0.0571175	-3.87308	0.000107469	0.00313842	2869.96	2806.64	2673.76	3274.83	3275.95	3181.53
410	ENDOD1	392.271	-0.417543	0.107839	-3.87191	0.000107985	0.0031458	322.226	360.001	324.603	438.111	428.353	480.334
411	SH3RF3	473.766	0.447941	0.115755	3.86974	0.00010895	0.00316618	466.154	542.56	630.443	434.445	376.326	392.669
412	HDAC9	245.744	-0.529179	0.13705	-3.8612	0.00011283	0.00327098	223.41	198.768	182.003	317.126	296.552	256.604
413	CTSC	4952.68	-0.211771	0.0549022	-3.85724	0.000114673	0.00331636	4500.42	4562.28	4705.81	5509.38	5077.8	5360.38
414	MAD2L2	2528.63	-0.251529	0.0652424	-3.85529	0.000115592	0.00333486	2398.44	2303.32	2225.32	2619.5	2681.11	2944.1
415	SEPTIN6	2795.47	-0.262377	0.0680841	-3.85372	0.000116338	0.00334828	2604.66	2468.82	2552.73	3184.09	2760.88	3201.62
416	CD48	182.343	-0.554917	0.144232	-3.84739	0.000119381	0.00341939	145.002	155.261	142.6	216.306	219.379	215.511
417	KLF16	892.539	0.374331	0.0972833	3.84784	0.000119162	0.00341939	1112.75	950.334	960.676	865.223	676.347	789.903
418	CCNL2	1134.96	0.30355	0.0789571	3.84449	0.000120802	0.0034518	1267.42	1148.25	1347.2	989.874	1056.14	1000.85
419	UHRF1	6659.67	0.228302	0.0594042	3.8432	0.00012144	0.00346176	6951.49	6928.73	7676.02	6399.35	6127.01	5875.42
420	PFKM	2264.59	0.22977	0.0598297	3.8404	0.000122833	0.00349315	2380.18	2412.52	2540.54	2057.65	2085.4	2111.28
421	FAM193B	659.274	0.37605	0.0979367	3.83972	0.000123173	0.0034945	690.638	704.646	838.715	531.599	598.307	591.743
422	CEACAM21	116.037	-0.729785	0.190128	-3.83838	0.000123848	0.00350532	75.1861	88.7206	97.5686	163.146	147.409	124.193
423	ICAM2	328.488	-0.453335	0.118129	-3.83761	0.000124235	0.00350796	267.448	266.162	298.335	341.873	397.137	399.974
424	ZMYND8	834.585	-0.355716	0.0929353	-3.82757	0.000129415	0.00364558	756.157	807.869	632.32	901.885	965.962	943.318
425	AGAP3	1177.13	0.266161	0.0697063	3.81832	0.000134365	0.00377614	1278.16	1260.86	1317.18	1068.7	1045.74	1092.17
426	MYO18A	2406.31	-0.258478	0.0677281	-3.8164	0.000135411	0.00378769	2167.51	2179.63	2226.25	2860.55	2463.46	2540.48
427	OTOR	354.426	-0.451964	0.118412	-3.81689	0.000135145	0.00378769	294.3	340.38	262.685	391.367	421.416	416.411
428	AFF3	111.765	-0.842359	0.220845	-3.81425	0.000136595	0.00381189	94.5196	80.1897	65.6712	190.642	114.459	125.106
429	NUSAP1	3772.2	-0.211986	0.0556882	-3.80667	0.000140852	0.00391242	3568.12	3407.21	3512.47	4195.97	4035.54	3913.9
430	PLXNC1	173.629	-0.563502	0.14801	-3.80719	0.000140554	0.00391242	138.557	148.436	133.219	202.558	208.974	210.032
431	BCL7A	1429.38	-0.319519	0.0841276	-3.79803	0.000145849	0.00404181	1383.42	1296.69	1136.11	1720.36	1569.47	1470.22
432	TAF1D	1401.44	0.322314	0.0848958	3.79658	0.000146705	0.00405611	1473.65	1588.44	1609.88	1146.6	1421.2	1168.87
433	TPGS1	203.477	0.690917	0.182322	3.78954	0.000150929	0.00416328	321.152	208.152	225.158	186.976	120.528	158.894
434	MTMR2	839.897	-0.31922	0.0843214	-3.78575	0.000153246	0.00421745	796.972	770.333	675.475	912.884	948.62	935.099
435	STAU2	830.586	-0.320682	0.0847468	-3.784	0.000154329	0.00423747	785.157	711.471	720.507	985.291	920.872	860.218
436	KLHL6	502.332	-0.36137	0.0955168	-3.78331	0.000154758	0.00423951	419.968	453.84	444.688	592.091	561.888	541.518
437	DRAXIN	2047.54	-0.234536	0.0620333	-3.7808	0.000156323	0.0042726	1930.13	1905.79	1808.77	2283.13	2171.25	2186.16
438	NLRP1	286.068	0.460287	0.121876	3.77669	0.000158926	0.00433382	308.263	325.024	360.253	251.135	230.652	241.08
439	HSP90AA1	105543	-0.275513	0.0729838	-3.77499	0.000160013	0.00435353	93026.6	106352	87106.3	111022	126553	109197
440	BLK	497.901	-0.441165	0.117122	-3.7667	0.000165417	0.00449031	494.08	412.039	362.13	588.425	511.596	619.138
441	LRRFIP2	822.942	-0.347615	0.0923368	-3.76464	0.00016679	0.00451732	799.12	749.006	625.753	900.052	946.885	916.836
442	TRIM8	686.956	-0.312639	0.0830644	-3.76382	0.000167338	0.00452192	624.044	592.039	622.938	753.404	761.324	767.987
443	ST6GALNAC4	619.4	0.377269	0.100264	3.76277	0.000168039	0.00453061	723.934	651.755	724.259	577.426	467.373	571.653
444	MLLT11	2141.97	-0.244172	0.0649542	-3.75914	0.000170501	0.00458664	1938.73	2093.46	1850.05	2295.04	2355.07	2319.48
445	BICDL1	348.833	0.514844	0.137028	3.75721	0.000171817	0.00461164	343.708	397.536	489.719	275.882	328.635	257.518
446	RB1	1594.37	-0.266226	0.0711284	-3.74289	0.000181913	0.00487168	1404.91	1489.48	1447.58	1875.26	1711.68	1637.34
447	ZEB2	2893.97	0.277617	0.0742068	3.74112	0.000183201	0.00489521	3144.93	3166.64	3202.88	2921.96	2597.87	2329.53
448	PDIA5	134.554	0.631977	0.169202	3.73506	0.000187674	0.00500352	154.668	168.91	166.992	93.4881	111.857	111.408
449	P3H1	818.614	0.294945	0.0790249	3.73231	0.000189731	0.0050471	906.529	882.087	917.52	722.241	716.234	767.074
450	PREP	1461.24	0.253408	0.0679064	3.73172	0.000190177	0.00504773	1545.61	1603.79	1617.39	1325.33	1278.12	1397.17
451	SV2A	515.568	-0.362065	0.0970677	-3.73002	0.000191462	0.00507055	440.376	460.664	452.193	538.015	576.629	625.53
452	CDC42SE2	1164.86	-0.281334	0.0754389	-3.7293	0.000192013	0.0050739	1035.42	1127.77	990.697	1307	1295.46	1232.8
453	PFKP	3944.69	0.231143	0.0620468	3.72531	0.000195076	0.00513712	4167.46	4202.28	4409.35	3701.03	3361.79	3826.24
454	RAB13	814.498	0.329437	0.088438	3.72506	0.000195266	0.00513712	932.307	948.628	840.591	654.417	761.324	749.723
455	ETV5	622.383	-0.326392	0.0876401	-3.72424	0.000195908	0.0051427	566.044	552.797	538.504	669.081	726.639	681.235
456	ITPKB	212.213	-0.536299	0.144029	-3.72355	0.000196443	0.00514542	150.372	169.763	198.89	244.719	241.057	268.476
457	PJA2	752.562	-0.318392	0.0856735	-3.71634	0.000202126	0.00528271	638.007	706.352	664.217	861.557	865.377	779.858
458	SFSWAP	1141.85	0.293319	0.0791308	3.70676	0.00020993	0.00547468	1311.46	1197.73	1264.64	1070.53	1073.48	933.273
459	FTH1	11626.6	0.219311	0.0592078	3.70409	0.000212148	0.00552048	13189.8	12457.6	11879.9	10115	10778.2	11339
460	SRRM2	5164.17	0.242519	0.0655093	3.70205	0.000213862	0.0055474	5971.92	5289.96	5531.39	5108.85	4548	4534.87
461	TRIB3	4587.81	0.203593	0.0549991	3.70176	0.000214112	0.0055474	4902.13	4983.71	4846.53	4155.64	4156.93	4481.9
462	HBEGF	2288.88	-0.237867	0.0643007	-3.69928	0.000216208	0.00556549	2255.58	2057.63	1990.78	2462.77	2497.28	2469.25
463	MXD4	431.681	0.404906	0.109445	3.69962	0.000215918	0.00556549	519.858	438.484	517.864	386.784	339.908	387.19
464	MYO1G	60.5379	-0.963452	0.260435	-3.69939	0.000216119	0.00556549	45.1116	33.2702	45.0317	86.1557	64.1662	89.4919
465	GPC2	86.4974	0.762349	0.206609	3.68981	0.000224418	0.0057644	109.557	100.664	116.332	64.1585	60.6978	67.5755
466	EVI2A	273.335	0.461276	0.125423	3.67775	0.000235303	0.00601813	285.707	335.261	328.356	241.053	234.12	215.511
467	TACC1	1189.81	-0.267549	0.072746	-3.67784	0.000235215	0.00601813	1107.38	1102.18	1030.1	1345.5	1315.41	1238.28
468	CRISPLD2	392.227	-0.417638	0.113628	-3.6755	0.000237387	0.00603265	358.745	315.64	333.985	495.854	449.164	399.974
469	RRM1	3836.45	-0.236625	0.0643676	-3.67615	0.000236784	0.00603265	3548.78	3765.51	3252.6	4224.38	4251.45	3976
470	ZNF84	647.214	0.34528	0.0939327	3.67582	0.000237082	0.00603265	708.897	696.115	768.353	537.098	630.39	542.431
471	EIF4EBP1	2973.73	0.256838	0.0699454	3.67197	0.000240685	0.00609389	3525.15	3212.71	2976.78	2633.25	2632.55	2861.92
472	RCSD1	5055.83	-0.195214	0.0531653	-3.67183	0.000240817	0.00609389	4783.98	4731.19	4627.94	5614.79	5317.13	5259.93
473	CABLES1	256.715	0.459709	0.125314	3.66846	0.000244018	0.00616185	287.855	284.076	319.913	212.64	219.379	216.424
474	PODXL2	396.097	0.415204	0.113403	3.66132	0.000250921	0.00632277	439.301	482.845	435.306	318.959	313.894	386.276
475	SH3KBP1	1013.1	-0.270427	0.073968	-3.65599	0.000256187	0.00644189	904.381	934.978	915.644	1063.2	1146.32	1114.08
476	FHL1	1171.7	-0.269317	0.073803	-3.64914	0.000263121	0.00660234	1050.46	1135.45	1001.02	1292.34	1281.59	1269.32
477	RIOK3	1164.75	0.289249	0.0792934	3.64783	0.000264461	0.00662205	1260.98	1351.28	1230.87	1050.37	1130.71	964.321
478	CRLS1	1369.57	0.247521	0.0679518	3.6426	0.000269903	0.00674419	1415.65	1523.61	1519.82	1266.67	1245.17	1246.49
479	TRPM2	1157.72	0.278197	0.0764564	3.63864	0.000274084	0.00683436	1220.16	1212.23	1374.4	1081.53	1037.07	1020.94
480	KIAA0930	2136.16	0.246148	0.0677485	3.63326	0.000279864	0.00696396	2388.77	2420.19	2144.63	1963.25	1874.69	2025.44
481	HPSE	546.732	-0.348696	0.0960662	-3.62974	0.000283703	0.0070448	473.672	515.262	453.131	645.251	575.762	617.312
482	PHF19	751.535	-0.293985	0.0810429	-3.62753	0.000286149	0.00709079	661.637	660.286	703.62	824.895	816.819	841.955
483	MMP9	109.046	0.707656	0.195564	3.61855	0.000296263	0.00732621	128.89	143.318	133.219	84.3226	65.9005	98.6238
484	KCNJ2	294.879	-0.42603	0.117779	-3.61721	0.000297795	0.00733373	240.595	243.982	270.19	342.79	333.838	337.878
485	TRIOBP	823.245	-0.308927	0.0854001	-3.61741	0.000297566	0.00733373	755.083	679.054	773.044	970.626	874.048	887.614
486	MAPK13	515.382	-0.362373	0.100211	-3.61611	0.000299061	0.00734975	483.339	467.489	402.471	598.507	551.483	589.003
487	LTBP3	455.119	0.406258	0.112395	3.61457	0.000300852	0.0073786	598.266	453.84	505.668	384.951	379.795	408.193
488	RGS2	473.781	0.386211	0.107043	3.608	0.000308561	0.00755217	547.784	574.977	487.843	373.952	451.765	406.366
489	LTA	18.4696	-1.77664	0.492843	-3.60489	0.00031229	0.0076278	4.29635	11.9432	8.44344	34.8289	31.216	20.09	DN
490	ATAD3B	1583.14	0.256777	0.071436	3.59451	0.000325004	0.00791628	1716.39	1616.59	1838.79	1373.91	1479.29	1473.88
491	TIFA	611.486	-0.322826	0.0898192	-3.59417	0.000325426	0.00791628	519.858	568.153	541.318	686.496	709.297	643.794
492	TMEM104	1094.42	0.296104	0.0824431	3.59161	0.000328636	0.00797811	1213.72	1139.72	1265.58	1035.7	883.586	1028.24
493	C4orf3	1282.7	-0.300522	0.083762	-3.5878	0.000333474	0.00807913	1089.12	1265.97	1092.02	1296	1429.87	1523.19
494	TSC22D1	1447.44	-0.265329	0.0740465	-3.58327	0.000339321	0.00820414	1339.39	1376.87	1228.05	1504.98	1684.8	1550.58
495	EMILIN2	69.5311	0.891103	0.249115	3.57707	0.000347469	0.00835045	81.6306	75.0712	114.456	47.6606	56.3622	42.0064
496	LAMC1	3867.05	-0.22846	0.0638612	-3.57744	0.000346972	0.00835045	3714.19	3510.43	3460.87	4514.93	4027.73	3974.17
497	SNTB1	2296.52	-0.230932	0.0645526	-3.57742	0.000347006	0.00835045	2195.43	2139.53	2004.85	2612.17	2405.37	2421.76
498	WFS1	433.694	-0.475473	0.132988	-3.57532	0.000349799	0.00838957	367.338	319.906	401.532	564.595	395.403	553.389
499	LRFN1	231.904	0.565808	0.158305	3.57417	0.000351343	0.00840971	332.967	255.925	242.045	186.976	154.346	219.164
500	CDK14	710.121	-0.335628	0.0939248	-3.57337	0.000352421	0.00841863	661.637	586.068	637.011	872.556	783.869	719.588
501	HIP1	195.178	0.543543	0.152561	3.56279	0.000366929	0.0087477	191.187	247.394	255.179	152.147	153.479	171.678
502	GRB10	1526.31	-0.23834	0.0669659	-3.55913	0.000372085	0.00885296	1404.91	1442.56	1353.76	1702.95	1667.45	1586.2
503	ADGRL1	879.338	0.320394	0.0902111	3.55161	0.000382884	0.00909177	910.825	970.808	1046.99	856.058	702.36	788.99
504	DEPP1	55.187	0.997895	0.281291	3.54756	0.000388818	0.00920308	66.5934	63.9812	90.0633	26.5799	36.4187	47.4855
505	HCAR2	26.7795	1.36277	0.384164	3.54736	0.000389112	0.00920308	42.9635	31.564	41.279	10.9986	15.608	18.2637
506	PELI2	592.384	-0.347765	0.0983818	-3.53485	0.000408	0.00961174	468.302	572.418	521.617	619.588	672.878	699.498
507	ZNF121	684.588	0.321807	0.091038	3.53487	0.000407981	0.00961174	717.49	740.475	823.704	564.595	632.991	628.27
508	ESCO2	816.971	-0.30542	0.086435	-3.53352	0.000410066	0.00962902	703.527	758.39	729.888	945.88	947.753	816.386
509	POU2AF1	376.269	-0.37973	0.107471	-3.53334	0.000410346	0.00962902	311.485	325.024	344.305	401.449	437.024	438.328
510	PPP2R2C	28.6561	-1.31339	0.372505	-3.52583	0.000422163	0.00988689	15.0372	13.6493	20.6395	45.8275	32.9502	43.8328
511	THEMIS2	331.732	0.432409	0.122705	3.52397	0.000425125	0.00993678	365.189	368.532	409.038	308.877	241.057	297.698
512	JPH2	88.8393	-0.785401	0.222985	-3.52221	0.000427963	0.00998357	62.297	66.5404	66.6093	131.067	83.2427	123.28
513	ERGIC1	3706.22	-0.24102	0.0685215	-3.51744	0.00043573	0.0101252	3361.89	3391.86	3437.42	4320.62	3591.57	4133.98
514	FNIP2	304.249	-0.418154	0.118866	-3.51787	0.000435025	0.0101252	264.225	270.427	246.736	362.954	362.453	318.701
515	KIF16B	268.345	-0.447474	0.127333	-3.5142	0.000441077	0.0102296	236.299	243.128	201.704	326.292	310.426	292.219
516	TSPAN17	591.462	-0.346726	0.098717	-3.51232	0.000444209	0.0102822	496.228	511.849	553.514	639.752	609.579	737.852
517	NISCH	1098.91	0.264294	0.0752802	3.5108	0.000446757	0.0103212	1228.76	1114.98	1255.26	997.206	1011.92	985.324
518	SLC6A8	298.937	0.454725	0.129585	3.5091	0.000449625	0.0103674	322.226	312.228	402.471	240.136	246.26	270.302
519	PPARD	473.652	0.340037	0.0969641	3.50683	0.000453478	0.0104361	506.969	522.086	558.205	420.696	408.409	425.543
520	ATF6	766.509	-0.299898	0.0855882	-3.50396	0.000458398	0.0105193	665.934	731.945	662.341	901.885	815.085	821.865
521	RAB3B	104.706	-0.698979	0.199498	-3.50369	0.000458855	0.0105193	73.0379	85.3082	80.6817	153.98	110.123	125.106
522	SLCO5A1	359.659	0.390523	0.111701	3.49613	0.000472059	0.0108013	404.931	399.243	420.296	300.628	343.376	289.479
523	ERAP1	671.122	-0.293184	0.0839099	-3.49403	0.000475786	0.010845	621.896	598.864	589.164	756.154	730.108	730.546
524	GAB1	709.734	-0.308925	0.0884052	-3.49442	0.0004751	0.010845	670.23	600.57	632.32	845.059	759.589	750.636
525	CELF1	1779.42	0.226814	0.0649995	3.48947	0.000483971	0.0110106	1835.61	2008.16	1911.97	1606.71	1682.2	1631.86
526	HAGHL	115.885	0.636693	0.182578	3.48723	0.000488051	0.0110823	154.668	135.64	133.219	80.6564	97.9836	93.1447
527	WIPI1	121.88	0.621221	0.178236	3.48538	0.000491432	0.0111379	156.817	148.436	137.909	100.82	84.1098	103.19
528	SH3RF1	627.195	-0.302787	0.0869238	-3.48336	0.00049516	0.0112011	549.932	562.181	572.278	709.41	660.739	708.63
529	APOBEC3G	278.902	-0.439129	0.126147	-3.48108	0.000499391	0.0112755	210.521	257.631	241.107	342.79	319.097	302.264
530	C2CD2	203.472	0.494992	0.142285	3.47887	0.000503537	0.0113476	232.003	245.688	236.416	173.228	185.562	147.936
531	SOX7	52.5686	1.00903	0.290253	3.47636	0.00050826	0.0114325	45.1116	83.6021	81.6199	33.9123	35.5516	35.6141
532	CLCN3	282.527	-0.451737	0.129967	-3.47578	0.000509378	0.0114361	223.41	240.569	251.427	375.785	302.622	301.35
533	CECR2	191.534	0.539718	0.155398	3.47314	0.000514416	0.0115275	186.891	258.484	234.54	169.562	150.877	148.849
534	KMT5C	370.045	0.415829	0.119749	3.4725	0.000515645	0.0115334	475.82	403.508	390.274	346.456	280.944	323.267
535	LANCL1	1159.54	-0.259458	0.0747393	-3.47151	0.000517538	0.0115541	1022.53	1025.4	1118.29	1329	1219.16	1242.84
536	KIF18A	383.365	-0.405392	0.11691	-3.46757	0.000525192	0.0117032	311.485	358.295	318.974	483.938	443.961	383.537
537	PRR29	250.163	-0.476371	0.137561	-3.46299	0.000534201	0.0118597	196.558	192.797	238.293	263.05	287.014	323.267
538	TFAP4	437.078	0.368422	0.106379	3.4633	0.000533594	0.0118597	485.487	487.11	504.73	394.116	336.439	414.585
539	PITPNC1	499.41	-0.374537	0.108415	-3.45464	0.000551026	0.0122105	495.154	420.57	390.274	607.673	520.267	562.521
540	PTGIS	57.4921	0.865593	0.25094	3.4494	0.000561837	0.012427	73.0379	69.9528	79.7436	39.4116	39.8871	42.9196
541	FGF9	709.812	0.293041	0.0850301	3.44632	0.000568279	0.0125463	728.231	795.926	819.952	630.586	648.599	635.575
542	KCNG1	487.273	0.368814	0.107109	3.44337	0.000574514	0.0126605	598.266	505.025	545.071	426.196	381.529	467.55
543	TRIL	44.1344	-1.12752	0.327628	-3.44148	0.00057855	0.012726	37.593	29.8579	15.9487	68.7412	45.0898	67.5755
544	BHLHE40	111.207	-0.713079	0.207599	-3.43489	0.000592803	0.0129223	92.3714	94.6921	65.6712	168.645	116.193	129.672
545	KDELR2	2290	-0.233239	0.0678808	-3.436	0.000590365	0.0129223	2017.13	2296.5	2000.16	2416.03	2500.75	2509.43
546	RRP1	2740.77	0.226471	0.0659333	3.43485	0.000592885	0.0129223	3009.59	3052.33	2804.16	2410.53	2452.19	2715.81
547	SRGAP1	42.8689	1.07341	0.31238	3.43624	0.000589838	0.0129223	64.4452	64.8343	45.0317	23.8303	22.5449	36.5273
548	TOP2B	11010.2	-0.240925	0.0701349	-3.43517	0.000592186	0.0129223	10636.7	10759.1	8883.44	12567.7	11643.6	11570.9
549	GINS3	1070.19	-0.260541	0.0758962	-3.43286	0.000597247	0.0129937	975.271	1013.46	932.531	1102.61	1217.42	1179.83
550	SGK1	371.217	-0.374987	0.10931	-3.43048	0.000602506	0.0130842	345.856	322.465	302.087	426.196	435.29	395.408
551	P4HA2	175.733	-0.518502	0.151182	-3.42966	0.000604332	0.0131001	137.483	160.379	135.095	193.392	210.708	217.338
552	CBX6	1757.55	0.244065	0.0712202	3.4269	0.000610504	0.0132099	2006.39	1924.55	1787.19	1719.45	1560.8	1546.93
553	UNC119B	1369.32	-0.243666	0.0711449	-3.42493	0.000614964	0.0132823	1190.09	1333.37	1236.49	1534.3	1453.28	1468.4
554	OBSCN	291.45	0.517191	0.151057	3.42381	0.000617491	0.0133128	351.226	269.574	409.038	277.715	221.98	219.164
555	GMFG	3449.91	-0.239768	0.0700623	-3.42221	0.000621139	0.0133674	3091.22	3434.51	2964.59	3453.56	3850.84	3904.77
556	DDX51	1147.07	0.246871	0.0722058	3.419	0.000628516	0.0135018	1293.2	1206.26	1236.49	1008.2	1056.14	1082.12
557	MYB	2696.84	0.218864	0.0640492	3.41713	0.000632849	0.0135705	2943	3041.24	2718.79	2483.85	2596.13	2398.02
558	LBR	4391.61	-0.224153	0.0656326	-3.41527	0.00063718	0.013595	3692.71	4393.37	4064.11	4791.72	4809.87	4597.88
559	PCBP3	182.893	-0.517678	0.151558	-3.41572	0.000636147	0.013595	149.298	164.645	136.971	201.641	204.638	240.167
560	SLC44A1	629.27	-0.306294	0.0896861	-3.41518	0.000637408	0.013595	573.562	585.214	529.122	733.24	665.941	688.54
561	OPN3	952.118	-0.311492	0.0912465	-3.41375	0.000640763	0.0136422	895.788	897.443	756.157	1145.69	1057.88	959.755
562	ERFE	256.544	0.429757	0.126037	3.40977	0.000650171	0.0138179	292.152	278.105	313.345	227.304	221.98	206.379
563	ACTR3	5474.52	-0.181971	0.0533767	-3.40919	0.000651571	0.013823	5013.84	5367.59	5006.02	5862.25	5878.15	5719.27
564	HPCAL1	629.162	-0.322146	0.0945816	-3.40601	0.000659186	0.0139459	574.636	536.589	566.649	720.408	626.054	750.636
565	NPIPB3	137.121	0.588677	0.172845	3.4058	0.0006597	0.0139459	160.039	150.142	183.879	114.569	95.3822	118.714
566	IFITM3	248.179	0.474064	0.139365	3.4016	0.00066993	0.0141372	264.225	264.456	336.799	218.139	189.03	216.424
567	FNBP4	1230.07	0.252757	0.0744131	3.39667	0.000682105	0.0143687	1331.87	1276.21	1405.36	1098.94	1191.41	1076.64
568	ITGB2	1612.53	-0.237426	0.0699595	-3.39377	0.000689385	0.0144965	1431.76	1477.54	1530.14	1737.78	1640.57	1857.41
569	RAB3D	201.488	0.503003	0.148274	3.3924	0.000692844	0.0145436	201.928	238.863	267.376	162.229	159.548	178.984
570	GABBR1	132.157	0.634411	0.187055	3.39158	0.00069491	0.0145614	169.706	134.787	178.25	111.819	116.193	82.1865
571	NIBAN3	129.297	0.584881	0.17251	3.39042	0.000697847	0.0145973	149.298	171.47	144.477	103.57	109.256	97.7106
572	MTSS2	1138.98	0.277887	0.0820026	3.38876	0.0007021	0.0146351	1267.42	1143.98	1334.06	1075.11	950.354	1062.95
573	SRSF3	15328.6	-0.17738	0.0523379	-3.38913	0.000701157	0.0146351	14296.1	15120.9	13744	15839.8	16463.8	16506.7
574	DENND6B	129.835	0.645792	0.190673	3.38691	0.000706841	0.0147082	135.335	192.797	146.353	104.487	84.9769	115.061
575	MYO15B	336.215	0.451486	0.133332	3.38618	0.000708728	0.0147218	423.19	309.669	433.43	263.966	294.818	292.219
576	RASSF2	625.36	-0.294286	0.0869606	-3.38413	0.000714033	0.0148063	577.859	567.3	540.38	706.66	665.941	694.019
577	AARS	1673.81	-0.226977	0.06714	-3.38066	0.000723125	0.0149688	1538.09	1620.86	1467.28	1809.27	1748.1	1859.24
578	SLC9A3R1	1458.99	0.278039	0.0822656	3.37977	0.000725466	0.0149913	1628.32	1523.61	1645.53	1334.5	1163.66	1458.35
579	GALNT2	2168.21	-0.239922	0.0710307	-3.37773	0.000730866	0.0150768	2135.28	1971.47	1859.43	2489.35	2205.93	2347.79
580	SLC9A1	844.352	0.316581	0.0937912	3.37538	0.000737146	0.0151801	949.493	832.608	1028.22	784.567	685.885	785.337
581	CAPG	1023.76	-0.279013	0.0826877	-3.3743	0.000740038	0.0152077	892.566	979.339	902.51	1017.37	1181.01	1169.79
582	FAM207A	924.08	0.27444	0.0813415	3.37393	0.00074103	0.0152077	1104.16	960.571	971.934	824.895	826.357	856.566
583	CEP95	448.673	0.356659	0.105731	3.37326	0.000742835	0.0152186	476.894	520.38	514.112	367.537	439.625	373.492
584	PDXDC1	1429.99	-0.241434	0.0716265	-3.37074	0.000749666	0.0153322	1386.65	1324.84	1221.48	1564.55	1590.28	1492.14
585	RIMS3	565.719	-0.351028	0.10424	-3.36752	0.000758486	0.0154861	530.599	520.38	440.935	703.91	611.313	587.177
586	IL1RAP	497.73	0.344069	0.102237	3.36539	0.000764361	0.0155794	541.34	543.413	585.412	489.438	423.15	403.627
587	CTDP1	848.262	0.309326	0.0919356	3.3646	0.000766559	0.0155812	1071.94	870.144	876.241	785.483	738.779	746.984
588	PPRC1	1673.48	0.234741	0.0697716	3.36442	0.00076706	0.0155812	1829.17	1759.06	1840.67	1559.05	1630.17	1422.74
589	DHX34	596.61	0.319688	0.095317	3.35395	0.000796663	0.0161551	711.045	596.305	681.104	533.432	509.861	547.91
590	PUS7	865.878	0.258912	0.0772769	3.35045	0.000806814	0.0163332	945.196	946.921	938.16	796.482	814.217	754.289
591	ATG3	2078.55	0.226325	0.0676074	3.34764	0.000815036	0.0164602	2320.03	2338.3	2065.83	1869.76	1976.15	1901.25
592	TNNT1	525.64	0.323791	0.0967301	3.34736	0.000815843	0.0164602	603.637	583.508	566.649	438.111	508.994	452.939
593	BDH1	761.416	0.267234	0.0798552	3.34648	0.000818445	0.0164848	812.009	838.58	844.344	687.412	705.829	680.321
594	PPP1R12C	1335.83	0.27359	0.0819222	3.33964	0.000838882	0.016868	1579.98	1291.57	1517	1176.85	1264.25	1185.31
595	UBC	10636.6	-0.187091	0.0560328	-3.33895	0.000840944	0.0168811	10053.5	10234.4	9556.1	10943.6	12038.1	10993.8
596	TIGD5	624.975	0.312089	0.0934971	3.33795	0.000843981	0.0169136	719.638	646.636	711.125	601.257	515.064	556.128
597	ARID5B	565.06	0.316243	0.0948652	3.3336	0.000857284	0.0171514	613.303	586.068	681.104	483.938	507.26	518.688
598	LDLRAD3	645.218	0.296027	0.0888667	3.33114	0.000864919	0.0172752	667.008	699.528	766.477	573.76	580.097	584.437
599	BCAT1	5543.79	-0.19599	0.0588786	-3.32871	0.00087248	0.0173403	5089.02	5495.56	4916.9	6023.57	5677.84	6059.88
600	SLC35E3	274.087	-0.434857	0.130639	-3.3287	0.00087253	0.0173403	244.892	249.953	204.519	282.297	328.635	334.225
601	WASF2	2506.72	-0.214587	0.0644642	-3.32877	0.000872289	0.0173403	2341.51	2366.45	2253.46	2885.3	2554.51	2639.1
602	CGN	87.1819	-0.740927	0.222981	-3.32283	0.000891105	0.01768	77.3342	68.2466	50.6606	97.1543	128.332	101.363
603	XRCC5	14307	-0.184142	0.0554904	-3.31845	0.000905176	0.0179294	13729	13934.2	12522.6	15480.5	15490.1	14685.8
604	DBI	4198.1	-0.207832	0.0626417	-3.3178	0.000907304	0.0179418	3750.71	3982.19	3954.34	4257.37	4385.85	4858.13
605	CENPT	551.352	0.350288	0.105644	3.31575	0.000913966	0.0180437	668.082	532.323	654.836	449.109	495.121	508.643
606	JAG2	695.012	0.334209	0.100821	3.31487	0.000916862	0.018071	823.824	670.523	832.148	596.674	576.629	670.276
607	CSNK1D	2330.31	0.202668	0.0611711	3.31312	0.000922597	0.0181242	2607.88	2459.44	2414.82	2199.72	2100.14	2199.86
608	ZYX	2924.05	-0.248049	0.0748677	-3.31316	0.000922478	0.0181242	2756.11	2586.55	2677.51	3266.58	2793.83	3463.7
609	KCNK3	58.8509	-0.860204	0.259725	-3.31197	0.000926401	0.018169	36.5189	42.6541	45.9698	91.655	64.1662	72.1415
610	SHMT1	1063.64	0.246075	0.0743571	3.30937	0.000935072	0.018309	1134.24	1110.71	1217.73	955.045	999.779	964.321
611	CHCHD10	419.65	0.402047	0.121592	3.30652	0.000944632	0.0184659	575.71	437.631	421.234	372.119	346.844	364.36
612	CBARP	42.2118	0.994222	0.300981	3.30327	0.000955641	0.0186506	64.4452	44.3603	60.0422	28.413	28.6147	27.3955
613	HCK	134.995	0.593718	0.17982	3.30173	0.000960914	0.0187156	137.483	155.261	194.199	98.0708	114.459	110.495
614	TMEM106C	1290.47	-0.222896	0.0675161	-3.30138	0.000962105	0.0187156	1170.75	1225.03	1176.45	1374.82	1399.52	1396.26
615	DRAM1	986.598	0.264536	0.080177	3.2994	0.000968911	0.018726	1005.35	1052.7	1171.76	876.222	911.334	902.225
616	LASP1	2562.65	-0.218234	0.0661359	-3.29978	0.000967623	0.018726	2455.36	2288.82	2364.16	2899.96	2545.84	2821.74
617	MT1X	2751.6	-0.288834	0.0875271	-3.29994	0.00096704	0.018726	2429.58	2870.62	2129.62	2838.56	3169.29	3071.95
618	STK40	1050.8	-0.279928	0.0848096	-3.30067	0.000964551	0.018726	1013.94	980.192	853.725	1177.77	1068.28	1210.88
619	ARGLU1	1433.15	0.254079	0.0770783	3.29638	0.000979396	0.0188981	1518.76	1477.54	1681.18	1336.33	1377.84	1207.23
620	FBXO41	1073.56	0.24783	0.0754007	3.28684	0.00101318	0.0194869	1170.75	1136.31	1189.59	1048.53	937.347	958.842
621	PCLAF	2397.19	-0.230602	0.0701551	-3.28704	0.00101248	0.0194869	2146.03	2384.37	2086.47	2458.19	2753.95	2554.17
622	ZDHHC8	326.539	0.468707	0.142913	3.27966	0.00103932	0.0199577	398.486	300.285	439.059	302.461	235.854	283.087
623	SH3GLB1	2087.68	0.202771	0.0618654	3.27761	0.00104688	0.0200706	2169.65	2234.22	2297.55	1990.75	1866.89	1967
624	CERK	1728.02	-0.225188	0.0687416	-3.27585	0.00105343	0.0201637	1567.09	1535.55	1677.43	1953.17	1762.84	1872.03
625	TUBA1B	65324.5	-0.183462	0.0560155	-3.2752	0.00105588	0.0201783	57734.3	63652.7	62140	66713.8	68189.6	73516.7
626	HAL	22.902	1.35766	0.415145	3.27032	0.00107425	0.0204966	32.2226	27.2986	39.4027	13.7482	15.608	9.13183
627	ACTR2	8462.71	-0.167944	0.051429	-3.26556	0.00109249	0.0208112	7953.61	8167.41	7790.48	9214.08	9044.84	8605.84
628	KLF12	273.212	-0.407752	0.125089	-3.25969	0.00111534	0.021159	212.669	250.806	240.169	332.708	305.223	297.698
629	MROH6	44.688	1.00527	0.308412	3.25951	0.00111606	0.021159	52.6302	51.1849	75.0528	39.4116	24.2791	25.5691
630	RXRA	1241.45	0.254941	0.0782041	3.25995	0.00111433	0.021159	1364.09	1342.75	1345.32	1155.77	1017.99	1222.75
631	PLAUR	795.09	-0.305038	0.0936563	-3.257	0.00112598	0.0213133	736.823	757.537	639.825	790.066	931.277	915.009
632	GRINA	963.721	0.27347	0.0839775	3.25647	0.00112808	0.0213192	1142.83	987.869	1034.79	918.383	809.015	889.44
633	COMMD3	731.877	-0.317858	0.0976656	-3.25455	0.00113571	0.0214295	595.044	748.153	609.804	774.485	860.174	803.601
634	ZNF276	632.654	0.316204	0.0971848	3.25364	0.00113938	0.021465	642.304	689.291	773.044	516.934	584.433	589.916
635	CD79A	2404.78	-0.219448	0.067513	-3.25045	0.00115223	0.0216728	2268.47	2178.77	2219.69	2593.84	2384.56	2783.38
636	JADE1	750.169	-0.294158	0.0905153	-3.24982	0.00115479	0.0216868	680.971	726.826	613.557	878.055	827.224	774.379
637	VGF	74.8449	0.781734	0.240875	3.24539	0.00117289	0.0219921	109.557	84.4551	90.0633	50.4102	43.3556	71.2283
638	YPEL5	492.056	-0.335857	0.10351	-3.24468	0.00117585	0.022013	461.857	446.162	397.78	518.767	601.775	525.993
639	AGAP6	209.604	0.496452	0.153265	3.23918	0.00119875	0.0224066	224.484	222.654	288.953	165.896	198.568	157.067
640	TRIM36	40.1326	-1.00458	0.310279	-3.23768	0.00120505	0.0224893	30.0744	22.1801	28.1448	43.9944	60.6978	55.7042
641	ERO1B	129.649	-0.595725	0.184072	-3.23636	0.00121063	0.0225582	100.964	87.0144	121.961	177.811	142.206	147.936
642	TWISTNB	3808.08	0.200621	0.0620272	3.23441	0.00121895	0.0226778	4019.23	4292.71	3904.62	3606.62	3692.16	3333.12
643	CCDC85B	1395.15	0.765688	0.236807	3.23338	0.00122333	0.022724	2264.17	1597.82	1409.12	1160.35	896.593	1042.86
644	NPW	126.485	1.28653	0.398296	3.23009	0.0012375	0.0229514	277.114	145.024	116.332	82.4895	67.6347	70.3151
645	NEK1	149.862	-0.539256	0.167327	-3.22277	0.00126959	0.0235101	111.705	117.725	136.971	153.98	192.499	186.289
646	IPCEF1	604.442	0.298893	0.0928232	3.22003	0.00128179	0.0236674	659.489	665.404	675.475	590.258	541.077	494.945
647	PHGDH	6629.32	-0.191196	0.0593784	-3.21997	0.00128205	0.0236674	6023.48	6358.88	6188.1	6815.47	6770.4	7619.6
648	LENG8	692.485	0.596169	0.18523	3.21853	0.00128851	0.0237499	912.974	669.67	918.458	636.086	524.602	493.119
649	PMAIP1	1013.37	-0.270906	0.0842594	-3.21515	0.00130377	0.0239942	847.454	963.13	943.789	1079.7	1208.75	1037.38
650	LRP12	437.793	-0.323294	0.100603	-3.21356	0.001311	0.0240901	371.634	417.157	377.14	487.605	485.582	487.64
651	LRCH1	461.403	-0.31536	0.0981624	-3.21264	0.00131523	0.0241307	415.672	418.01	399.656	527.933	482.981	524.167
652	BTBD6	486.02	-0.31742	0.0988537	-3.21101	0.00132269	0.0241932	460.783	415.451	423.11	503.186	559.287	554.302
653	CCDC69	3248.42	-0.197039	0.0613623	-3.21108	0.00132239	0.0241932	3134.18	3057.45	2889.53	3655.2	3312.36	3441.79
654	MAPK8IP3	512.403	0.418968	0.13083	3.20239	0.00136291	0.0248909	590.748	452.134	716.754	450.943	447.429	416.411
655	BMF	397.396	-0.335195	0.104709	-3.2012	0.00136858	0.0249562	369.486	331.849	353.686	437.194	430.087	462.071
656	MMACHC	9209.27	-0.214489	0.0670896	-3.19705	0.00138841	0.0252792	8225.36	9117.74	8233.29	8942.78	10296.9	10439.5
657	METTL26	1032.44	0.296032	0.0926103	3.19654	0.00139089	0.0252858	1276.01	1110.71	1028.22	936.714	838.497	1004.5
658	COTL1	1810.38	0.212168	0.0664189	3.19439	0.00140127	0.0254358	1906.5	1926.26	1996.4	1651.62	1598.95	1782.53
659	ANKRD13B	602.242	0.351255	0.10998	3.1938	0.00140414	0.0254493	766.898	573.271	686.733	568.261	479.513	538.778
660	SMC2	2419.26	-0.229382	0.0718525	-3.19239	0.00141098	0.0255345	2275.99	2308.44	2097.73	2769.81	2698.45	2365.14
661	ANKRD11	2272.4	0.266264	0.0834442	3.19092	0.00141819	0.0256142	2575.66	2316.12	2553.67	2327.12	2062.86	1798.97
662	NCOA3	474.723	-0.310496	0.0973153	-3.19062	0.00141967	0.0256142	431.783	398.389	441.873	539.848	515.931	520.514
663	CHEK1	1227.18	-0.22775	0.0714247	-3.18868	0.00142926	0.0257094	1121.35	1195.17	1074.19	1329	1328.41	1314.98
664	PPM1K	322.812	0.361022	0.113215	3.18883	0.00142851	0.0257094	355.523	382.181	350.872	295.129	279.21	273.955
665	HEBP2	825.4	0.272914	0.0856133	3.18776	0.00143381	0.0257139	987.086	840.286	883.747	755.237	716.234	769.813
666	ZNF330	1233.21	0.232387	0.0728941	3.18801	0.00143254	0.0257139	1295.35	1359.81	1341.57	1076.03	1208.75	1117.74
667	CLEC14A	189.938	-0.464361	0.145937	-3.18192	0.001463	0.0261981	168.632	160.379	150.106	203.474	215.044	241.993
668	YPEL2	98.6002	0.626486	0.196963	3.18073	0.00146904	0.0262668	120.298	127.962	110.703	86.1557	78.9071	67.5755
669	VPS26A	1251.72	0.220732	0.0694217	3.17958	0.00147486	0.0263315	1326.5	1371.76	1343.44	1121.86	1205.28	1141.48
670	ZADH2	704.443	0.259588	0.0817993	3.17347	0.00150626	0.0268519	771.194	772.893	758.971	626.92	653.802	642.881
671	GSDME	87.8388	-0.668734	0.210759	-3.17298	0.00150884	0.0268545	53.7043	75.0712	74.1146	103.57	110.99	109.582
672	PHTF1	621.542	-0.286349	0.0902574	-3.17258	0.00151091	0.0268545	517.71	564.74	596.67	705.743	666.809	677.582
673	TOM1	409.097	0.344063	0.108556	3.16944	0.00152733	0.0271061	459.709	422.276	491.596	353.788	389.333	337.878
674	ASPHD2	265.023	-0.385013	0.121617	-3.16579	0.0015466	0.0274074	228.78	233.745	227.035	300.628	309.559	290.392
675	SPECC1	398.818	-0.347483	0.109784	-3.16514	0.00155006	0.027428	373.782	364.266	315.222	478.439	428.353	432.849
676	MLC1	60.661	-0.846715	0.267556	-3.16462	0.00155285	0.0274368	49.408	46.0664	34.7119	98.0708	75.4387	60.2701
677	IL6R	3915.06	-0.184104	0.0582441	-3.1609	0.00157283	0.0277487	3568.12	3878.97	3548.12	4126.31	4288.73	4080.1
678	PKIA	231.906	-0.45489	0.144221	-3.15413	0.00160978	0.0283587	182.595	226.067	177.312	263.966	241.057	300.437
679	PRKCD	2807.46	0.177664	0.0563375	3.15357	0.00161287	0.0283712	2992.41	2921.81	3026.5	2592	2610.87	2701.2
680	LUZP1	2531.72	-0.209651	0.0665394	-3.15077	0.00162839	0.0285834	2320.03	2287.97	2436.4	2894.46	2737.47	2513.99
681	TBL1XR1	1392.94	-0.225676	0.0716309	-3.15054	0.00162971	0.0285834	1266.35	1378.58	1206.47	1498.56	1484.49	1523.19
682	TLNRD1	1067.8	0.306726	0.0974033	3.14903	0.00163815	0.0286892	1342.61	1068.06	1133.3	1055.87	846.301	960.669
683	NUMBL	345.09	0.383556	0.121845	3.14791	0.00164441	0.0287566	431.783	337.821	403.409	324.459	282.678	290.392
684	EHD3	106.647	-0.613568	0.195032	-3.14598	0.00165529	0.0289047	97.7419	87.0144	68.4857	139.316	123.13	124.193
685	AHNAK	42.7371	0.92921	0.295425	3.14533	0.00165898	0.0289209	55.8525	50.3319	61.9185	32.0792	24.2791	31.9614
686	SLC1A4	833.168	-0.254728	0.0809956	-3.14497	0.00166107	0.0289209	779.787	744.741	755.219	901.885	856.706	960.669
687	PSTPIP1	478.48	-0.316657	0.100759	-3.1427	0.00167398	0.029062	446.82	419.717	412.79	486.688	568.825	536.038
688	RNASEH2B	1659.6	-0.213073	0.0677997	-3.14269	0.00167403	0.029062	1557.43	1602.09	1452.27	1734.11	1854.75	1756.96
689	VEZF1	861.316	-0.245932	0.0783124	-3.1404	0.00168718	0.0292477	766.898	812.134	784.302	974.293	906.131	924.141
690	ARPC5	2933.51	-0.196364	0.0625723	-3.1382	0.00169988	0.0293402	2728.18	2854.41	2619.34	2956.79	3182.3	3260.06
691	NBPF19	114.797	0.575201	0.183283	3.13832	0.00169917	0.0293402	122.446	136.493	152.92	98.9874	88.4453	89.4919
692	PRAG1	268.392	0.471972	0.150372	3.13869	0.00169705	0.0293402	356.597	240.569	339.614	243.802	229.784	199.987
693	LARP6	156.462	0.509374	0.162502	3.13457	0.00172104	0.0296624	201.928	160.379	189.508	137.482	117.06	132.412
694	UBALD1	292.764	0.448206	0.143128	3.1315	0.00173918	0.029932	401.708	300.285	312.407	287.797	213.309	241.08
695	RNF24	1354.75	0.227249	0.0726566	3.12772	0.00176169	0.0302758	1400.61	1579.91	1401.61	1263.01	1246.91	1236.45
696	MIB2	246.044	0.43803	0.140122	3.12607	0.00177157	0.0304018	313.633	237.157	299.273	219.972	191.632	214.598
697	NMB	206.251	0.43364	0.13896	3.12061	0.00180475	0.0309053	255.633	225.214	230.787	164.979	185.562	175.331
698	NNT	1927.26	-0.190388	0.0610142	-3.1204	0.00180608	0.0309053	1839.91	1805.12	1756.24	2095.23	2032.51	2034.57
699	NTNG2	92.799	-0.644183	0.206501	-3.11952	0.00181144	0.0309525	75.1861	81.8959	60.0422	104.487	110.99	124.193
700	PNMA1	678.515	0.26777	0.0862086	3.10606	0.00189596	0.0323505	766.898	720.001	737.394	653.5	588.769	604.527
701	GNL3L	1125.08	0.279866	0.0901667	3.10387	0.00191009	0.0325451	1209.42	1409.29	1081.7	1041.2	1017.12	991.717
702	ZNF703	274.801	0.386289	0.124505	3.10261	0.00191822	0.032637	335.115	302.844	296.459	252.968	218.512	242.907
703	CDKN1C	30.9045	1.12002	0.361866	3.09514	0.00196722	0.0333841	32.2226	49.4788	45.0317	20.1641	13.8738	24.6559
704	SCAND1	1034.86	0.285816	0.0923458	3.09506	0.00196772	0.0333841	1285.68	1093.65	1032.91	984.375	844.566	967.974
705	ABRACL	2397.86	-0.221786	0.0717082	-3.0929	0.00198213	0.0334537	2118.1	2388.63	2133.38	2379.36	2646.42	2721.29
706	DLGAP5	1705.81	-0.234559	0.0758188	-3.09368	0.00197692	0.0334537	1566.02	1659.25	1476.66	1922.01	1937.99	1672.95
707	PIDD1	419.046	0.313464	0.101352	3.09283	0.00198258	0.0334537	482.265	445.309	466.265	362.954	386.732	370.752
708	SORL1	118.825	-0.551526	0.178328	-3.09276	0.00198302	0.0334537	89.1492	106.635	92.8778	148.481	137.004	138.804
709	KLF4	48.9357	0.873297	0.282721	3.0889	0.00200901	0.0337967	66.5934	51.1849	72.2383	40.3282	29.4818	33.7878
710	MRPS2	2208.75	0.187379	0.0606552	3.08925	0.00200662	0.0337967	2326.47	2444.93	2283.48	2082.4	2020.37	2094.84
711	DNER	12.9568	1.72407	0.558721	3.08575	0.00203042	0.0341088	25.7781	17.0616	16.8869	7.3324	5.20267	5.4791
712	AUTS2	1126.34	-0.24197	0.0784468	-3.08451	0.00203888	0.0341548	1033.27	997.253	1065.75	1312.5	1123.78	1225.49
713	PRELID3A	99.4913	0.638153	0.206864	3.08489	0.00203629	0.0341548	123.52	103.223	136.971	62.3254	83.2427	87.6656
714	UAP1L1	102.39	0.620145	0.201123	3.08341	0.00204644	0.0342335	116.001	110.901	145.415	81.5729	91.0467	69.4019
715	GPR146	203.55	0.44993	0.146124	3.0791	0.00207626	0.0346094	256.707	199.621	249.551	165.896	176.024	173.505
716	MAP2K3	1364.37	-0.241059	0.0782858	-3.07922	0.00207547	0.0346094	1299.64	1270.24	1182.08	1497.64	1344.02	1592.59
717	SPINT2	823.162	-0.315938	0.102614	-3.07891	0.00207761	0.0346094	731.453	812.987	654.836	845.059	846.301	1048.33
718	ATP2B2	59.8697	-0.857524	0.27885	-3.07522	0.00210346	0.0349426	60.1488	29.0048	39.4027	80.6564	64.1662	85.8392
719	CYTH2	1237.84	0.221994	0.0721874	3.07524	0.00210332	0.0349426	1368.39	1330.81	1300.29	1076.95	1201.82	1148.78
720	GGH	1972.66	-0.2192	0.0713026	-3.07422	0.0021105	0.0350109	1763.65	1970.62	1733.72	2018.24	2246.69	2103.06
721	MED13L	1414.16	-0.246163	0.0800879	-3.07366	0.0021145	0.0350286	1259.9	1290.71	1330.31	1704.78	1514.84	1384.39
722	LRRC4	1759.81	-0.241395	0.0785892	-3.07161	0.00212908	0.0352212	1651.95	1600.38	1586.43	2142.89	1730.75	1846.46
723	TCF4	1603.41	-0.245328	0.0798857	-3.07098	0.00213355	0.0352463	1457.54	1500.57	1443.83	1913.76	1771.51	1533.23
724	AGFG1	2160.19	0.211388	0.0688747	3.06916	0.00214661	0.0354131	2226.58	2281.14	2445.78	2150.23	1888.57	1968.82
725	SATB1	787.536	-0.24323	0.0792609	-3.06872	0.00214978	0.0354165	736.823	717.442	710.187	839.56	879.251	841.955
726	GRID2IP	68.5373	-0.77982	0.25427	-3.0669	0.00216294	0.0355842	42.9635	55.4504	52.537	113.652	76.3058	70.3151
727	COL12A1	13.0015	1.72903	0.564137	3.06492	0.00217729	0.0357711	27.9263	17.0616	15.0106	6.41585	5.20267	6.39228
728	EMB	1646.31	0.230467	0.0752113	3.06425	0.00218214	0.0358015	1731.43	1681.43	1919.48	1624.13	1423.8	1497.62
729	ATP10A	162.427	-0.541974	0.177024	-3.06159	0.00220168	0.0360726	141.779	131.375	123.837	241.969	180.359	155.241
730	CPNE3	1371.39	-0.22925	0.0750698	-3.05382	0.00225945	0.0368204	1254.53	1240.38	1292.78	1616.79	1386.51	1437.35
731	DCAF4	420.747	0.316171	0.103534	3.0538	0.00225966	0.0368204	485.487	437.631	477.523	393.2	376.326	354.315
732	PLCB1	276.765	-0.371208	0.121532	-3.05442	0.002255	0.0368204	227.706	261.043	234.54	315.293	306.957	315.048
733	ST3GAL1	1627.45	-0.231394	0.0757676	-3.054	0.00225813	0.0368204	1424.24	1639.62	1426	1822.1	1805.33	1647.38
734	GSKIP	345.48	-0.339294	0.111137	-3.05295	0.00226606	0.0368744	301.818	325.877	287.077	377.619	400.605	379.884
735	HDAC10	214.168	0.482561	0.158133	3.05162	0.00227614	0.0369872	271.744	194.503	283.324	180.56	161.283	193.595
736	SYT11	777.694	-0.272428	0.0892852	-3.05121	0.00227918	0.0369872	709.971	768.627	634.196	886.304	849.769	817.299
737	ATPAF1	873.555	-0.244029	0.0800476	-3.04855	0.00229948	0.037266	794.824	847.964	756.157	960.544	966.829	915.009
738	FANCF	347.706	-0.365262	0.119846	-3.04777	0.00230548	0.0373086	328.67	298.579	285.201	344.623	395.403	433.762
739	IMPDH1	2477.42	0.201153	0.0660081	3.04739	0.00230836	0.0373086	2664.81	2587.4	2697.21	2293.21	2143.5	2478.38
740	NR3C1	1544.74	0.218536	0.0717695	3.04498	0.00232698	0.0375587	1707.8	1682.28	1594.87	1513.22	1449.81	1320.46
741	CALCOCO2	785.834	-0.261953	0.086083	-3.04303	0.00234212	0.037752	775.491	690.997	679.228	826.728	906.998	835.562
742	PPIL3	323.251	-0.365859	0.120248	-3.04255	0.00234585	0.0377613	270.67	301.991	273.943	390.45	322.565	379.884
743	NTSR1	19.3312	-1.36997	0.450581	-3.04045	0.00236227	0.0379743	11.815	9.38391	11.2579	33.9123	28.6147	21.0032
744	MKRN1	1088.36	-0.228449	0.0751964	-3.03803	0.00238132	0.0382291	988.16	1048.44	970.057	1129.19	1238.23	1156.09
745	IFIT3	143.783	-0.514294	0.169393	-3.0361	0.00239664	0.0384234	105.26	122.844	126.652	153.98	161.283	192.682
746	STK10	1375.46	-0.231611	0.0763123	-3.03504	0.00240506	0.0385068	1325.42	1232.7	1238.37	1605.8	1367.43	1483.01
747	ZBTB33	934.481	-0.29041	0.0958575	-3.0296	0.00244876	0.039154	857.121	887.206	777.735	1154.85	1040.53	889.44
748	ARHGAP4	568.793	0.278109	0.0918479	3.02793	0.00246238	0.0393103	665.934	595.451	609.804	518.767	497.722	525.08
749	C21orf91	380.709	-0.354417	0.117062	-3.02759	0.00246512	0.0393103	302.892	371.944	326.48	467.44	429.22	386.276
750	BLOC1S3	212.71	0.405857	0.134166	3.02502	0.00248613	0.0395479	249.188	247.394	230.787	179.644	182.96	186.289
751	CCL3L3	1128.98	-0.2567	0.0848605	-3.02496	0.00248665	0.0395479	932.307	1034.79	1118.29	1133.77	1312.81	1241.93
752	LYSMD2	497.485	-0.318481	0.105314	-3.02411	0.00249364	0.0396064	444.672	494.788	388.398	544.431	577.496	535.125
753	EFHD2	5867.25	-0.187878	0.0621972	-3.02069	0.00252202	0.0400041	5793.62	5440.96	5223.67	6476.34	5803.58	6465.34
754	DMPK	183.951	0.468886	0.155305	3.01912	0.00253509	0.040158	211.595	180.853	248.612	152.147	154.346	156.154
755	NAMPT	1961.99	0.193489	0.0641146	3.01786	0.00254564	0.0402717	2030.02	2093.46	2155.89	1917.42	1820.93	1754.22
756	HPDL	413.243	0.313066	0.103779	3.01668	0.00255563	0.0403424	483.339	436.778	454.069	380.368	346.844	378.058
757	OBSL1	424.598	0.316561	0.104942	3.01653	0.00255686	0.0403424	485.487	464.077	463.451	414.281	347.712	372.579
758	CCL3L1	1130.67	-0.256535	0.0851508	-3.01271	0.00258926	0.0406923	933.381	1034.79	1122.04	1134.69	1316.27	1242.84
759	CRTC1	275.729	0.364627	0.121006	3.0133	0.00258421	0.0406923	317.93	303.697	309.593	254.801	225.449	242.907
760	MYT1L	111.073	-0.561905	0.186495	-3.01298	0.00258698	0.0406923	94.5196	90.4267	84.4344	120.068	149.143	127.846
761	YTHDF3	2094.6	-0.180678	0.0601038	-3.00609	0.00264627	0.0415335	1956.99	1946.73	1987.02	2299.62	2193.79	2183.42
762	MPP1	589.745	-0.28673	0.0954319	-3.00455	0.00265973	0.0416901	537.043	516.968	540.38	582.926	660.739	700.411
763	TRIR	3558.02	0.242031	0.0806402	3.00137	0.00268763	0.0420722	4390.87	3559.06	3619.42	3413.23	2977.66	3387.91
764	FGFRL1	899.931	0.268446	0.0894694	3.00043	0.00269601	0.0421481	1078.38	897.443	975.686	871.639	750.918	825.517
765	SLC38A1	7044.69	-0.165681	0.0553107	-2.99547	0.00274024	0.04275	6803.26	6776.89	6341.96	7782.43	7387.79	7175.79
766	SNAI1	440.19	0.352856	0.117803	2.99531	0.00274167	0.04275	496.228	493.082	491.596	375.785	326.034	458.418
767	TRADD	140.367	0.489711	0.163733	2.9909	0.00278153	0.0433151	155.743	157.82	178.25	114.569	116.193	119.627
768	MALT1	1019.27	-0.215922	0.0722039	-2.99044	0.00278573	0.0433239	928.011	958.011	942.851	1115.44	1087.36	1083.95
769	DLL3	84.1903	0.622695	0.208431	2.98754	0.00281236	0.0436812	103.112	98.9575	104.136	69.6578	58.9636	70.3151
770	PPP1R14A	234.422	0.391216	0.130986	2.98669	0.00282013	0.0437449	280.337	272.986	244.86	197.058	199.436	211.858
771	HS6ST2	666.134	0.281859	0.094418	2.98523	0.00283365	0.0438977	704.601	774.599	713.001	665.415	593.104	546.083
772	DNAJC5	2912.1	-0.174382	0.0584631	-2.98278	0.00285646	0.0441937	2795.85	2705.12	2708.47	3077.77	2965.52	3219.88
773	WLS	245.603	0.385819	0.129411	2.98135	0.00286978	0.0443424	255.633	285.783	292.706	223.638	199.436	216.424
774	INPP5F	256.579	-0.387969	0.130261	-2.97841	0.0028975	0.0447129	244.892	197.915	225.158	291.463	306.09	273.955
775	MEX3C	1301.31	-0.237035	0.079741	-2.97256	0.00295326	0.0455145	1220.16	1157.63	1206.47	1569.13	1326.68	1327.77
776	GABPB1	656.949	-0.269875	0.0909365	-2.96773	0.00300009	0.0461277	595.044	554.504	637.949	762.57	705.829	685.8
777	IRF3	1509.19	0.193451	0.0651917	2.96742	0.00300315	0.0461277	1596.09	1570.52	1664.3	1388.57	1422.06	1413.61
778	SORT1	723.802	-0.282142	0.0950849	-2.96726	0.00300463	0.0461277	650.896	694.409	613.557	859.724	702.36	821.865
779	RAP1B	1819.94	-0.190201	0.0641207	-2.9663	0.0030141	0.0462137	1714.24	1738.58	1647.41	2016.41	1932.79	1870.2
780	FAM98B	1763.96	-0.188701	0.0637025	-2.96222	0.00305426	0.0467094	1660.54	1684.84	1600.5	1889.93	1816.6	1931.38
781	RPUSD1	1230.42	0.236035	0.0796725	2.96257	0.00305086	0.0467094	1381.28	1231	1380.97	1175.02	1035.33	1178.92
782	CTU1	94.9156	0.587089	0.198252	2.96133	0.00306315	0.0467856	126.742	106.635	108.827	71.4909	75.4387	80.3601
783	CBX5	2851.75	-0.171554	0.0579472	-2.96051	0.00307128	0.0468498	2628.29	2730.72	2686.89	3126.35	2908.29	3029.94
784	ZNF337	231.881	0.39473	0.133413	2.95871	0.00308926	0.0470639	262.077	261.896	266.437	177.811	218.512	204.553
785	LRRC3	271.633	0.410496	0.138898	2.95538	0.00312284	0.0475149	343.708	278.105	308.655	252.968	192.499	253.865
786	ANKRD28	1589.69	0.193987	0.065661	2.95438	0.00313301	0.0475838	1635.83	1738.58	1714.02	1473.81	1533.05	1442.83
787	CRISPLD1	452.451	-0.327164	0.110762	-2.95376	0.00313932	0.0475838	354.449	387.299	461.575	529.766	499.456	482.161
788	SPRED1	527.56	-0.273404	0.0925609	-2.95377	0.00313915	0.0475838	499.45	458.958	475.647	573.76	591.37	566.173
789	SCAF4	1778.28	0.213575	0.0723916	2.95028	0.00317487	0.0480617	1961.28	1851.19	1916.66	1746.94	1491.43	1702.17
790	IER5L	46.5177	0.822664	0.278931	2.94935	0.00318446	0.0481458	65.5193	52.8911	60.0422	34.8289	32.9502	32.8746
791	CLTCL1	123.445	-0.511629	0.173522	-2.9485	0.00319318	0.0482102	103.112	97.2514	105.074	143.898	137.004	154.328
792	ELOVL3	14.074	1.5383	0.521895	2.94752	0.00320334	0.0482102	22.5558	19.6209	20.6395	9.1655	6.06978	6.39228
793	GLT1D1	631.877	-0.262515	0.0890874	-2.94671	0.00321174	0.0482102	549.932	592.892	579.783	711.243	645.131	712.283
794	SPRYD7	373.587	-0.33179	0.112601	-2.9466	0.00321294	0.0482102	300.744	358.295	332.109	422.53	385.865	441.981
795	UBASH3B	5323.55	-0.166882	0.0566344	-2.94666	0.00321229	0.0482102	5020.28	4991.38	5036.04	6003.4	5422.05	5468.14
796	ZNF8	260.778	0.375742	0.127463	2.94784	0.00320002	0.0482102	262.077	301.991	318.974	223.638	231.519	226.469
797	MYL12A	4305.74	-0.16433	0.0558169	-2.9441	0.00323897	0.048479	3965.53	4197.17	4018.14	4421.44	4487.3	4744.9
798	SUGP2	1106.03	0.240135	0.0815605	2.94425	0.00323735	0.048479	1200.83	1103.89	1289.97	978.875	1087.36	975.279
799	RRP9	1732.47	0.186471	0.0633755	2.94233	0.00325757	0.0486964	1832.39	1798.3	1902.59	1596.63	1661.39	1603.55
800	CHPF	296.856	0.353454	0.120148	2.94182	0.00326285	0.0487143	341.56	330.996	326.48	267.633	234.12	280.347
801	MRTFA	656.445	-0.269594	0.0916647	-2.94109	0.00327061	0.0487693	604.711	583.508	597.608	758.903	645.131	748.81
802	HLA-DOB	28.9523	1.12978	0.384228	2.9404	0.00327794	0.0488175	38.6671	37.5356	43.1554	9.1655	26.0133	19.1768
803	MYO1C	225.296	-0.391436	0.133173	-2.93931	0.00328949	0.0489286	194.41	186.825	203.581	274.965	244.525	247.473
804	CSGALNACT2	687.663	-0.263992	0.0898845	-2.93702	0.00331384	0.0492294	616.526	627.869	630.443	765.319	806.413	679.408
805	MSI2	1201.55	-0.240397	0.0818896	-2.93563	0.00332876	0.0493463	1140.68	1078.3	1086.39	1451.82	1198.35	1253.8
806	PPAN	1919.61	0.219377	0.074732	2.93551	0.00332997	0.0493463	2171.8	1881.9	2143.7	1685.54	1730.75	1903.99
807	ARRB1	950.903	-0.217235	0.074131	-2.93043	0.00338498	0.0500994	864.64	904.267	868.736	1033.87	1009.32	1024.59
808	CARHSP1	1520.15	-0.1965	0.0670747	-2.92957	0.00339427	0.0501747	1409.2	1429.77	1410.99	1570.97	1586.81	1713.13
809	TRIP10	473.111	0.295405	0.100851	2.92912	0.00339926	0.0501864	487.635	520.38	555.391	425.279	398.871	451.112
810	SRRD	898.942	-0.250359	0.0855415	-2.92676	0.00342514	0.0505061	786.231	912.798	762.724	977.042	950.354	1004.5
811	SMIM3	236.425	0.401492	0.137365	2.92281	0.00346887	0.0510877	274.966	243.982	288.953	179.644	223.715	207.293
812	NINJ1	430.729	-0.316512	0.108306	-2.92238	0.00347366	0.0510953	384.523	365.119	401.532	445.443	452.632	535.125
813	MACF1	2154.13	-0.18503	0.0633293	-2.92171	0.00348121	0.0511434	2096.62	1977.44	1975.76	2384.86	2303.91	2186.16
814	CD248	307.29	0.344151	0.117865	2.91988	0.00350164	0.0513804	356.597	322.465	352.748	251.135	273.14	287.653
815	PLXDC2	158.656	0.486059	0.16651	2.9191	0.00351044	0.0514463	185.817	211.564	157.611	134.733	117.927	144.283
816	MS4A1	21.9843	-1.23028	0.42276	-2.91013	0.00361283	0.0528171	12.889	17.9147	8.44344	32.9958	28.6147	31.0482
817	SHANK3	233.804	0.442622	0.152091	2.91023	0.00361158	0.0528171	279.263	235.451	293.644	241.969	171.688	180.81
818	ATP6V1B2	2570.92	0.16569	0.0569457	2.90961	0.00361879	0.0528396	2710.99	2659.91	2784.46	2437.11	2396.7	2436.37
819	PILRB	159.035	0.466884	0.160512	2.90873	0.00362902	0.0529243	193.336	163.792	197.014	119.151	143.94	136.977
820	NRG4	33.1799	1.02384	0.352145	2.90746	0.00364382	0.0530754	49.408	29.8579	54.4133	20.1641	25.1462	20.09
821	FRMPD1	64.3582	-0.712315	0.245147	-2.90567	0.00366471	0.0533034	50.4821	44.3603	51.5988	82.4895	65.9005	91.3183
822	LRP8	1148.82	0.23228	0.079949	2.90535	0.0036684	0.0533034	1215.87	1155.07	1352.83	1088.86	1081.29	999.022
823	IQGAP3	471.353	0.319149	0.109876	2.90462	0.00367701	0.0533636	502.673	472.608	594.793	439.944	431.821	386.276
824	MAFG	1910.69	-0.182008	0.0627029	-2.90271	0.00369949	0.0536247	1806.61	1852.89	1711.2	2034.74	2053.32	2005.35
825	ZNF593	1008.48	0.234875	0.0809792	2.90044	0.00372639	0.0539491	1148.2	1122.66	1001.02	876.222	967.696	935.099
826	EPHB4	2279.71	0.194492	0.0670699	2.89984	0.0037335	0.0539865	2521.96	2371.57	2406.38	2281.29	1983.95	2113.11
827	PGGHG	266.027	0.377819	0.130383	2.89776	0.00375834	0.0542801	296.448	266.162	339.614	230.971	223.715	239.254
828	CLTC	5084.02	-0.156028	0.0538722	-2.89626	0.00377642	0.0544753	4847.35	4941.05	4639.2	5535.96	5282.44	5258.11
829	STXBP1	675.48	0.244641	0.0846078	2.89147	0.00383442	0.0552453	766.898	725.12	706.434	608.589	613.915	631.923
830	URB1	1249.56	0.22462	0.0777241	2.88997	0.0038528	0.0554432	1344.76	1289.86	1405.36	1261.17	1100.36	1095.82
831	CCNE1	586.433	0.263069	0.0910499	2.88929	0.00386116	0.0554967	655.193	639.812	624.814	516.018	572.293	510.469
832	FGFR4	157.385	0.471547	0.163442	2.88511	0.00391283	0.0560439	200.854	169.763	178.25	147.565	112.724	135.151
833	IRF2	488.269	-0.292105	0.101245	-2.88514	0.00391236	0.0560439	433.931	465.783	416.543	570.094	490.785	552.476
834	OGA	998.251	0.249574	0.0865054	2.88507	0.00391331	0.0560439	1098.79	1069.77	1085.45	820.312	1026.66	888.527
835	DDX6	1743.73	-0.191164	0.0663005	-2.88329	0.0039354	0.0562927	1716.39	1639.62	1530.14	1877.09	1841.74	1857.41
836	DIAPH1	3653.39	-0.178918	0.0621029	-2.881	0.00396412	0.0566358	3505.82	3555.65	3219.76	4090.56	3811.82	3736.74
837	CBLB	395.2	-0.331722	0.115165	-2.88041	0.00397158	0.0566744	363.041	388.152	298.335	458.275	421.416	441.981
838	MAP1A	989.464	-0.239935	0.0833439	-2.87885	0.00399124	0.0568871	915.122	870.997	936.284	1183.27	1027.53	1003.59
839	PKIG	497.629	0.287186	0.0998335	2.87665	0.00401918	0.057217	545.636	568.153	527.246	406.032	482.114	456.592
840	IL2RG	503.642	-0.282512	0.0982614	-2.87511	0.00403887	0.0573794	489.783	448.721	425.925	520.6	568.825	568
841	SKI	395.621	0.331224	0.115208	2.87501	0.00404019	0.0573794	455.413	431.66	435.306	385.868	296.552	368.926
842	LRFN4	1247.04	0.291522	0.101488	2.87248	0.00407266	0.0577717	1559.57	1151.66	1408.18	1237.34	1004.11	1121.39
843	EGLN1	1387.78	-0.193546	0.0674021	-2.87151	0.00408519	0.0578122	1340.46	1294.98	1249.63	1495.81	1446.34	1499.45
844	FADS1	4499.41	-0.156527	0.0545084	-2.87161	0.00408387	0.0578122	4085.83	4365.22	4313.66	4877.88	4689.34	4664.54
845	PPAN-P2RY11	2274.77	0.217794	0.0758913	2.86982	0.00410711	0.0580046	2594.99	2202.66	2542.41	2028.33	2008.23	2272
846	ZNF331	309.284	0.376124	0.131084	2.86935	0.00411321	0.0580046	330.819	330.996	386.522	270.382	308.692	228.296
847	ZSCAN18	399.541	0.305346	0.106417	2.86934	0.00411336	0.0580046	455.413	408.626	461.575	373.036	360.718	337.878
848	KCNJ16	14.0033	-1.53908	0.536855	-2.86685	0.00414581	0.0583933	4.29635	7.67774	9.3816	21.0806	25.1462	16.4373
849	SLC12A9	604.035	0.323254	0.112806	2.86557	0.00416261	0.058561	693.86	550.238	771.167	506.852	535.008	567.087
850	NXN	1126.52	-0.220115	0.0769102	-2.86197	0.00421013	0.0591598	1074.09	1010.05	1038.54	1261.17	1115.11	1260.19
851	MAN2A2	780.078	0.253979	0.0887906	2.86043	0.00423068	0.0593787	823.824	805.31	916.582	764.403	711.031	659.318
852	BRPF3	701.686	-0.24258	0.0848512	-2.85889	0.00425124	0.0594271	655.193	614.219	659.526	777.234	723.171	780.771
853	DNM2	3473.67	-0.175733	0.0614912	-2.85786	0.00426513	0.0594271	3367.26	3080.48	3340.79	3876.09	3544.75	3632.64
854	PTTG1IP	2391.14	-0.195834	0.0685158	-2.85823	0.00426006	0.0594271	2343.66	2123.32	2221.56	2733.15	2382.82	2542.3
855	TMC8	125.405	0.517263	0.18093	2.85891	0.00425101	0.0594271	150.372	131.375	161.363	119.151	98.8507	91.3183
856	YWHAZ	13082.4	-0.145295	0.0508193	-2.85906	0.00424903	0.0594271	12382.1	12965.1	11924	14019.5	13632.7	13570.8
857	ZNF275	446.419	0.290458	0.101625	2.85815	0.00426122	0.0594271	512.339	479.432	482.214	434.445	390.2	379.884
858	ZNF626	87.4247	0.582832	0.203961	2.85757	0.00426896	0.0594271	107.409	104.076	103.198	64.1585	76.3058	69.4019
859	ANO7	15.404	1.42387	0.498372	2.85704	0.00427613	0.0594576	23.6299	22.1801	21.5777	5.4993	10.4053	9.13183
860	NR2F6	340.037	0.332716	0.116472	2.85663	0.00428167	0.0594655	403.857	345.498	388.398	313.46	274.874	314.135
861	CAPZA1	4359.71	-0.156136	0.0546716	-2.85589	0.00429164	0.0594729	4121.27	4251.76	3998.44	4707.4	4630.37	4449.03
862	ISY1-RAB43	1106.59	-0.227893	0.0797986	-2.85585	0.00429216	0.0594729	993.53	1097.06	966.305	1132.86	1174.07	1275.72
863	SPATA13	552.187	0.27428	0.096077	2.85479	0.00430654	0.0596029	630.489	598.011	585.412	546.264	489.051	463.897
864	MYO1B	1831.15	-0.183338	0.0642845	-2.85198	0.00434472	0.0600618	1748.61	1725.79	1670.86	2021.91	1961.41	1858.33
865	WDR66	30.4401	-1.01688	0.356739	-2.8505	0.00436507	0.0602733	26.8522	17.0616	16.8869	36.662	46.824	38.3537
866	VOPP1	630.563	-0.249635	0.0876186	-2.84911	0.00438423	0.0604679	597.192	561.328	570.401	687.412	652.935	714.109
867	ZFP36L2	1189.84	0.225808	0.0793722	2.84493	0.00444218	0.0611966	1388.79	1254.03	1206.47	1168.6	1034.46	1086.69
868	BUB3	4255.51	-0.160792	0.0565539	-2.84317	0.00446668	0.0614632	3941.9	4221.05	3891.49	4357.28	4562.74	4558.61
869	CEP55	950.654	-0.213975	0.0752952	-2.84182	0.00448574	0.0616227	918.344	854.788	868.736	1043.03	1014.52	1004.5
870	NPRL3	937.153	-0.233673	0.0822324	-2.84161	0.00448859	0.0616227	890.418	888.912	804.941	978.875	969.43	1090.34
871	LYST	408.039	0.356241	0.12567	2.83474	0.00458623	0.062869	433.931	397.536	543.195	392.283	359.851	321.44
872	TXNRD1	6389.25	-0.176859	0.0623954	-2.83449	0.0045899	0.062869	6065.37	5997.17	5931.98	7360.81	6733.99	6246.17
873	CSPP1	741.851	0.251913	0.0889394	2.83241	0.00461985	0.0632067	785.157	828.343	805.879	639.752	750.918	641.054
874	POLRMT	1412.58	0.23585	0.0832932	2.83156	0.00463217	0.063278	1656.24	1356.4	1572.36	1391.32	1224.36	1274.8
875	TMCO4	192.368	-0.417976	0.147626	-2.83132	0.00463565	0.063278	148.224	156.967	188.57	210.806	216.778	232.862
876	TUBB2A	650.002	0.284033	0.100434	2.82805	0.00468319	0.0638539	663.786	702.94	773.982	535.265	560.154	663.884
877	ARAP2	642.131	-0.271386	0.095984	-2.82741	0.00469269	0.0639105	600.414	545.973	600.422	707.577	767.393	631.009
878	MLLT1	1730.01	0.231199	0.0818	2.82639	0.00470759	0.0640404	1993.5	1674.6	1938.24	1744.19	1486.23	1543.28
879	MEX3D	523.497	0.326251	0.115512	2.82439	0.00473713	0.0643689	669.156	503.319	576.03	516.934	416.213	459.331
880	MIS18BP1	1001.04	-0.273848	0.0969967	-2.82327	0.0047536	0.0644458	859.269	934.978	924.087	1214.43	1158.46	915.009
881	NARS2	980.936	0.230155	0.0815257	2.8231	0.00475618	0.0644458	979.567	1100.48	1095.77	845.059	910.467	954.276
882	TOP2A	3771.76	-0.202497	0.0717334	-2.82291	0.00475898	0.0644458	3452.11	3669.96	3399.89	4231.71	4300.87	3576.02
883	ARRDC4	143.841	-0.498084	0.176517	-2.82174	0.00477644	0.064536	133.187	115.166	109.765	202.558	152.612	149.762
884	GLA	662.018	-0.247907	0.0878466	-2.82204	0.00477195	0.064536	561.747	603.982	649.207	714.909	715.367	726.894
885	PHF11	590.947	-0.251328	0.0891028	-2.82065	0.00479261	0.0646813	537.043	557.916	523.493	668.165	639.928	619.138
886	GOLGA4	945.372	-0.239236	0.0849021	-2.81779	0.00483559	0.0651877	908.677	904.267	788.992	1055.87	1066.55	947.884
887	CLTA	3317.56	0.16074	0.0570709	2.8165	0.00485496	0.0653014	3586.38	3548.82	3371.75	3048.45	3116.4	3233.58
888	SLC12A6	1917.54	-0.176902	0.062805	-2.81669	0.00485217	0.0653014	1799.1	1822.18	1778.75	2128.23	2009.96	1967
889	B3GALNT2	817.011	0.236902	0.0842655	2.81138	0.00493302	0.0662767	829.195	881.234	940.974	733.24	796.008	721.415
890	CACTIN	801.474	0.252576	0.0898756	2.81028	0.00494986	0.0664283	872.158	807.016	935.345	792.816	674.613	726.894
891	DESI2	1803.52	-0.18978	0.0675586	-2.80912	0.00496766	0.0664561	1743.24	1706.16	1606.13	2036.57	1864.29	1864.72
892	KCTD12	2704.85	0.180895	0.0644052	2.8087	0.00497419	0.0664561	2792.63	2967.02	2861.39	2711.15	2381.09	2515.82
893	LRRC26	31.4282	1.29863	0.46223	2.80948	0.00496211	0.0664561	81.6306	17.0616	35.6501	21.9972	12.1396	20.09
894	NEDD4	476.595	-0.302158	0.107576	-2.80878	0.00497302	0.0664561	412.449	408.626	459.698	544.431	572.293	462.071
895	MFSD11	1326.57	0.283208	0.100852	2.80815	0.00498275	0.0664961	1692.76	1265.12	1412.87	1342.75	1075.22	1170.7
896	DCP2	1417.82	-0.210712	0.0750809	-2.80647	0.00500882	0.0667694	1249.16	1419.53	1273.08	1429.82	1557.33	1577.98
897	FAM117A	888.111	-0.226066	0.0805865	-2.80526	0.00502759	0.0669449	847.454	830.902	777.735	978.875	898.327	995.369
898	GCHFR	244.888	-0.369446	0.131823	-2.80259	0.00506946	0.0673325	229.855	218.389	193.261	253.884	283.545	290.392
899	LENG9	223.304	0.379521	0.135444	2.80206	0.00507774	0.0673325	236.299	241.422	279.572	200.724	187.296	194.508
900	SHB	77.5933	0.607844	0.216929	2.80204	0.00507802	0.0673325	98.816	90.4267	91.9397	58.6592	57.2293	68.4887
901	SMARCD2	2480.91	-0.170011	0.0606757	-2.80196	0.00507925	0.0673325	2266.32	2345.98	2391.37	2565.42	2564.05	2752.33
902	CACNA2D4	614.056	-0.244925	0.0874725	-2.80002	0.00510999	0.06759	534.895	580.096	570.401	656.25	681.549	661.145
903	SHOC2	2289.75	-0.185297	0.0661707	-2.80028	0.00510577	0.06759	2113.8	2218.01	2095.85	2621.33	2366.35	2323.14
904	SNX5	2754.56	-0.188328	0.0672886	-2.79881	0.00512906	0.0677671	2631.51	2642.85	2451.41	2844.97	3180.56	2776.08
905	MTA1	1920.12	0.202542	0.0725561	2.79153	0.00524597	0.0692352	2184.69	1939.06	2041.44	1897.26	1648.38	1809.93
906	SRSF5	2534.93	0.179384	0.0642749	2.79088	0.0052565	0.0692977	2803.37	2555.83	2719.73	2249.21	2483.41	2398.02
907	GBE1	2508.78	0.170225	0.0610642	2.78764	0.00530932	0.0699168	2529.47	2673.56	2765.7	2402.28	2393.23	2288.44
908	YY1AP1	909.011	0.212404	0.0762275	2.78645	0.00532885	0.0700967	980.641	989.575	956.923	841.393	811.616	873.916
909	IGSF6	15.1817	1.39544	0.501156	2.78444	0.005362	0.0704551	21.4817	23.8863	20.6395	5.4993	9.53822	10.045
910	PDIA4	3260.43	-0.170409	0.0612327	-2.78297	0.0053863	0.0706212	3134.18	3152.99	2917.68	3356.41	3644.47	3356.86
911	TTC7A	1152.83	0.203597	0.0731584	2.78296	0.00538646	0.0706212	1189.01	1275.36	1236.49	1124.61	1025.79	1065.68
912	ASXL1	1597.67	0.194318	0.0698956	2.78012	0.00543395	0.0711657	1707.8	1642.18	1765.62	1592.05	1460.22	1418.17
913	VPREB3	297.967	0.357286	0.128617	2.77789	0.00547124	0.0715756	382.375	334.408	288.015	269.466	268.804	244.733
914	RELL2	199.16	0.443249	0.159681	2.77585	0.00550583	0.0719493	249.188	177.441	262.685	163.146	170.821	171.678
915	DCUN1D5	1525.89	0.189051	0.0682101	2.7716	0.00557812	0.0727348	1573.54	1692.52	1609.88	1383.99	1397.78	1497.62
916	NPIPB4	106.95	0.526683	0.190021	2.77171	0.0055763	0.0727348	139.631	121.138	118.208	84.3226	79.7742	98.6238
917	GOLPH3L	322.582	-0.323183	0.11663	-2.771	0.00558839	0.0727892	300.744	276.399	283.324	366.62	382.396	326.006
918	MYL6	8367.19	-0.19512	0.0704775	-2.76854	0.00563073	0.0732609	7666.83	8319.26	7419.91	7955.65	9594.59	9246.89
919	ST6GAL1	1511.12	-0.193812	0.0701326	-2.7635	0.00571847	0.0743214	1428.54	1419.53	1380.97	1693.78	1498.37	1645.56
920	ZNF598	1552.18	0.209279	0.0757573	2.7625	0.00573611	0.0744696	1749.69	1521.9	1723.4	1531.55	1366.57	1420
921	IDS	758.927	-0.231567	0.0838839	-2.76056	0.00577024	0.0747026	693.86	722.561	677.351	831.311	768.261	860.218
922	LARGE1	530.24	-0.27668	0.100231	-2.76041	0.00577281	0.0747026	489.783	431.66	517.864	607.673	544.546	589.916
923	TPD52	1812.68	-0.181865	0.0658693	-2.761	0.00576245	0.0747026	1733.58	1772.71	1589.24	1913.76	1918.05	1948.73
924	ADAM9	814.244	-0.225642	0.0817643	-2.75966	0.00578616	0.0747943	760.453	760.949	730.827	918.383	895.726	819.125
925	ZHX2	663.051	-0.269569	0.0977393	-2.75804	0.00581485	0.0750838	643.378	646.636	514.112	712.159	738.779	723.241
926	LPXN	120.693	-0.502203	0.182124	-2.75747	0.00582497	0.0751333	104.186	110.901	84.4344	142.982	130.067	151.588
927	RAB27B	53.4296	-0.743427	0.269646	-2.75705	0.00583256	0.07515	51.5562	33.2702	35.6501	65.075	71.1031	63.9228
928	SERPINF1	123.835	0.493441	0.179105	2.75504	0.00586842	0.0755166	139.631	129.669	165.116	107.236	94.5151	106.842
929	SIPA1	1433.65	0.229875	0.0834468	2.75475	0.00587365	0.0755166	1677.72	1349.58	1617.39	1349.16	1254.71	1353.34
930	TTYH3	1832.98	-0.258194	0.0938689	-2.75058	0.00594903	0.0764035	1780.84	1444.27	1784.38	2221.72	1739.43	2027.27
931	PBX1	2280.7	-0.213298	0.0775575	-2.7502	0.00595593	0.0764099	2133.14	2080.67	2123.06	2623.17	2126.16	2598.01
932	SDHC	1005.77	-0.210701	0.0766727	-2.74806	0.00599493	0.0768277	880.751	995.547	919.397	1067.78	1073.48	1097.65
933	ADAMTS10	116.518	0.541666	0.197217	2.74654	0.00602267	0.077062	164.335	110.901	139.786	84.3226	90.1796	109.582
934	PIK3C2B	442.148	-0.33658	0.122555	-2.74636	0.00602612	0.077062	436.079	418.01	318.974	494.937	541.077	443.807
935	SLC2A1	961.101	0.216888	0.0790341	2.74424	0.00606518	0.0774787	1004.27	1069.77	1024.47	916.55	823.756	927.794
936	TANC1	222.106	-0.444575	0.162195	-2.741	0.00612532	0.0781633	233.077	174.882	157.611	292.379	261	213.685
937	PTPRS	215.75	0.381024	0.1393	2.73529	0.00623257	0.079447	223.41	234.598	273.943	181.477	183.828	197.248
938	TMEM205	606.046	0.261816	0.0957573	2.73416	0.006254	0.0796352	686.341	658.58	637.949	514.185	523.735	615.485
939	MYLK	475.616	-0.314605	0.115097	-2.73339	0.0062686	0.0796653	500.524	395.83	377.14	571.927	513.33	494.945
940	TRUB1	418.338	-0.294258	0.107656	-2.73333	0.0062697	0.0796653	343.708	411.186	371.511	440.861	491.652	451.112
941	RNF165	208.157	-0.388418	0.142139	-2.73267	0.00628235	0.0797411	204.076	168.91	168.869	234.637	251.462	220.99
942	CD82	28.2953	-1.02621	0.375877	-2.73017	0.00633017	0.0801506	18.2595	17.0616	20.6395	25.6634	42.4885	45.6592
943	FMNL2	3147.86	0.213992	0.0783874	2.72993	0.00633474	0.0801506	3295.3	3236.59	3610.98	3175.85	3027.95	2540.48
944	GPBP1	1625.08	-0.181002	0.0662991	-2.73008	0.00633185	0.0801506	1462.91	1596.97	1508.56	1719.45	1774.11	1688.48
945	HGS	1330.43	0.215873	0.0791024	2.72903	0.00635205	0.0802288	1482.24	1283.04	1525.45	1283.17	1226.1	1182.57
946	RDX	567.229	-0.285269	0.104536	-2.72891	0.00635436	0.0802288	500.524	588.627	443.75	626.92	622.586	620.964
947	CLUH	5585.03	0.188145	0.0690405	2.72514	0.00642746	0.081066	6164.18	5504.09	6178.72	5647.78	4784.72	5230.71
948	TGFBR3	55.4841	-0.72921	0.267736	-2.72361	0.00645719	0.0813552	38.6671	34.1233	52.537	61.4088	67.6347	78.5337
949	CITED4	712.638	0.534085	0.19615	2.72284	0.0064723	0.0813775	1059.05	737.063	733.641	608.589	522.001	615.485
950	TYMP	22.8148	1.19218	0.437845	2.72283	0.00647259	0.0813775	47.2598	25.5925	22.5158	18.331	10.4053	12.7846
951	NOL6	2252.35	0.168173	0.0617807	2.7221	0.00648688	0.0814714	2288.88	2408.25	2452.35	2177.72	2148.7	2038.22
952	DCAF16	508.472	0.272207	0.100035	2.72113	0.00650591	0.0815389	543.488	601.423	523.493	474.773	482.114	425.543
953	PRKD3	441.082	-0.295598	0.10863	-2.72113	0.00650588	0.0815389	404.931	382.181	401.532	525.183	509.861	422.804
954	SLC25A29	1096.17	0.191941	0.0705504	2.72062	0.00651593	0.0815788	1147.12	1167.02	1192.4	1033.87	1010.18	1026.42
955	ZNF470	298.881	0.322761	0.118748	2.71804	0.00656692	0.0821312	315.781	356.588	323.665	271.299	275.741	250.212
956	CAT	1354.83	-0.180059	0.0662562	-2.71762	0.00657523	0.0821491	1269.57	1259.15	1282.46	1471.98	1420.33	1425.48
957	KLHL17	173.584	0.466008	0.171561	2.71628	0.00660202	0.0822744	208.373	156.967	239.231	135.649	138.738	162.547
958	MTO1	1019.39	-0.197831	0.0728369	-2.71608	0.00660593	0.0822744	949.493	934.978	964.428	1123.69	1073.48	1070.25
959	ZNF117	353.993	0.370874	0.136545	2.71613	0.00660503	0.0822744	382.375	400.949	414.667	298.795	381.529	245.646
960	CEP68	413.741	-0.2974	0.109611	-2.71323	0.00666299	0.0828825	424.264	342.086	348.995	450.943	459.569	456.592
961	KIAA0040	320.502	-0.327131	0.120585	-2.71286	0.00667043	0.0828825	295.374	254.219	303.964	386.784	333.838	348.836
962	LUZP6	2933.71	-0.167901	0.0618965	-2.71261	0.00667557	0.0828825	2738.92	2828.82	2720.66	3253.75	2900.49	3159.61
963	DGKD	3193.26	-0.151622	0.0559102	-2.71188	0.00669022	0.0828921	3048.26	3006.26	3022.75	3459.06	3386.94	3236.32
964	INTS11	1587.04	0.179494	0.0661864	2.71195	0.00668878	0.0828921	1717.46	1614.03	1726.21	1466.48	1459.35	1538.71
965	ATP1A3	1055.39	0.237359	0.0875613	2.71078	0.00671253	0.0830824	1148.2	1073.18	1204.6	1026.54	849.769	1030.07
966	TMEM259	1740.84	0.406217	0.149881	2.71027	0.00672286	0.0831241	2098.77	1629.39	2225.32	1651.62	1409.92	1430.04
967	ZNF517	173.46	0.404578	0.149302	2.70979	0.00673252	0.0831574	210.521	200.474	182.003	150.314	142.206	155.241
968	ARMCX3	533.675	-0.257075	0.094888	-2.70925	0.00674358	0.083208	526.302	479.432	454.069	570.094	591.37	580.784
969	AFF2	2506.95	0.203231	0.0750807	2.70684	0.0067928	0.0837287	2749.66	2581.43	2718.79	2616.75	2131.36	2243.69
970	STK38	1688.6	-0.189104	0.0698764	-2.70627	0.00680441	0.0837855	1702.43	1525.31	1508.56	1853.26	1807.93	1734.13
971	CMTM3	2169.8	-0.191781	0.0709187	-2.70424	0.00684615	0.0842126	1947.32	2042.28	2086.47	2282.21	2138.3	2522.21
972	MTPN	2935.08	-0.167357	0.0619181	-2.70288	0.00687405	0.0843161	2739.99	2831.38	2722.54	3255.59	2901.35	3159.61
973	PHLDA3	745.345	-0.23707	0.0877126	-2.7028	0.00687575	0.0843161	689.564	643.224	720.507	757.07	796.008	865.698
974	SLC31A1	1954.96	0.183663	0.0679465	2.70306	0.00687048	0.0843161	1939.8	2153.18	2142.76	1800.1	1768.91	1924.99
975	WDHD1	946.76	-0.211641	0.0783173	-2.70235	0.00688506	0.0843437	878.603	923.888	829.333	1048.53	1024.93	975.279
976	IFI6	108.228	0.519782	0.192396	2.70163	0.00690011	0.0844415	133.187	144.171	105.074	88.9053	86.7111	91.3183
977	MYCL	58.2239	0.689661	0.255334	2.70102	0.00691277	0.0845099	60.1488	69.9528	85.3725	42.1613	44.2227	47.4855
978	RAI1	725.158	0.278616	0.103247	2.69855	0.00696424	0.085052	808.787	720.855	855.602	758.903	609.579	597.222
979	LPCAT1	2031.34	0.175144	0.0649304	2.69741	0.00698811	0.0852564	2165.36	2192.42	2105.23	2034.74	1836.54	1853.76
980	USP3	2007.75	-0.164673	0.0610941	-2.6954	0.00703052	0.0856862	1868.91	1903.23	1907.28	2058.57	2112.28	2196.21
981	GLRX2	275.754	0.330909	0.122799	2.69472	0.00704488	0.0857737	300.744	321.612	299.273	226.388	263.602	242.907
982	JUNB	826.421	0.275278	0.102185	2.69393	0.00706146	0.0858881	1013.94	773.746	928.778	788.233	669.41	784.424
983	KIF18B	584.463	0.258804	0.0961672	2.69119	0.00711978	0.0865093	687.415	574.977	649.207	549.93	539.343	505.903
984	SIN3B	641.006	0.266898	0.0992224	2.6899	0.00714735	0.086756	723.934	639.812	737.394	643.418	580.965	520.514
985	AMOT	935.58	-0.205618	0.0764515	-2.68952	0.00715546	0.0867663	863.566	863.319	879.994	1056.78	976.367	973.453
986	PIK3C2A	580.068	-0.257331	0.095812	-2.68579	0.00723579	0.0876514	547.784	531.47	506.606	671.831	653.802	568.913
987	ARID3B	41.1527	-0.838977	0.312486	-2.68484	0.00725637	0.0878116	18.2595	34.1233	35.6501	54.0764	55.4951	49.3119
988	PDE5A	78.548	-0.589009	0.219433	-2.68424	0.00726952	0.087857	64.4452	67.3935	56.2896	106.32	91.9138	84.926
989	SPN	1316.04	-0.223717	0.0833522	-2.68399	0.00727483	0.087857	1178.27	1364.93	1097.65	1474.73	1357.9	1422.74
990	SYTL1	212.805	-0.374022	0.139458	-2.68198	0.00731889	0.0882998	208.373	172.323	176.374	229.137	253.196	237.428
991	NRAS	1613.61	-0.178783	0.0666757	-2.68138	0.00733185	0.0883287	1471.5	1574.79	1493.55	1787.27	1659.65	1694.87
992	SNAPC4	519.627	0.290792	0.108456	2.68119	0.00733607	0.0883287	659.489	505.025	552.576	492.187	466.506	441.981
993	TREML2	39.7096	-0.834184	0.311171	-2.68079	0.00734482	0.0883449	21.4817	27.2986	36.5882	49.4937	47.6911	55.7042
994	ACTL6A	1803.18	-0.166944	0.062287	-2.68023	0.00735715	0.0884042	1712.09	1658.39	1727.15	1857.85	1944.06	1919.51
995	SPTBN1	6651.31	-0.16492	0.0615882	-2.67778	0.00741118	0.0889639	6373.63	6309.4	6131.81	7618.36	6949.03	6525.61
996	CD55	187.404	0.406959	0.152113	2.67538	0.00746448	0.0894565	242.744	215.83	182.941	150.314	168.22	164.373
997	TRIM11	618.171	0.248488	0.0928839	2.67526	0.00746719	0.0894565	691.712	665.404	656.712	567.344	514.197	613.659
998	ATP5F1D	1866.97	0.211566	0.0791349	2.67349	0.00750665	0.0898391	2191.14	1959.53	1861.31	1690.12	1607.62	1892.12
999	ABTB2	42.7161	0.780449	0.29207	2.67213	0.0075371	0.0899332	51.5562	60.5688	49.7225	35.7454	29.4818	29.2219
1000	EIF3J	3534.71	0.140631	0.0526251	2.67232	0.00753283	0.0899332	3671.23	3746.74	3701.98	3378.4	3336.64	3373.3
1001	LAMA3	149.739	0.435135	0.162832	2.6723	0.00753335	0.0899332	175.076	178.294	163.24	124.651	143.94	113.235
1002	NSUN2	4113.28	0.155896	0.0583914	2.66985	0.00758845	0.0903694	4488.61	4373.75	4144.79	3840.34	4077.16	3755.01
1003	ZNF503	111.883	0.493596	0.184879	2.66984	0.00758879	0.0903694	146.076	132.228	114.456	91.655	91.9138	94.971
1004	BEND4	1114.16	0.197928	0.0741888	2.66789	0.00763287	0.0907134	1196.53	1151.66	1223.36	1099.86	997.178	1016.37
1005	LILRB2	41.4237	-0.844182	0.31642	-2.66792	0.00763233	0.0907134	34.3708	35.8295	18.7632	44.9109	58.9636	55.7042
1006	TMED8	352.131	-0.30188	0.113191	-2.66699	0.00765338	0.0908667	326.522	299.432	320.851	418.863	392.801	354.315
1007	ITGAL	16.2386	1.32313	0.496245	2.66628	0.00766958	0.0908784	17.1854	20.474	31.8974	7.3324	8.67111	11.8714
1008	TNRC18	1183.11	0.247845	0.0929454	2.66657	0.00766293	0.0908784	1376.98	1149.95	1327.5	1229.09	985.038	1030.07
1009	GATB	439.499	-0.284184	0.106634	-2.66504	0.00769801	0.0910347	414.597	419.717	354.624	487.605	450.898	509.556
1010	TAF1C	729.491	0.26814	0.100604	2.6653	0.00769201	0.0910347	776.565	699.528	915.644	694.745	667.676	622.791
1011	ANKRD33B	1417.52	-0.194253	0.0729604	-2.66245	0.00775752	0.0916004	1372.68	1361.52	1232.74	1596.63	1491.43	1450.13
1012	BEST1	9859.54	0.160532	0.0603147	2.66157	0.00777763	0.0916004	10418.6	10733.5	10070.2	8567.91	9465.39	9901.64
1013	FBXL20	86.698	0.57292	0.215282	2.66126	0.007785	0.0916004	88.0751	98.9575	123.837	63.2419	69.3689	76.7074
1014	LYZ	58.412	0.673755	0.253165	2.66133	0.00778321	0.0916004	75.1861	59.7158	80.6817	45.8275	42.4885	46.5723
1015	SREBF1	1485.07	0.20105	0.075536	2.66165	0.00777587	0.0916004	1635.83	1515.07	1614.57	1462.81	1252.11	1430.04
1016	TMEM100	26.6407	1.00896	0.379172	2.66096	0.00779186	0.0916004	41.8894	34.9764	30.0211	12.8317	18.2093	21.9164
1017	ALDH4A1	431.224	-0.283424	0.106543	-2.66018	0.00780989	0.091722	403.857	390.712	372.449	491.271	423.15	505.903
1018	MCAM	2414.77	-0.171228	0.0643753	-2.65984	0.00781789	0.0917258	2146.03	2328.91	2337.89	2606.67	2422.71	2646.4
1019	ZNF787	679.722	0.292745	0.110203	2.65642	0.0078976	0.0925701	887.196	665.404	694.238	659.916	550.616	620.964
1020	GBP1	118.59	-0.53078	0.199857	-2.65579	0.00791223	0.0926133	111.705	108.341	71.3001	131.067	161.283	127.846
1021	MYBBP1A	2311.63	0.193389	0.072823	2.6556	0.00791679	0.0926133	2459.66	2303.32	2636.23	2131.9	2008.23	2330.44
1022	KCTD5	818.682	-0.219512	0.0827052	-2.65415	0.00795088	0.0929211	749.712	798.485	720.507	929.382	842.832	871.177
1023	GEMIN7	471.52	0.27718	0.104536	2.65153	0.00801292	0.0935545	477.969	534.883	536.627	381.285	450.898	447.46
1024	DIPK1C	139.093	-0.44065	0.166286	-2.64995	0.00805034	0.0937455	112.779	121.991	119.146	155.813	176.891	147.936
1025	POMGNT1	737.948	0.214296	0.080867	2.64998	0.0080496	0.0937455	767.972	793.367	816.199	687.412	682.417	680.321
1026	TBC1D8	92.1215	0.566028	0.213608	2.64985	0.00805282	0.0937455	123.52	99.8106	106.95	84.3226	81.5085	56.6173
1027	APOL2	302.315	-0.315556	0.119173	-2.64789	0.00809965	0.0941156	266.373	290.048	251.427	316.21	353.781	336.051
1028	SLC29A2	482.084	0.267195	0.10091	2.64786	0.00810037	0.0941156	517.71	510.143	551.638	460.108	395.403	457.505
1029	YDJC	533.177	0.287184	0.108487	2.64717	0.00811678	0.0942146	668.082	513.556	577.906	498.603	440.493	500.424
1030	APOBEC3C	758.891	-0.218608	0.0825922	-2.64684	0.00812476	0.0942157	743.268	697.821	664.217	831.311	800.344	816.386
1031	ERP44	1018.58	-0.193056	0.0729561	-2.64619	0.00814037	0.0943051	965.604	923.035	963.49	1079.7	1067.41	1112.26
1032	SFXN3	123.293	-0.490835	0.185591	-2.64471	0.00817604	0.0946266	94.5196	95.5452	117.27	148.481	121.396	162.547
1033	DAAM1	263.432	-0.326428	0.123477	-2.64362	0.00820242	0.09484	240.595	243.982	216.715	285.964	296.552	296.784
1034	SNRNP70	5877.75	0.182843	0.069211	2.64181	0.00824635	0.0952558	6889.19	5966.46	5895.4	5630.37	5122.89	5762.18
1035	FLOT2	1193.98	-0.206538	0.0781903	-2.64147	0.00825466	0.0952596	1038.64	1165.31	1120.16	1283.17	1191.41	1365.21
1036	CD44	7853.5	0.149305	0.0565315	2.64109	0.00826399	0.0952752	8079.28	8569.21	8128.22	7875	7065.22	7404.09
1037	FCHSD1	402.802	0.325482	0.123321	2.63932	0.00830736	0.0956747	489.783	365.972	489.719	332.708	380.662	357.968
1038	KIF26A	450.508	0.2813	0.106593	2.63902	0.00831467	0.0956747	537.043	460.664	485.967	447.276	386.732	385.363
1039	CREBL2	194.463	-0.38014	0.144118	-2.6377	0.00834716	0.0957718	163.261	168.057	175.436	244.719	209.841	205.466
1040	KAZALD1	99.6019	-0.5152	0.195313	-2.63781	0.00834426	0.0957718	77.3342	76.7774	91.9397	111.819	128.332	111.408
1041	MTMR6	491.984	-0.25302	0.0959069	-2.63818	0.00833524	0.0957718	448.968	460.664	437.182	540.764	558.42	505.903
1042	SQLE	3302.51	0.15754	0.0598291	2.63317	0.00845913	0.0969634	3405.93	3617.07	3424.28	3096.11	3283.75	2987.93
1043	HK2	2522.75	0.159753	0.0606823	2.63261	0.00847306	0.0970002	2578.88	2815.17	2591.2	2372.03	2396.7	2382.49
1044	NLGN3	36.1051	0.957131	0.363597	2.63239	0.00847859	0.0970002	36.5189	33.2702	73.1765	20.1641	24.2791	29.2219
1045	EPS15	971.618	-0.203526	0.0773721	-2.63048	0.00852649	0.097455	915.122	924.741	869.674	1094.36	1041.4	984.411
1046	SELENOT	1805.41	-0.172703	0.0656838	-2.62931	0.00855581	0.0976966	1653.02	1755.64	1683.06	1831.27	2008.23	1901.25
1047	ENPP2	13.0506	1.3958	0.531525	2.62602	0.00863886	0.0985507	18.2595	18.7678	19.7014	7.3324	6.93689	7.30546
1048	LSS	1362.47	0.195318	0.0744091	2.62492	0.00866687	0.0987759	1445.72	1390.52	1527.32	1350.99	1183.61	1276.63
1049	FAM102B	483.17	0.250913	0.0956993	2.62189	0.00874434	0.0993582	518.784	506.731	549.762	452.776	433.556	437.415
1050	OAF	366.712	0.300205	0.114492	2.62206	0.00874004	0.0993582	394.19	377.062	442.811	353.788	300.02	332.399
1051	PTTG1	1883.95	-0.223775	0.0853575	-2.62162	0.00875124	0.0993582	1869.98	1867.4	1477.6	1913.76	2115.75	2059.23
1052	SPIN1	1382.58	-0.180638	0.0688936	-2.62198	0.00874199	0.0993582	1286.76	1343.6	1257.13	1519.64	1410.79	1477.53
1053	CDK1	3129.35	-0.201095	0.0767679	-2.61952	0.00880526	0.0998765	2685.22	3184.56	2863.26	3125.44	3690.43	3227.19
1054	PCGF3	1003.99	0.193598	0.0739197	2.61903	0.00881797	0.0999259	1084.83	1035.64	1093.89	907.384	945.151	957.016
1055	ANKRD36C	26.3139	1.07918	0.412268	2.61765	0.00885368	0.100193	37.593	37.5356	31.8974	23.8303	6.93689	20.09
1056	GALNT3	727.785	-0.232603	0.0888656	-2.61747	0.00885834	0.100193	659.489	701.234	646.392	852.391	782.134	725.067
1057	BTF3L4	640.164	-0.237458	0.0907772	-2.61583	0.00890107	0.100531	562.821	616.779	582.597	647.084	742.247	689.453
1058	RGP1	377.783	-0.300922	0.115046	-2.61568	0.00890505	0.100531	344.782	292.607	379.017	417.947	421.416	410.932
1059	MPP3	41.1405	0.821383	0.314081	2.61519	0.00891766	0.100578	60.1488	35.8295	61.9185	29.3296	29.4818	30.135
1060	DKK1	41.504	0.77755	0.297394	2.61454	0.00893467	0.100675	53.7043	52.8911	50.6606	26.5799	27.7476	37.4405
1061	EPB41L4A	143.607	0.437772	0.167506	2.61348	0.00896258	0.100895	171.854	164.645	159.487	122.818	138.738	104.103
1062	TNPO2	1889.87	0.184019	0.0704366	2.61255	0.00898683	0.101072	2021.43	1856.31	2154.01	1812.94	1791.45	1703.09
1063	RSRP1	645.474	0.248354	0.0951029	2.61143	0.00901647	0.10131	687.415	676.494	739.27	560.012	659.005	550.649
1064	CD59	1210.33	-0.191503	0.0733502	-2.61081	0.00903294	0.1014	1069.79	1157.63	1161.44	1285	1234.77	1353.34
1065	TMEM131L	1726.77	0.169872	0.0650824	2.61011	0.0090514	0.101512	1882.87	1784.65	1818.15	1702.03	1588.55	1584.37
1066	EIF4A3	3550.61	0.1482	0.0568012	2.6091	0.00907803	0.101715	3649.75	3729.68	3818.31	3260.17	3324.5	3521.23
1067	SEC24D	741.826	-0.236575	0.0907214	-2.60771	0.00911489	0.102032	605.785	699.528	736.455	841.393	776.065	791.73
1068	ZNF24	1748.92	-0.169223	0.0649451	-2.60564	0.00917035	0.102557	1597.17	1677.16	1664.3	1889.93	1900.71	1764.27
1069	C11orf96	97.7816	0.512419	0.19682	2.6035	0.00922782	0.103103	109.557	127.109	107.888	85.2391	71.9702	84.926
1070	LBH	320.488	-0.291419	0.111954	-2.60302	0.00924069	0.10315	285.707	279.811	299.273	353.788	355.516	348.836
1071	IRF2BP2	2537.88	-0.15983	0.0614132	-2.60253	0.00925382	0.1032	2420.99	2472.23	2298.49	2692.82	2566.65	2776.08
1072	ELP6	708.393	-0.258357	0.0994053	-2.59903	0.00934889	0.103904	596.118	705.499	632.32	703.91	742.247	870.263
1073	THBD	16.11	1.2457	0.479215	2.59946	0.00933693	0.103904	20.4076	21.3271	26.2685	9.1655	11.2724	8.21865
1074	TRAM1	3801.3	-0.162717	0.062595	-2.59952	0.00933551	0.103904	3443.52	3506.17	3810.81	4250.96	3857.78	3938.56
1075	ZNF512B	530.027	0.245375	0.0944141	2.59892	0.00935168	0.103904	557.451	563.034	604.175	476.606	464.772	514.122
1076	YBX3	3353.9	0.184414	0.0710437	2.59579	0.00943747	0.104759	3684.12	3741.62	3277.93	2997.12	3003.67	3418.96
1077	RFC5	981.687	-0.207874	0.0801088	-2.59489	0.00946205	0.104935	894.714	896.59	941.912	1117.27	1073.48	966.148
1078	ADGRA3	1293.01	0.182593	0.0703865	2.59414	0.00948265	0.105066	1424.24	1305.22	1395.98	1238.26	1220.03	1174.35
1079	TMEM160	208.157	0.422001	0.162827	2.59171	0.00955004	0.105616	300.744	199.621	215.777	182.393	159.548	190.855
1080	TRMT2A	756.95	0.218842	0.0844305	2.59197	0.00954275	0.105616	828.121	754.125	861.231	712.159	690.221	695.845
1081	GNG12	114.759	0.46762	0.180791	2.58653	0.00969482	0.107118	139.631	130.522	129.466	98.9874	85.844	104.103
1082	ARHGAP42	192.975	-0.387416	0.149836	-2.58561	0.00972063	0.107304	167.558	168.91	165.116	252.968	212.442	190.855
1083	CAB39	1846.92	-0.178664	0.0691146	-2.58504	0.0097367	0.107382	1753.98	1840.95	1602.38	2009.99	1898.97	1975.21
1084	WDR74	1393.67	0.197722	0.0765085	2.58431	0.00975747	0.107512	1545.61	1495.45	1426.94	1175.02	1383.91	1335.07
1085	KMT2B	1152.36	0.216428	0.0837874	2.58306	0.00979292	0.107803	1297.5	1119.24	1300.29	1156.69	1024.06	1016.37
1086	IDE	1549.1	-0.191797	0.0743338	-2.58021	0.00987405	0.108397	1436.05	1451.95	1450.4	1822.1	1579.88	1554.24
1087	RBM5	1286.25	0.209226	0.0810772	2.58057	0.00986366	0.108397	1329.72	1406.73	1401.61	1097.11	1335.35	1146.96
1088	SH3PXD2A	572.644	-0.270408	0.104791	-2.58044	0.00986744	0.108397	479.043	489.669	588.226	689.246	605.244	584.437
1089	COMTD1	159.729	0.434851	0.168662	2.57824	0.00993058	0.108917	218.04	155.261	178.25	139.316	121.396	146.109
1090	DHRS9	27.0758	0.93489	0.362735	2.57734	0.00995645	0.109001	38.6671	32.4171	35.6501	19.2475	18.2093	18.2637
1091	NRGN	471.501	0.292875	0.113632	2.57741	0.00995448	0.109001	602.563	487.963	468.142	425.279	388.466	456.592
1092	MMADHC	2024.89	-0.177407	0.0688764	-2.57572	0.010003	0.109411	1793.72	2005.6	1900.71	2010.91	2227.61	2210.82
1093	PRCP	412.054	-0.26282	0.102074	-2.5748	0.0100299	0.109604	373.782	383.887	365.882	466.524	427.486	454.765
1094	NRDC	3758.52	-0.150833	0.0586177	-2.57316	0.0100773	0.110022	3437.08	3788.54	3459	3880.67	3986.11	3999.74
1095	KRI1	939.254	0.209414	0.0814117	2.57228	0.0101031	0.110162	1013.94	997.253	1011.34	796.482	941.683	874.829
1096	RHPN1	193.976	0.475314	0.184819	2.57177	0.0101179	0.110162	227.706	164.645	285.201	157.647	190.764	137.891
1097	SAE1	6862.28	-0.134559	0.0523153	-2.57208	0.0101091	0.110162	6476.74	6722.29	6427.33	6989.61	7086.03	7471.66
1098	TSPOAP1	174.87	0.454391	0.176829	2.56967	0.0101796	0.110734	191.187	168.057	247.674	122.818	174.289	145.196
1099	MIER1	806.945	-0.219558	0.0854698	-2.56884	0.0102041	0.110899	747.564	763.509	726.136	835.894	950.354	818.212
1100	CCPG1	1356.01	-0.213956	0.0833383	-2.56732	0.0102489	0.111284	1240.57	1330.81	1195.22	1498.56	1583.35	1287.59
1101	WDSUB1	154.62	-0.402737	0.157014	-2.56498	0.0103183	0.111936	143.928	133.081	122.899	170.478	183.828	173.505
1102	CDK9	981.879	0.198914	0.0776211	2.56262	0.0103885	0.112539	1070.86	1028.82	1048.86	903.718	861.909	977.106
1103	SCRIB	3390.49	0.199809	0.077975	2.56248	0.0103927	0.112539	3984.86	3216.12	3675.71	3358.24	2910.03	3197.97
1104	MRPL41	435.366	0.307082	0.119867	2.56186	0.0104114	0.112639	566.044	465.783	413.728	421.613	363.32	381.711
1105	IL6ST	263.961	-0.317585	0.124026	-2.56062	0.0104486	0.112939	240.595	233.745	230.787	315.293	276.608	286.739
1106	JUP	1457.48	-0.209197	0.0817444	-2.55916	0.0104924	0.11331	1437.13	1305.22	1314.36	1712.12	1392.58	1583.46
1107	CPT1B	186.781	0.449737	0.175953	2.55601	0.010588	0.11423	208.373	178.294	260.808	137.482	195.1	140.63
1108	LCN6	138.46	0.424666	0.166174	2.55554	0.0106022	0.11423	167.558	147.583	161.363	112.736	129.2	112.322
1109	UHMK1	1042.5	-0.21047	0.0823626	-2.55541	0.0106063	0.11423	1011.79	895.736	993.511	1208.01	1100.36	1045.59
1110	PALLD	142.828	0.422737	0.165665	2.55176	0.0107181	0.115331	169.706	167.204	153.858	117.318	110.99	137.891
1111	ESRRA	1184.9	0.206805	0.0810624	2.55118	0.0107357	0.115417	1263.13	1176.4	1369.71	1105.36	1023.19	1171.61
1112	HSPA4L	125.823	-0.448578	0.175888	-2.55036	0.0107611	0.115586	96.6678	114.313	107.888	150.314	156.08	129.672
1113	P2RY11	709.677	0.247324	0.0970015	2.54969	0.0107817	0.115703	830.269	669.67	812.446	639.752	617.383	688.54
1114	EVA1B	209.894	0.409092	0.160656	2.54639	0.0108845	0.1167	294.3	218.389	206.395	205.307	157.814	177.158
1115	GADD45G	73.0509	0.563121	0.221208	2.54566	0.0109072	0.116839	87.001	85.3082	89.1252	54.0764	60.6978	62.0964
1116	ARPC2	6354	-0.138588	0.0544703	-2.54428	0.0109503	0.117196	6068.59	6143.9	5934.8	6293.03	6864.05	6819.65
1117	ANKS3	78.2882	0.541628	0.212971	2.54319	0.0109845	0.117456	92.3714	90.4267	95.6923	63.2419	65.9005	62.0964
1118	SEPTIN10	69.1082	0.579205	0.227902	2.54147	0.0110389	0.117932	80.5565	87.0144	80.6817	60.4923	52.0267	53.8778
1119	NKX6-2	27.8071	0.925058	0.364207	2.53992	0.0110876	0.118347	32.2226	37.5356	39.4027	18.331	15.608	23.7428
1120	PRPF38B	2247.02	0.171864	0.067723	2.53775	0.0111566	0.118977	2336.14	2292.23	2514.27	2119.06	2240.62	1979.78
1121	SSH2	1954.7	-0.176694	0.0696497	-2.5369	0.0111839	0.119161	1825.95	1864.84	1814.4	2221.72	2101.88	1899.42
1122	PHF6	729.669	-0.222742	0.0878329	-2.53598	0.0112133	0.119369	645.526	687.584	686.733	818.479	823.756	715.935
1123	CFLAR	172.966	-0.380368	0.150195	-2.5325	0.0113253	0.120347	151.446	148.436	151.044	214.473	192.499	179.897
1124	ZNF579	227.262	0.36608	0.144545	2.53263	0.011321	0.120347	292.152	228.626	247.674	221.805	175.156	198.161
1125	SHCBP1	1116.3	-0.193204	0.0763648	-2.53002	0.0114056	0.121092	999.975	1110.71	1013.21	1149.35	1253.84	1170.7
1126	GNPAT	1052.41	-0.18226	0.072069	-2.52897	0.0114398	0.121216	958.085	1006.64	992.573	1098.03	1118.57	1140.57
1127	NSRP1	633.232	0.239313	0.0946344	2.52882	0.0114447	0.121216	715.342	709.764	632.32	535.265	628.656	578.045
1128	PPIP5K2	1036.34	-0.236066	0.0933538	-2.52873	0.0114477	0.121216	912.974	959.718	982.253	1213.51	1203.55	946.058
1129	CHD4	5243.19	-0.161989	0.0641201	-2.52633	0.0115261	0.121938	5018.13	5311.29	4517.24	5684.44	5569.46	5358.56
1130	ZNF444	643.48	0.300538	0.118992	2.5257	0.011547	0.12205	835.639	663.698	632.32	638.835	480.38	610.006
1131	CPSF2	1325.47	-0.185994	0.0736541	-2.52524	0.0115621	0.122102	1224.46	1312.04	1183.02	1484.81	1413.39	1335.07
1132	SDF2L1	769.814	0.225089	0.0891737	2.52416	0.0115974	0.122367	878.603	817.253	793.683	737.823	639.061	752.463
1133	CD99L2	401.118	-0.264618	0.104851	-2.52375	0.011611	0.122402	382.375	375.356	335.861	443.61	443.961	425.543
1134	RTL6	658.444	-0.217096	0.08608	-2.52203	0.0116681	0.122896	613.303	616.779	596.67	742.405	672.878	708.63
1135	LMBR1	895.255	-0.2023	0.0802306	-2.52149	0.011686	0.122976	874.306	815.547	808.694	1019.2	927.809	925.968
1136	MFSD10	548.919	0.248982	0.098831	2.51927	0.0117599	0.123645	655.193	564.74	569.463	523.35	463.905	516.862
1137	PHLDB2	39.1769	-0.766229	0.30443	-2.51693	0.0118383	0.12436	30.0744	30.711	26.2685	51.3268	53.7609	42.9196
1138	SCARB2	783.338	-0.202446	0.0804575	-2.51618	0.0118635	0.124514	738.972	737.063	709.249	856.058	801.211	857.479
1139	SLC2A14	112.215	-0.533782	0.212364	-2.51353	0.0119531	0.125345	92.3714	86.1613	96.6305	97.1543	127.465	173.505
1140	UXS1	1594.5	0.175173	0.0697036	2.51312	0.0119669	0.12538	1747.54	1722.37	1604.25	1407.82	1541.72	1543.28
1141	PCNX4	941.893	-0.208901	0.0831638	-2.51193	0.0120075	0.125694	900.085	868.438	853.725	1032.04	1083.89	913.183
1142	CSNK1G1	469.108	-0.252391	0.100509	-2.51114	0.0120343	0.125865	422.116	421.423	440.935	550.847	508.127	471.202
1143	HSPA1B	526.496	-0.266094	0.105993	-2.5105	0.0120561	0.125983	460.783	481.138	491.596	586.592	495.988	642.881
1144	TXNDC12	1438.19	-0.18069	0.0720122	-2.50916	0.0121018	0.12635	1346.9	1414.41	1282.46	1537.97	1442.01	1605.38
1145	SCPEP1	555.639	-0.237872	0.0948467	-2.50797	0.0121428	0.126667	473.672	550.238	504.73	582.926	627.789	594.482
1146	WAPL	1623.53	-0.18644	0.0743769	-2.50669	0.0121868	0.127015	1524.13	1525.31	1506.68	1906.42	1678.73	1599.9
1147	PPFIA3	202.301	0.374296	0.149384	2.5056	0.0122243	0.127294	201.928	220.095	262.685	194.309	161.283	173.505
1148	KIF24	220.311	-0.32911	0.131384	-2.50495	0.0122469	0.127419	201.928	192.797	191.385	243.802	245.392	246.559
1149	SIAE	214.616	0.355722	0.142079	2.50369	0.0122904	0.127761	223.41	232.038	267.376	170.478	208.107	186.289
1150	NPIPB5	192.151	0.371176	0.148318	2.50257	0.0123296	0.128057	236.299	202.181	212.024	185.143	147.409	169.852
1151	DCK	931.486	-0.203236	0.0813185	-2.49925	0.0124456	0.128066	827.047	919.623	849.973	1061.36	988.507	942.405
1152	GBGT1	373.506	0.264269	0.105725	2.49958	0.0124341	0.128066	408.153	389.006	425.925	337.29	337.306	343.357
1153	GPR132	61.5859	-0.651991	0.260785	-2.50011	0.0124156	0.128066	44.0376	46.0664	53.4751	62.3254	65.9005	97.7106
1154	MDH1	3439.58	-0.162582	0.0650038	-2.50112	0.0123801	0.128066	3157.81	3454.98	3124.07	3498.47	3886.39	3515.75
1155	MSANTD2	132.944	0.419566	0.167752	2.50111	0.0123806	0.128066	141.779	148.436	166.054	114.569	113.592	113.235
1156	PNISR	1382.09	0.207209	0.0828425	2.50124	0.0123758	0.128066	1409.2	1424.65	1609.88	1255.67	1415.13	1178.01
1157	QRSL1	696.84	-0.217529	0.0870383	-2.49923	0.0124464	0.128066	654.119	646.636	632.32	756.154	693.689	798.122
1158	RALGDS	1060.05	0.196428	0.0785974	2.49917	0.0124485	0.128066	1148.2	1103.89	1144.56	1070.53	978.101	915.009
1159	RTKN2	487.39	-0.254062	0.10165	-2.49938	0.0124411	0.128066	390.968	466.636	474.709	537.098	528.938	525.993
1160	SALL4	58.0152	0.653296	0.261231	2.50083	0.0123901	0.128066	53.7043	72.512	86.3107	43.9944	46.824	44.746
1161	ZNF423	127.075	-0.427476	0.171034	-2.49937	0.0124414	0.128066	102.038	106.635	116.332	151.231	147.409	138.804
1162	SAFB2	1455.44	0.180378	0.0721918	2.49859	0.0124689	0.128165	1647.65	1499.72	1492.61	1393.16	1285.93	1413.61
1163	FAM111B	1299.3	-0.184923	0.0740495	-2.49729	0.0125145	0.128233	1255.61	1213.08	1180.21	1488.48	1354.43	1304.03
1164	HCG22	64.4157	0.621684	0.248898	2.49774	0.0124986	0.128233	73.0379	68.2466	92.8778	58.6592	41.6213	52.0514
1165	PARD6A	90.2585	-0.501535	0.200782	-2.49791	0.0124926	0.128233	74.112	76.7774	73.1765	104.487	98.8507	114.148
1166	SRSF1	11968.3	-0.121822	0.0487836	-2.49718	0.0125184	0.128233	11252.1	11538.8	11597.5	12730	12035.5	12655.8
1167	LZTR1	598.804	0.241015	0.0965333	2.4967	0.0125355	0.128263	687.415	573.271	686.733	553.596	556.685	535.125
1168	PHKG2	464.207	0.255002	0.102144	2.49649	0.0125428	0.128263	524.154	479.432	512.235	401.449	404.074	463.897
1169	CHN2	84.9191	-0.545331	0.218493	-2.49587	0.0125648	0.128378	81.6306	62.275	63.7949	114.569	102.319	84.926
1170	CD14	20.0441	1.07512	0.430846	2.49538	0.0125822	0.128446	32.2226	21.3271	28.1448	10.9986	13.8738	13.6977
1171	ABCB4	110.865	-0.453773	0.18187	-2.49504	0.0125944	0.128461	96.6678	90.4267	93.816	119.151	131.801	133.325
1172	OSBPL7	86.7518	0.603136	0.24181	2.49425	0.0126222	0.128634	100.964	83.6021	129.466	48.5771	70.236	87.6656
1173	TTLL3	68.7426	0.648108	0.259927	2.49342	0.0126519	0.128827	81.6306	59.7158	110.703	46.744	60.6978	52.9646
1174	DUSP8	43.6256	0.796003	0.31939	2.49226	0.0126935	0.12897	66.5934	34.1233	65.6712	36.662	29.4818	29.2219
1175	RP2	416.04	-0.260519	0.104539	-2.49208	0.0126996	0.12897	367.338	356.588	411.852	469.274	448.297	442.894
1176	TENT4A	721.733	0.226893	0.0910261	2.49261	0.0126808	0.12897	854.973	699.528	782.425	658.083	681.549	653.839
1177	TMEM8B	228.876	0.323523	0.129834	2.49182	0.0127091	0.12897	252.41	259.337	251.427	195.225	201.17	213.685
1178	MZF1	62.1696	0.638679	0.256368	2.49125	0.0127294	0.129066	84.8528	56.3034	86.3107	53.1599	48.5582	43.8328
1179	EXOC6	234.152	-0.361312	0.145054	-2.49088	0.0127429	0.129093	180.447	243.982	189.508	254.801	289.615	246.559
1180	DNAJC3	948.949	-0.189526	0.0761059	-2.49029	0.012764	0.129197	905.455	909.386	845.282	1043.03	1000.65	989.89
1181	TLE4	627.698	-0.244003	0.0980063	-2.48967	0.0127861	0.129312	546.71	650.902	525.37	651.667	707.563	683.974
1182	CDCA3	487.225	0.235813	0.0948317	2.48665	0.0128951	0.130304	524.154	522.086	534.751	427.112	459.569	455.678
1183	TMEM121	282.193	0.319793	0.128702	2.48475	0.0129641	0.13078	348.004	284.929	307.716	265.799	223.715	262.997
1184	TSC22D3	182.897	0.357564	0.143898	2.48485	0.0129606	0.13078	197.632	215.83	202.643	153.98	164.751	162.547
1185	DENND10	364.657	0.269035	0.108336	2.48334	0.0130156	0.131189	383.449	419.717	392.151	317.126	348.579	326.92
1186	TOM1L2	77.8445	0.571157	0.230033	2.48294	0.0130303	0.131226	100.964	71.6589	106.95	63.2419	67.6347	56.6173
1187	SYS1	264.561	-0.316201	0.127472	-2.48056	0.0131177	0.131995	262.077	213.271	232.664	298.795	279.21	301.35
1188	TNFSF13B	32.9806	0.871394	0.351368	2.48	0.0131381	0.132089	35.4449	52.8911	39.4027	31.1627	22.5449	16.4373
1189	ZNF468	315.466	-0.290329	0.117155	-2.47817	0.013206	0.132659	271.744	286.636	292.706	378.535	339.908	323.267
1190	CANX	11335.3	-0.134897	0.0544584	-2.47707	0.0132465	0.132955	11114.6	11071.3	10231.6	12324.8	11815.3	11454.1
1191	CDC34	1351.67	0.178262	0.0720011	2.47583	0.0132928	0.133308	1450.02	1395.64	1459.78	1228.18	1213.96	1362.47
1192	CTSH	490.388	-0.254721	0.10301	-2.47278	0.0134067	0.134337	466.154	479.432	395.903	521.517	516.798	562.521
1193	CLASRP	672.494	0.252162	0.102015	2.47182	0.0134427	0.134377	829.195	638.959	727.074	639.752	634.725	565.26
1194	HOTS	73.206	0.55048	0.222706	2.47177	0.0134444	0.134377	91.2974	85.3082	84.4344	65.9916	53.7609	58.4437
1195	MRTFB	359.318	-0.290498	0.117509	-2.47213	0.0134311	0.134377	322.226	304.55	343.367	425.279	416.213	344.27
1196	TRIM38	463.207	-0.242099	0.0979646	-2.4713	0.0134624	0.134444	431.783	442.75	398.718	493.104	512.463	500.424
1197	TNFRSF10B	1891.9	0.170111	0.0689037	2.46882	0.0135561	0.135266	1976.32	1902.37	2131.5	1875.26	1761.97	1704
1198	BCR	674.92	-0.232289	0.0941249	-2.46788	0.0135917	0.135449	668.082	607.395	587.288	744.239	659.005	783.511
1199	KIF2C	2378.5	-0.148063	0.0599993	-2.46774	0.013597	0.135449	2226.58	2303.32	2239.39	2403.19	2590.93	2507.6
1200	FAM160A1	22.6546	1.04657	0.424229	2.467	0.0136252	0.135503	39.7412	24.7394	27.2066	12.8317	10.4053	21.0032
1201	NREP	1427.69	-0.191056	0.0774437	-2.46703	0.013624	0.135503	1287.83	1440	1270.27	1622.29	1412.52	1533.23
1202	TCEA1	3739.97	-0.147148	0.0596763	-2.46577	0.013672	0.135856	3560.6	3703.23	3383.94	4010.82	4039	3742.22
1203	NLGN2	471.217	0.249527	0.101215	2.46533	0.0136887	0.135908	535.969	467.489	532.875	452.776	414.479	423.717
1204	DERL3	78.8745	0.543062	0.220376	2.46426	0.0137298	0.136203	105.26	81.8959	93.816	71.4909	64.1662	56.6173
1205	KANK2	1255.28	-0.175178	0.0711548	-2.46193	0.013819	0.136975	1215.87	1122.66	1199.91	1374.82	1283.32	1335.07
1206	PREX1	173.109	-0.385385	0.156654	-2.4601	0.0138897	0.137561	137.483	147.583	165.116	205.307	213.309	169.852
1207	RCOR2	398.129	0.276415	0.112388	2.45948	0.0139139	0.137687	489.783	397.536	422.172	363.87	336.439	378.971
1208	ANXA5	3107.96	-0.1546	0.0628824	-2.45856	0.0139494	0.137924	2818.4	3139.34	2865.14	3129.1	3345.32	3350.47
1209	CDKN1B	664.92	0.208008	0.0846955	2.45596	0.0140511	0.138814	745.416	701.234	692.362	624.171	619.985	606.354
1210	DPYSL2	876.62	-0.221416	0.0902023	-2.45466	0.0141017	0.139199	816.306	885.499	726.136	871.639	971.165	988.977
1211	C1orf122	361.684	0.29989	0.12225	2.45308	0.0141639	0.139231	464.005	368.532	365.882	327.208	296.552	347.923
1212	CHSY3	72.7319	-0.566663	0.231083	-2.45221	0.0141983	0.139231	58.0007	47.7726	70.362	86.1557	91.9138	82.1865
1213	ENDOG	832.032	0.203228	0.0828698	2.45238	0.0141916	0.139231	953.789	842.845	876.241	748.821	759.589	810.907
1214	GALNT18	83.4087	0.521368	0.212603	2.45231	0.0141944	0.139231	88.0751	100.664	106.012	60.4923	68.5018	76.7074
1215	HNRNPR	6914.04	-0.120322	0.0490458	-2.45326	0.0141568	0.139231	6575.56	6665.13	6636.54	7352.56	7224.77	7029.68
1216	RHOU	34.009	0.823581	0.335652	2.45367	0.0141405	0.139231	45.1116	37.5356	47.8462	29.3296	26.8804	17.3505
1217	TMOD3	836.498	-0.219449	0.0894696	-2.45278	0.0141759	0.139231	757.231	840.286	720.507	973.376	896.593	830.997
1218	TSNAX	807.217	-0.209699	0.0854568	-2.45386	0.0141333	0.139231	700.304	819.812	724.259	837.727	882.719	878.482
1219	MYH3	33.1744	0.821963	0.33524	2.45186	0.0142119	0.139251	45.1116	42.6541	39.4027	18.331	23.412	30.135
1220	HELLS	875.086	-0.199322	0.0813635	-2.44977	0.0142947	0.139743	861.417	807.016	776.796	966.044	960.759	878.482
1221	RNF145	2105.84	0.155721	0.0635562	2.45013	0.0142804	0.139743	2198.66	2347.68	2110.86	1998.08	2008.23	1971.56
1222	RRAGD	501.265	0.234434	0.0957101	2.44941	0.0143089	0.139743	539.191	552.797	533.813	450.943	492.519	438.328
1223	TMEM159	190.325	0.357972	0.146129	2.4497	0.0142976	0.139743	206.225	228.626	206.395	174.144	178.625	147.936
1224	MED15	955.154	0.196918	0.0804349	2.44816	0.0143587	0.140114	1047.23	962.277	1051.68	914.717	827.224	927.794
1225	PSMA4	5345.69	-0.151618	0.0619508	-2.44739	0.0143894	0.1403	4764.65	5433.28	4994.76	5352.65	5777.56	5751.23
1226	BEND6	113.662	-0.47658	0.194851	-2.44587	0.0144504	0.140779	85.9269	93.8391	105.074	161.313	116.193	119.627
1227	CACYBP	5823.07	-0.132144	0.0540589	-2.44444	0.0145078	0.141088	5532.62	5794.14	5341.88	5961.24	6054.17	6254.39
1228	LFNG	152.826	-0.4325	0.176907	-2.44478	0.014494	0.141088	111.705	115.166	163.24	155.813	183.828	187.203
1229	SPATA21	800.165	-0.206644	0.0845449	-2.4442	0.0145175	0.141088	745.416	721.708	761.786	839.56	803.812	928.707
1230	ALPK1	13.847	1.28377	0.525484	2.44303	0.0145644	0.141272	20.4076	17.9147	20.6395	4.58275	10.4053	9.13183
1231	INPP5E	206.887	0.347506	0.142233	2.44322	0.0145567	0.141272	239.521	208.152	247.674	178.727	169.087	198.161
1232	SEPTIN3	231.555	0.319995	0.130993	2.44285	0.014572	0.141272	249.188	248.247	273.943	214.473	208.974	194.508
1233	PABPN1	3548.6	0.14377	0.058867	2.44229	0.0145943	0.141375	3788.3	3623.89	3763.9	3460.89	3175.36	3479.23
1234	ERV3-1-ZNF117	324.157	0.337627	0.138523	2.43733	0.0147962	0.143214	340.485	371.944	373.388	282.297	349.446	227.383
1235	RNF150	133.443	0.424014	0.174078	2.43577	0.01486	0.143715	174.002	129.669	155.735	113.652	116.193	111.408
1236	SLC2A4	34.629	0.782643	0.321508	2.43429	0.0149212	0.14419	47.2598	39.2418	45.0317	25.6634	27.7476	22.8296
1237	CACNB1	202.291	0.345065	0.14179	2.43364	0.0149479	0.144218	230.929	208.152	240.169	186.06	162.15	186.289
1238	CMTM4	285.156	0.301484	0.123897	2.43334	0.0149603	0.144218	329.745	283.223	332.109	273.132	247.994	244.733
1239	RANBP6	672.684	-0.2164	0.0889305	-2.43336	0.0149592	0.144218	592.896	667.11	606.051	709.41	764.792	695.845
1240	CCDC88C	326.097	-0.297564	0.122351	-2.43205	0.0150135	0.144614	295.374	272.986	309.593	409.698	334.705	334.225
1241	CASK	399.662	0.27905	0.114866	2.42934	0.0151262	0.14547	464.005	430.807	420.296	399.616	374.592	308.656
1242	ZMYND19	1173.35	0.183434	0.0755081	2.42933	0.0151267	0.14547	1200.83	1195.17	1347.2	1100.78	1067.41	1128.69
1243	PXK	2246.16	0.164329	0.0677701	2.42479	0.0153171	0.147064	2364.06	2440.67	2316.32	2304.21	2029.91	2021.79
1244	TBC1D3L	27.8256	0.892957	0.368236	2.42496	0.01531	0.147064	31.1485	34.1233	43.1554	24.7468	17.3422	16.4373
1245	ANTXR2	131.934	0.418045	0.172466	2.42393	0.0153534	0.147274	171.854	140.759	140.724	109.986	120.528	107.756
1246	GRAP	539.745	-0.259729	0.107163	-2.42369	0.0153637	0.147274	432.857	547.679	491.596	549.93	566.224	650.186
1247	DEGS1	1295.46	-0.163997	0.0677258	-2.42148	0.0154573	0.147934	1202.98	1238.68	1223.36	1383.99	1328.41	1395.34
1248	SURF6	2091.97	0.153249	0.0632873	2.42149	0.0154571	0.147934	2195.43	2316.97	2095.85	1952.25	2015.17	1976.13
1249	PARVG	240.402	-0.316011	0.130525	-2.42108	0.0154746	0.147981	214.817	208.152	219.529	270.382	242.791	286.739
1250	NUP50	3858.13	0.124836	0.0516111	2.41879	0.0155724	0.148797	4031.05	4026.55	4017.2	3699.2	3661.81	3713
1251	FAM173A	141.449	0.475731	0.196719	2.41833	0.0155921	0.148866	206.225	131.375	156.673	140.232	93.648	120.54
1252	EMC6	673.089	0.227818	0.0942194	2.41795	0.015608	0.148899	715.342	684.172	778.673	659.916	557.553	642.881
1253	DOCK9	485.08	0.254114	0.105144	2.41681	0.015657	0.149248	519.858	501.612	561.958	462.858	475.177	389.016
1254	GON4L	458.705	0.242577	0.1004	2.41611	0.0156872	0.149416	504.821	465.783	521.617	405.115	443.961	410.932
1255	SUSD6	263.67	-0.304817	0.126186	-2.41562	0.0157083	0.149498	247.04	228.626	232.664	289.63	316.496	267.563
1256	ALCAM	429.388	-0.248918	0.103088	-2.41461	0.0157519	0.149635	392.042	395.83	389.336	504.102	462.17	432.849
1257	MPZL1	953.463	0.186762	0.0773366	2.41492	0.0157386	0.149635	1003.2	992.988	1048.86	883.554	849.769	942.405
1258	SLC25A23	644.18	0.259704	0.107577	2.41413	0.0157728	0.149635	731.453	635.546	739.27	641.585	490.785	626.444
1259	ZDHHC13	483.724	-0.246485	0.102094	-2.41428	0.0157664	0.149635	416.746	494.788	414.667	537.098	518.533	520.514
1260	MCM4	9705.88	-0.125652	0.0520745	-2.41293	0.0158248	0.149875	9289.77	9475.19	9085.14	10485.3	10247.5	9652.34
1261	NDC1	2031.1	-0.161906	0.0671062	-2.41268	0.0158357	0.149875	1789.43	2031.19	1928.86	2218.97	2145.23	2072.93
1262	ZCCHC24	361.033	-0.269462	0.111669	-2.41305	0.0158197	0.149875	331.893	328.437	321.789	432.612	362.453	389.016
1263	JAK3	158.671	0.375026	0.155491	2.41188	0.0158705	0.150085	184.743	166.351	186.694	147.565	137.004	129.672
1264	CHTF18	736.48	0.242595	0.100602	2.41145	0.0158894	0.150145	889.344	670.523	836.839	667.248	691.955	662.971
1265	NFKB2	474.759	0.250857	0.104051	2.41092	0.0159124	0.150244	520.932	458.958	568.525	439.027	430.087	431.022
1266	NPHP3	62.8623	0.582118	0.24171	2.40834	0.0160254	0.151191	68.7415	80.1897	76.9291	54.993	43.3556	52.9646
1267	IPO8	586.19	-0.233576	0.097003	-2.40793	0.0160435	0.151242	553.155	579.243	484.09	621.421	672.878	606.354
1268	CBR1	666.322	0.203944	0.084708	2.40761	0.0160573	0.151253	689.564	720.001	729.888	642.502	608.712	607.267
1269	PTPN6	498.027	-0.229069	0.0952355	-2.40529	0.0161595	0.152096	474.746	443.603	457.822	537.098	514.197	560.694
1270	KAZN	294.432	0.293448	0.122033	2.40466	0.0161873	0.152237	354.449	291.754	327.418	272.215	253.196	267.563
1271	NPDC1	378.673	0.276058	0.114851	2.40362	0.0162334	0.152551	438.227	373.65	433.43	306.128	358.984	361.62
1272	NFKB1	2004.04	-0.168758	0.0702696	-2.40158	0.0163245	0.153264	1972.02	1983.42	1705.57	2150.23	2088	2124.98
1273	UBL3	369.9	-0.2648	0.110272	-2.40134	0.016335	0.153264	345.856	360.001	302.087	406.948	395.403	409.106
1274	ARL4C	1049.87	-0.184518	0.0769035	-2.39934	0.0164245	0.153926	952.715	950.334	1045.11	1098.94	1078.69	1173.44
1275	PANK2	1383.4	0.16272	0.0678227	2.39919	0.0164313	0.153926	1460.76	1520.19	1402.55	1288.67	1304.14	1324.12
1276	TP53INP2	247.346	0.323532	0.134981	2.39687	0.0165358	0.154783	281.411	271.28	272.066	223.638	187.296	248.386
1277	STK11	1120	0.228151	0.0952193	2.39606	0.0165726	0.155006	1349.05	1076.59	1200.84	1153.02	928.676	1011.81
1278	NLRC5	2283.52	0.175847	0.0734801	2.39313	0.0167055	0.156127	2346.88	2337.45	2583.69	2097.07	2349.87	1986.17
1279	RAPGEF1	2427.46	-0.171142	0.0715664	-2.39137	0.0167856	0.156753	2268.47	2207.78	2374.48	2826.64	2370.68	2516.73
1280	CTSD	1414.87	0.189439	0.0792299	2.39101	0.0168021	0.15676	1528.43	1470.71	1523.57	1329	1181.87	1455.61
1281	FAM160B2	445.882	0.266011	0.111279	2.39049	0.0168257	0.15676	518.784	421.423	521.617	412.447	426.619	374.405
1282	FBXL6	402.215	0.260733	0.109069	2.39054	0.0168237	0.15676	440.376	417.157	457.822	369.37	329.502	399.061
1283	SRRT	5776.36	0.127792	0.0534938	2.38891	0.0168984	0.157314	6094.37	5995.46	6006.1	5587.29	5253.83	5721.09
1284	ZBTB42	210.407	-0.322375	0.135079	-2.38657	0.0170063	0.158196	189.039	183.413	188.57	241.053	221.113	239.254
1285	CORO6	152.032	0.387705	0.162496	2.38593	0.017036	0.158349	185.817	153.555	178.25	126.484	144.808	123.28
1286	ANKRD6	60.6189	0.583102	0.244424	2.38562	0.0170503	0.158359	71.9638	67.3935	78.8054	53.1599	48.5582	43.8328
1287	SGSM2	604.687	0.274232	0.115014	2.38433	0.0171104	0.158793	662.711	545.12	778.673	560.012	508.127	573.479
1288	MORC2	1035.7	0.170595	0.0715749	2.38345	0.017151	0.159046	1114.9	1097.06	1078.88	982.542	974.633	966.148
1289	KBTBD8	259.596	-0.294951	0.123812	-2.38226	0.0172068	0.15944	230.929	230.332	238.293	285.964	301.755	270.302
1290	SCYL1	1972.54	0.162105	0.0680626	2.38171	0.0172327	0.159556	2115.95	1965.5	2169.03	1809.27	1797.52	1977.95
1291	ATP13A3	2362.32	-0.158762	0.0666833	-2.38084	0.0172732	0.159684	2284.58	2226.54	2186.85	2663.49	2509.42	2303.05
1292	S1PR1	176.332	-0.35292	0.148228	-2.38094	0.0172688	0.159684	156.817	160.379	147.291	193.392	186.429	213.685
1293	ANKLE1	1117.55	0.197084	0.0828242	2.37955	0.0173338	0.159996	1202.98	1085.12	1293.72	1099.86	979.836	1043.77
1294	ARHGEF11	699.8	-0.220662	0.0927286	-2.37965	0.017329	0.159996	726.083	600.57	614.495	768.069	769.995	719.588
1295	CAND1	3332.8	-0.162235	0.0682206	-2.37809	0.0174025	0.160393	3104.11	3348.35	2983.35	3717.53	3608.05	3235.41
1296	KBTBD11	1791.85	-0.156262	0.0657098	-2.37807	0.0174037	0.160393	1688.46	1738.58	1656.79	1930.25	1782.78	1954.21
1297	NDUFC2-KCTD14	1733.79	0.171797	0.0722829	2.37672	0.0174672	0.160854	1923.69	1881.9	1705.57	1546.22	1608.49	1736.87
1298	ZNF697	107.479	0.483611	0.20355	2.37588	0.0175073	0.161099	116.001	112.607	147.291	109.986	84.1098	74.881
1299	XPO6	2548.13	0.134812	0.0567539	2.37538	0.0175307	0.161191	2657.29	2712.8	2630.6	2460.02	2388.02	2440.03
1300	COPB2	2361.31	-0.151005	0.0635892	-2.37469	0.0175637	0.16137	2147.1	2376.69	2187.79	2564.51	2477.34	2414.46
1301	GBP4	35.8013	-0.820479	0.345578	-2.37423	0.0175858	0.161449	22.5558	22.1801	32.8356	62.3254	33.8173	41.0932
1302	AKT1S1	440.582	0.315465	0.132961	2.37261	0.0176631	0.162034	584.303	407.773	474.709	434.445	329.502	412.759
1303	ARL6IP1	4590.74	-0.14863	0.0626534	-2.37226	0.0176797	0.162062	4260.9	4611.76	4189.82	4703.73	5159.31	4618.88
1304	ITM2C	1767.44	-0.176353	0.0743524	-2.37185	0.0176993	0.162117	1793.72	1595.26	1591.12	1886.26	1742.03	1996.22
1305	CCS	210.089	0.328192	0.138427	2.37086	0.0177467	0.162427	243.818	232.891	225.158	168.645	187.296	202.727
1306	RHOT2	1684.68	0.182784	0.0771324	2.36974	0.0178006	0.162795	1848.5	1610.62	1915.72	1614.04	1482.76	1636.42
1307	ENGASE	250.411	0.30662	0.129455	2.36854	0.0178584	0.163199	272.818	264.456	293.644	201.641	230.652	239.254
1308	CAB39L	114.819	-0.424108	0.179177	-2.36698	0.017934	0.16369	94.5196	97.2514	102.259	133.816	122.263	138.804
1309	DLG4	230.135	0.336118	0.14201	2.36686	0.01794	0.16369	266.373	238.01	266.437	232.804	205.505	171.678
1310	ZNF771	89.2492	0.507338	0.214376	2.36658	0.0179532	0.16369	121.372	92.1329	101.321	59.5757	78.9071	82.1865
1311	TMEM170A	468.096	-0.23546	0.0995103	-2.36618	0.0179725	0.16374	415.672	447.868	425.925	524.267	525.469	469.376
1312	AXIN1	1144.05	0.189317	0.0800331	2.36548	0.0180067	0.163927	1320.05	1132.89	1205.54	1131.02	1012.79	1062.03
1313	MCM6	3848.02	-0.147448	0.0623448	-2.36504	0.018028	0.163996	3722.78	3863.61	3367.99	4032.82	4141.32	3959.56
1314	ARID2	1026.73	-0.206819	0.0874835	-2.36409	0.0180742	0.164291	928.011	963.13	968.181	1228.18	1101.23	971.627
1315	NKG7	298.544	-0.295009	0.124807	-2.36372	0.0180923	0.164331	247.04	266.162	290.83	291.463	345.11	350.662
1316	TEAD4	1067.53	0.196809	0.0832851	2.36308	0.0181239	0.164493	1256.68	1129.48	1035.73	978.875	963.361	1041.03
1317	TERT	230.109	0.334194	0.141502	2.36177	0.0181878	0.164947	271.744	219.242	279.572	187.893	200.303	221.903
1318	GLE1	902.72	-0.192581	0.0815633	-2.36113	0.0182195	0.165109	796.972	909.386	819.952	966.044	998.912	925.054
1319	PIM1	320.448	-0.278376	0.11797	-2.35973	0.0182885	0.165609	305.041	288.342	275.819	328.125	338.173	387.19
1320	FAM78B	153.318	-0.410743	0.174146	-2.35861	0.0183435	0.165774	152.52	111.754	131.342	201.641	149.143	173.505
1321	NSMF	702.852	0.22528	0.0954968	2.35903	0.0183228	0.165774	775.491	702.087	795.56	720.408	586.167	637.402
1322	SEC14L1	975.814	-0.185462	0.0786351	-2.35851	0.0183483	0.165774	876.455	955.452	906.262	1102.61	986.773	1027.33
1323	IMP3	1443.67	0.183526	0.0778493	2.35745	0.018401	0.165914	1616.5	1538.96	1451.33	1248.34	1327.55	1479.36
1324	INIP	676.141	-0.200499	0.0850626	-2.35708	0.0184195	0.165914	613.303	661.992	611.68	731.407	735.31	703.151
1325	SH2B1	515.215	0.225884	0.0958061	2.35773	0.0183873	0.165914	569.266	527.205	570.401	454.609	463.905	505.903
1326	WHRN	9.67624	1.61913	0.686901	2.35715	0.0184157	0.165914	19.3336	17.0616	7.50528	1.8331	8.67111	3.65273
1327	HCAR3	25.3499	0.927824	0.393759	2.35633	0.0184566	0.165999	32.2226	29.8579	37.5264	21.9972	10.4053	20.09
1328	MDM2	2963.52	-0.137956	0.0585435	-2.35647	0.0184496	0.165999	2880.7	2905.6	2679.38	3112.6	3050.5	3152.31
1329	ELMO2	826.632	0.202431	0.0859446	2.35537	0.0185045	0.166179	915.122	905.973	833.086	705.743	825.49	774.379
1330	KLHL5	558.974	-0.215704	0.0915781	-2.35541	0.0185021	0.166179	523.08	523.793	504.73	627.837	566.224	608.18
1331	RSBN1	372.46	-0.249665	0.106059	-2.35403	0.0185709	0.16665	321.152	344.645	354.624	397.783	409.277	407.28
1332	PDP2	1000.55	0.182442	0.077533	2.35309	0.0186183	0.166949	1031.12	1134.6	1024.47	962.377	950.354	900.398
1333	ABCA2	575.366	0.242973	0.103291	2.35232	0.0186569	0.167045	648.748	536.589	686.733	551.763	513.33	515.035
1334	IRX1	1176.34	0.243169	0.103366	2.35251	0.0186471	0.167045	1460.76	1086.83	1279.65	1195.18	942.55	1093.08
1335	AK4	1155.31	0.179447	0.0763373	2.35071	0.0187374	0.167055	1138.53	1323.98	1216.79	1101.69	1076.95	1073.9
1336	HLA-C	6088.52	0.13021	0.0553796	2.35123	0.0187117	0.167055	6259.78	6525.23	6303.5	5497.47	5881.62	6063.54
1337	L3HYPDH	97.3434	0.474842	0.202007	2.35063	0.0187419	0.167055	107.409	97.2514	135.095	80.6564	82.3756	81.2733
1338	NUCKS1	7259.18	-0.136259	0.0579501	-2.35132	0.0187072	0.167055	6918.19	7362.1	6468.61	7585.37	7771.05	7449.75
1339	PNN	4693.14	0.129985	0.0552905	2.35095	0.0187254	0.167055	4779.69	4794.32	5139.24	4443.43	4606.09	4396.06
1340	VLDLR	447.751	0.22893	0.097355	2.3515	0.0186979	0.167055	489.783	487.11	472.833	417.947	417.948	400.887
1341	PTDSS1	5792.98	-0.127469	0.054242	-2.35	0.0187733	0.167209	5644.33	5681.53	5285.59	6190.38	5865.14	6090.93
1342	IFNGR1	359.108	-0.254753	0.108419	-2.34971	0.0187881	0.167217	328.67	340.38	313.345	375.785	409.277	387.19
1343	PCNT	721.057	0.210586	0.089659	2.34875	0.0188367	0.167525	790.528	704.646	826.519	692.912	679.815	631.923
1344	CD53	4228.8	-0.121482	0.0517312	-2.34833	0.0188577	0.167586	3984.86	4041.05	4126.03	4459.02	4368.51	4393.32
1345	AP2B1	3276.42	-0.150077	0.063959	-2.34646	0.0189528	0.168306	3240.52	3151.29	2927.06	3647.87	3265.54	3426.26
1346	TATDN2	1890.02	-0.15233	0.0649352	-2.34587	0.0189828	0.168448	1780.84	1883.61	1705.57	2045.74	1968.34	1956.04
1347	LRTM2	61.8501	-0.597585	0.254817	-2.34515	0.0190192	0.168645	60.1488	51.1849	36.5882	82.4895	67.6347	73.0546
1348	SLC39A4	436.662	0.248577	0.106173	2.34123	0.0192203	0.170302	502.673	482.845	437.182	395.033	369.389	432.849
1349	PDE4D	238.98	-0.31081	0.132815	-2.34017	0.0192751	0.170661	214.817	225.214	199.828	285.964	268.804	239.254
1350	ARMH1	9.8534	-1.51403	0.647219	-2.33928	0.0193209	0.170687	6.44452	3.41233	5.62896	10.9986	21.6778	10.9582
1351	EML3	455.428	0.252198	0.107809	2.3393	0.01932	0.170687	517.71	494.788	472.833	448.193	360.718	438.328
1352	ITGA5	1232.55	-0.161945	0.0692176	-2.33965	0.019302	0.170687	1142.83	1137.16	1210.23	1301.5	1286.79	1316.81
1353	POT1	304.006	-0.280103	0.119762	-2.33883	0.0193443	0.170767	281.411	278.105	264.561	328.125	365.921	305.916
1354	GATD1	543.273	0.256009	0.109497	2.33806	0.0193844	0.170995	683.119	549.385	543.195	445.443	528.938	509.556
1355	ITIH3	35.6671	0.747461	0.320047	2.33547	0.0195187	0.171925	39.7412	52.8911	41.279	29.3296	24.2791	26.4823
1356	NOTCH2NLB	22.6631	0.933471	0.399663	2.33564	0.0195098	0.171925	26.8522	34.1233	28.1448	17.4144	13.0067	16.4373
1357	MICAL3	560.051	0.22611	0.096861	2.33438	0.0195759	0.172303	659.489	580.096	573.216	525.183	541.077	481.247
1358	SH2B2	391.215	0.258107	0.110604	2.33363	0.0196153	0.172522	438.227	396.683	443.75	346.456	329.502	392.669
1359	LTB4R	226.674	0.320881	0.137562	2.33263	0.0196678	0.172857	278.188	221.801	256.118	212.64	197.701	193.595
1360	ATAD1	866.712	-0.186799	0.0801168	-2.33159	0.0197223	0.173208	800.195	861.613	769.291	921.133	898.327	949.71
1361	MBD5	75.1122	-0.599923	0.257553	-2.32932	0.019842	0.174132	51.5562	46.0664	81.6199	97.1543	105.788	68.4887
1362	ECT2	860.469	-0.18837	0.0808933	-2.32862	0.019879	0.174328	806.639	835.168	771.167	935.798	953.822	860.218
1363	ZNF256	206.559	0.337727	0.145057	2.32824	0.0198996	0.17438	236.299	204.74	251.427	170.478	202.904	173.505
1364	TEC	107.855	-0.440295	0.189548	-2.32287	0.0201863	0.176764	91.2974	102.37	80.6817	133.816	125.731	113.235
1365	MAGED1	3989.37	-0.154495	0.0666275	-2.31879	0.0204063	0.178559	3918.27	3971.95	3437.42	4265.62	3985.24	4357.71
1366	MLLT10	383.644	0.244047	0.105299	2.31765	0.0204681	0.178744	427.486	392.418	428.739	344.623	361.585	347.01
1367	SEC22B	1175.96	-0.161836	0.0698381	-2.3173	0.0204873	0.178744	1114.9	1082.56	1133.3	1242.84	1269.45	1212.71
1368	TIAF1	745.256	-0.208758	0.0900779	-2.31753	0.0204751	0.178744	663.786	722.561	686.733	821.229	718.835	858.392
1369	ZNF33A	370.311	-0.280836	0.121167	-2.31777	0.0204619	0.178744	317.93	337.821	347.119	450.943	428.353	339.704
1370	ERP29	2542.83	-0.143308	0.0618572	-2.31675	0.0205175	0.178876	2347.95	2505.5	2395.12	2553.51	2655.96	2798.91
1371	NPIPA1	89.722	0.536911	0.231843	2.31584	0.020567	0.179047	97.7419	79.3367	141.662	75.1571	65.9005	78.5337
1372	TCF7L2	291.364	0.326269	0.140884	2.31587	0.0205656	0.179047	354.449	267.868	350.872	247.468	228.917	298.611
1373	RAB17	107.716	-0.427867	0.184833	-2.31488	0.0206194	0.179372	94.5196	92.986	88.187	113.652	130.934	126.019
1374	FLNB	1854.15	-0.188859	0.0816097	-2.31417	0.0206584	0.179581	1740.02	1707.87	1750.61	2233.63	1738.56	1954.21
1375	LRRC24	175.25	0.352177	0.152318	2.31212	0.020771	0.180428	212.669	176.588	200.766	167.729	143.073	150.675
1376	GBP2	25.7085	-0.879929	0.380729	-2.31117	0.0208237	0.180616	22.5558	18.7678	13.1342	36.662	32.0831	31.0482
1377	KTN1	5060.48	-0.137983	0.0597058	-2.31104	0.0208307	0.180616	4822.65	5015.27	4617.62	5484.63	5455	4967.72
1378	MTRF1	111.361	0.422012	0.182639	2.31063	0.0208531	0.180616	123.52	120.285	138.848	88.9053	97.9836	98.6238
1379	VAMP5	641.824	-0.240524	0.104089	-2.31075	0.0208469	0.180616	539.191	602.276	622.938	612.255	679.815	794.469
1380	CRMP1	1427.32	-0.169455	0.0733641	-2.30978	0.0209003	0.180893	1419.94	1287.3	1324.68	1521.47	1413.39	1597.16
1381	ARHGEF17	60.8007	0.575853	0.249408	2.30888	0.0209503	0.181195	62.297	75.0712	80.6817	56.8261	43.3556	46.5723
1382	RCOR3	265.66	0.302649	0.131098	2.30856	0.0209677	0.181215	317.93	251.659	311.469	247.468	228.917	236.514
1383	GOLGA2	625.794	0.203634	0.0882992	2.30618	0.0211003	0.182229	687.415	656.873	666.093	557.262	619.117	568
1384	EIF4G2	22735	-0.115735	0.0501996	-2.3055	0.0211388	0.182298	22257.2	22106.8	21106.7	24620.4	22903	23415.8
1385	GVQW3	53.601	0.616692	0.267476	2.3056	0.0211331	0.182298	58.0007	61.4219	75.0528	45.8275	33.8173	47.4855
1386	STX3	1113.79	-0.166246	0.0722463	-2.3011	0.0213858	0.184294	1003.2	1092.8	1051.68	1202.51	1163.66	1168.87
1387	RBL1	466.372	-0.238897	0.10384	-2.30063	0.0214123	0.18439	388.819	445.309	448.44	529.766	522.001	463.897
1388	APH1A	2839.89	-0.138825	0.0603984	-2.29848	0.0215343	0.184641	2577.81	2816.88	2713.16	2983.37	2877.08	3071.03
1389	FYTTD1	5612.86	-0.139832	0.0608253	-2.29891	0.0215101	0.184641	5078.28	5258.4	5685.25	6214.21	5762.82	5678.17
1390	METTL16	1190.53	-0.176993	0.0769983	-2.29866	0.0215243	0.184641	1067.64	1201.14	1082.64	1297.83	1305.87	1188.05
1391	OSBPL11	531.58	-0.215319	0.0936552	-2.29906	0.0215017	0.184641	473.672	511.849	489.719	599.424	570.559	544.257
1392	TRIP4	311.991	-0.289447	0.12592	-2.29866	0.0215243	0.184641	277.114	322.465	242.045	359.288	329.502	341.53
1393	TSSK3	13.0347	1.23894	0.538916	2.29894	0.0215083	0.184641	19.3336	18.7678	16.8869	8.24895	10.4053	4.56592
1394	TGFB1	1630.76	0.219041	0.0953377	2.29752	0.0215889	0.184977	1955.91	1578.2	1729.97	1649.79	1278.12	1592.59
1395	BRPF1	1118.12	0.189183	0.0824366	2.29489	0.0217397	0.186126	1164.31	1136.31	1273.08	1145.69	971.165	1018.2
1396	NR2C2	942.421	0.198792	0.0866332	2.29463	0.0217542	0.186126	989.234	914.504	1118.29	898.219	839.364	894.919
1397	ADTRP	32.4132	0.818357	0.35683	2.29341	0.0218244	0.186593	58.0007	29.8579	36.5882	25.6634	24.2791	20.09
1398	FADS2	6983.02	-0.142133	0.0620283	-2.29142	0.0219392	0.187441	6646.45	6510.72	6760.38	7772.34	6668.09	7540.15
1399	VDAC3	4889.28	-0.138456	0.0604395	-2.29082	0.0219737	0.187601	4796.87	4843.8	4323.98	4958.54	5096.88	5315.64
1400	BTBD10	534.673	-0.233538	0.101969	-2.29028	0.0220052	0.187736	501.598	538.295	434.368	553.596	612.181	568
1401	CERKL	403.865	-0.235912	0.103032	-2.28968	0.0220396	0.187895	367.338	370.238	375.264	414.281	459.569	436.501
1402	FANCD2	692.294	-0.219946	0.0961227	-2.28818	0.022127	0.188506	670.23	661.992	587.288	720.408	828.958	684.887
1403	AS3MT	283.442	-0.281723	0.12314	-2.28784	0.022147	0.188542	238.447	282.37	245.798	307.961	299.153	326.92
1404	VSIR	69.3429	-0.522949	0.228632	-2.28729	0.0221789	0.188679	55.8525	51.1849	63.7949	82.4895	82.3756	80.3601
1405	CLDN15	69.098	0.524573	0.229393	2.28679	0.0222081	0.188793	83.7788	81.0428	79.7436	53.1599	52.0267	64.836
1406	CTNNAL1	1026.63	-0.190203	0.0832435	-2.2849	0.0223186	0.189553	977.419	1038.2	861.231	1084.28	1140.25	1058.38
1407	EZH1	208.827	0.345724	0.15132	2.28472	0.0223293	0.189553	239.521	201.327	260.808	203.474	190.764	157.067
1408	TBKBP1	287.319	0.292184	0.127916	2.28419	0.0223606	0.189684	307.189	279.811	362.13	267.633	251.462	255.691
1409	RAB12	347.816	0.268417	0.117566	2.28311	0.0224239	0.190086	410.301	377.062	353.686	286.88	350.313	308.656
1410	CHST7	98.5558	0.44197	0.193642	2.2824	0.0224655	0.190304	117.075	120.285	103.198	89.8219	81.5085	79.4469
1411	BOP1	4472.29	0.127028	0.0556626	2.28211	0.022483	0.190316	4799.02	4494.04	4715.19	4304.12	4116.18	4405.19
1412	PSMD10	524.625	-0.219271	0.0962039	-2.27923	0.0226535	0.191489	480.117	482.845	491.596	515.101	582.699	595.395
1413	PTGES	27.6537	-0.858648	0.376715	-2.2793	0.022649	0.191489	21.4817	17.9147	19.7014	24.7468	36.4187	45.6592
1414	HSPA8	89825.1	-0.106517	0.0467484	-2.27852	0.0226958	0.191711	86598.2	88459.5	84473.8	94001.4	95226.2	90191.4
1415	CDKN2D	225.853	0.295305	0.129624	2.27816	0.0227169	0.191753	251.336	243.982	251.427	203.474	199.436	205.466
1416	GHITM	4877.58	-0.13406	0.0588754	-2.27702	0.022785	0.191962	4324.27	4806.27	4820.27	4991.53	5094.28	5228.89
1417	INTS2	319.302	-0.270676	0.118905	-2.2764	0.022822	0.191962	300.744	277.252	290.83	375.785	360.718	310.482
1418	IRF4	632.983	-0.205043	0.0900333	-2.27741	0.0227616	0.191962	622.97	592.039	549.762	661.749	657.27	714.109
1419	STAG1	1549.92	-0.165142	0.0725352	-2.27672	0.0228031	0.191962	1510.17	1457.92	1416.62	1730.45	1682.2	1502.19
1420	YPEL1	194.84	-0.333948	0.146685	-2.27664	0.0228078	0.191962	176.15	174.029	166.992	197.975	205.505	248.386
1421	ZDHHC20	1000.76	-0.186919	0.0821385	-2.27566	0.0228663	0.1922	921.566	958.865	926.902	1177.77	1005.85	1013.63
1422	PTPRJ	911.837	0.175551	0.0771636	2.27505	0.0229029	0.192372	974.197	932.419	995.388	892.72	830.693	845.607
1423	DUSP1	158.315	-0.370252	0.162799	-2.27429	0.0229487	0.192485	146.076	127.962	140.724	197.975	185.562	151.588
1424	SNAPC3	933.903	-0.192976	0.0848474	-2.27438	0.0229429	0.192485	827.047	939.244	847.158	912.884	1038.8	1038.29
1425	ARHGAP19	1488.52	-0.150516	0.0662019	-2.27359	0.0229907	0.192702	1387.72	1385.41	1459.78	1569.13	1605.89	1523.19
1426	SIRT6	392.445	0.242128	0.106517	2.27314	0.0230178	0.192794	443.598	416.304	416.543	329.958	371.124	377.145
1427	VIM	19225.8	0.106319	0.0468083	2.27138	0.0231241	0.193549	20011.3	19780.4	20010	18561.1	17957.9	19034.4
1428	LMNB2	4996.55	-0.126399	0.0556659	-2.27066	0.0231673	0.193651	4966.58	4688.54	4679.54	5434.22	5033.58	5176.83
1429	LPIN2	934.767	-0.19069	0.0839805	-2.27064	0.0231687	0.193651	839.936	915.357	863.107	1060.45	1027.53	902.225
1430	PSENEN	567.52	-0.220741	0.0972516	-2.26979	0.0232203	0.193947	475.82	579.243	515.988	601.257	635.593	597.222
1431	PACSIN3	910.441	0.179876	0.079313	2.26793	0.0233335	0.194756	954.863	992.988	953.17	797.398	860.174	904.051
1432	CCDC130	267.49	0.302843	0.133558	2.26751	0.0233593	0.194835	299.67	253.365	333.985	225.471	253.196	239.254
1433	C3orf38	316.621	-0.262602	0.115841	-2.26693	0.0233945	0.194856	285.707	290.048	288.015	332.708	376.326	326.92
1434	MALSU1	745.004	0.20203	0.0891177	2.267	0.0233902	0.194856	856.047	815.547	720.507	670.915	725.772	681.235
1435	C2orf42	127.478	0.396094	0.174752	2.2666	0.0234144	0.194886	148.224	146.73	139.786	93.4881	117.927	118.714
1436	MAPK12	577.42	0.234546	0.103571	2.2646	0.0235374	0.195638	600.414	681.613	590.103	463.774	551.483	577.132
1437	NEMP2	129.275	-0.404876	0.178772	-2.26476	0.0235276	0.195638	122.446	117.725	93.816	157.647	154.346	129.672
1438	DGKQ	486.63	0.24306	0.107389	2.26335	0.0236142	0.196139	523.08	461.518	598.546	446.36	448.297	441.981
1439	DIAPH3	522.287	-0.233774	0.103359	-2.26176	0.023712	0.196815	470.45	530.617	438.121	612.255	529.805	552.476
1440	DUSP22	443.671	-0.23557	0.104215	-2.26043	0.0237947	0.19709	448.968	399.243	375.264	485.771	457.835	494.945
1441	PTK2	2908.41	-0.138902	0.061446	-2.26055	0.0237872	0.19709	2851.7	2833.09	2621.22	3141.93	3090.38	2912.14
1442	ZNF844	110.548	0.462483	0.204585	2.26059	0.0237846	0.19709	124.594	141.612	118.208	86.1557	119.661	73.0546
1443	RAB3IP	370.496	-0.250201	0.110706	-2.26006	0.0238174	0.197142	340.485	342.939	332.109	362.954	433.556	410.932
1444	EEF1A1	224686	-0.125394	0.0554903	-2.25975	0.0238369	0.197166	206315	230644	207821	227194	242735	233406
1445	APOOL	188.72	-0.330707	0.146422	-2.25859	0.0239089	0.197201	179.372	160.379	162.302	223.638	218.512	188.116
1446	C19orf54	103.349	0.432425	0.191433	2.25888	0.0238907	0.197201	131.039	110.901	114.456	89.8219	78.9071	94.971
1447	DUS3L	1208.71	0.181024	0.0801362	2.25895	0.0238867	0.197201	1369.46	1184.93	1300.29	1096.19	1079.55	1221.84
1448	MED29	595.997	-0.199489	0.0883153	-2.25883	0.0238942	0.197201	563.895	540.854	560.081	663.582	615.649	631.923
1449	NCSTN	638.539	-0.197573	0.0874854	-2.25835	0.0239236	0.197201	559.599	614.219	609.804	704.827	679.815	662.971
1450	BUB1B	2110.28	-0.150043	0.0664482	-2.25804	0.023943	0.197224	2006.39	2022.66	1972.95	2332.62	2277.9	2049.18
1451	VAV2	441.663	0.227016	0.100562	2.25747	0.0239788	0.197383	458.635	511.849	457.822	405.115	409.277	407.28
1452	NRARP	187.214	0.337288	0.149523	2.25576	0.0240854	0.197987	229.855	198.768	198.89	146.648	166.485	182.637
1453	SWSAP1	90.7191	0.474669	0.210403	2.256	0.0240705	0.197987	88.0751	100.664	127.59	75.1571	79.7742	73.0546
1454	PUS1	1379.2	0.164799	0.0730654	2.25549	0.0241023	0.19799	1476.87	1411	1486.05	1259.34	1235.63	1406.3
1455	CBX4	3175.13	0.186657	0.0827989	2.25435	0.0241743	0.198342	3830.19	3070.24	3242.28	3242.75	2717.53	2947.75
1456	FKBP11	415.778	0.234147	0.10388	2.25402	0.0241949	0.198342	465.079	453.84	429.677	355.621	384.997	405.453
1457	SPRY2	796.596	0.184771	0.0819725	2.25406	0.0241927	0.198342	789.454	870.144	881.87	763.486	742.247	732.373
1458	APBA1	603.899	-0.202457	0.0898447	-2.25342	0.024233	0.198518	588.599	553.65	543.195	678.247	645.131	614.572
1459	SUZ12	1564.58	-0.162769	0.0723207	-2.25066	0.0244071	0.199807	1533.8	1517.63	1378.16	1748.78	1645.78	1563.37
1460	HTRA3	193.591	-0.340268	0.151227	-2.25005	0.024446	0.199989	184.743	162.086	166.054	230.971	182.093	235.601
1461	FBXW11	990.891	-0.166402	0.0739947	-2.24884	0.0245225	0.20047	934.455	929.86	937.222	1079.7	1059.61	1004.5
1462	ITGB3	25.419	-0.899468	0.400061	-2.24833	0.0245553	0.20047	25.7781	11.9432	15.9487	39.4116	32.9502	26.4823
1463	SEMA6C	447.539	-0.224908	0.100026	-2.2485	0.0245446	0.20047	416.746	397.536	424.048	483.938	455.233	507.73
1464	SMARCAD1	850.732	-0.186389	0.082938	-2.24733	0.0246189	0.200716	761.527	812.134	813.385	916.55	962.493	838.302
1465	SRD5A1	182.534	0.333867	0.148546	2.24756	0.0246042	0.200716	222.336	181.707	207.333	153.064	168.22	162.547
1466	SPEG	36.2081	0.701314	0.312192	2.24642	0.0246772	0.20101	45.1116	44.3603	45.0317	31.1627	26.0133	25.5691
1467	ZNF696	318.523	0.258087	0.114897	2.24624	0.0246887	0.20101	332.967	348.058	359.315	304.295	268.804	297.698
1468	EXO1	882.859	-0.180841	0.0805324	-2.24557	0.0247316	0.201222	853.899	807.869	821.828	981.625	960.759	871.177
1469	ZAP70	463.036	-0.218465	0.0973256	-2.24469	0.0247882	0.201545	436.079	433.366	414.667	496.77	478.645	518.688
1470	KLF11	224.328	0.341399	0.152136	2.24404	0.0248301	0.201749	201.928	297.726	251.427	185.143	194.233	215.511
1471	ITGB3BP	389.903	-0.248911	0.110956	-2.24332	0.024876	0.201971	310.411	383.887	373.388	412.447	430.087	429.196
1472	NEO1	392.132	-0.273335	0.121856	-2.24309	0.0248913	0.201971	390.968	334.408	340.552	497.687	374.592	414.585
1473	RBBP6	1804.35	0.162521	0.0724775	2.24236	0.024938	0.202213	1860.32	1885.31	1972.01	1781.77	1787.98	1538.71
1474	CLK2	704.803	0.200292	0.0893558	2.24151	0.0249933	0.202524	789.454	737.063	735.517	632.419	717.968	616.399
1475	CCDC137	1117.98	0.172543	0.0769953	2.24096	0.0250289	0.202674	1283.53	1105.59	1167.07	1030.2	1063.08	1058.38
1476	TGFBR1	743.278	0.192629	0.0860101	2.2396	0.0251166	0.203247	769.046	836.874	772.106	654.417	740.513	686.714
1477	SIK3	575.091	0.205512	0.0917971	2.23876	0.0251715	0.203553	620.822	587.774	639.825	502.269	542.812	557.042
1478	TWNK	1595.91	0.151736	0.0678075	2.23775	0.0252375	0.203949	1685.24	1747.11	1606.13	1555.39	1442.87	1538.71
1479	PTPA	2603.56	-0.137599	0.0615552	-2.23538	0.0253925	0.205063	2504.77	2533.65	2399.81	2630.5	2672.44	2880.18
1480	LRRC45	438.345	0.23225	0.103926	2.23478	0.025432	0.205105	498.376	435.072	487.843	420.696	378.061	410.019
1481	RTCB	2818.9	-0.147681	0.0660778	-2.23496	0.02542	0.205105	2587.47	2914.98	2519.9	2899.96	3014.08	2976.98
1482	SHROOM1	70.1539	0.519901	0.232724	2.23398	0.0254844	0.205388	88.0751	80.1897	79.7436	69.6578	50.2925	52.9646
1483	TM7SF3	728.722	-0.188645	0.0844999	-2.23249	0.0255828	0.206043	674.526	711.471	656.712	817.563	742.247	769.813
1484	NT5DC3	188.681	0.330635	0.148146	2.23182	0.0256267	0.206257	186.891	210.711	232.664	153.98	173.422	174.418
1485	EPOP	1079.8	0.170571	0.0764848	2.23013	0.0257388	0.206977	1200.83	1101.33	1129.54	968.793	998.912	1079.38
1486	PPARGC1B	352.233	0.274985	0.123325	2.22976	0.0257634	0.206977	360.893	435.072	360.253	358.371	313.894	284.913
1487	STMN3	1480.88	-0.160754	0.072097	-2.22969	0.0257681	0.206977	1455.39	1421.24	1319.05	1537.05	1490.56	1661.99
1488	RER1	1557.43	0.143244	0.0642698	2.22878	0.0258283	0.207321	1607.91	1627.68	1668.05	1466.48	1456.75	1517.71
1489	BIRC5	3119.8	-0.160415	0.0720071	-2.22777	0.0258961	0.207611	2807.66	3222.95	2806.97	3072.28	3277.68	3531.28
1490	ESD	1767.6	-0.143089	0.0642497	-2.22707	0.0259424	0.207611	1686.32	1735.17	1618.33	1867.93	1900.71	1797.14
1491	EXOC5	839.406	-0.17454	0.0783655	-2.22726	0.0259301	0.207611	784.083	811.281	770.229	923.882	875.782	871.177
1492	FAM13B	493.354	-0.216529	0.0972343	-2.22688	0.0259555	0.207611	465.079	453.84	450.317	571.011	501.19	518.688
1493	PAPOLA	4775.86	-0.144729	0.0649942	-2.2268	0.0259607	0.207611	4637.91	4238.97	4733.95	5389.31	4916.52	4738.51
1494	PURA	314.569	-0.262984	0.118106	-2.22668	0.0259688	0.207611	268.522	292.607	296.459	341.873	371.991	315.961
1495	FBXO9	823.233	0.176419	0.079253	2.22602	0.0260131	0.207766	896.862	890.618	833.086	790.066	754.387	774.379
1496	IPO11	1098.52	-0.183405	0.0823969	-2.22587	0.0260229	0.207766	1026.83	1082.56	976.624	1239.18	1213.96	1051.99
[truncated: 10,448 more rows]

## Sheet: 12hE2
	gene_id	baseMean	log2FoldChange	lfcSE	stat	pvalue	padj	SUMOi_12hE2_rep1	SUMOi_12hE2_rep2	SUMOi_12hE2_rep3	DMSO_12hE2_rep1	DMSO_12hE2_rep2	DMSO_12hE2_rep3	DEG_direction
[truncated: 12,322 more rows]

[truncated: 4 more sheets: 24hE2, 36hE2, 48hE2, 72hE2]
