# Supplementary material for: Regulation of lineage reprogramming by dynamic chromatin SUMOylation
Source: Cell Mol Life Sci. 2026 May 27;83(1):289. doi: 10.1007/s00018-026-06255-5 (PMC13396097; doi:10.1007/s00018-026-06255-5)
Supplement: Supplementary file 6 — Supplementary file6 RNA-seq Metascape pathway analysis results for pairwise comparisons (XLSX 126 KB) [file 18_2026_6255_MOESM6_ESM.xlsx]

## Sheet: INFO
Supplementary Table ST5 RNA-seq Metascape pathway analysis results for pairwise comparisons
Pathway analysis results for RNA-seq pairwise conditional (DMSO vs SUMOi) comparisons in indicated timepoints.
Pathway analysis was performed with Metascape (GO Biological Process).
Numbers in parentheses indicate the number of genes in the differentially regulated group.
Names used for clustered pathway groups are highlighted in yellow.

## Sheet: 24hE2_DN (41)
GroupID	Category	Term	Description	LogP	Log(q-value)	Genes	Symbols	InTerm_InList
1_Summary	GO Biological Processes	GO:0009617	response to bacterium	-6.35759	-2.10586	1969,3575,4064,10225,10333,11009,55024,55765,115361,1536,54836,91543,353514,3162	EPHA2,IL7R,CD180,CD96,TLR6,IL24,BANK1,INAVA,GBP4,CYBB,BSPRY,RSAD2,LILRA5,HMOX1	14/-
1_Member	GO Biological Processes	GO:0009617	response to bacterium	-6.35759	-2.10586	1969,3575,4064,10225,10333,11009,55024,55765,115361	EPHA2,IL7R,CD180,CD96,TLR6,IL24,BANK1,INAVA,GBP4	9/726
1_Member	GO Biological Processes	GO:0045087	innate immune response	-5.03091	-1.82057	1536,4064,10333,54836,55765,91543,115361,353514	CYBB,CD180,TLR6,BSPRY,INAVA,RSAD2,GBP4,LILRA5	8/791
1_Member	GO Biological Processes	GO:0001819	positive regulation of cytokine production	-4.20025	-1.22049	1536,3162,10333,55765,91543,353514	CYBB,HMOX1,TLR6,INAVA,RSAD2,LILRA5	6/514
1_Member	GO Biological Processes	GO:0032731	positive regulation of interleukin-1 beta production	-4.08407	-1.15455	10333,55765,353514	TLR6,INAVA,LILRA5	3/62
1_Member	GO Biological Processes	GO:0032675	regulation of interleukin-6 production	-4.01561	-1.10629	10333,55024,55765,353514	TLR6,BANK1,INAVA,LILRA5	4/177
1_Member	GO Biological Processes	GO:0002237	response to molecule of bacterial origin	-3.90899	-1.07222	4064,10225,10333,11009,55765	CD180,CD96,TLR6,IL24,INAVA	5/361
1_Member	GO Biological Processes	GO:0032732	positive regulation of interleukin-1 production	-3.85495	-1.03458	10333,55765,353514	TLR6,INAVA,LILRA5	3/74
1_Member	GO Biological Processes	GO:0032755	positive regulation of interleukin-6 production	-3.44333	-0.710108	10333,55765,353514	TLR6,INAVA,LILRA5	3/102
1_Member	GO Biological Processes	GO:0032651	regulation of interleukin-1 beta production	-3.33578	-0.615519	10333,55765,353514	TLR6,INAVA,LILRA5	3/111
1_Member	GO Biological Processes	GO:0032652	regulation of interleukin-1 production	-3.12626	-0.465585	10333,55765,353514	TLR6,INAVA,LILRA5	3/131
1_Member	GO Biological Processes	GO:0002831	regulation of response to biotic stimulus	-2.98236	-0.363326	4064,10225,10333,55765,91543	CD180,CD96,TLR6,INAVA,RSAD2	5/576
1_Member	GO Biological Processes	GO:0002833	positive regulation of response to biotic stimulus	-2.98159	-0.363326	4064,10333,55765,91543	CD180,TLR6,INAVA,RSAD2	4/332
1_Member	GO Biological Processes	GO:0032103	positive regulation of response to external stimulus	-2.94259	-0.344066	4064,10333,55765,91543,353514	CD180,TLR6,INAVA,RSAD2,LILRA5	5/588
1_Member	GO Biological Processes	GO:0043408	regulation of MAPK cascade	-2.71616	-0.204786	1969,10333,55024,55765,353514	EPHA2,TLR6,BANK1,INAVA,LILRA5	5/662
1_Member	GO Biological Processes	GO:0043123	positive regulation of canonical NF-kappaB signal transduction	-2.51665	-0.0642597	3162,10333,55765	HMOX1,TLR6,INAVA	3/214
1_Member	GO Biological Processes	GO:0031349	positive regulation of defense response	-2.50449	-0.0589389	10333,55765,91543,353514	TLR6,INAVA,RSAD2,LILRA5	4/449
1_Member	GO Biological Processes	GO:0043410	positive regulation of MAPK cascade	-2.45354	-0.0179197	10333,55024,55765,353514	TLR6,BANK1,INAVA,LILRA5	4/464
1_Member	GO Biological Processes	GO:0071219	cellular response to molecule of bacterial origin	-2.45011	-0.0179197	4064,10333,11009	CD180,TLR6,IL24	3/226
1_Member	GO Biological Processes	GO:0071216	cellular response to biotic stimulus	-2.31817	0	4064,10333,11009	CD180,TLR6,IL24	3/252
1_Member	GO Biological Processes	GO:0031401	positive regulation of protein modification process	-2.12921	0	10333,55024,55765,353514	TLR6,BANK1,INAVA,LILRA5	4/574
1_Member	GO Biological Processes	GO:0043122	regulation of canonical NF-kappaB signal transduction	-2.1096	0	3162,10333,55765	HMOX1,TLR6,INAVA	3/300
1_Member	GO Biological Processes	GO:0045089	positive regulation of innate immune response	-2.10565	0	10333,55765,91543	TLR6,INAVA,RSAD2	3/301
2_Summary	GO Biological Processes	GO:0002764	immune response-regulating signaling pathway	-6.02948	-2.07877	4773,9214,10333,29760,55024,55765,353514,91543	NFATC2,FCMR,TLR6,BLNK,BANK1,INAVA,LILRA5,RSAD2	8/-
2_Member	GO Biological Processes	GO:0002764	immune response-regulating signaling pathway	-6.02948	-2.07877	4773,9214,10333,29760,55024,55765,353514	NFATC2,FCMR,TLR6,BLNK,BANK1,INAVA,LILRA5	7/395
2_Member	GO Biological Processes	GO:0050853	B cell receptor signaling pathway	-4.19348	-1.22049	4773,29760,55024	NFATC2,BLNK,BANK1	3/57
2_Member	GO Biological Processes	GO:0002757	immune response-activating signaling pathway	-4.09175	-1.15455	4773,10333,29760,55024,55765	NFATC2,TLR6,BLNK,BANK1,INAVA	5/330
2_Member	GO Biological Processes	GO:0002253	activation of immune response	-3.72203	-0.94742	4773,10333,29760,55024,55765	NFATC2,TLR6,BLNK,BANK1,INAVA	5/396
2_Member	GO Biological Processes	GO:0050778	positive regulation of immune response	-3.52599	-0.779409	4773,10333,29760,55024,55765,91543	NFATC2,TLR6,BLNK,BANK1,INAVA,RSAD2	6/684
2_Member	GO Biological Processes	GO:0002768	immune response-regulating cell surface receptor signaling pathway	-3.22251	-0.514839	4773,9214,29760,55024	NFATC2,FCMR,BLNK,BANK1	4/286
2_Member	GO Biological Processes	GO:0050851	antigen receptor-mediated signaling pathway	-2.8835	-0.321956	4773,29760,55024	NFATC2,BLNK,BANK1	3/159
2_Member	GO Biological Processes	GO:0002429	immune response-activating cell surface receptor signaling pathway	-2.32297	0	4773,29760,55024	NFATC2,BLNK,BANK1	3/251
3_Summary	GO Biological Processes	GO:0045321	leukocyte activation	-5.77753	-2.00292	3575,4064,5896,10333,29760,55024,57580,91543,1969,4151,4773,353514,3162,55765,4680	IL7R,CD180,RAG1,TLR6,BLNK,BANK1,PREX1,RSAD2,EPHA2,MB,NFATC2,LILRA5,HMOX1,INAVA,CEACAM6	15/-
3_Member	GO Biological Processes	GO:0045321	leukocyte activation	-5.77753	-2.00292	3575,4064,5896,10333,29760,55024,57580,91543	IL7R,CD180,RAG1,TLR6,BLNK,BANK1,PREX1,RSAD2	8/626
3_Member	GO Biological Processes	GO:0046649	lymphocyte activation	-5.3304	-1.82584	3575,4064,5896,29760,55024,57580,91543	IL7R,CD180,RAG1,BLNK,BANK1,PREX1,RSAD2	7/504
3_Member	GO Biological Processes	GO:0001775	cell activation	-5.18234	-1.82584	3575,4064,5896,10333,29760,55024,57580,91543	IL7R,CD180,RAG1,TLR6,BLNK,BANK1,PREX1,RSAD2	8/754
3_Member	GO Biological Processes	GO:0042113	B cell activation	-5.17448	-1.82584	3575,4064,5896,29760,55024	IL7R,CD180,RAG1,BLNK,BANK1	5/196
3_Member	GO Biological Processes	GO:0002521	leukocyte differentiation	-4.6542	-1.5486	1969,3575,5896,29760,57580,91543	EPHA2,IL7R,RAG1,BLNK,PREX1,RSAD2	6/426
3_Member	GO Biological Processes	GO:0030097	hemopoiesis	-4.45056	-1.4081	1969,3575,4151,5896,29760,57580,91543	EPHA2,IL7R,MB,RAG1,BLNK,PREX1,RSAD2	7/690
3_Member	GO Biological Processes	GO:0030098	lymphocyte differentiation	-4.42939	-1.4081	3575,5896,29760,57580,91543	IL7R,RAG1,BLNK,PREX1,RSAD2	5/280
3_Member	GO Biological Processes	GO:0030217	T cell differentiation	-3.92357	-1.07222	3575,5896,57580,91543	IL7R,RAG1,PREX1,RSAD2	4/187
3_Member	GO Biological Processes	GO:1903131	mononuclear cell differentiation	-3.91461	-1.07222	3575,5896,29760,57580,91543	IL7R,RAG1,BLNK,PREX1,RSAD2	5/360
3_Member	GO Biological Processes	GO:0050867	positive regulation of cell activation	-3.74247	-0.953134	3575,4773,5896,10333,353514	IL7R,NFATC2,RAG1,TLR6,LILRA5	5/392
3_Member	GO Biological Processes	GO:0050865	regulation of cell activation	-3.6339	-0.873531	3575,4773,5896,10333,55024,353514	IL7R,NFATC2,RAG1,TLR6,BANK1,LILRA5	6/653
3_Member	GO Biological Processes	GO:0048872	homeostasis of number of cells	-3.17771	-0.491789	3162,3575,4151,5896	HMOX1,IL7R,MB,RAG1	4/294
3_Member	GO Biological Processes	GO:0042110	T cell activation	-2.94814	-0.344066	3575,5896,57580,91543	IL7R,RAG1,PREX1,RSAD2	4/339
3_Member	GO Biological Processes	GO:0002694	regulation of leukocyte activation	-2.92629	-0.337311	3575,4773,5896,10333,55024	IL7R,NFATC2,RAG1,TLR6,BANK1	5/593
3_Member	GO Biological Processes	GO:0002696	positive regulation of leukocyte activation	-2.80002	-0.255857	3575,4773,5896,10333	IL7R,NFATC2,RAG1,TLR6	4/372
3_Member	GO Biological Processes	GO:0048871	multicellular organismal-level homeostasis	-2.78628	-0.250548	3162,3575,4151,5896,55765	HMOX1,IL7R,MB,RAG1,INAVA	5/638
3_Member	GO Biological Processes	GO:0045785	positive regulation of cell adhesion	-2.34157	0	3575,4680,5896,57580	IL7R,CEACAM6,RAG1,PREX1	4/499
3_Member	GO Biological Processes	GO:0051249	regulation of lymphocyte activation	-2.27566	0	3575,4773,5896,55024	IL7R,NFATC2,RAG1,BANK1	4/521
4_Summary	GO Biological Processes	GO:0006935	chemotaxis	-5.20129	-1.82584	1441,1969,4046,57580,59352,146225,3162,4680,3575,4064	CSF3R,EPHA2,LSP1,PREX1,LGR6,CMTM2,HMOX1,CEACAM6,IL7R,CD180	10/-
4_Member	GO Biological Processes	GO:0006935	chemotaxis	-5.20129	-1.82584	1441,1969,4046,57580,59352,146225	CSF3R,EPHA2,LSP1,PREX1,LGR6,CMTM2	6/341
4_Member	GO Biological Processes	GO:0042330	taxis	-5.1868	-1.82584	1441,1969,4046,57580,59352,146225	CSF3R,EPHA2,LSP1,PREX1,LGR6,CMTM2	6/343
4_Member	GO Biological Processes	GO:0040011	locomotion	-5.03991	-1.82057	1441,1969,4046,57580,59352,146225	CSF3R,EPHA2,LSP1,PREX1,LGR6,CMTM2	6/364
4_Member	GO Biological Processes	GO:0030335	positive regulation of cell migration	-2.90373	-0.333235	1969,3162,4680,57580,59352	EPHA2,HMOX1,CEACAM6,PREX1,LGR6	5/600
4_Member	GO Biological Processes	GO:2000147	positive regulation of cell motility	-2.81033	-0.257565	1969,3162,4680,57580,59352	EPHA2,HMOX1,CEACAM6,PREX1,LGR6	5/630
4_Member	GO Biological Processes	GO:0040017	positive regulation of locomotion	-2.76257	-0.235115	1969,3162,4680,57580,59352	EPHA2,HMOX1,CEACAM6,PREX1,LGR6	5/646
4_Member	GO Biological Processes	GO:0008283	cell population proliferation	-2.56337	-0.0969648	1969,3162,3575,4064,59352	EPHA2,HMOX1,IL7R,CD180,LGR6	5/718
4_Member	GO Biological Processes	GO:0060326	cell chemotaxis	-2.52238	-0.0642597	1441,1969,57580	CSF3R,EPHA2,PREX1	3/213
5_Summary	GO Biological Processes	GO:0071345	cellular response to cytokine stimulus	-5.0469	-1.82057	1441,1969,3575,4046,11009,54836,115361,353514,10333	CSF3R,EPHA2,IL7R,LSP1,IL24,BSPRY,GBP4,LILRA5,TLR6	9/-
5_Member	GO Biological Processes	GO:0071345	cellular response to cytokine stimulus	-5.0469	-1.82057	1441,1969,3575,4046,11009,54836,115361,353514	CSF3R,EPHA2,IL7R,LSP1,IL24,BSPRY,GBP4,LILRA5	8/787
5_Member	GO Biological Processes	GO:0050830	defense response to Gram-positive bacterium	-3.12626	-0.465585	1969,3575,115361	EPHA2,IL7R,GBP4	3/131
5_Member	GO Biological Processes	GO:0042742	defense response to bacterium	-3.02078	-0.381828	1969,3575,10333,115361	EPHA2,IL7R,TLR6,GBP4	4/324
5_Member	GO Biological Processes	GO:0019221	cytokine-mediated signaling pathway	-2.56822	-0.0969648	1441,1969,3575,353514	CSF3R,EPHA2,IL7R,LILRA5	4/431
6_Summary	GO Biological Processes	GO:0006954	inflammatory response	-4.94826	-1.7757	1536,1969,3162,4064,10225,10333,29760,55024,353514,3575	CYBB,EPHA2,HMOX1,CD180,CD96,TLR6,BLNK,BANK1,LILRA5,IL7R	10/-
6_Member	GO Biological Processes	GO:0006954	inflammatory response	-4.94826	-1.7757	1536,1969,3162,4064,10225,10333,29760	CYBB,EPHA2,HMOX1,CD180,CD96,TLR6,BLNK	7/577
6_Member	GO Biological Processes	GO:0001818	negative regulation of cytokine production	-3.75795	-0.953372	1969,10225,10333,55024,353514	EPHA2,CD96,TLR6,BANK1,LILRA5	5/389
6_Member	GO Biological Processes	GO:0002683	negative regulation of immune system process	-3.02308	-0.381828	3162,3575,10225,10333,55024	HMOX1,IL7R,CD96,TLR6,BANK1	5/564
7_Summary	GO Biological Processes	GO:0072593	reactive oxygen species metabolic process	-4.80714	-1.66934	1536,4151,55765,57580,3162,3777,4773	CYBB,MB,INAVA,PREX1,HMOX1,KCNK3,NFATC2	7/-
7_Member	GO Biological Processes	GO:0072593	reactive oxygen species metabolic process	-4.80714	-1.66934	1536,4151,55765,57580	CYBB,MB,INAVA,PREX1	4/111
7_Member	GO Biological Processes	GO:0006801	superoxide metabolic process	-4.47399	-1.4081	1536,4151,57580	CYBB,MB,PREX1	3/46
7_Member	GO Biological Processes	GO:0071248	cellular response to metal ion	-3.96892	-1.07891	1536,3162,3777,4773	CYBB,HMOX1,KCNK3,NFATC2	4/182
7_Member	GO Biological Processes	GO:0010038	response to metal ion	-2.91544	-0.3358	1536,3162,3777,4773	CYBB,HMOX1,KCNK3,NFATC2	4/346
7_Member	GO Biological Processes	GO:0001666	response to hypoxia	-2.09001	0	1536,3777,4151	CYBB,KCNK3,MB	3/305
7_Member	GO Biological Processes	GO:0036293	response to decreased oxygen levels	-2.037	0	1536,3777,4151	CYBB,KCNK3,MB	3/319
8_Summary	GO Biological Processes	GO:0002718	regulation of cytokine production involved in immune response	-3.17532	-0.491789	10225,55765,91543,3575,10333	CD96,INAVA,RSAD2,IL7R,TLR6	5/-
8_Member	GO Biological Processes	GO:0002718	regulation of cytokine production involved in immune response	-3.17532	-0.491789	10225,55765,91543	CD96,INAVA,RSAD2	3/126
8_Member	GO Biological Processes	GO:0002697	regulation of immune effector process	-2.63121	-0.12766	3575,10225,55765,91543	IL7R,CD96,INAVA,RSAD2	4/414
8_Member	GO Biological Processes	GO:0002700	regulation of production of molecular mediator of immune response	-2.61813	-0.123597	10225,55765,91543	CD96,INAVA,RSAD2	3/197
8_Member	GO Biological Processes	GO:0002706	regulation of lymphocyte mediated immunity	-2.59956	-0.118672	3575,10225,91543	IL7R,CD96,RSAD2	3/200
8_Member	GO Biological Processes	GO:0045088	regulation of innate immune response	-2.3948	0	10225,10333,55765,91543	CD96,TLR6,INAVA,RSAD2	4/482
8_Member	GO Biological Processes	GO:0002703	regulation of leukocyte mediated immunity	-2.28053	0	3575,10225,91543	IL7R,CD96,RSAD2	3/260
9_Summary	GO Biological Processes	GO:0030001	metal ion transport	-2.73341	-0.21407	3777,23007,53826,54836,283229	KCNK3,PLCH1,FXYD6,BSPRY,CRACR2B	5/-
9_Member	GO Biological Processes	GO:0030001	metal ion transport	-2.73341	-0.21407	3777,23007,53826,54836,283229	KCNK3,PLCH1,FXYD6,BSPRY,CRACR2B	5/656
9_Member	GO Biological Processes	GO:0006816	calcium ion transport	-2.22638	0	23007,54836,283229	PLCH1,BSPRY,CRACR2B	3/272
10_Summary	GO Biological Processes	GO:0072659	protein localization to plasma membrane	-2.6119	-0.123597	1969,23555,30845	EPHA2,TSPAN15,EHD3	3/-
10_Member	GO Biological Processes	GO:0072659	protein localization to plasma membrane	-2.6119	-0.123597	1969,23555,30845	EPHA2,TSPAN15,EHD3	3/198
10_Member	GO Biological Processes	GO:1990778	protein localization to cell periphery	-2.39238	0	1969,23555,30845	EPHA2,TSPAN15,EHD3	3/237

## Sheet: 24hE2_UP (46)
GroupID	Category	Term	Description	LogP	Log(q-value)	Genes	Symbols	InTerm_InList
1_Summary	GO Biological Processes	GO:0006954	inflammatory response	-10.3557	-6.18365	650,719,948,1903,2152,3569,5806,7097,9332,26471,27040,80274,5055,84830,6035,6590,7060,1718,83595,146395,688,1588,3667,463,1803	BMP2,C3AR1,CD36,S1PR3,F3,IL6,PTX3,TLR2,CD163,NUPR1,LAT,SCUBE1,SERPINB2,ADTRP,RNASE1,SLPI,THBS4,DHCR24,SOX7,GSG1L,KLF5,CYP19A1,IRS1,ZFHX3,DPP4	25/-
1_Member	GO Biological Processes	GO:0006954	inflammatory response	-10.3557	-6.18365	650,719,948,1903,2152,3569,5806,7097,9332,26471,27040,80274	BMP2,C3AR1,CD36,S1PR3,F3,IL6,PTX3,TLR2,CD163,NUPR1,LAT,SCUBE1	12/577
1_Member	GO Biological Processes	GO:0050878	regulation of body fluid levels	-4.70321	-1.74143	948,2152,3569,5055,80274,84830	CD36,F3,IL6,SERPINB2,SCUBE1,ADTRP	6/370
1_Member	GO Biological Processes	GO:0050830	defense response to Gram-positive bacterium	-4.32423	-1.53907	948,3569,6035,7097	CD36,IL6,RNASE1,TLR2	4/131
1_Member	GO Biological Processes	GO:0042742	defense response to bacterium	-3.88599	-1.26222	948,3569,6035,6590,7097	CD36,IL6,RNASE1,SLPI,TLR2	5/324
1_Member	GO Biological Processes	GO:0032757	positive regulation of interleukin-8 production	-3.87254	-1.26222	2152,3569,7097	F3,IL6,TLR2	3/65
1_Member	GO Biological Processes	GO:0014015	positive regulation of gliogenesis	-3.72276	-1.15274	650,3569,7097	BMP2,IL6,TLR2	3/73
1_Member	GO Biological Processes	GO:0007596	blood coagulation	-3.70915	-1.14986	948,2152,3569,80274	CD36,F3,IL6,SCUBE1	4/189
1_Member	GO Biological Processes	GO:0050817	coagulation	-3.69168	-1.1475	948,2152,3569,80274	CD36,F3,IL6,SCUBE1	4/191
1_Member	GO Biological Processes	GO:0007599	hemostasis	-3.65731	-1.1475	948,2152,3569,80274	CD36,F3,IL6,SCUBE1	4/195
1_Member	GO Biological Processes	GO:0045685	regulation of glial cell differentiation	-3.60509	-1.12307	650,3569,7097	BMP2,IL6,TLR2	3/80
1_Member	GO Biological Processes	GO:0032755	positive regulation of interleukin-6 production	-3.29512	-0.908369	948,3569,7097	CD36,IL6,TLR2	3/102
1_Member	GO Biological Processes	GO:0050764	regulation of phagocytosis	-3.29512	-0.908369	948,5806,7097	CD36,PTX3,TLR2	3/102
1_Member	GO Biological Processes	GO:0032677	regulation of interleukin-8 production	-3.25836	-0.880455	2152,3569,7097	F3,IL6,TLR2	3/105
1_Member	GO Biological Processes	GO:0032760	positive regulation of tumor necrosis factor production	-3.19948	-0.848473	948,3569,7097	CD36,IL6,TLR2	3/110
1_Member	GO Biological Processes	GO:0032651	regulation of interleukin-1 beta production	-3.18804	-0.848473	948,1903,3569	CD36,S1PR3,IL6	3/111
1_Member	GO Biological Processes	GO:0014013	regulation of gliogenesis	-3.17671	-0.843556	650,3569,7097	BMP2,IL6,TLR2	3/112
1_Member	GO Biological Processes	GO:1903557	positive regulation of tumor necrosis factor superfamily cytokine production	-3.15436	-0.833545	948,3569,7097	CD36,IL6,TLR2	3/114
1_Member	GO Biological Processes	GO:0050731	positive regulation of peptidyl-tyrosine phosphorylation	-3.13242	-0.829579	948,3569,7060	CD36,IL6,THBS4	3/116
1_Member	GO Biological Processes	GO:0009617	response to bacterium	-3.11358	-0.81656	650,948,3569,6035,6590,7097	BMP2,CD36,IL6,RNASE1,SLPI,TLR2	6/726
1_Member	GO Biological Processes	GO:0032652	regulation of interleukin-1 production	-2.97958	-0.721321	948,1903,3569	CD36,S1PR3,IL6	3/131
1_Member	GO Biological Processes	GO:0008285	negative regulation of cell population proliferation	-2.91022	-0.667875	650,1718,3569,7097,26471,83595	BMP2,DHCR24,IL6,TLR2,NUPR1,SOX7	6/795
1_Member	GO Biological Processes	GO:0030100	regulation of endocytosis	-2.90733	-0.667875	948,5806,7097,146395	CD36,PTX3,TLR2,GSG1L	4/309
1_Member	GO Biological Processes	GO:0045598	regulation of fat cell differentiation	-2.83571	-0.627316	650,688,3569	BMP2,KLF5,IL6	3/147
1_Member	GO Biological Processes	GO:0042060	wound healing	-2.77877	-0.606695	948,2152,3569,80274	CD36,F3,IL6,SCUBE1	4/335
1_Member	GO Biological Processes	GO:0050730	regulation of peptidyl-tyrosine phosphorylation	-2.76191	-0.596498	948,3569,7060	CD36,IL6,THBS4	3/156
1_Member	GO Biological Processes	GO:0032496	response to lipopolysaccharide	-2.75998	-0.596498	948,3569,6590,7097	CD36,IL6,SLPI,TLR2	4/339
1_Member	GO Biological Processes	GO:0050729	positive regulation of inflammatory response	-2.70757	-0.552527	3569,7097,26471	IL6,TLR2,NUPR1	3/163
1_Member	GO Biological Processes	GO:0002237	response to molecule of bacterial origin	-2.6608	-0.514031	948,3569,6590,7097	CD36,IL6,SLPI,TLR2	4/361
1_Member	GO Biological Processes	GO:0032675	regulation of interleukin-6 production	-2.606	-0.471353	948,3569,7097	CD36,IL6,TLR2	3/177
1_Member	GO Biological Processes	GO:1905952	regulation of lipid localization	-2.52557	-0.4104	948,1588,3569	CD36,CYP19A1,IL6	3/189
1_Member	GO Biological Processes	GO:0032680	regulation of tumor necrosis factor production	-2.5127	-0.408811	948,3569,7097	CD36,IL6,TLR2	3/191
1_Member	GO Biological Processes	GO:1903555	regulation of tumor necrosis factor superfamily cytokine production	-2.48115	-0.380957	948,3569,7097	CD36,IL6,TLR2	3/196
1_Member	GO Biological Processes	GO:0071222	cellular response to lipopolysaccharide	-2.38574	-0.29645	948,3569,7097	CD36,IL6,TLR2	3/212
1_Member	GO Biological Processes	GO:0050727	regulation of inflammatory response	-2.34653	-0.260808	1588,3569,7097,26471	CYP19A1,IL6,TLR2,NUPR1	4/442
1_Member	GO Biological Processes	GO:0009611	response to wounding	-2.32589	-0.243823	948,2152,3569,80274	CD36,F3,IL6,SCUBE1	4/448
1_Member	GO Biological Processes	GO:0031349	positive regulation of defense response	-2.32248	-0.243823	948,3569,7097,26471	CD36,IL6,TLR2,NUPR1	4/449
1_Member	GO Biological Processes	GO:0071219	cellular response to molecule of bacterial origin	-2.30845	-0.236746	948,3569,7097	CD36,IL6,TLR2	3/226
1_Member	GO Biological Processes	GO:0050769	positive regulation of neurogenesis	-2.26659	-0.214339	650,3569,7097	BMP2,IL6,TLR2	3/234
1_Member	GO Biological Processes	GO:0071216	cellular response to biotic stimulus	-2.17787	-0.151076	948,3569,7097	CD36,IL6,TLR2	3/252
1_Member	GO Biological Processes	GO:0071345	cellular response to cytokine stimulus	-2.17703	-0.151076	688,2152,3569,3667,7097	KLF5,F3,IL6,IRS1,TLR2	5/787
1_Member	GO Biological Processes	GO:0045785	positive regulation of cell adhesion	-2.16233	-0.139471	463,948,1803,3569	ZFHX3,CD36,DPP4,IL6	4/499
1_Member	GO Biological Processes	GO:0051962	positive regulation of nervous system development	-2.03202	-0.0302015	650,3569,7097	BMP2,IL6,TLR2	3/285
1_Member	GO Biological Processes	GO:0060627	regulation of vesicle-mediated transport	-2.02519	-0.0292024	948,5806,7097,146395	CD36,PTX3,TLR2,GSG1L	4/547
2_Summary	GO Biological Processes	GO:0050920	regulation of chemotaxis	-6.03087	-2.24904	719,1588,1803,2152,3569,7060,84830,948,7097,26471,650,171024	C3AR1,CYP19A1,DPP4,F3,IL6,THBS4,ADTRP,CD36,TLR2,NUPR1,BMP2,SYNPO2	12/-
2_Member	GO Biological Processes	GO:0050920	regulation of chemotaxis	-6.03087	-2.24904	719,1588,1803,2152,3569,7060	C3AR1,CYP19A1,DPP4,F3,IL6,THBS4	6/217
2_Member	GO Biological Processes	GO:0002688	regulation of leukocyte chemotaxis	-5.84436	-2.24904	719,1588,1803,3569,7060	C3AR1,CYP19A1,DPP4,IL6,THBS4	5/127
2_Member	GO Biological Processes	GO:0002685	regulation of leukocyte migration	-5.81906	-2.24904	719,1588,1803,3569,7060,84830	C3AR1,CYP19A1,DPP4,IL6,THBS4,ADTRP	6/236
2_Member	GO Biological Processes	GO:0090022	regulation of neutrophil chemotaxis	-4.68306	-1.74143	719,1803,7060	C3AR1,DPP4,THBS4	3/35
2_Member	GO Biological Processes	GO:0032103	positive regulation of response to external stimulus	-4.55499	-1.68394	719,948,2152,3569,7060,7097,26471	C3AR1,CD36,F3,IL6,THBS4,TLR2,NUPR1	7/588
2_Member	GO Biological Processes	GO:1902622	regulation of neutrophil migration	-4.26703	-1.52632	719,1803,7060	C3AR1,DPP4,THBS4	3/48
2_Member	GO Biological Processes	GO:0050921	positive regulation of chemotaxis	-4.14104	-1.43136	719,2152,3569,7060	C3AR1,F3,IL6,THBS4	4/146
2_Member	GO Biological Processes	GO:0071622	regulation of granulocyte chemotaxis	-4.11323	-1.42025	719,1803,7060	C3AR1,DPP4,THBS4	3/54
2_Member	GO Biological Processes	GO:0045765	regulation of angiogenesis	-3.65682	-1.1475	719,948,2152,3569,7060	C3AR1,CD36,F3,IL6,THBS4	5/363
2_Member	GO Biological Processes	GO:1901342	regulation of vasculature development	-3.60775	-1.12307	719,948,2152,3569,7060	C3AR1,CD36,F3,IL6,THBS4	5/372
2_Member	GO Biological Processes	GO:0030335	positive regulation of cell migration	-3.55007	-1.08556	650,719,2152,3569,7060,171024	BMP2,C3AR1,F3,IL6,THBS4,SYNPO2	6/600
2_Member	GO Biological Processes	GO:2000147	positive regulation of cell motility	-3.4372	-0.997519	650,719,2152,3569,7060,171024	BMP2,C3AR1,F3,IL6,THBS4,SYNPO2	6/630
2_Member	GO Biological Processes	GO:0040017	positive regulation of locomotion	-3.37948	-0.948262	650,719,2152,3569,7060,171024	BMP2,C3AR1,F3,IL6,THBS4,SYNPO2	6/646
2_Member	GO Biological Processes	GO:0002690	positive regulation of leukocyte chemotaxis	-3.37215	-0.948262	719,3569,7060	C3AR1,IL6,THBS4	3/96
2_Member	GO Biological Processes	GO:0001819	positive regulation of cytokine production	-2.97183	-0.718832	719,948,2152,3569,7097	C3AR1,CD36,F3,IL6,TLR2	5/514
2_Member	GO Biological Processes	GO:0002687	positive regulation of leukocyte migration	-2.79413	-0.617691	719,3569,7060	C3AR1,IL6,THBS4	3/152
3_Summary	GO Biological Processes	GO:0070542	response to fatty acid	-5.67077	-2.19766	948,3667,7097,8644,3569,84830,650,1588,83401	CD36,IRS1,TLR2,AKR1C3,IL6,ADTRP,BMP2,CYP19A1,ELOVL3	9/-
3_Member	GO Biological Processes	GO:0070542	response to fatty acid	-5.67077	-2.19766	948,3667,7097,8644	CD36,IRS1,TLR2,AKR1C3	4/60
3_Member	GO Biological Processes	GO:0071396	cellular response to lipid	-3.77028	-1.17799	948,3569,3667,7097,8644,84830	CD36,IL6,IRS1,TLR2,AKR1C3,ADTRP	6/546
3_Member	GO Biological Processes	GO:1903530	regulation of secretion by cell	-3.66542	-1.1475	650,1588,3569,3667,7097,84830	BMP2,CYP19A1,IL6,IRS1,TLR2,ADTRP	6/571
3_Member	GO Biological Processes	GO:0051046	regulation of secretion	-3.45189	-1.00409	650,1588,3569,3667,7097,84830	BMP2,CYP19A1,IL6,IRS1,TLR2,ADTRP	6/626
3_Member	GO Biological Processes	GO:0051223	regulation of protein transport	-3.23487	-0.875711	948,3569,3667,7097,84830	CD36,IL6,IRS1,TLR2,ADTRP	5/449
3_Member	GO Biological Processes	GO:0001676	long-chain fatty acid metabolic process	-3.18804	-0.848473	8644,83401,84830	AKR1C3,ELOVL3,ADTRP	3/111
3_Member	GO Biological Processes	GO:0050708	regulation of protein secretion	-3.10638	-0.815594	3569,3667,7097,84830	IL6,IRS1,TLR2,ADTRP	4/273
3_Member	GO Biological Processes	GO:0051224	negative regulation of protein transport	-3.05866	-0.784207	948,3667,84830	CD36,IRS1,ADTRP	3/123
3_Member	GO Biological Processes	GO:0048545	response to steroid hormone	-3.04265	-0.774799	3569,7097,8644,84830	IL6,TLR2,AKR1C3,ADTRP	4/284
3_Member	GO Biological Processes	GO:1904950	negative regulation of establishment of protein localization	-2.90545	-0.667875	948,3667,84830	CD36,IRS1,ADTRP	3/139
3_Member	GO Biological Processes	GO:0070201	regulation of establishment of protein localization	-2.85232	-0.627316	948,3569,3667,7097,84830	CD36,IL6,IRS1,TLR2,ADTRP	5/547
3_Member	GO Biological Processes	GO:0006631	fatty acid metabolic process	-2.81712	-0.627316	948,8644,83401,84830	CD36,AKR1C3,ELOVL3,ADTRP	4/327
3_Member	GO Biological Processes	GO:1903828	negative regulation of protein localization	-2.30845	-0.236746	948,3667,84830	CD36,IRS1,ADTRP	3/226
3_Member	GO Biological Processes	GO:0051051	negative regulation of transport	-2.26256	-0.214339	948,3667,7097,84830	CD36,IRS1,TLR2,ADTRP	4/467
3_Member	GO Biological Processes	GO:0019752	carboxylic acid metabolic process	-2.18617	-0.151076	948,7097,8644,83401,84830	CD36,TLR2,AKR1C3,ELOVL3,ADTRP	5/783
3_Member	GO Biological Processes	GO:0046883	regulation of hormone secretion	-2.13155	-0.114804	1588,3569,3667	CYP19A1,IL6,IRS1	3/262
3_Member	GO Biological Processes	GO:0032787	monocarboxylic acid metabolic process	-2.08622	-0.0755149	948,8644,83401,84830	CD36,AKR1C3,ELOVL3,ADTRP	4/525
4_Summary	GO Biological Processes	GO:0030193	regulation of blood coagulation	-5.42643	-2.13259	948,2152,5055,84830,83999,1588,1803	CD36,F3,SERPINB2,ADTRP,KREMEN1,CYP19A1,DPP4	7/-
4_Member	GO Biological Processes	GO:0030193	regulation of blood coagulation	-5.42643	-2.13259	948,2152,5055,84830	CD36,F3,SERPINB2,ADTRP	4/69
4_Member	GO Biological Processes	GO:1900046	regulation of hemostasis	-5.37666	-2.13259	948,2152,5055,84830	CD36,F3,SERPINB2,ADTRP	4/71
4_Member	GO Biological Processes	GO:0050818	regulation of coagulation	-5.25835	-2.12767	948,2152,5055,84830	CD36,F3,SERPINB2,ADTRP	4/76
4_Member	GO Biological Processes	GO:1903034	regulation of response to wounding	-5.09103	-2.06508	948,2152,5055,83999,84830	CD36,F3,SERPINB2,KREMEN1,ADTRP	5/181
4_Member	GO Biological Processes	GO:0061041	regulation of wound healing	-4.21183	-1.48692	948,2152,5055,84830	CD36,F3,SERPINB2,ADTRP	4/140
4_Member	GO Biological Processes	GO:1903035	negative regulation of response to wounding	-3.35897	-0.942765	5055,83999,84830	SERPINB2,KREMEN1,ADTRP	3/97
4_Member	GO Biological Processes	GO:0032102	negative regulation of response to external stimulus	-3.25244	-0.880455	1588,1803,5055,83999,84830	CYP19A1,DPP4,SERPINB2,KREMEN1,ADTRP	5/445
5_Summary	GO Biological Processes	GO:0002526	acute inflammatory response	-5.32832	-2.13259	2152,3569,9332,26471,650,8644,10912	F3,IL6,CD163,NUPR1,BMP2,AKR1C3,GADD45G	7/-
5_Member	GO Biological Processes	GO:0002526	acute inflammatory response	-5.32832	-2.13259	2152,3569,9332,26471	F3,IL6,CD163,NUPR1	4/73
5_Member	GO Biological Processes	GO:0043065	positive regulation of apoptotic process	-3.67362	-1.1475	650,2152,3569,8644,10912,26471	BMP2,F3,IL6,AKR1C3,GADD45G,NUPR1	6/569
5_Member	GO Biological Processes	GO:0043068	positive regulation of programmed cell death	-3.60495	-1.12307	650,2152,3569,8644,10912,26471	BMP2,F3,IL6,AKR1C3,GADD45G,NUPR1	6/586
6_Summary	GO Biological Processes	GO:0007548	sex differentiation	-5.31211	-2.13259	1588,1718,5806,7022,8644,26471,650,1803,3569,3667,117247,83401	CYP19A1,DHCR24,PTX3,TFAP2C,AKR1C3,NUPR1,BMP2,DPP4,IL6,IRS1,SLC16A10,ELOVL3	12/-
6_Member	GO Biological Processes	GO:0007548	sex differentiation	-5.31211	-2.13259	1588,1718,5806,7022,8644,26471	CYP19A1,DHCR24,PTX3,TFAP2C,AKR1C3,NUPR1	6/289
6_Member	GO Biological Processes	GO:0048608	reproductive structure development	-5.18652	-2.09602	1588,1718,5806,7022,8644,26471	CYP19A1,DHCR24,PTX3,TFAP2C,AKR1C3,NUPR1	6/304
6_Member	GO Biological Processes	GO:0061458	reproductive system development	-5.15415	-2.09602	1588,1718,5806,7022,8644,26471	CYP19A1,DHCR24,PTX3,TFAP2C,AKR1C3,NUPR1	6/308
6_Member	GO Biological Processes	GO:0010817	regulation of hormone levels	-4.7506	-1.75462	650,1588,1803,3569,3667,8644,117247	BMP2,CYP19A1,DPP4,IL6,IRS1,AKR1C3,SLC16A10	7/548
6_Member	GO Biological Processes	GO:0008406	gonad development	-4.57161	-1.68394	1588,5806,7022,8644,26471	CYP19A1,PTX3,TFAP2C,AKR1C3,NUPR1	5/232
6_Member	GO Biological Processes	GO:0045137	development of primary sexual characteristics	-4.52736	-1.6775	1588,5806,7022,8644,26471	CYP19A1,PTX3,TFAP2C,AKR1C3,NUPR1	5/237
6_Member	GO Biological Processes	GO:0046661	male sex differentiation	-3.8661	-1.26222	1718,7022,8644,26471	DHCR24,TFAP2C,AKR1C3,NUPR1	4/172
6_Member	GO Biological Processes	GO:0042445	hormone metabolic process	-3.57458	-1.10147	1588,1803,8644,117247	CYP19A1,DPP4,AKR1C3,SLC16A10	4/205
6_Member	GO Biological Processes	GO:0006694	steroid biosynthetic process	-3.13242	-0.829579	1588,1718,8644	CYP19A1,DHCR24,AKR1C3	3/116
6_Member	GO Biological Processes	GO:0008584	male gonad development	-2.82727	-0.627316	7022,8644,26471	TFAP2C,AKR1C3,NUPR1	3/148
6_Member	GO Biological Processes	GO:0120254	olefinic compound metabolic process	-2.82727	-0.627316	1588,8644,83401	CYP19A1,AKR1C3,ELOVL3	3/148
6_Member	GO Biological Processes	GO:0046546	development of primary male sexual characteristics	-2.8189	-0.627316	7022,8644,26471	TFAP2C,AKR1C3,NUPR1	3/149
6_Member	GO Biological Processes	GO:1901617	organic hydroxy compound biosynthetic process	-2.61998	-0.481323	1588,1718,8644	CYP19A1,DHCR24,AKR1C3	3/175
6_Member	GO Biological Processes	GO:0044283	small molecule biosynthetic process	-2.26582	-0.214339	1588,1718,8644,83401	CYP19A1,DHCR24,AKR1C3,ELOVL3	4/466
6_Member	GO Biological Processes	GO:1901615	organic hydroxy compound metabolic process	-2.25931	-0.214339	1588,1718,8644,117247	CYP19A1,DHCR24,AKR1C3,SLC16A10	4/468
6_Member	GO Biological Processes	GO:0008202	steroid metabolic process	-2.15446	-0.134673	1588,1718,8644	CYP19A1,DHCR24,AKR1C3	3/257
7_Summary	GO Biological Processes	GO:1903053	regulation of extracellular matrix organization	-5.30467	-2.13259	650,1803,3569,84830,948,7060,26471,27040,171024,10912,51339	BMP2,DPP4,IL6,ADTRP,CD36,THBS4,NUPR1,LAT,SYNPO2,GADD45G,DACT1	11/-
7_Member	GO Biological Processes	GO:1903053	regulation of extracellular matrix organization	-5.30467	-2.13259	650,1803,3569,84830	BMP2,DPP4,IL6,ADTRP	4/74
7_Member	GO Biological Processes	GO:0031401	positive regulation of protein modification process	-4.62173	-1.70492	650,948,3569,7060,26471,27040,84830	BMP2,CD36,IL6,THBS4,NUPR1,LAT,ADTRP	7/574
7_Member	GO Biological Processes	GO:0001934	positive regulation of protein phosphorylation	-4.43021	-1.60056	650,948,3569,7060,27040,84830	BMP2,CD36,IL6,THBS4,LAT,ADTRP	6/414
7_Member	GO Biological Processes	GO:0001932	regulation of protein phosphorylation	-4.30466	-1.53907	650,948,3569,7060,27040,84830,171024	BMP2,CD36,IL6,THBS4,LAT,ADTRP,SYNPO2	7/644
7_Member	GO Biological Processes	GO:0042327	positive regulation of phosphorylation	-4.29982	-1.53907	650,948,3569,7060,27040,84830	BMP2,CD36,IL6,THBS4,LAT,ADTRP	6/437
7_Member	GO Biological Processes	GO:0042325	regulation of phosphorylation	-4.10097	-1.42025	650,948,3569,7060,27040,84830,171024	BMP2,CD36,IL6,THBS4,LAT,ADTRP,SYNPO2	7/694
7_Member	GO Biological Processes	GO:0010562	positive regulation of phosphorus metabolic process	-4.01153	-1.37093	650,948,3569,7060,27040,84830	BMP2,CD36,IL6,THBS4,LAT,ADTRP	6/493
7_Member	GO Biological Processes	GO:0045937	positive regulation of phosphate metabolic process	-4.01153	-1.37093	650,948,3569,7060,27040,84830	BMP2,CD36,IL6,THBS4,LAT,ADTRP	6/493
7_Member	GO Biological Processes	GO:0043408	regulation of MAPK cascade	-3.32337	-0.914721	650,948,3569,10912,27040,51339	BMP2,CD36,IL6,GADD45G,LAT,DACT1	6/662
7_Member	GO Biological Processes	GO:0043410	positive regulation of MAPK cascade	-3.17054	-0.843556	650,948,3569,10912,27040	BMP2,CD36,IL6,GADD45G,LAT	5/464
7_Member	GO Biological Processes	GO:0022407	regulation of cell-cell adhesion	-2.12079	-0.107076	650,1803,3569,84830	BMP2,DPP4,IL6,ADTRP	4/513
8_Summary	GO Biological Processes	GO:0030855	epithelial cell differentiation	-4.29618	-1.53907	650,688,4094,8644,27134,55273,80274	BMP2,KLF5,MAF,AKR1C3,TJP3,TMEM100,SCUBE1	7/-
8_Member	GO Biological Processes	GO:0030855	epithelial cell differentiation	-4.29618	-1.53907	650,688,4094,8644,27134,55273,80274	BMP2,KLF5,MAF,AKR1C3,TJP3,TMEM100,SCUBE1	7/646
8_Member	GO Biological Processes	GO:0045446	endothelial cell differentiation	-3.51247	-1.05639	27134,55273,80274	TJP3,TMEM100,SCUBE1	3/86
8_Member	GO Biological Processes	GO:0003158	endothelium development	-3.24635	-0.880455	27134,55273,80274	TJP3,TMEM100,SCUBE1	3/106
9_Summary	GO Biological Processes	GO:0002686	negative regulation of leukocyte migration	-4.04286	-1.37593	1588,1803,84830,719	CYP19A1,DPP4,ADTRP,C3AR1	4/-
9_Member	GO Biological Processes	GO:0002686	negative regulation of leukocyte migration	-4.04286	-1.37593	1588,1803,84830	CYP19A1,DPP4,ADTRP	3/57
9_Member	GO Biological Processes	GO:0071675	regulation of mononuclear cell migration	-2.82727	-0.627316	719,1588,84830	C3AR1,CYP19A1,ADTRP	3/148
10_Summary	GO Biological Processes	GO:0030111	regulation of Wnt signaling pathway	-3.7301	-1.15274	650,7097,51339,83595,83999,1803,26471,84830	BMP2,TLR2,DACT1,SOX7,KREMEN1,DPP4,NUPR1,ADTRP	8/-
10_Member	GO Biological Processes	GO:0030111	regulation of Wnt signaling pathway	-3.7301	-1.15274	650,7097,51339,83595,83999	BMP2,TLR2,DACT1,SOX7,KREMEN1	5/350
10_Member	GO Biological Processes	GO:0051129	negative regulation of cellular component organization	-3.10118	-0.815594	1803,7097,26471,51339,83999,84830	DPP4,TLR2,NUPR1,DACT1,KREMEN1,ADTRP	6/730
10_Member	GO Biological Processes	GO:0060828	regulation of canonical Wnt signaling pathway	-3.08289	-0.802904	650,51339,83595,83999	BMP2,DACT1,SOX7,KREMEN1	4/277
10_Member	GO Biological Processes	GO:0090090	negative regulation of canonical Wnt signaling pathway	-2.8189	-0.627316	650,51339,83999	BMP2,DACT1,KREMEN1	3/149
10_Member	GO Biological Processes	GO:0030177	positive regulation of Wnt signaling pathway	-2.79413	-0.617691	650,7097,51339	BMP2,TLR2,DACT1	3/152
10_Member	GO Biological Processes	GO:0030178	negative regulation of Wnt signaling pathway	-2.57856	-0.451805	650,51339,83999	BMP2,DACT1,KREMEN1	3/181
11_Summary	GO Biological Processes	GO:0120162	positive regulation of cold-induced thermogenesis	-3.30762	-0.908369	948,10912,83401	CD36,GADD45G,ELOVL3	3/-
11_Member	GO Biological Processes	GO:0120162	positive regulation of cold-induced thermogenesis	-3.30762	-0.908369	948,10912,83401	CD36,GADD45G,ELOVL3	3/101
11_Member	GO Biological Processes	GO:0120161	regulation of cold-induced thermogenesis	-2.80233	-0.617691	948,10912,83401	CD36,GADD45G,ELOVL3	3/151
12_Summary	GO Biological Processes	GO:0007219	Notch signaling pathway	-3.14334	-0.829579	650,1903,55273,688,51339,84830	BMP2,S1PR3,TMEM100,KLF5,DACT1,ADTRP	6/-
12_Member	GO Biological Processes	GO:0007219	Notch signaling pathway	-3.14334	-0.829579	650,1903,55273	BMP2,S1PR3,TMEM100	3/115
12_Member	GO Biological Processes	GO:0030856	regulation of epithelial cell differentiation	-2.62703	-0.484333	650,1903,55273	BMP2,S1PR3,TMEM100	3/174
12_Member	GO Biological Processes	GO:0035239	tube morphogenesis	-2.40552	-0.312622	650,688,51339,55273,84830	BMP2,KLF5,DACT1,TMEM100,ADTRP	5/694
12_Member	GO Biological Processes	GO:0001944	vasculature development	-2.00105	-0.00794482	650,688,55273,84830	BMP2,KLF5,TMEM100,ADTRP	4/556
13_Summary	GO Biological Processes	GO:0062014	negative regulation of small molecule metabolic process	-3.03839	-0.774799	650,8644,26471,3667,55273	BMP2,AKR1C3,NUPR1,IRS1,TMEM100	5/-
13_Member	GO Biological Processes	GO:0062014	negative regulation of small molecule metabolic process	-3.03839	-0.774799	650,8644,26471	BMP2,AKR1C3,NUPR1	3/125
13_Member	GO Biological Processes	GO:0010565	regulation of ketone metabolic process	-2.87006	-0.637506	650,3667,8644	BMP2,IRS1,AKR1C3	3/143
13_Member	GO Biological Processes	GO:0062012	regulation of small molecule metabolic process	-2.70952	-0.552527	650,3667,8644,26471	BMP2,IRS1,AKR1C3,NUPR1	4/350
13_Member	GO Biological Processes	GO:0051897	positive regulation of phosphatidylinositol 3-kinase/protein kinase B signal transduction	-2.51912	-0.408811	3667,8644,55273	IRS1,AKR1C3,TMEM100	3/190
13_Member	GO Biological Processes	GO:0051896	regulation of phosphatidylinositol 3-kinase/protein kinase B signal transduction	-2.06134	-0.056577	3667,8644,55273	IRS1,AKR1C3,TMEM100	3/278
14_Summary	GO Biological Processes	GO:0007517	muscle organ development	-2.83669	-0.627316	463,650,688,26471,1903,3569,23532	ZFHX3,BMP2,KLF5,NUPR1,S1PR3,IL6,PRAME	7/-
14_Member	GO Biological Processes	GO:0007517	muscle organ development	-2.83669	-0.627316	463,650,688,26471	ZFHX3,BMP2,KLF5,NUPR1	4/323
14_Member	GO Biological Processes	GO:0045596	negative regulation of cell differentiation	-2.29065	-0.225782	463,650,1903,3569,23532	ZFHX3,BMP2,S1PR3,IL6,PRAME	5/739
14_Member	GO Biological Processes	GO:0061061	muscle structure development	-2.07491	-0.067182	463,650,688,26471	ZFHX3,BMP2,KLF5,NUPR1	4/529
15_Summary	GO Biological Processes	GO:0007204	positive regulation of cytosolic calcium ion concentration	-2.68504	-0.534153	719,948,1903	C3AR1,CD36,S1PR3	3/-
15_Member	GO Biological Processes	GO:0007204	positive regulation of cytosolic calcium ion concentration	-2.68504	-0.534153	719,948,1903	C3AR1,CD36,S1PR3	3/166
16_Summary	GO Biological Processes	GO:0009896	positive regulation of catabolic process	-2.58206	-0.451805	3569,3667,26471,51339,340719,948,27040,27134	IL6,IRS1,NUPR1,DACT1,NANOS1,CD36,LAT,TJP3	8/-
16_Member	GO Biological Processes	GO:0009896	positive regulation of catabolic process	-2.58206	-0.451805	3569,3667,26471,51339,340719	IL6,IRS1,NUPR1,DACT1,NANOS1	5/631
16_Member	GO Biological Processes	GO:0048871	multicellular organismal-level homeostasis	-2.56144	-0.442446	948,3569,27040,27134,340719	CD36,IL6,LAT,TJP3,NANOS1	5/638
16_Member	GO Biological Processes	GO:0001894	tissue homeostasis	-2.27691	-0.218777	3569,27134,340719	IL6,TJP3,NANOS1	3/232
16_Member	GO Biological Processes	GO:0060249	anatomical structure homeostasis	-2.27691	-0.218777	3569,27134,340719	IL6,TJP3,NANOS1	3/232
17_Summary	GO Biological Processes	GO:0044092	negative regulation of molecular function	-2.57319	-0.450334	5055,5806,6590,26471,51339,650,83595	SERPINB2,PTX3,SLPI,NUPR1,DACT1,BMP2,SOX7	7/-
17_Member	GO Biological Processes	GO:0044092	negative regulation of molecular function	-2.57319	-0.450334	5055,5806,6590,26471,51339	SERPINB2,PTX3,SLPI,NUPR1,DACT1	5/634
17_Member	GO Biological Processes	GO:0051336	regulation of hydrolase activity	-2.29552	-0.227242	650,5055,5806,83595	BMP2,SERPINB2,PTX3,SOX7	4/457
18_Summary	GO Biological Processes	GO:0016485	protein processing	-2.5127	-0.408811	1718,1803,2152,948,27040,93099	DHCR24,DPP4,F3,CD36,LAT,DMKN	6/-
18_Member	GO Biological Processes	GO:0016485	protein processing	-2.5127	-0.408811	1718,1803,2152	DHCR24,DPP4,F3	3/191
18_Member	GO Biological Processes	GO:0061024	membrane organization	-2.23039	-0.191856	948,1718,1803,27040,93099	CD36,DHCR24,DPP4,LAT,DMKN	5/764
19_Summary	GO Biological Processes	GO:0050778	positive regulation of immune response	-2.43225	-0.335719	719,948,3569,7097,27040,688,1803	C3AR1,CD36,IL6,TLR2,LAT,KLF5,DPP4	7/-
19_Member	GO Biological Processes	GO:0050778	positive regulation of immune response	-2.43225	-0.335719	719,948,3569,7097,27040	C3AR1,CD36,IL6,TLR2,LAT	5/684
19_Member	GO Biological Processes	GO:0001775	cell activation	-2.25421	-0.212464	688,1803,3569,7097,27040	KLF5,DPP4,IL6,TLR2,LAT	5/754
19_Member	GO Biological Processes	GO:0002429	immune response-activating cell surface receptor signaling pathway	-2.18262	-0.151076	719,7097,27040	C3AR1,TLR2,LAT	3/251
19_Member	GO Biological Processes	GO:0002768	immune response-regulating cell surface receptor signaling pathway	-2.02789	-0.0292024	719,7097,27040	C3AR1,TLR2,LAT	3/286

## Sheet: 36hE2_DN (57)
GroupID	Category	Term	Description	LogP	Log(q-value)	Genes	Symbols	InTerm_InList
1_Summary	GO Biological Processes	GO:0042113	B cell activation	-11.4693	-7.21752	973,3575,4064,5450,5788,5896,5897,29760,55024,202309,10333,57580,81704,4151,9214	CD79A,IL7R,CD180,POU2AF1,PTPRC,RAG1,RAG2,BLNK,BANK1,GAPT,TLR6,PREX1,DOCK8,MB,FCMR	15/-
1_Member	GO Biological Processes	GO:0042113	B cell activation	-11.4693	-7.21752	973,3575,4064,5450,5788,5896,5897,29760,55024,202309	CD79A,IL7R,CD180,POU2AF1,PTPRC,RAG1,RAG2,BLNK,BANK1,GAPT	10/196
1_Member	GO Biological Processes	GO:0045321	leukocyte activation	-9.92699	-6.19749	973,3575,4064,5450,5788,5896,5897,10333,29760,55024,57580,81704,202309	CD79A,IL7R,CD180,POU2AF1,PTPRC,RAG1,RAG2,TLR6,BLNK,BANK1,PREX1,DOCK8,GAPT	13/626
1_Member	GO Biological Processes	GO:0042100	B cell proliferation	-9.90715	-6.19749	973,3575,4064,5788,5897,202309	CD79A,IL7R,CD180,PTPRC,RAG2,GAPT	6/40
1_Member	GO Biological Processes	GO:0046649	lymphocyte activation	-9.84717	-6.19749	973,3575,4064,5450,5788,5896,5897,29760,55024,57580,81704,202309	CD79A,IL7R,CD180,POU2AF1,PTPRC,RAG1,RAG2,BLNK,BANK1,PREX1,DOCK8,GAPT	12/504
1_Member	GO Biological Processes	GO:0001775	cell activation	-8.94361	-5.39085	973,3575,4064,5450,5788,5896,5897,10333,29760,55024,57580,81704,202309	CD79A,IL7R,CD180,POU2AF1,PTPRC,RAG1,RAG2,TLR6,BLNK,BANK1,PREX1,DOCK8,GAPT	13/754
1_Member	GO Biological Processes	GO:0046651	lymphocyte proliferation	-8.6964	-5.22282	973,3575,4064,5788,5897,81704,202309	CD79A,IL7R,CD180,PTPRC,RAG2,DOCK8,GAPT	7/114
1_Member	GO Biological Processes	GO:0032943	mononuclear cell proliferation	-8.59126	-5.18462	973,3575,4064,5788,5897,81704,202309	CD79A,IL7R,CD180,PTPRC,RAG2,DOCK8,GAPT	7/118
1_Member	GO Biological Processes	GO:0070661	leukocyte proliferation	-8.13823	-4.78959	973,3575,4064,5788,5897,81704,202309	CD79A,IL7R,CD180,PTPRC,RAG2,DOCK8,GAPT	7/137
1_Member	GO Biological Processes	GO:0030098	lymphocyte differentiation	-7.26807	-3.97057	973,3575,5450,5788,5896,5897,29760,57580	CD79A,IL7R,POU2AF1,PTPRC,RAG1,RAG2,BLNK,PREX1	8/280
1_Member	GO Biological Processes	GO:0030183	B cell differentiation	-7.08907	-3.83734	973,5450,5788,5896,5897,29760	CD79A,POU2AF1,PTPRC,RAG1,RAG2,BLNK	6/115
1_Member	GO Biological Processes	GO:1903131	mononuclear cell differentiation	-6.43529	-3.22495	973,3575,5450,5788,5896,5897,29760,57580	CD79A,IL7R,POU2AF1,PTPRC,RAG1,RAG2,BLNK,PREX1	8/360
1_Member	GO Biological Processes	GO:0002521	leukocyte differentiation	-5.88657	-2.74878	973,3575,5450,5788,5896,5897,29760,57580	CD79A,IL7R,POU2AF1,PTPRC,RAG1,RAG2,BLNK,PREX1	8/426
1_Member	GO Biological Processes	GO:0030097	hemopoiesis	-5.27387	-2.19823	973,3575,4151,5450,5788,5896,5897,29760,57580	CD79A,IL7R,MB,POU2AF1,PTPRC,RAG1,RAG2,BLNK,PREX1	9/690
1_Member	GO Biological Processes	GO:0002312	B cell activation involved in immune response	-4.95309	-1.93181	4064,5450,5897,202309	CD180,POU2AF1,RAG2,GAPT	4/73
1_Member	GO Biological Processes	GO:0002285	lymphocyte activation involved in immune response	-3.76358	-1.00321	4064,5450,5897,202309	CD180,POU2AF1,RAG2,GAPT	4/147
1_Member	GO Biological Processes	GO:0002252	immune effector process	-3.57987	-0.89634	3575,4064,5450,5897,9214,202309	IL7R,CD180,POU2AF1,RAG2,FCMR,GAPT	6/474
1_Member	GO Biological Processes	GO:0008283	cell population proliferation	-3.41304	-0.793839	973,3575,4064,5788,5897,81704,202309	CD79A,IL7R,CD180,PTPRC,RAG2,DOCK8,GAPT	7/718
1_Member	GO Biological Processes	GO:0002366	leukocyte activation involved in immune response	-3.1767	-0.659295	4064,5450,5897,202309	CD180,POU2AF1,RAG2,GAPT	4/210
1_Member	GO Biological Processes	GO:0002263	cell activation involved in immune response	-3.14611	-0.64256	4064,5450,5897,202309	CD180,POU2AF1,RAG2,GAPT	4/214
2_Summary	GO Biological Processes	GO:0009617	response to bacterium	-6.03583	-2.86327	1269,3575,4064,5897,10225,10333,11009,55024,115361,219972,1536,10800,29760	CNR2,IL7R,CD180,RAG2,CD96,TLR6,IL24,BANK1,GBP4,MPEG1,CYBB,CYSLTR1,BLNK	13/-
2_Member	GO Biological Processes	GO:0009617	response to bacterium	-6.03583	-2.86327	1269,3575,4064,5897,10225,10333,11009,55024,115361,219972	CNR2,IL7R,CD180,RAG2,CD96,TLR6,IL24,BANK1,GBP4,MPEG1	10/726
2_Member	GO Biological Processes	GO:0006954	inflammatory response	-3.99205	-1.20271	1269,1536,4064,10225,10333,10800,29760	CNR2,CYBB,CD180,CD96,TLR6,CYSLTR1,BLNK	7/577
2_Member	GO Biological Processes	GO:0002237	response to molecule of bacterial origin	-3.2294	-0.688069	1269,4064,10225,10333,11009	CNR2,CD180,CD96,TLR6,IL24	5/361
2_Member	GO Biological Processes	GO:0032496	response to lipopolysaccharide	-2.41779	-0.0805952	1269,4064,10225,11009	CNR2,CD180,CD96,IL24	4/339
2_Member	GO Biological Processes	GO:0071219	cellular response to molecule of bacterial origin	-2.04946	0	4064,10333,11009	CD180,TLR6,IL24	3/226
3_Summary	GO Biological Processes	GO:0050853	B cell receptor signaling pathway	-5.38357	-2.27796	973,5788,29760,55024,9214,10333,80231,5450,25780	CD79A,PTPRC,BLNK,BANK1,FCMR,TLR6,TASL,POU2AF1,RASGRP3	9/-
3_Member	GO Biological Processes	GO:0050853	B cell receptor signaling pathway	-5.38357	-2.27796	973,5788,29760,55024	CD79A,PTPRC,BLNK,BANK1	4/57
3_Member	GO Biological Processes	GO:0002764	immune response-regulating signaling pathway	-4.00824	-1.20367	973,5788,9214,10333,29760,55024	CD79A,PTPRC,FCMR,TLR6,BLNK,BANK1	6/395
3_Member	GO Biological Processes	GO:0002768	immune response-regulating cell surface receptor signaling pathway	-3.69187	-0.958651	973,5788,9214,29760,55024	CD79A,PTPRC,FCMR,BLNK,BANK1	5/286
3_Member	GO Biological Processes	GO:0050851	antigen receptor-mediated signaling pathway	-3.63317	-0.925505	973,5788,29760,55024	CD79A,PTPRC,BLNK,BANK1	4/159
3_Member	GO Biological Processes	GO:0002757	immune response-activating signaling pathway	-3.40633	-0.793839	973,5788,10333,29760,55024	CD79A,PTPRC,TLR6,BLNK,BANK1	5/330
3_Member	GO Biological Processes	GO:0002253	activation of immune response	-3.04903	-0.601113	973,5788,10333,29760,55024	CD79A,PTPRC,TLR6,BLNK,BANK1	5/396
3_Member	GO Biological Processes	GO:0002429	immune response-activating cell surface receptor signaling pathway	-2.8896	-0.476711	973,5788,29760,55024	CD79A,PTPRC,BLNK,BANK1	4/251
3_Member	GO Biological Processes	GO:0050778	positive regulation of immune response	-2.75137	-0.368871	973,5788,10333,29760,55024,80231	CD79A,PTPRC,TLR6,BLNK,BANK1,TASL	6/684
3_Member	GO Biological Processes	GO:0032675	regulation of interleukin-6 production	-2.34137	-0.0190494	5450,10333,55024	POU2AF1,TLR6,BANK1	3/177
3_Member	GO Biological Processes	GO:0000165	MAPK cascade	-2.07587	0	5788,25780,55024	PTPRC,RASGRP3,BANK1	3/221
4_Summary	GO Biological Processes	GO:0033077	T cell differentiation in thymus	-5.15442	-2.1068	3575,5788,5896,5897,81704,1269,10333,55024,57580,1842,4680,10225,202309,1001,4151,84059,10800	IL7R,PTPRC,RAG1,RAG2,DOCK8,CNR2,TLR6,BANK1,PREX1,ECM2,CEACAM6,CD96,GAPT,CDH3,MB,ADGRV1,CYSLTR1	17/-
4_Member	GO Biological Processes	GO:0033077	T cell differentiation in thymus	-5.15442	-2.1068	3575,5788,5896,5897	IL7R,PTPRC,RAG1,RAG2	4/65
4_Member	GO Biological Processes	GO:0070233	negative regulation of T cell apoptotic process	-4.85022	-1.86126	3575,5896,81704	IL7R,RAG1,DOCK8	3/25
4_Member	GO Biological Processes	GO:0002694	regulation of leukocyte activation	-4.83424	-1.86126	1269,3575,5788,5896,5897,10333,55024,81704	CNR2,IL7R,PTPRC,RAG1,RAG2,TLR6,BANK1,DOCK8	8/593
4_Member	GO Biological Processes	GO:0030217	T cell differentiation	-4.56127	-1.61057	3575,5788,5896,5897,57580	IL7R,PTPRC,RAG1,RAG2,PREX1	5/187
4_Member	GO Biological Processes	GO:0050865	regulation of cell activation	-4.53521	-1.6057	1269,3575,5788,5896,5897,10333,55024,81704	CNR2,IL7R,PTPRC,RAG1,RAG2,TLR6,BANK1,DOCK8	8/653
4_Member	GO Biological Processes	GO:0045785	positive regulation of cell adhesion	-4.38697	-1.48428	1842,3575,4680,5788,5896,57580,81704	ECM2,IL7R,CEACAM6,PTPRC,RAG1,PREX1,DOCK8	7/499
4_Member	GO Biological Processes	GO:0042110	T cell activation	-4.37428	-1.48428	3575,5788,5896,5897,57580,81704	IL7R,PTPRC,RAG1,RAG2,PREX1,DOCK8	6/339
4_Member	GO Biological Processes	GO:0070229	negative regulation of lymphocyte apoptotic process	-4.25917	-1.38765	3575,5896,81704	IL7R,RAG1,DOCK8	3/39
4_Member	GO Biological Processes	GO:0070232	regulation of T cell apoptotic process	-4.16187	-1.30807	3575,5896,81704	IL7R,RAG1,DOCK8	3/42
4_Member	GO Biological Processes	GO:0002683	negative regulation of immune system process	-4.05351	-1.22249	1269,3575,5788,5897,10225,10333,55024	CNR2,IL7R,PTPRC,RAG2,CD96,TLR6,BANK1	7/564
4_Member	GO Biological Processes	GO:2000107	negative regulation of leukocyte apoptotic process	-3.71966	-0.973075	3575,5896,81704	IL7R,RAG1,DOCK8	3/59
4_Member	GO Biological Processes	GO:0070228	regulation of lymphocyte apoptotic process	-3.65568	-0.935423	3575,5896,81704	IL7R,RAG1,DOCK8	3/62
4_Member	GO Biological Processes	GO:0002707	negative regulation of lymphocyte mediated immunity	-3.59486	-0.899423	3575,5788,10225	IL7R,PTPRC,CD96	3/65
4_Member	GO Biological Processes	GO:0002520	immune system development	-3.52255	-0.850596	3575,5788,5896,5897	IL7R,PTPRC,RAG1,RAG2	4/170
4_Member	GO Biological Processes	GO:0002260	lymphocyte homeostasis	-3.42861	-0.793839	3575,5896,202309	IL7R,RAG1,GAPT	3/74
4_Member	GO Biological Processes	GO:0022407	regulation of cell-cell adhesion	-3.39721	-0.793839	3575,4680,5788,5896,5897,81704	IL7R,CEACAM6,PTPRC,RAG1,RAG2,DOCK8	6/513
4_Member	GO Biological Processes	GO:0002704	negative regulation of leukocyte mediated immunity	-3.39455	-0.793839	3575,5788,10225	IL7R,PTPRC,CD96	3/76
4_Member	GO Biological Processes	GO:0022409	positive regulation of cell-cell adhesion	-3.36481	-0.782062	3575,4680,5788,5896,81704	IL7R,CEACAM6,PTPRC,RAG1,DOCK8	5/337
4_Member	GO Biological Processes	GO:0051249	regulation of lymphocyte activation	-3.3617	-0.782062	3575,5788,5896,5897,55024,81704	IL7R,PTPRC,RAG1,RAG2,BANK1,DOCK8	6/521
4_Member	GO Biological Processes	GO:0045580	regulation of T cell differentiation	-3.32267	-0.769904	3575,5788,5896,5897	IL7R,PTPRC,RAG1,RAG2	4/192
4_Member	GO Biological Processes	GO:0002695	negative regulation of leukocyte activation	-3.2238	-0.688069	1269,5788,5897,55024	CNR2,PTPRC,RAG2,BANK1	4/204
4_Member	GO Biological Processes	GO:0002696	positive regulation of leukocyte activation	-3.17067	-0.659295	3575,5788,5896,10333,81704	IL7R,PTPRC,RAG1,TLR6,DOCK8	5/372
4_Member	GO Biological Processes	GO:2000106	regulation of leukocyte apoptotic process	-3.11131	-0.615446	3575,5896,81704	IL7R,RAG1,DOCK8	3/95
4_Member	GO Biological Processes	GO:0050867	positive regulation of cell activation	-3.06872	-0.601113	3575,5788,5896,10333,81704	IL7R,PTPRC,RAG1,TLR6,DOCK8	5/392
4_Member	GO Biological Processes	GO:0045619	regulation of lymphocyte differentiation	-3.06508	-0.601113	3575,5788,5896,5897	IL7R,PTPRC,RAG1,RAG2	4/225
4_Member	GO Biological Processes	GO:0050863	regulation of T cell activation	-3.05393	-0.601113	3575,5788,5896,5897,81704	IL7R,PTPRC,RAG1,RAG2,DOCK8	5/395
4_Member	GO Biological Processes	GO:1903037	regulation of leukocyte cell-cell adhesion	-3.05393	-0.601113	3575,5788,5896,5897,81704	IL7R,PTPRC,RAG1,RAG2,DOCK8	5/395
4_Member	GO Biological Processes	GO:0050866	negative regulation of cell activation	-3.05081	-0.601113	1269,5788,5897,55024	CNR2,PTPRC,RAG2,BANK1	4/227
4_Member	GO Biological Processes	GO:0001776	leukocyte homeostasis	-3.04667	-0.601113	3575,5896,202309	IL7R,RAG1,GAPT	3/100
4_Member	GO Biological Processes	GO:0048534	hematopoietic or lymphoid organ development	-3.02176	-0.589572	3575,5788,5896	IL7R,PTPRC,RAG1	3/102
4_Member	GO Biological Processes	GO:0048871	multicellular organismal-level homeostasis	-2.90471	-0.485485	1001,3575,4151,5896,84059,202309	CDH3,IL7R,MB,RAG1,ADGRV1,GAPT	6/638
4_Member	GO Biological Processes	GO:0050870	positive regulation of T cell activation	-2.82736	-0.426885	3575,5788,5896,81704	IL7R,PTPRC,RAG1,DOCK8	4/261
4_Member	GO Biological Processes	GO:0045582	positive regulation of T cell differentiation	-2.7979	-0.403498	3575,5788,5896	IL7R,PTPRC,RAG1	3/122
4_Member	GO Biological Processes	GO:1903039	positive regulation of leukocyte cell-cell adhesion	-2.68817	-0.317246	3575,5788,5896,81704	IL7R,PTPRC,RAG1,DOCK8	4/285
4_Member	GO Biological Processes	GO:0002698	negative regulation of immune effector process	-2.68162	-0.316371	3575,5788,10225	IL7R,PTPRC,CD96	3/134
4_Member	GO Biological Processes	GO:0045621	positive regulation of lymphocyte differentiation	-2.65428	-0.294641	3575,5788,5896	IL7R,PTPRC,RAG1	3/137
4_Member	GO Biological Processes	GO:0048872	homeostasis of number of cells	-2.6393	-0.28519	3575,4151,5896,202309	IL7R,MB,RAG1,GAPT	4/294
4_Member	GO Biological Processes	GO:0051251	positive regulation of lymphocyte activation	-2.42691	-0.0836627	3575,5788,5896,81704	IL7R,PTPRC,RAG1,DOCK8	4/337
4_Member	GO Biological Processes	GO:1902105	regulation of leukocyte differentiation	-2.41325	-0.0805952	3575,5788,5896,5897	IL7R,PTPRC,RAG1,RAG2	4/340
4_Member	GO Biological Processes	GO:1902107	positive regulation of leukocyte differentiation	-2.22483	0	3575,5788,5896	IL7R,PTPRC,RAG1	3/195
4_Member	GO Biological Processes	GO:1903708	positive regulation of hemopoiesis	-2.22483	0	3575,5788,5896	IL7R,PTPRC,RAG1	3/195
4_Member	GO Biological Processes	GO:0001818	negative regulation of cytokine production	-2.20784	0	5788,10225,10333,55024	PTPRC,CD96,TLR6,BANK1	4/389
4_Member	GO Biological Processes	GO:0002706	regulation of lymphocyte mediated immunity	-2.19455	0	3575,5788,10225	IL7R,PTPRC,CD96	3/200
4_Member	GO Biological Processes	GO:0050777	negative regulation of immune response	-2.11399	0	3575,5788,10225	IL7R,PTPRC,CD96	3/214
4_Member	GO Biological Processes	GO:1903706	regulation of hemopoiesis	-2.03714	0	3575,5788,5896,5897	IL7R,PTPRC,RAG1,RAG2	4/436
4_Member	GO Biological Processes	GO:0010720	positive regulation of cell development	-2.0003	0	3575,5788,5896,10800	IL7R,PTPRC,RAG1,CYSLTR1	4/447
5_Summary	GO Biological Processes	GO:0006801	superoxide metabolic process	-4.04286	-1.22249	1536,4151,57580,2982,10800,57608	CYBB,MB,PREX1,GUCY1A1,CYSLTR1,JCAD	6/-
5_Member	GO Biological Processes	GO:0006801	superoxide metabolic process	-4.04286	-1.22249	1536,4151,57580	CYBB,MB,PREX1	3/46
5_Member	GO Biological Processes	GO:0072593	reactive oxygen species metabolic process	-2.91574	-0.490078	1536,4151,57580	CYBB,MB,PREX1	3/111
5_Member	GO Biological Processes	GO:0070482	response to oxygen levels	-2.3819	-0.0544476	1536,2982,4151,10800	CYBB,GUCY1A1,MB,CYSLTR1	4/347
5_Member	GO Biological Processes	GO:0045766	positive regulation of angiogenesis	-2.24342	0	1536,10800,57608	CYBB,CYSLTR1,JCAD	3/192
5_Member	GO Biological Processes	GO:1904018	positive regulation of vasculature development	-2.22483	0	1536,10800,57608	CYBB,CYSLTR1,JCAD	3/195
6_Summary	GO Biological Processes	GO:0007160	cell-matrix adhesion	-3.88123	-1.10661	1842,10225,10580,22795	ECM2,CD96,SORBS1,NID2	4/-
6_Member	GO Biological Processes	GO:0007160	cell-matrix adhesion	-3.88123	-1.10661	1842,10225,10580,22795	ECM2,CD96,SORBS1,NID2	4/137
6_Member	GO Biological Processes	GO:0031589	cell-substrate adhesion	-3.39236	-0.793839	1842,10225,10580,22795	ECM2,CD96,SORBS1,NID2	4/184
7_Summary	GO Biological Processes	GO:0042742	defense response to bacterium	-3.44271	-0.793839	3575,5897,10333,115361,219972,1536,4064,80231	IL7R,RAG2,TLR6,GBP4,MPEG1,CYBB,CD180,TASL	8/-
7_Member	GO Biological Processes	GO:0042742	defense response to bacterium	-3.44271	-0.793839	3575,5897,10333,115361,219972	IL7R,RAG2,TLR6,GBP4,MPEG1	5/324
7_Member	GO Biological Processes	GO:0050830	defense response to Gram-positive bacterium	-2.70961	-0.332939	3575,115361,219972	IL7R,GBP4,MPEG1	3/131
7_Member	GO Biological Processes	GO:0045087	innate immune response	-2.43822	-0.0895706	1536,4064,10333,80231,115361,219972	CYBB,CD180,TLR6,TASL,GBP4,MPEG1	6/791
8_Summary	GO Biological Processes	GO:0006935	chemotaxis	-3.34151	-0.771012	1269,4046,10800,57580,146225	CNR2,LSP1,CYSLTR1,PREX1,CMTM2	5/-
8_Member	GO Biological Processes	GO:0006935	chemotaxis	-3.34151	-0.771012	1269,4046,10800,57580,146225	CNR2,LSP1,CYSLTR1,PREX1,CMTM2	5/341
8_Member	GO Biological Processes	GO:0042330	taxis	-3.32997	-0.769904	1269,4046,10800,57580,146225	CNR2,LSP1,CYSLTR1,PREX1,CMTM2	5/343
8_Member	GO Biological Processes	GO:0040011	locomotion	-3.21319	-0.685728	1269,4046,10800,57580,146225	CNR2,LSP1,CYSLTR1,PREX1,CMTM2	5/364
9_Summary	GO Biological Processes	GO:0050773	regulation of dendrite development	-3.02176	-0.589572	23072,57520,57580	HECW1,HECW2,PREX1	3/-
9_Member	GO Biological Processes	GO:0050773	regulation of dendrite development	-3.02176	-0.589572	23072,57520,57580	HECW1,HECW2,PREX1	3/102
10_Summary	GO Biological Processes	GO:0002250	adaptive immune response	-2.84655	-0.439917	973,3575,5896,9214,60468,219972	CD79A,IL7R,RAG1,FCMR,BACH2,MPEG1	6/-
10_Member	GO Biological Processes	GO:0002250	adaptive immune response	-2.84655	-0.439917	973,3575,5896,9214,60468,219972	CD79A,IL7R,RAG1,FCMR,BACH2,MPEG1	6/655
11_Summary	GO Biological Processes	GO:0010811	positive regulation of cell-substrate adhesion	-2.75783	-0.36942	1842,4680,57580,5788,57608,81704	ECM2,CEACAM6,PREX1,PTPRC,JCAD,DOCK8	6/-
11_Member	GO Biological Processes	GO:0010811	positive regulation of cell-substrate adhesion	-2.75783	-0.36942	1842,4680,57580	ECM2,CEACAM6,PREX1	3/126
11_Member	GO Biological Processes	GO:0030335	positive regulation of cell migration	-2.26882	0	4680,5788,57580,57608,81704	CEACAM6,PTPRC,PREX1,JCAD,DOCK8	5/600
11_Member	GO Biological Processes	GO:2000147	positive regulation of cell motility	-2.18098	0	4680,5788,57580,57608,81704	CEACAM6,PTPRC,PREX1,JCAD,DOCK8	5/630
11_Member	GO Biological Processes	GO:0040017	positive regulation of locomotion	-2.13619	0	4680,5788,57580,57608,81704	CEACAM6,PTPRC,PREX1,JCAD,DOCK8	5/646
11_Member	GO Biological Processes	GO:0010810	regulation of cell-substrate adhesion	-2.05994	0	1842,4680,57580	ECM2,CEACAM6,PREX1	3/224

## Sheet: 36hE2_UP (152)
GroupID	Category	Term	Description	LogP	Log(q-value)	Genes	Symbols	InTerm_InList
1_Summary	GO Biological Processes	GO:0071396	cellular response to lipid	-9.46993	-5.22626	358,948,1066,1646,3569,3667,4317,5473,6095,6422,7100,7477,8644,10413,54206,54209,84649,84830,1583,2046,5468,650	AQP1,CD36,CES1,AKR1C2,IL6,IRS1,MMP8,PPBP,RORA,SFRP1,TLR5,WNT7B,AKR1C3,YAP1,ERRFI1,TREM2,DGAT2,ADTRP,CYP11A1,EPHA8,PPARG,BMP2	22/-
1_Member	GO Biological Processes	GO:0071396	cellular response to lipid	-9.46993	-5.22626	358,948,1066,1646,3569,3667,4317,5473,6095,6422,7100,7477,8644,10413,54206,54209,84649,84830	AQP1,CD36,CES1,AKR1C2,IL6,IRS1,MMP8,PPBP,RORA,SFRP1,TLR5,WNT7B,AKR1C3,YAP1,ERRFI1,TREM2,DGAT2,ADTRP	18/546
1_Member	GO Biological Processes	GO:0032870	cellular response to hormone stimulus	-3.24316	-1.32184	358,1583,1646,2046,3667,5468,6422,8644,54206,84830	AQP1,CYP11A1,AKR1C2,EPHA8,IRS1,PPARG,SFRP1,AKR1C3,ERRFI1,ADTRP	10/562
1_Member	GO Biological Processes	GO:0071407	cellular response to organic cyclic compound	-2.56347	-0.83438	358,650,1066,6095,6422,8644,54206,84830	AQP1,BMP2,CES1,RORA,SFRP1,AKR1C3,ERRFI1,ADTRP	8/472
1_Member	GO Biological Processes	GO:0071383	cellular response to steroid hormone stimulus	-2.12409	-0.505825	358,8644,54206,84830	AQP1,AKR1C3,ERRFI1,ADTRP	4/153
2_Summary	GO Biological Processes	GO:0030855	epithelial cell differentiation	-9.14838	-5.22626	650,688,1003,1066,1646,1755,3913,3958,4094,5468,7477,8644,10413,25984,27134,28999,51421,55273,80274	BMP2,KLF5,CDH5,CES1,AKR1C2,DMBT1,LAMB2,LGALS3,MAF,PPARG,WNT7B,AKR1C3,YAP1,KRT23,TJP3,KLF15,AMOTL2,TMEM100,SCUBE1	19/-
2_Member	GO Biological Processes	GO:0030855	epithelial cell differentiation	-9.14838	-5.22626	650,688,1003,1066,1646,1755,3913,3958,4094,5468,7477,8644,10413,25984,27134,28999,51421,55273,80274	BMP2,KLF5,CDH5,CES1,AKR1C2,DMBT1,LAMB2,LGALS3,MAF,PPARG,WNT7B,AKR1C3,YAP1,KRT23,TJP3,KLF15,AMOTL2,TMEM100,SCUBE1	19/646
3_Summary	GO Biological Processes	GO:0032102	negative regulation of response to external stimulus	-9.00087	-5.22626	348,383,1003,1588,1803,1991,4210,5055,5468,5740,6095,7056,54209,56833,79148,84830,838,3569,4317,26471,3958,4000,10413,51339,358,7477,28999,84649,948	APOE,ARG1,CDH5,CYP19A1,DPP4,ELANE,MEFV,SERPINB2,PPARG,PTGIS,RORA,THBD,TREM2,SLAMF8,MMP28,ADTRP,CASP5,IL6,MMP8,NUPR1,LGALS3,LMNA,YAP1,DACT1,AQP1,WNT7B,KLF15,DGAT2,CD36	29/-
3_Member	GO Biological Processes	GO:0032102	negative regulation of response to external stimulus	-9.00087	-5.22626	348,383,1003,1588,1803,1991,4210,5055,5468,5740,6095,7056,54209,56833,79148,84830	APOE,ARG1,CDH5,CYP19A1,DPP4,ELANE,MEFV,SERPINB2,PPARG,PTGIS,RORA,THBD,TREM2,SLAMF8,MMP28,ADTRP	16/445
3_Member	GO Biological Processes	GO:0050727	regulation of inflammatory response	-7.24712	-4.02154	348,838,1003,1588,1991,3569,4210,4317,5468,5740,6095,26471,54209,56833	APOE,CASP5,CDH5,CYP19A1,ELANE,IL6,MEFV,MMP8,PPARG,PTGIS,RORA,NUPR1,TREM2,SLAMF8	14/442
3_Member	GO Biological Processes	GO:0050728	negative regulation of inflammatory response	-6.98568	-3.81313	348,1003,1588,1991,4210,5468,5740,6095,54209,56833	APOE,CDH5,CYP19A1,ELANE,MEFV,PPARG,PTGIS,RORA,TREM2,SLAMF8	10/207
3_Member	GO Biological Processes	GO:0031348	negative regulation of defense response	-6.31047	-3.33421	348,383,1003,1588,1991,4210,5468,5740,6095,54209,56833	APOE,ARG1,CDH5,CYP19A1,ELANE,MEFV,PPARG,PTGIS,RORA,TREM2,SLAMF8	11/308
3_Member	GO Biological Processes	GO:0051129	negative regulation of cellular component organization	-3.4793	-1.48971	348,1003,1803,3958,4000,4210,5468,10413,26471,51339,54209,84830	APOE,CDH5,DPP4,LGALS3,LMNA,MEFV,PPARG,YAP1,NUPR1,DACT1,TREM2,ADTRP	12/730
3_Member	GO Biological Processes	GO:0019725	cellular homeostasis	-2.52315	-0.805625	348,358,1003,1991,3569,7477,28999,54209,56833,84649	APOE,AQP1,CDH5,ELANE,IL6,WNT7B,KLF15,TREM2,SLAMF8,DGAT2	10/703
3_Member	GO Biological Processes	GO:0055082	intracellular chemical homeostasis	-2.50146	-0.790058	348,358,1003,1991,7477,28999,54209,56833,84649	APOE,AQP1,CDH5,ELANE,WNT7B,KLF15,TREM2,SLAMF8,DGAT2	9/593
3_Member	GO Biological Processes	GO:0031333	negative regulation of protein-containing complex assembly	-2.19462	-0.55567	1003,4210,51339,54209	CDH5,MEFV,DACT1,TREM2	4/146
3_Member	GO Biological Processes	GO:0043254	regulation of protein-containing complex assembly	-2.16736	-0.537837	348,948,1003,3958,4210,51339,54209	APOE,CD36,CDH5,LGALS3,MEFV,DACT1,TREM2	7/438
4_Summary	GO Biological Processes	GO:0071402	cellular response to lipoprotein particle stimulus	-8.56855	-4.91888	348,948,1066,2207,5468,54209,84830,3569,1588,3667,383,4317,3958,56833,28999	APOE,CD36,CES1,FCER1G,PPARG,TREM2,ADTRP,IL6,CYP19A1,IRS1,ARG1,MMP8,LGALS3,SLAMF8,KLF15	15/-
4_Member	GO Biological Processes	GO:0071402	cellular response to lipoprotein particle stimulus	-8.56855	-4.91888	348,948,1066,2207,5468,54209,84830	APOE,CD36,CES1,FCER1G,PPARG,TREM2,ADTRP	7/45
4_Member	GO Biological Processes	GO:0055094	response to lipoprotein particle	-7.45588	-4.10723	948,1066,2207,5468,54209,84830	CD36,CES1,FCER1G,PPARG,TREM2,ADTRP	6/38
4_Member	GO Biological Processes	GO:0071404	cellular response to low-density lipoprotein particle stimulus	-7.45588	-4.10723	948,1066,2207,5468,54209,84830	CD36,CES1,FCER1G,PPARG,TREM2,ADTRP	6/38
4_Member	GO Biological Processes	GO:0010885	regulation of cholesterol storage	-5.65178	-2.94412	948,1066,5468,54209	CD36,CES1,PPARG,TREM2	4/19
4_Member	GO Biological Processes	GO:0010888	negative regulation of lipid storage	-5.29977	-2.70125	1066,3569,5468,54209	CES1,IL6,PPARG,TREM2	4/23
4_Member	GO Biological Processes	GO:0010883	regulation of lipid storage	-5.07197	-2.52781	948,1066,3569,5468,54209	CD36,CES1,IL6,PPARG,TREM2	5/55
4_Member	GO Biological Processes	GO:0010875	positive regulation of cholesterol efflux	-5.00947	-2.48561	348,1066,5468,54209	APOE,CES1,PPARG,TREM2	4/27
4_Member	GO Biological Processes	GO:0010887	negative regulation of cholesterol storage	-4.70204	-2.30156	1066,5468,54209	CES1,PPARG,TREM2	3/11
4_Member	GO Biological Processes	GO:1905954	positive regulation of lipid localization	-4.6287	-2.25203	348,948,1066,1588,5468,54209	APOE,CD36,CES1,CYP19A1,PPARG,TREM2	6/113
4_Member	GO Biological Processes	GO:1905953	negative regulation of lipid localization	-4.58721	-2.22197	348,1066,3569,5468,54209	APOE,CES1,IL6,PPARG,TREM2	5/69
4_Member	GO Biological Processes	GO:0032373	positive regulation of sterol transport	-4.49885	-2.17139	348,1066,5468,54209	APOE,CES1,PPARG,TREM2	4/36
4_Member	GO Biological Processes	GO:0032376	positive regulation of cholesterol transport	-4.49885	-2.17139	348,1066,5468,54209	APOE,CES1,PPARG,TREM2	4/36
4_Member	GO Biological Processes	GO:0140052	cellular response to oxidised low-density lipoprotein particle stimulus	-4.36323	-2.07528	948,54209,84830	CD36,TREM2,ADTRP	3/14
4_Member	GO Biological Processes	GO:1905952	regulation of lipid localization	-4.30286	-2.0379	348,948,1066,1588,3569,5468,54209	APOE,CD36,CES1,CYP19A1,IL6,PPARG,TREM2	7/189
4_Member	GO Biological Processes	GO:0032370	positive regulation of lipid transport	-4.07813	-1.90053	348,1066,1588,5468,54209	APOE,CES1,CYP19A1,PPARG,TREM2	5/88
4_Member	GO Biological Processes	GO:0010874	regulation of cholesterol efflux	-3.79942	-1.70605	348,1066,5468,54209	APOE,CES1,PPARG,TREM2	4/54
4_Member	GO Biological Processes	GO:0032371	regulation of sterol transport	-3.20687	-1.29952	348,1066,5468,54209	APOE,CES1,PPARG,TREM2	4/77
4_Member	GO Biological Processes	GO:0032374	regulation of cholesterol transport	-3.20687	-1.29952	348,1066,5468,54209	APOE,CES1,PPARG,TREM2	4/77
4_Member	GO Biological Processes	GO:0032368	regulation of lipid transport	-2.91889	-1.09686	348,1066,1588,5468,54209	APOE,CES1,CYP19A1,PPARG,TREM2	5/157
4_Member	GO Biological Processes	GO:0062013	positive regulation of small molecule metabolic process	-2.91889	-1.09686	348,1066,3667,5468,54209	APOE,CES1,IRS1,PPARG,TREM2	5/157
4_Member	GO Biological Processes	GO:0001960	negative regulation of cytokine-mediated signaling pathway	-2.72104	-0.94498	383,3569,5468,54209	ARG1,IL6,PPARG,TREM2	4/104
4_Member	GO Biological Processes	GO:0060761	negative regulation of response to cytokine stimulus	-2.64668	-0.901448	383,3569,5468,54209	ARG1,IL6,PPARG,TREM2	4/109
4_Member	GO Biological Processes	GO:0001959	regulation of cytokine-mediated signaling pathway	-2.56673	-0.834827	383,3569,4317,5468,54209	ARG1,IL6,MMP8,PPARG,TREM2	5/189
4_Member	GO Biological Processes	GO:0060759	regulation of response to cytokine stimulus	-2.4524	-0.752116	383,3569,4317,5468,54209	ARG1,IL6,MMP8,PPARG,TREM2	5/201
4_Member	GO Biological Processes	GO:0050777	negative regulation of immune response	-2.33741	-0.667049	383,3958,5468,54209,56833	ARG1,LGALS3,PPARG,TREM2,SLAMF8	5/214
4_Member	GO Biological Processes	GO:0045834	positive regulation of lipid metabolic process	-2.33672	-0.667049	348,1066,3667,5468	APOE,CES1,IRS1,PPARG	4/133
4_Member	GO Biological Processes	GO:0042593	glucose homeostasis	-2.27893	-0.628164	3569,3667,5468,28999,54209	IL6,IRS1,PPARG,KLF15,TREM2	5/221
4_Member	GO Biological Processes	GO:0033500	carbohydrate homeostasis	-2.27076	-0.623246	3569,3667,5468,28999,54209	IL6,IRS1,PPARG,KLF15,TREM2	5/222
5_Summary	GO Biological Processes	GO:0009617	response to bacterium	-8.31934	-4.76657	358,566,650,948,1118,1675,1755,1991,2207,3569,4317,5266,5473,6035,6590,7056,7100,54209,56833,4210,5004,6614,26471,27040,80274,6095,400709,838,6422,54206,8638,383	AQP1,AZU1,BMP2,CD36,CHIT1,CFD,DMBT1,ELANE,FCER1G,IL6,MMP8,PI3,PPBP,RNASE1,SLPI,THBD,TLR5,TREM2,SLAMF8,MEFV,ORM1,SIGLEC1,NUPR1,LAT,SCUBE1,RORA,SIGLEC16,CASP5,SFRP1,ERRFI1,OASL,ARG1	32/-
5_Member	GO Biological Processes	GO:0009617	response to bacterium	-8.31934	-4.76657	358,566,650,948,1118,1675,1755,1991,2207,3569,4317,5266,5473,6035,6590,7056,7100,54209,56833	AQP1,AZU1,BMP2,CD36,CHIT1,CFD,DMBT1,ELANE,FCER1G,IL6,MMP8,PI3,PPBP,RNASE1,SLPI,THBD,TLR5,TREM2,SLAMF8	19/726
5_Member	GO Biological Processes	GO:0042742	defense response to bacterium	-7.96084	-4.48726	358,566,948,1755,1991,2207,3569,5266,5473,6035,6590,54209,56833	AQP1,AZU1,CD36,DMBT1,ELANE,FCER1G,IL6,PI3,PPBP,RNASE1,SLPI,TREM2,SLAMF8	13/324
5_Member	GO Biological Processes	GO:0006954	inflammatory response	-6.61916	-3.57155	566,650,948,1991,3569,4210,5004,5473,6614,7100,26471,27040,54209,56833,80274	AZU1,BMP2,CD36,ELANE,IL6,MEFV,ORM1,PPBP,SIGLEC1,TLR5,NUPR1,LAT,TREM2,SLAMF8,SCUBE1	15/577
5_Member	GO Biological Processes	GO:0150078	positive regulation of neuroinflammatory response	-5.75275	-2.99237	3569,4317,26471,54209	IL6,MMP8,NUPR1,TREM2	4/18
5_Member	GO Biological Processes	GO:0001819	positive regulation of cytokine production	-4.92319	-2.43488	566,948,1991,2207,3569,4210,4317,5004,6095,7100,54209,400709	AZU1,CD36,ELANE,FCER1G,IL6,MEFV,MMP8,ORM1,RORA,TLR5,TREM2,SIGLEC16	12/514
5_Member	GO Biological Processes	GO:0032731	positive regulation of interleukin-1 beta production	-4.81469	-2.37587	566,948,3569,4210,5004	AZU1,CD36,IL6,MEFV,ORM1	5/62
5_Member	GO Biological Processes	GO:0050829	defense response to Gram-negative bacterium	-4.78677	-2.3576	358,566,1755,1991,3569,54209	AQP1,AZU1,DMBT1,ELANE,IL6,TREM2	6/106
5_Member	GO Biological Processes	GO:0032651	regulation of interleukin-1 beta production	-4.67274	-2.27851	566,948,3569,4210,5004,54209	AZU1,CD36,IL6,MEFV,ORM1,TREM2	6/111
5_Member	GO Biological Processes	GO:0032732	positive regulation of interleukin-1 production	-4.43961	-2.12739	566,948,3569,4210,5004	AZU1,CD36,IL6,MEFV,ORM1	5/74
5_Member	GO Biological Processes	GO:0032652	regulation of interleukin-1 production	-4.26752	-2.03697	566,948,3569,4210,5004,54209	AZU1,CD36,IL6,MEFV,ORM1,TREM2	6/131
5_Member	GO Biological Processes	GO:0032496	response to lipopolysaccharide	-4.24196	-2.01553	948,1991,3569,4317,5473,6590,7056,7100,54209	CD36,ELANE,IL6,MMP8,PPBP,SLPI,THBD,TLR5,TREM2	9/339
5_Member	GO Biological Processes	GO:0150077	regulation of neuroinflammatory response	-4.23021	-2.00786	3569,4317,26471,54209	IL6,MMP8,NUPR1,TREM2	4/42
5_Member	GO Biological Processes	GO:0002237	response to molecule of bacterial origin	-4.03377	-1.87545	948,1991,3569,4317,5473,6590,7056,7100,54209	CD36,ELANE,IL6,MMP8,PPBP,SLPI,THBD,TLR5,TREM2	9/361
5_Member	GO Biological Processes	GO:1903978	regulation of microglial cell activation	-3.81168	-1.70605	3569,4317,54209	IL6,MMP8,TREM2	3/21
5_Member	GO Biological Processes	GO:0050729	positive regulation of inflammatory response	-3.74505	-1.67516	838,3569,4210,4317,26471,54209	CASP5,IL6,MEFV,MMP8,NUPR1,TREM2	6/163
5_Member	GO Biological Processes	GO:0032642	regulation of chemokine production	-3.71602	-1.65433	566,1991,3569,4210,54209	AZU1,ELANE,IL6,MEFV,TREM2	5/105
5_Member	GO Biological Processes	GO:0032760	positive regulation of tumor necrosis factor production	-3.62179	-1.57688	566,948,3569,4317,5004	AZU1,CD36,IL6,MMP8,ORM1	5/110
5_Member	GO Biological Processes	GO:1903557	positive regulation of tumor necrosis factor superfamily cytokine production	-3.54978	-1.53859	566,948,3569,4317,5004	AZU1,CD36,IL6,MMP8,ORM1	5/114
5_Member	GO Biological Processes	GO:0043030	regulation of macrophage activation	-3.53965	-1.53095	3569,4317,6095,54209	IL6,MMP8,RORA,TREM2	4/63
5_Member	GO Biological Processes	GO:0002446	neutrophil mediated immunity	-3.52855	-1.52479	566,1991,3569	AZU1,ELANE,IL6	3/26
5_Member	GO Biological Processes	GO:0032680	regulation of tumor necrosis factor production	-3.3758	-1.41632	566,948,3569,4317,5004,54209	AZU1,CD36,IL6,MMP8,ORM1,TREM2	6/191
5_Member	GO Biological Processes	GO:1903555	regulation of tumor necrosis factor superfamily cytokine production	-3.31646	-1.37008	566,948,3569,4317,5004,54209	AZU1,CD36,IL6,MMP8,ORM1,TREM2	6/196
5_Member	GO Biological Processes	GO:0002526	acute inflammatory response	-3.29471	-1.35895	1991,3569,5004,26471	ELANE,IL6,ORM1,NUPR1	4/73
5_Member	GO Biological Processes	GO:0032682	negative regulation of chemokine production	-3.25762	-1.33427	1991,3569,4210	ELANE,IL6,MEFV	3/32
5_Member	GO Biological Processes	GO:0071219	cellular response to molecule of bacterial origin	-2.99409	-1.14556	948,3569,4317,5473,7100,54209	CD36,IL6,MMP8,PPBP,TLR5,TREM2	6/226
5_Member	GO Biological Processes	GO:0050730	regulation of peptidyl-tyrosine phosphorylation	-2.93122	-1.09944	948,3569,6422,54206,54209	CD36,IL6,SFRP1,ERRFI1,TREM2	5/156
5_Member	GO Biological Processes	GO:0071216	cellular response to biotic stimulus	-2.75335	-0.968537	948,3569,4317,5473,7100,54209	CD36,IL6,MMP8,PPBP,TLR5,TREM2	6/252
5_Member	GO Biological Processes	GO:0032675	regulation of interleukin-6 production	-2.69	-0.930532	948,3569,5004,54209,400709	CD36,IL6,ORM1,TREM2,SIGLEC16	5/177
5_Member	GO Biological Processes	GO:0050778	positive regulation of immune response	-2.60805	-0.868197	948,1675,1991,2207,3569,4210,7100,8638,27040,54209	CD36,CFD,ELANE,FCER1G,IL6,MEFV,TLR5,OASL,LAT,TREM2	10/684
5_Member	GO Biological Processes	GO:0001818	negative regulation of cytokine production	-2.44316	-0.747602	383,1991,3569,4210,5004,6614,54209	ARG1,ELANE,IL6,MEFV,ORM1,SIGLEC1,TREM2	7/389
5_Member	GO Biological Processes	GO:0032757	positive regulation of interleukin-8 production	-2.36527	-0.685244	1991,3569,7100	ELANE,IL6,TLR5	3/65
5_Member	GO Biological Processes	GO:0050830	defense response to Gram-positive bacterium	-2.36001	-0.681143	948,1755,3569,6035	CD36,DMBT1,IL6,RNASE1	4/131
5_Member	GO Biological Processes	GO:0071222	cellular response to lipopolysaccharide	-2.35454	-0.67684	948,3569,4317,5473,7100	CD36,IL6,MMP8,PPBP,TLR5	5/212
6_Summary	GO Biological Processes	GO:0006897	endocytosis	-7.33156	-4.03407	348,948,1755,1803,1991,2207,6614,8685,10462,23237,30835,54209,59283,85439,92737,222962,1718,4000,27040,53947,93099	APOE,CD36,DMBT1,DPP4,ELANE,FCER1G,SIGLEC1,MARCO,CLEC10A,ARC,CD209,TREM2,CACNG8,STON2,DNER,SLC29A4,DHCR24,LMNA,LAT,A4GALT,DMKN	21/-
6_Member	GO Biological Processes	GO:0006897	endocytosis	-7.33156	-4.03407	348,948,1755,1803,1991,2207,6614,8685,10462,23237,30835,54209,59283,85439,92737	APOE,CD36,DMBT1,DPP4,ELANE,FCER1G,SIGLEC1,MARCO,CLEC10A,ARC,CD209,TREM2,CACNG8,STON2,DNER	15/508
6_Member	GO Biological Processes	GO:0006898	receptor-mediated endocytosis	-6.65379	-3.57814	348,948,1755,1803,2207,6614,8685,59283,85439	APOE,CD36,DMBT1,DPP4,FCER1G,SIGLEC1,MARCO,CACNG8,STON2	9/171
6_Member	GO Biological Processes	GO:0098657	import into cell	-6.30719	-3.33421	348,948,1755,1803,1991,2207,6614,8685,10462,23237,30835,54209,59283,85439,92737,222962	APOE,CD36,DMBT1,DPP4,ELANE,FCER1G,SIGLEC1,MARCO,CLEC10A,ARC,CD209,TREM2,CACNG8,STON2,DNER,SLC29A4	16/697
6_Member	GO Biological Processes	GO:0061024	membrane organization	-2.27136	-0.623246	348,948,1718,1803,4000,8685,27040,53947,54209,93099	APOE,CD36,DHCR24,DPP4,LMNA,MARCO,LAT,A4GALT,TREM2,DMKN	10/764
7_Summary	GO Biological Processes	GO:0030100	regulation of endocytosis	-7.23188	-4.02154	348,566,948,2207,3560,3958,5582,23237,51090,54209,85439,146395,8685,1991,4210,650,8638,30835,63923,59283,3569	APOE,AZU1,CD36,FCER1G,IL2RB,LGALS3,PRKCG,ARC,PLLP,TREM2,STON2,GSG1L,MARCO,ELANE,MEFV,BMP2,OASL,CD209,TNN,CACNG8,IL6	21/-
7_Member	GO Biological Processes	GO:0030100	regulation of endocytosis	-7.23188	-4.02154	348,566,948,2207,3560,3958,5582,23237,51090,54209,85439,146395	APOE,AZU1,CD36,FCER1G,IL2RB,LGALS3,PRKCG,ARC,PLLP,TREM2,STON2,GSG1L	12/309
7_Member	GO Biological Processes	GO:0050764	regulation of phagocytosis	-4.88235	-2.41594	566,948,2207,3560,5582,54209	AZU1,CD36,FCER1G,IL2RB,PRKCG,TREM2	6/102
7_Member	GO Biological Processes	GO:0060627	regulation of vesicle-mediated transport	-4.65681	-2.2743	348,566,948,2207,3560,3958,5582,23237,51090,54209,85439,146395	APOE,AZU1,CD36,FCER1G,IL2RB,LGALS3,PRKCG,ARC,PLLP,TREM2,STON2,GSG1L	12/547
7_Member	GO Biological Processes	GO:0050766	positive regulation of phagocytosis	-4.46824	-2.14592	566,948,2207,3560,54209	AZU1,CD36,FCER1G,IL2RB,TREM2	5/73
7_Member	GO Biological Processes	GO:0045807	positive regulation of endocytosis	-3.8037	-1.70605	348,566,948,2207,3560,54209	APOE,AZU1,CD36,FCER1G,IL2RB,TREM2	6/159
7_Member	GO Biological Processes	GO:0097242	amyloid-beta clearance	-3.52855	-1.52479	948,8685,54209	CD36,MARCO,TREM2	3/26
7_Member	GO Biological Processes	GO:0006911	phagocytosis, engulfment	-3.21783	-1.30255	948,8685,54209	CD36,MARCO,TREM2	3/33
7_Member	GO Biological Processes	GO:0070269	pyroptotic inflammatory response	-3.21783	-1.30255	1991,4210,54209	ELANE,MEFV,TREM2	3/33
7_Member	GO Biological Processes	GO:0043277	apoptotic cell clearance	-3.10579	-1.22696	948,8685,54209	CD36,MARCO,TREM2	3/36
7_Member	GO Biological Processes	GO:0099024	plasma membrane invagination	-2.9091	-1.09033	948,8685,54209	CD36,MARCO,TREM2	3/42
7_Member	GO Biological Processes	GO:1900225	regulation of NLRP3 inflammasome complex assembly	-2.87928	-1.07315	948,4210,54209	CD36,MEFV,TREM2	3/43
7_Member	GO Biological Processes	GO:0141085	regulation of inflammasome-mediated signaling pathway	-2.74064	-0.96166	948,4210,54209	CD36,MEFV,TREM2	3/48
7_Member	GO Biological Processes	GO:0010324	membrane invagination	-2.71479	-0.943062	948,8685,54209	CD36,MARCO,TREM2	3/49
7_Member	GO Biological Processes	GO:0070374	positive regulation of ERK1 and ERK2 cascade	-2.48021	-0.77378	348,650,948,8685,54209	APOE,BMP2,CD36,MARCO,TREM2	5/198
7_Member	GO Biological Processes	GO:0039531	regulation of cytoplasmic pattern recognition receptor signaling pathway	-2.38371	-0.698998	948,4210,8638,54209	CD36,MEFV,OASL,TREM2	4/129
7_Member	GO Biological Processes	GO:0008037	cell recognition	-2.28023	-0.62838	948,30835,54209,63923	CD36,CD209,TREM2,TNN	4/138
7_Member	GO Biological Processes	GO:0031623	receptor internalization	-2.16031	-0.533886	948,2207,59283	CD36,FCER1G,CACNG8	3/77
7_Member	GO Biological Processes	GO:1900015	regulation of cytokine production involved in inflammatory response	-2.1146	-0.50108	3569,4210,54209	IL6,MEFV,TREM2	3/80
7_Member	GO Biological Processes	GO:0006909	phagocytosis	-2.0666	-0.460282	948,1991,8685,54209	CD36,ELANE,MARCO,TREM2	4/159
8_Summary	GO Biological Processes	GO:0010817	regulation of hormone levels	-6.90545	-3.76766	358,650,1583,1588,1646,1803,3569,3667,5468,5947,6422,8644,51301,84649,117247,948,2046,54209,55273,56917,10413,54206,1066	AQP1,BMP2,CYP11A1,CYP19A1,AKR1C2,DPP4,IL6,IRS1,PPARG,RBP1,SFRP1,AKR1C3,GCNT4,DGAT2,SLC16A10,CD36,EPHA8,TREM2,TMEM100,MEIS3,YAP1,ERRFI1,CES1	23/-
8_Member	GO Biological Processes	GO:0010817	regulation of hormone levels	-6.90545	-3.76766	358,650,1583,1588,1646,1803,3569,3667,5468,5947,6422,8644,51301,84649,117247	AQP1,BMP2,CYP11A1,CYP19A1,AKR1C2,DPP4,IL6,IRS1,PPARG,RBP1,SFRP1,AKR1C3,GCNT4,DGAT2,SLC16A10	15/548
8_Member	GO Biological Processes	GO:0042445	hormone metabolic process	-5.99205	-3.15529	1583,1588,1646,1803,5947,8644,51301,84649,117247	CYP11A1,CYP19A1,AKR1C2,DPP4,RBP1,AKR1C3,GCNT4,DGAT2,SLC16A10	9/205
8_Member	GO Biological Processes	GO:0070542	response to fatty acid	-4.88485	-2.41594	948,1646,3667,8644,84649	CD36,AKR1C2,IRS1,AKR1C3,DGAT2	5/60
8_Member	GO Biological Processes	GO:0071398	cellular response to fatty acid	-4.40424	-2.09699	1646,3667,8644,84649	AKR1C2,IRS1,AKR1C3,DGAT2	4/38
8_Member	GO Biological Processes	GO:0051897	positive regulation of phosphatidylinositol 3-kinase/protein kinase B signal transduction	-4.28837	-2.03697	1646,2046,3667,8644,54209,55273,56917	AKR1C2,EPHA8,IRS1,AKR1C3,TREM2,TMEM100,MEIS3	7/190
8_Member	GO Biological Processes	GO:1902644	tertiary alcohol metabolic process	-4.26792	-2.03697	1583,1646,8644	CYP11A1,AKR1C2,AKR1C3	3/15
8_Member	GO Biological Processes	GO:0071379	cellular response to prostaglandin stimulus	-3.74961	-1.67614	1646,6422,8644	AKR1C2,SFRP1,AKR1C3	3/22
8_Member	GO Biological Processes	GO:0008207	C21-steroid hormone metabolic process	-3.479	-1.48971	1583,1646,8644	CYP11A1,AKR1C2,AKR1C3	3/27
8_Member	GO Biological Processes	GO:0051896	regulation of phosphatidylinositol 3-kinase/protein kinase B signal transduction	-3.27471	-1.34686	1646,2046,3667,8644,54209,55273,56917	AKR1C2,EPHA8,IRS1,AKR1C3,TREM2,TMEM100,MEIS3	7/278
8_Member	GO Biological Processes	GO:0034694	response to prostaglandin	-3.07066	-1.20094	1646,6422,8644	AKR1C2,SFRP1,AKR1C3	3/37
8_Member	GO Biological Processes	GO:1901654	response to ketone	-3.02399	-1.15964	358,1646,6422,8644,10413,54206	AQP1,AKR1C2,SFRP1,AKR1C3,YAP1,ERRFI1	6/223
8_Member	GO Biological Processes	GO:0042180	ketone metabolic process	-2.98905	-1.14556	1583,1588,1646,8644	CYP11A1,CYP19A1,AKR1C2,AKR1C3	4/88
8_Member	GO Biological Processes	GO:0034308	primary alcohol metabolic process	-2.89982	-1.08265	1583,1646,8644,84649	CYP11A1,AKR1C2,AKR1C3,DGAT2	4/93
8_Member	GO Biological Processes	GO:0097306	cellular response to alcohol	-2.67595	-0.918374	1066,1646,6422,8644	CES1,AKR1C2,SFRP1,AKR1C3	4/107
8_Member	GO Biological Processes	GO:1901655	cellular response to ketone	-2.64668	-0.901448	358,1646,6422,8644	AQP1,AKR1C2,SFRP1,AKR1C3	4/109
8_Member	GO Biological Processes	GO:0001523	retinoid metabolic process	-2.07076	-0.46248	5947,8644,84649	RBP1,AKR1C3,DGAT2	3/83
8_Member	GO Biological Processes	GO:0016101	diterpenoid metabolic process	-2.00152	-0.413482	5947,8644,84649	RBP1,AKR1C3,DGAT2	3/88
9_Summary	GO Biological Processes	GO:0001944	vasculature development	-6.82469	-3.71908	290,348,358,650,688,1003,6094,6095,7477,10413,51421,54206,55273,56917,84830,6422,51339	ANPEP,APOE,AQP1,BMP2,KLF5,CDH5,ROM1,RORA,WNT7B,YAP1,AMOTL2,ERRFI1,TMEM100,MEIS3,ADTRP,SFRP1,DACT1	17/-
9_Member	GO Biological Processes	GO:0001944	vasculature development	-6.82469	-3.71908	290,348,358,650,688,1003,6094,6095,7477,10413,51421,54206,55273,56917,84830	ANPEP,APOE,AQP1,BMP2,KLF5,CDH5,ROM1,RORA,WNT7B,YAP1,AMOTL2,ERRFI1,TMEM100,MEIS3,ADTRP	15/556
9_Member	GO Biological Processes	GO:0001568	blood vessel development	-4.7593	-2.34007	290,348,358,688,1003,6095,7477,10413,51421,55273,56917,84830	ANPEP,APOE,AQP1,KLF5,CDH5,RORA,WNT7B,YAP1,AMOTL2,TMEM100,MEIS3,ADTRP	12/534
9_Member	GO Biological Processes	GO:0035239	tube morphogenesis	-4.29176	-2.03697	290,348,650,688,6095,6422,7477,10413,51339,51421,55273,56917,84830	ANPEP,APOE,BMP2,KLF5,RORA,SFRP1,WNT7B,YAP1,DACT1,AMOTL2,TMEM100,MEIS3,ADTRP	13/694
9_Member	GO Biological Processes	GO:0048514	blood vessel morphogenesis	-4.08265	-1.90053	290,348,688,6095,7477,10413,51421,55273,56917,84830	ANPEP,APOE,KLF5,RORA,WNT7B,YAP1,AMOTL2,TMEM100,MEIS3,ADTRP	10/441
9_Member	GO Biological Processes	GO:0001525	angiogenesis	-2.71812	-0.94351	290,688,6095,51421,55273,56917,84830	ANPEP,KLF5,RORA,AMOTL2,TMEM100,MEIS3,ADTRP	7/347
10_Summary	GO Biological Processes	GO:0008610	lipid biosynthetic process	-6.38599	-3.36471	1066,1583,1588,1718,5730,5740,5947,8309,8644,53947,54206,55301,83401,84649,117283,1646,948,5468,84830,383	CES1,CYP11A1,CYP19A1,DHCR24,PTGDS,PTGIS,RBP1,ACOX2,AKR1C3,A4GALT,ERRFI1,OLAH,ELOVL3,DGAT2,IP6K3,AKR1C2,CD36,PPARG,ADTRP,ARG1	20/-
10_Member	GO Biological Processes	GO:0008610	lipid biosynthetic process	-6.38599	-3.36471	1066,1583,1588,1718,5730,5740,5947,8309,8644,53947,54206,55301,83401,84649,117283	CES1,CYP11A1,CYP19A1,DHCR24,PTGDS,PTGIS,RBP1,ACOX2,AKR1C3,A4GALT,ERRFI1,OLAH,ELOVL3,DGAT2,IP6K3	15/602
10_Member	GO Biological Processes	GO:0120254	olefinic compound metabolic process	-6.06006	-3.18413	1583,1588,1646,5730,5740,8644,83401,84649	CYP11A1,CYP19A1,AKR1C2,PTGDS,PTGIS,AKR1C3,ELOVL3,DGAT2	8/148
10_Member	GO Biological Processes	GO:0006631	fatty acid metabolic process	-6.05517	-3.18413	948,1066,1646,5468,5730,5740,8309,8644,55301,83401,84830	CD36,CES1,AKR1C2,PPARG,PTGDS,PTGIS,ACOX2,AKR1C3,OLAH,ELOVL3,ADTRP	11/327
10_Member	GO Biological Processes	GO:0072330	monocarboxylic acid biosynthetic process	-5.58893	-2.89349	5730,5740,5947,8309,8644,54206,55301,83401	PTGDS,PTGIS,RBP1,ACOX2,AKR1C3,ERRFI1,OLAH,ELOVL3	8/171
10_Member	GO Biological Processes	GO:0032787	monocarboxylic acid metabolic process	-5.56887	-2.88534	948,1066,1646,5468,5730,5740,5947,8309,8644,54206,55301,83401,84830	CD36,CES1,AKR1C2,PPARG,PTGDS,PTGIS,RBP1,ACOX2,AKR1C3,ERRFI1,OLAH,ELOVL3,ADTRP	13/525
10_Member	GO Biological Processes	GO:0044283	small molecule biosynthetic process	-5.35073	-2.71178	1066,1588,1718,5730,5740,5947,8309,8644,54206,55301,83401,117283	CES1,CYP19A1,DHCR24,PTGDS,PTGIS,RBP1,ACOX2,AKR1C3,ERRFI1,OLAH,ELOVL3,IP6K3	12/466
10_Member	GO Biological Processes	GO:0019371	cyclooxygenase pathway	-4.83874	-2.38454	5730,5740,8644	PTGDS,PTGIS,AKR1C3	3/10
10_Member	GO Biological Processes	GO:0019752	carboxylic acid metabolic process	-4.36534	-2.07528	383,948,1066,1646,5468,5730,5740,5947,8309,8644,54206,55301,83401,84830	ARG1,CD36,CES1,AKR1C2,PPARG,PTGDS,PTGIS,RBP1,ACOX2,AKR1C3,ERRFI1,OLAH,ELOVL3,ADTRP	14/783
10_Member	GO Biological Processes	GO:0006636	unsaturated fatty acid biosynthetic process	-4.31488	-2.04541	5730,5740,8644,83401	PTGDS,PTGIS,AKR1C3,ELOVL3	4/40
10_Member	GO Biological Processes	GO:0006693	prostaglandin metabolic process	-4.31488	-2.04541	1646,5730,5740,8644	AKR1C2,PTGDS,PTGIS,AKR1C3	4/40
10_Member	GO Biological Processes	GO:0006692	prostanoid metabolic process	-4.27199	-2.03697	1646,5730,5740,8644	AKR1C2,PTGDS,PTGIS,AKR1C3	4/41
10_Member	GO Biological Processes	GO:0046394	carboxylic acid biosynthetic process	-4.11187	-1.92084	5730,5740,5947,8309,8644,54206,55301,83401	PTGDS,PTGIS,RBP1,ACOX2,AKR1C3,ERRFI1,OLAH,ELOVL3	8/274
10_Member	GO Biological Processes	GO:0016053	organic acid biosynthetic process	-4.07903	-1.90053	5730,5740,5947,8309,8644,54206,55301,83401	PTGDS,PTGIS,RBP1,ACOX2,AKR1C3,ERRFI1,OLAH,ELOVL3	8/277
10_Member	GO Biological Processes	GO:0001516	prostaglandin biosynthetic process	-3.74961	-1.67614	5730,5740,8644	PTGDS,PTGIS,AKR1C3	3/22
10_Member	GO Biological Processes	GO:0046457	prostanoid biosynthetic process	-3.74961	-1.67614	5730,5740,8644	PTGDS,PTGIS,AKR1C3	3/22
10_Member	GO Biological Processes	GO:0033559	unsaturated fatty acid metabolic process	-3.73547	-1.66842	1646,5730,5740,8644,83401	AKR1C2,PTGDS,PTGIS,AKR1C3,ELOVL3	5/104
10_Member	GO Biological Processes	GO:0001676	long-chain fatty acid metabolic process	-3.60352	-1.56927	5730,5740,8644,83401,84830	PTGDS,PTGIS,AKR1C3,ELOVL3,ADTRP	5/111
10_Member	GO Biological Processes	GO:0006633	fatty acid biosynthetic process	-3.43031	-1.45961	5730,5740,8644,55301,83401	PTGDS,PTGIS,AKR1C3,OLAH,ELOVL3	5/121
10_Member	GO Biological Processes	GO:0046456	icosanoid biosynthetic process	-2.66477	-0.91409	5730,5740,8644	PTGDS,PTGIS,AKR1C3	3/51
10_Member	GO Biological Processes	GO:0006690	icosanoid metabolic process	-2.56237	-0.83438	1646,5730,5740,8644	AKR1C2,PTGDS,PTGIS,AKR1C3	4/115
10_Member	GO Biological Processes	GO:0019369	arachidonate metabolic process	-2.48404	-0.776376	5730,5740,8644	PTGDS,PTGIS,AKR1C3	3/59
11_Summary	GO Biological Processes	GO:0071456	cellular response to hypoxia	-6.19645	-3.24574	358,360,4000,5468,5740,6095,6422,54209,650,1803,80274	AQP1,AQP3,LMNA,PPARG,PTGIS,RORA,SFRP1,TREM2,BMP2,DPP4,SCUBE1	11/-
11_Member	GO Biological Processes	GO:0071456	cellular response to hypoxia	-6.19645	-3.24574	358,360,4000,5468,5740,6095,6422,54209	AQP1,AQP3,LMNA,PPARG,PTGIS,RORA,SFRP1,TREM2	8/142
11_Member	GO Biological Processes	GO:0036294	cellular response to decreased oxygen levels	-6.03793	-3.18413	358,360,4000,5468,5740,6095,6422,54209	AQP1,AQP3,LMNA,PPARG,PTGIS,RORA,SFRP1,TREM2	8/149
11_Member	GO Biological Processes	GO:0071453	cellular response to oxygen levels	-5.7047	-2.96562	358,360,4000,5468,5740,6095,6422,54209	AQP1,AQP3,LMNA,PPARG,PTGIS,RORA,SFRP1,TREM2	8/165
11_Member	GO Biological Processes	GO:0001666	response to hypoxia	-5.45273	-2.79206	358,360,650,1803,4000,5468,5740,6095,6422,54209	AQP1,AQP3,BMP2,DPP4,LMNA,PPARG,PTGIS,RORA,SFRP1,TREM2	10/305
11_Member	GO Biological Processes	GO:0036293	response to decreased oxygen levels	-5.28085	-2.69188	358,360,650,1803,4000,5468,5740,6095,6422,54209	AQP1,AQP3,BMP2,DPP4,LMNA,PPARG,PTGIS,RORA,SFRP1,TREM2	10/319
11_Member	GO Biological Processes	GO:0070482	response to oxygen levels	-4.96222	-2.45868	358,360,650,1803,4000,5468,5740,6095,6422,54209	AQP1,AQP3,BMP2,DPP4,LMNA,PPARG,PTGIS,RORA,SFRP1,TREM2	10/347
11_Member	GO Biological Processes	GO:0071347	cellular response to interleukin-1	-2.16031	-0.533886	5740,6095,6422	PTGIS,RORA,SFRP1	3/77
11_Member	GO Biological Processes	GO:0008589	regulation of smoothened signaling pathway	-2.01501	-0.424135	6095,6422,80274	RORA,SFRP1,SCUBE1	3/87
12_Summary	GO Biological Processes	GO:0043410	positive regulation of MAPK cascade	-6.16135	-3.23183	348,650,948,1991,2046,3489,3569,7477,8685,10912,27040,54209,60370,5468,51339,1003,6422,54206,56833,84830,171024,26471,4210,27237	APOE,BMP2,CD36,ELANE,EPHA8,IGFBP6,IL6,WNT7B,MARCO,GADD45G,LAT,TREM2,AVPI1,PPARG,DACT1,CDH5,SFRP1,ERRFI1,SLAMF8,ADTRP,SYNPO2,NUPR1,MEFV,ARHGEF16	24/-
12_Member	GO Biological Processes	GO:0043410	positive regulation of MAPK cascade	-6.16135	-3.23183	348,650,948,1991,2046,3489,3569,7477,8685,10912,27040,54209,60370	APOE,BMP2,CD36,ELANE,EPHA8,IGFBP6,IL6,WNT7B,MARCO,GADD45G,LAT,TREM2,AVPI1	13/464
12_Member	GO Biological Processes	GO:0043408	regulation of MAPK cascade	-5.87167	-3.0671	348,650,948,1991,2046,3489,3569,5468,7477,8685,10912,27040,51339,54209,60370	APOE,BMP2,CD36,ELANE,EPHA8,IGFBP6,IL6,PPARG,WNT7B,MARCO,GADD45G,LAT,DACT1,TREM2,AVPI1	15/662
12_Member	GO Biological Processes	GO:0042325	regulation of phosphorylation	-4.29176	-2.03697	348,650,948,1003,1991,3569,6422,27040,54206,54209,56833,84830,171024	APOE,BMP2,CD36,CDH5,ELANE,IL6,SFRP1,LAT,ERRFI1,TREM2,SLAMF8,ADTRP,SYNPO2	13/694
12_Member	GO Biological Processes	GO:0001932	regulation of protein phosphorylation	-3.97821	-1.83289	348,650,948,1003,1991,3569,6422,27040,54206,54209,84830,171024	APOE,BMP2,CD36,CDH5,ELANE,IL6,SFRP1,LAT,ERRFI1,TREM2,ADTRP,SYNPO2	12/644
12_Member	GO Biological Processes	GO:0043549	regulation of kinase activity	-2.3951	-0.706846	348,1991,27040,54206,54209,56833,171024	APOE,ELANE,LAT,ERRFI1,TREM2,SLAMF8,SYNPO2	7/397
12_Member	GO Biological Processes	GO:0001934	positive regulation of protein phosphorylation	-2.29706	-0.639717	650,948,1991,3569,27040,54209,84830	BMP2,CD36,ELANE,IL6,LAT,TREM2,ADTRP	7/414
12_Member	GO Biological Processes	GO:0042327	positive regulation of phosphorylation	-2.17257	-0.540972	650,948,1991,3569,27040,54209,84830	BMP2,CD36,ELANE,IL6,LAT,TREM2,ADTRP	7/437
12_Member	GO Biological Processes	GO:0031401	positive regulation of protein modification process	-2.06326	-0.457929	650,948,1991,3569,26471,27040,54209,84830	BMP2,CD36,ELANE,IL6,NUPR1,LAT,TREM2,ADTRP	8/574
12_Member	GO Biological Processes	GO:0051338	regulation of transferase activity	-2.0372	-0.438673	348,1991,27040,54206,54209,56833,171024	APOE,ELANE,LAT,ERRFI1,TREM2,SLAMF8,SYNPO2	7/464
12_Member	GO Biological Processes	GO:0043085	positive regulation of catalytic activity	-2.02089	-0.428119	348,650,1991,4210,6422,27040,27237,54209	APOE,BMP2,ELANE,MEFV,SFRP1,LAT,ARHGEF16,TREM2	8/584
13_Summary	GO Biological Processes	GO:1901615	organic hydroxy compound metabolic process	-6.11969	-3.21038	348,1066,1583,1588,1646,1718,8309,8644,51301,54206,84649,117247,117283,84830	APOE,CES1,CYP11A1,CYP19A1,AKR1C2,DHCR24,ACOX2,AKR1C3,GCNT4,ERRFI1,DGAT2,SLC16A10,IP6K3,ADTRP	14/-
13_Member	GO Biological Processes	GO:1901615	organic hydroxy compound metabolic process	-6.11969	-3.21038	348,1066,1583,1588,1646,1718,8309,8644,51301,54206,84649,117247,117283	APOE,CES1,CYP11A1,CYP19A1,AKR1C2,DHCR24,ACOX2,AKR1C3,GCNT4,ERRFI1,DGAT2,SLC16A10,IP6K3	13/468
13_Member	GO Biological Processes	GO:0006694	steroid biosynthetic process	-5.68588	-2.96562	1066,1583,1588,1718,8309,8644,54206	CES1,CYP11A1,CYP19A1,DHCR24,ACOX2,AKR1C3,ERRFI1	7/116
13_Member	GO Biological Processes	GO:0008202	steroid metabolic process	-5.18845	-2.63107	348,1066,1583,1588,1646,1718,8309,8644,54206	APOE,CES1,CYP11A1,CYP19A1,AKR1C2,DHCR24,ACOX2,AKR1C3,ERRFI1	9/257
13_Member	GO Biological Processes	GO:1901617	organic hydroxy compound biosynthetic process	-4.51544	-2.17219	1066,1588,1718,8309,8644,54206,117283	CES1,CYP19A1,DHCR24,ACOX2,AKR1C3,ERRFI1,IP6K3	7/175
13_Member	GO Biological Processes	GO:0006066	alcohol metabolic process	-4.49915	-2.17139	348,1066,1583,1646,1718,8644,54206,84649,117283	APOE,CES1,CYP11A1,AKR1C2,DHCR24,AKR1C3,ERRFI1,DGAT2,IP6K3	9/314
13_Member	GO Biological Processes	GO:0016125	sterol metabolic process	-4.26752	-2.03697	348,1066,1583,1588,1718,54206	APOE,CES1,CYP11A1,CYP19A1,DHCR24,ERRFI1	6/131
13_Member	GO Biological Processes	GO:0008203	cholesterol metabolic process	-3.44689	-1.46932	348,1066,1583,1718,54206	APOE,CES1,CYP11A1,DHCR24,ERRFI1	5/120
13_Member	GO Biological Processes	GO:1902652	secondary alcohol metabolic process	-3.27248	-1.34686	348,1066,1583,1718,54206	APOE,CES1,CYP11A1,DHCR24,ERRFI1	5/131
13_Member	GO Biological Processes	GO:0016042	lipid catabolic process	-2.37956	-0.697202	348,1066,1588,8309,8644,84830	APOE,CES1,CYP19A1,ACOX2,AKR1C3,ADTRP	6/300
14_Summary	GO Biological Processes	GO:0050865	regulation of cell activation	-5.94507	-3.1247	348,383,1803,1840,2207,3569,3958,4317,6095,6422,7056,27040,30835,54209,56833,1991,84830,650,4582	APOE,ARG1,DPP4,DTX1,FCER1G,IL6,LGALS3,MMP8,RORA,SFRP1,THBD,LAT,CD209,TREM2,SLAMF8,ELANE,ADTRP,BMP2,MUC1	19/-
14_Member	GO Biological Processes	GO:0050865	regulation of cell activation	-5.94507	-3.1247	348,383,1803,1840,2207,3569,3958,4317,6095,6422,7056,27040,30835,54209,56833	APOE,ARG1,DPP4,DTX1,FCER1G,IL6,LGALS3,MMP8,RORA,SFRP1,THBD,LAT,CD209,TREM2,SLAMF8	15/653
14_Member	GO Biological Processes	GO:0002694	regulation of leukocyte activation	-4.31734	-2.04541	383,1803,1840,3569,3958,4317,6095,6422,27040,30835,54209,56833	ARG1,DPP4,DTX1,IL6,LGALS3,MMP8,RORA,SFRP1,LAT,CD209,TREM2,SLAMF8	12/593
14_Member	GO Biological Processes	GO:0050866	negative regulation of cell activation	-3.80636	-1.70605	348,383,1840,3958,6422,7056,54209	APOE,ARG1,DTX1,LGALS3,SFRP1,THBD,TREM2	7/227
14_Member	GO Biological Processes	GO:1903037	regulation of leukocyte cell-cell adhesion	-3.04767	-1.17975	383,1803,1840,1991,3569,3958,30835,84830	ARG1,DPP4,DTX1,ELANE,IL6,LGALS3,CD209,ADTRP	8/395
14_Member	GO Biological Processes	GO:0022407	regulation of cell-cell adhesion	-2.92594	-1.09745	383,650,1803,1840,1991,3569,3958,30835,84830	ARG1,BMP2,DPP4,DTX1,ELANE,IL6,LGALS3,CD209,ADTRP	9/513
14_Member	GO Biological Processes	GO:0051249	regulation of lymphocyte activation	-2.87962	-1.07315	383,1803,1840,3569,3958,6422,27040,30835,56833	ARG1,DPP4,DTX1,IL6,LGALS3,SFRP1,LAT,CD209,SLAMF8	9/521
14_Member	GO Biological Processes	GO:0050863	regulation of T cell activation	-2.407	-0.716361	383,1803,1840,3569,3958,27040,30835	ARG1,DPP4,DTX1,IL6,LGALS3,LAT,CD209	7/395
14_Member	GO Biological Processes	GO:0022408	negative regulation of cell-cell adhesion	-2.38062	-0.697202	383,650,1840,3958,84830	ARG1,BMP2,DTX1,LGALS3,ADTRP	5/209
14_Member	GO Biological Processes	GO:0007162	negative regulation of cell adhesion	-2.29765	-0.639717	383,650,1840,3958,4582,84830	ARG1,BMP2,DTX1,LGALS3,MUC1,ADTRP	6/312
14_Member	GO Biological Processes	GO:1903038	negative regulation of leukocyte cell-cell adhesion	-2.10464	-0.494374	383,1840,3958,84830	ARG1,DTX1,LGALS3,ADTRP	4/155
15_Summary	GO Biological Processes	GO:0040013	negative regulation of locomotion	-5.80301	-3.01368	348,1588,1803,1991,5468,5797,6422,56833,57522,63923,79148,84830,3569,3958,54209,383,1840,4210,28959,566	APOE,CYP19A1,DPP4,ELANE,PPARG,PTPRM,SFRP1,SLAMF8,SRGAP1,TNN,MMP28,ADTRP,IL6,LGALS3,TREM2,ARG1,DTX1,MEFV,TMEM176B,AZU1	20/-
15_Member	GO Biological Processes	GO:0040013	negative regulation of locomotion	-5.80301	-3.01368	348,1588,1803,1991,5468,5797,6422,56833,57522,63923,79148,84830	APOE,CYP19A1,DPP4,ELANE,PPARG,PTPRM,SFRP1,SLAMF8,SRGAP1,TNN,MMP28,ADTRP	12/421
15_Member	GO Biological Processes	GO:0002685	regulation of leukocyte migration	-5.48849	-2.81654	1588,1803,1991,3569,3958,54209,56833,79148,84830	CYP19A1,DPP4,ELANE,IL6,LGALS3,TREM2,SLAMF8,MMP28,ADTRP	9/236
15_Member	GO Biological Processes	GO:0010760	negative regulation of macrophage chemotaxis	-5.36904	-2.71936	1588,56833,79148	CYP19A1,SLAMF8,MMP28	3/7
15_Member	GO Biological Processes	GO:0030336	negative regulation of cell migration	-5.33955	-2.71106	348,1588,1803,5468,5797,6422,56833,57522,63923,79148,84830	APOE,CYP19A1,DPP4,PPARG,PTPRM,SFRP1,SLAMF8,SRGAP1,TNN,MMP28,ADTRP	11/388
15_Member	GO Biological Processes	GO:0002689	negative regulation of leukocyte chemotaxis	-5.29977	-2.70125	1588,1803,56833,79148	CYP19A1,DPP4,SLAMF8,MMP28	4/23
15_Member	GO Biological Processes	GO:0002683	negative regulation of immune system process	-5.23235	-2.65271	383,1588,1803,1840,3958,4210,5468,6422,28959,54209,56833,79148,84830	ARG1,CYP19A1,DPP4,DTX1,LGALS3,MEFV,PPARG,SFRP1,TMEM176B,TREM2,SLAMF8,MMP28,ADTRP	13/564
15_Member	GO Biological Processes	GO:0050922	negative regulation of chemotaxis	-5.19334	-2.63107	1588,1803,1991,56833,79148	CYP19A1,DPP4,ELANE,SLAMF8,MMP28	5/52
15_Member	GO Biological Processes	GO:2000146	negative regulation of cell motility	-5.18384	-2.63107	348,1588,1803,5468,5797,6422,56833,57522,63923,79148,84830	APOE,CYP19A1,DPP4,PPARG,PTPRM,SFRP1,SLAMF8,SRGAP1,TNN,MMP28,ADTRP	11/403
15_Member	GO Biological Processes	GO:0002686	negative regulation of leukocyte migration	-4.99499	-2.48362	1588,1803,56833,79148,84830	CYP19A1,DPP4,SLAMF8,MMP28,ADTRP	5/57
15_Member	GO Biological Processes	GO:0050920	regulation of chemotaxis	-4.82994	-2.38439	566,1588,1803,1991,3569,54209,56833,79148	AZU1,CYP19A1,DPP4,ELANE,IL6,TREM2,SLAMF8,MMP28	8/217
15_Member	GO Biological Processes	GO:0071676	negative regulation of mononuclear cell migration	-4.45085	-2.13362	1588,56833,79148,84830	CYP19A1,SLAMF8,MMP28,ADTRP	4/37
15_Member	GO Biological Processes	GO:1905522	negative regulation of macrophage migration	-4.36323	-2.07528	1588,56833,79148	CYP19A1,SLAMF8,MMP28	3/14
15_Member	GO Biological Processes	GO:1905521	regulation of macrophage migration	-4.03631	-1.87545	1588,54209,56833,79148	CYP19A1,TREM2,SLAMF8,MMP28	4/47
15_Member	GO Biological Processes	GO:0071675	regulation of mononuclear cell migration	-3.97403	-1.83289	1588,3958,54209,56833,79148,84830	CYP19A1,LGALS3,TREM2,SLAMF8,MMP28,ADTRP	6/148
15_Member	GO Biological Processes	GO:0010758	regulation of macrophage chemotaxis	-3.38555	-1.42385	1588,56833,79148	CYP19A1,SLAMF8,MMP28	3/29
15_Member	GO Biological Processes	GO:0002688	regulation of leukocyte chemotaxis	-3.33392	-1.38322	1588,1803,3569,56833,79148	CYP19A1,DPP4,IL6,SLAMF8,MMP28	5/127
16_Summary	GO Biological Processes	GO:0006959	humoral immune response	-5.756	-2.99237	566,1675,1755,1991,3569,3958,5266,5473,6590,54209,1803,2207,7477,27237,56833,117283	AZU1,CFD,DMBT1,ELANE,IL6,LGALS3,PI3,PPBP,SLPI,TREM2,DPP4,FCER1G,WNT7B,ARHGEF16,SLAMF8,IP6K3	16/-
16_Member	GO Biological Processes	GO:0006959	humoral immune response	-5.756	-2.99237	566,1675,1755,1991,3569,3958,5266,5473,6590,54209	AZU1,CFD,DMBT1,ELANE,IL6,LGALS3,PI3,PPBP,SLPI,TREM2	10/282
16_Member	GO Biological Processes	GO:0040011	locomotion	-4.78326	-2.3576	566,1803,2207,3569,3958,5473,7477,27237,56833,117283	AZU1,DPP4,FCER1G,IL6,LGALS3,PPBP,WNT7B,ARHGEF16,SLAMF8,IP6K3	10/364
16_Member	GO Biological Processes	GO:0019730	antimicrobial humoral response	-4.53136	-2.17817	566,1755,1991,3958,5266,5473,6590	AZU1,DMBT1,ELANE,LGALS3,PI3,PPBP,SLPI	7/174
16_Member	GO Biological Processes	GO:0006935	chemotaxis	-4.22237	-2.00405	566,1803,2207,3569,3958,5473,7477,27237,56833	AZU1,DPP4,FCER1G,IL6,LGALS3,PPBP,WNT7B,ARHGEF16,SLAMF8	9/341
16_Member	GO Biological Processes	GO:0042330	taxis	-4.20291	-1.99257	566,1803,2207,3569,3958,5473,7477,27237,56833	AZU1,DPP4,FCER1G,IL6,LGALS3,PPBP,WNT7B,ARHGEF16,SLAMF8	9/343
16_Member	GO Biological Processes	GO:0030595	leukocyte chemotaxis	-4.07308	-1.90053	566,2207,3569,3958,5473,56833	AZU1,FCER1G,IL6,LGALS3,PPBP,SLAMF8	6/142
16_Member	GO Biological Processes	GO:0060326	cell chemotaxis	-3.97728	-1.83289	566,2207,3569,3958,5473,27237,56833	AZU1,FCER1G,IL6,LGALS3,PPBP,ARHGEF16,SLAMF8	7/213
16_Member	GO Biological Processes	GO:0050900	leukocyte migration	-3.64731	-1.59424	566,1991,2207,3569,3958,5473,56833	AZU1,ELANE,FCER1G,IL6,LGALS3,PPBP,SLAMF8	7/241
16_Member	GO Biological Processes	GO:0019731	antibacterial humoral response	-3.29471	-1.35895	1755,1991,5266,6590	DMBT1,ELANE,PI3,SLPI	4/73
16_Member	GO Biological Processes	GO:0097529	myeloid leukocyte migration	-3.27248	-1.34686	566,2207,3569,3958,5473	AZU1,FCER1G,IL6,LGALS3,PPBP	5/131
16_Member	GO Biological Processes	GO:0030593	neutrophil chemotaxis	-2.59359	-0.856406	2207,3958,5473	FCER1G,LGALS3,PPBP	3/54
16_Member	GO Biological Processes	GO:0031640	killing of cells of another organism	-2.5488	-0.82439	566,1991,3958,5473	AZU1,ELANE,LGALS3,PPBP	4/116
16_Member	GO Biological Processes	GO:0141061	disruption of cell in another organism	-2.5488	-0.82439	566,1991,3958,5473	AZU1,ELANE,LGALS3,PPBP	4/116
16_Member	GO Biological Processes	GO:0141060	disruption of anatomical structure in another organism	-2.50889	-0.796231	566,1991,3958,5473	AZU1,ELANE,LGALS3,PPBP	4/119
16_Member	GO Biological Processes	GO:0061844	antimicrobial humoral immune response mediated by antimicrobial peptide	-2.39572	-0.706846	1755,1991,3958,5473	DMBT1,ELANE,LGALS3,PPBP	4/128
16_Member	GO Biological Processes	GO:1990266	neutrophil migration	-2.36527	-0.685244	2207,3958,5473	FCER1G,LGALS3,PPBP	3/65
16_Member	GO Biological Processes	GO:0071621	granulocyte chemotaxis	-2.17599	-0.543348	2207,3958,5473	FCER1G,LGALS3,PPBP	3/76
17_Summary	GO Biological Processes	GO:1903053	regulation of extracellular matrix organization	-5.6937	-2.96562	650,1803,3569,3913,5468,84830,688,6095,6422,10413,7477,63923,383,838,5654,5740,8644,10912,26471,55273,284266,348,1991,56833,1003,54209,1777,4094,4902,360	BMP2,DPP4,IL6,LAMB2,PPARG,ADTRP,KLF5,RORA,SFRP1,YAP1,WNT7B,TNN,ARG1,CASP5,HTRA1,PTGIS,AKR1C3,GADD45G,NUPR1,TMEM100,SIGLEC15,APOE,ELANE,SLAMF8,CDH5,TREM2,DNASE2,MAF,NRTN,AQP3	30/-
17_Member	GO Biological Processes	GO:1903053	regulation of extracellular matrix organization	-5.6937	-2.96562	650,1803,3569,3913,5468,84830	BMP2,DPP4,IL6,LAMB2,PPARG,ADTRP	6/74
17_Member	GO Biological Processes	GO:0045598	regulation of fat cell differentiation	-5.00496	-2.48561	650,688,3569,5468,6095,6422,10413	BMP2,KLF5,IL6,PPARG,RORA,SFRP1,YAP1	7/147
17_Member	GO Biological Processes	GO:0045667	regulation of osteoblast differentiation	-4.83693	-2.38454	650,3569,5468,6422,7477,10413,63923	BMP2,IL6,PPARG,SFRP1,WNT7B,YAP1,TNN	7/156
17_Member	GO Biological Processes	GO:0034104	negative regulation of tissue remodeling	-3.74961	-1.67614	3569,5468,6422	IL6,PPARG,SFRP1	3/22
17_Member	GO Biological Processes	GO:0043068	positive regulation of programmed cell death	-3.71574	-1.65433	383,650,838,3569,5468,5654,5740,6422,8644,10912,26471	ARG1,BMP2,CASP5,IL6,PPARG,HTRA1,PTGIS,SFRP1,AKR1C3,GADD45G,NUPR1	11/586
17_Member	GO Biological Processes	GO:0045600	positive regulation of fat cell differentiation	-3.34064	-1.38776	650,688,5468,6422	BMP2,KLF5,PPARG,SFRP1	4/71
17_Member	GO Biological Processes	GO:0033688	regulation of osteoblast proliferation	-3.29878	-1.35895	650,6422,63923	BMP2,SFRP1,TNN	3/31
17_Member	GO Biological Processes	GO:0043065	positive regulation of apoptotic process	-3.20186	-1.29648	650,838,3569,5468,5654,5740,6422,8644,10912,26471	BMP2,CASP5,IL6,PPARG,HTRA1,PTGIS,SFRP1,AKR1C3,GADD45G,NUPR1	10/569
17_Member	GO Biological Processes	GO:0030509	BMP signaling pathway	-3.10386	-1.22688	650,5468,6422,55273	BMP2,PPARG,SFRP1,TMEM100	4/82
17_Member	GO Biological Processes	GO:0034103	regulation of tissue remodeling	-2.98905	-1.14556	3569,5468,6422,284266	IL6,PPARG,SFRP1,SIGLEC15	4/88
17_Member	GO Biological Processes	GO:0071772	response to BMP	-2.84881	-1.05124	650,5468,6422,55273	BMP2,PPARG,SFRP1,TMEM100	4/96
17_Member	GO Biological Processes	GO:0071773	cellular response to BMP stimulus	-2.84881	-1.05124	650,5468,6422,55273	BMP2,PPARG,SFRP1,TMEM100	4/96
17_Member	GO Biological Processes	GO:0048660	regulation of smooth muscle cell proliferation	-2.72236	-0.94498	348,650,1991,3569,5468	APOE,BMP2,ELANE,IL6,PPARG	5/174
17_Member	GO Biological Processes	GO:0045165	cell fate commitment	-2.71049	-0.940192	650,3569,5468,6422,7477,56833	BMP2,IL6,PPARG,SFRP1,WNT7B,SLAMF8	6/257
17_Member	GO Biological Processes	GO:0141091	transforming growth factor beta receptor superfamily signaling pathway	-2.66879	-0.91409	650,1003,5468,6422,55273	BMP2,CDH5,PPARG,SFRP1,TMEM100	5/179
17_Member	GO Biological Processes	GO:0046850	regulation of bone remodeling	-2.66477	-0.91409	3569,6422,284266	IL6,SFRP1,SIGLEC15	3/51
17_Member	GO Biological Processes	GO:1902895	positive regulation of miRNA transcription	-2.5485	-0.82439	650,3569,5468	BMP2,IL6,PPARG	3/56
17_Member	GO Biological Processes	GO:0007178	cell surface receptor protein serine/threonine kinase signaling pathway	-2.54709	-0.824271	650,1003,5468,6422,55273	BMP2,CDH5,PPARG,SFRP1,TMEM100	5/191
17_Member	GO Biological Processes	GO:0030316	osteoclast differentiation	-2.46335	-0.761845	650,6422,54209	BMP2,SFRP1,TREM2	3/60
17_Member	GO Biological Processes	GO:0030510	regulation of BMP signaling pathway	-2.44485	-0.747602	1003,5468,5654,6422	CDH5,PPARG,HTRA1,SFRP1	4/124
17_Member	GO Biological Processes	GO:0030099	myeloid cell differentiation	-2.34494	-0.672986	650,1777,4094,5468,6422,54209	BMP2,DNASE2,MAF,PPARG,SFRP1,TREM2	6/305
17_Member	GO Biological Processes	GO:2000630	positive regulation of miRNA metabolic process	-2.32834	-0.66319	650,3569,5468	BMP2,IL6,PPARG	3/67
17_Member	GO Biological Processes	GO:0045668	negative regulation of osteoblast differentiation	-2.31032	-0.648539	5468,6422,63923	PPARG,SFRP1,TNN	3/68
17_Member	GO Biological Processes	GO:0048662	negative regulation of smooth muscle cell proliferation	-2.27516	-0.625484	348,650,5468	APOE,BMP2,PPARG	3/70
17_Member	GO Biological Processes	GO:0030514	negative regulation of BMP signaling pathway	-2.20805	-0.566975	5468,5654,6422	PPARG,HTRA1,SFRP1	3/74
17_Member	GO Biological Processes	GO:1902893	regulation of miRNA transcription	-2.17599	-0.543348	650,3569,5468	BMP2,IL6,PPARG	3/76
17_Member	GO Biological Processes	GO:0060485	mesenchyme development	-2.0729	-0.463624	650,4902,6422,10413,55273	BMP2,NRTN,SFRP1,YAP1,TMEM100	5/248
17_Member	GO Biological Processes	GO:0002573	myeloid leukocyte differentiation	-2.048	-0.44657	650,5468,6422,54209	BMP2,PPARG,SFRP1,TREM2	4/161
17_Member	GO Biological Processes	GO:0007584	response to nutrient	-2.048	-0.44657	360,5468,6422,8644	AQP3,PPARG,SFRP1,AKR1C3	4/161
17_Member	GO Biological Processes	GO:0001837	epithelial to mesenchymal transition	-2.01501	-0.424135	650,6422,55273	BMP2,SFRP1,TMEM100	3/87
18_Summary	GO Biological Processes	GO:0055088	lipid homeostasis	-5.31836	-2.70125	348,1066,5468,5947,6095,54206,54209,84649,650,3667,8644,26471	APOE,CES1,PPARG,RBP1,RORA,ERRFI1,TREM2,DGAT2,BMP2,IRS1,AKR1C3,NUPR1	12/-
18_Member	GO Biological Processes	GO:0055088	lipid homeostasis	-5.31836	-2.70125	348,1066,5468,5947,6095,54206,54209,84649	APOE,CES1,PPARG,RBP1,RORA,ERRFI1,TREM2,DGAT2	8/186
18_Member	GO Biological Processes	GO:0062012	regulation of small molecule metabolic process	-4.13589	-1.93723	348,650,1066,3667,5468,6095,8644,26471,54209	APOE,BMP2,CES1,IRS1,PPARG,RORA,AKR1C3,NUPR1,TREM2	9/350
18_Member	GO Biological Processes	GO:0042632	cholesterol homeostasis	-3.60352	-1.56927	348,1066,6095,54206,84649	APOE,CES1,RORA,ERRFI1,DGAT2	5/111
18_Member	GO Biological Processes	GO:0019218	regulation of steroid metabolic process	-3.58543	-1.56158	348,650,1066,6095,8644	APOE,BMP2,CES1,RORA,AKR1C3	5/112
18_Member	GO Biological Processes	GO:0055092	sterol homeostasis	-3.58543	-1.56158	348,1066,6095,54206,84649	APOE,CES1,RORA,ERRFI1,DGAT2	5/112
18_Member	GO Biological Processes	GO:0019216	regulation of lipid metabolic process	-3.44825	-1.46932	348,650,1066,3667,5468,6095,8644,54209	APOE,BMP2,CES1,IRS1,PPARG,RORA,AKR1C3,TREM2	8/343
18_Member	GO Biological Processes	GO:0010565	regulation of ketone metabolic process	-3.10017	-1.22501	650,1066,3667,5468,8644	BMP2,CES1,IRS1,PPARG,AKR1C3	5/143
18_Member	GO Biological Processes	GO:0050810	regulation of steroid biosynthetic process	-2.98905	-1.14556	348,650,1066,8644	APOE,BMP2,CES1,AKR1C3	4/88
18_Member	GO Biological Processes	GO:0070328	triglyceride homeostasis	-2.8502	-1.05124	348,6095,84649	APOE,RORA,DGAT2	3/44
18_Member	GO Biological Processes	GO:0055090	acylglycerol homeostasis	-2.82183	-1.02949	348,6095,84649	APOE,RORA,DGAT2	3/45
18_Member	GO Biological Processes	GO:0062014	negative regulation of small molecule metabolic process	-2.4324	-0.738172	348,650,8644,26471	APOE,BMP2,AKR1C3,NUPR1	4/125
18_Member	GO Biological Processes	GO:0051055	negative regulation of lipid biosynthetic process	-2.2926	-0.637463	348,650,8644	APOE,BMP2,AKR1C3	3/69
19_Summary	GO Biological Processes	GO:0032103	positive regulation of response to external stimulus	-5.03924	-2.50351	383,566,838,948,3569,4210,4317,7056,7100,8638,26471,54209,400709,348,5468,56833	ARG1,AZU1,CASP5,CD36,IL6,MEFV,MMP8,THBD,TLR5,OASL,NUPR1,TREM2,SIGLEC16,APOE,PPARG,SLAMF8	16/-
19_Member	GO Biological Processes	GO:0032103	positive regulation of response to external stimulus	-5.03924	-2.50351	383,566,838,948,3569,4210,4317,7056,7100,8638,26471,54209,400709	ARG1,AZU1,CASP5,CD36,IL6,MEFV,MMP8,THBD,TLR5,OASL,NUPR1,TREM2,SIGLEC16	13/588
19_Member	GO Biological Processes	GO:0031349	positive regulation of defense response	-4.74664	-2.34	383,838,948,3569,4210,4317,7100,8638,26471,54209,400709	ARG1,CASP5,CD36,IL6,MEFV,MMP8,TLR5,OASL,NUPR1,TREM2,SIGLEC16	11/449
19_Member	GO Biological Processes	GO:0002831	regulation of response to biotic stimulus	-3.16122	-1.26551	348,383,948,4210,5468,7100,8638,54209,56833,400709	APOE,ARG1,CD36,MEFV,PPARG,TLR5,OASL,TREM2,SLAMF8,SIGLEC16	10/576
19_Member	GO Biological Processes	GO:0045088	regulation of innate immune response	-3.11483	-1.23231	348,383,948,4210,5468,7100,8638,54209,56833	APOE,ARG1,CD36,MEFV,PPARG,TLR5,OASL,TREM2,SLAMF8	9/482
19_Member	GO Biological Processes	GO:0002833	positive regulation of response to biotic stimulus	-2.16964	-0.539081	383,948,4210,7100,8638,400709	ARG1,CD36,MEFV,TLR5,OASL,SIGLEC16	6/332
20_Summary	GO Biological Processes	GO:0045087	innate immune response	-4.94055	-2.44469	383,1675,1755,2207,3958,4210,5266,5468,6590,7100,8638,8685,10462,30835,200315	ARG1,CFD,DMBT1,FCER1G,LGALS3,MEFV,PI3,PPARG,SLPI,TLR5,OASL,MARCO,CLEC10A,CD209,APOBEC3A	15/-
20_Member	GO Biological Processes	GO:0045087	innate immune response	-4.94055	-2.44469	383,1675,1755,2207,3958,4210,5266,5468,6590,7100,8638,8685,10462,30835,200315	ARG1,CFD,DMBT1,FCER1G,LGALS3,MEFV,PI3,PPARG,SLPI,TLR5,OASL,MARCO,CLEC10A,CD209,APOBEC3A	15/791
20_Member	GO Biological Processes	GO:0045071	negative regulation of viral genome replication	-2.68951	-0.930532	6590,8638,200315	SLPI,OASL,APOBEC3A	3/50
20_Member	GO Biological Processes	GO:1903900	regulation of viral life cycle	-2.34831	-0.672986	6590,8638,30835,200315	SLPI,OASL,CD209,APOBEC3A	4/132
20_Member	GO Biological Processes	GO:0045069	regulation of viral genome replication	-2.1146	-0.50108	6590,8638,200315	SLPI,OASL,APOBEC3A	3/80
20_Member	GO Biological Processes	GO:0050792	regulation of viral process	-2.0666	-0.460282	6590,8638,30835,200315	SLPI,OASL,CD209,APOBEC3A	4/159

## Sheet: 48hE2_DN (18)
GroupID	Category	Term	Description	LogP	Log(q-value)	Genes	Symbols	InTerm_InList
1_Summary	GO Biological Processes	GO:0006935	chemotaxis	-4.36995	-0.485171	1269,1511,1880,146225,55765	CNR2,CTSG,GPR183,CMTM2,INAVA	5/-
1_Member	GO Biological Processes	GO:0006935	chemotaxis	-4.36995	-0.485171	1269,1511,1880,146225	CNR2,CTSG,GPR183,CMTM2	4/341
1_Member	GO Biological Processes	GO:0042330	taxis	-4.36007	-0.485171	1269,1511,1880,146225	CNR2,CTSG,GPR183,CMTM2	4/343
1_Member	GO Biological Processes	GO:0040011	locomotion	-4.25979	-0.485171	1269,1511,1880,146225	CNR2,CTSG,GPR183,CMTM2	4/364
1_Member	GO Biological Processes	GO:0030595	leukocyte chemotaxis	-4.1067	-0.457029	1269,1511,1880	CNR2,CTSG,GPR183	3/142
1_Member	GO Biological Processes	GO:0060326	cell chemotaxis	-3.5868	-0.0340375	1269,1511,1880	CNR2,CTSG,GPR183	3/213
1_Member	GO Biological Processes	GO:0050900	leukocyte migration	-3.42969	0	1269,1511,1880	CNR2,CTSG,GPR183	3/241
1_Member	GO Biological Processes	GO:0002237	response to molecule of bacterial origin	-2.92079	0	1269,1511,55765	CNR2,CTSG,INAVA	3/361
1_Member	GO Biological Processes	GO:0002694	regulation of leukocyte activation	-2.31018	0	1269,1511,1880	CNR2,CTSG,GPR183	3/593
1_Member	GO Biological Processes	GO:0050865	regulation of cell activation	-2.19409	0	1269,1511,1880	CNR2,CTSG,GPR183	3/653
1_Member	GO Biological Processes	GO:0009617	response to bacterium	-2.0676	0	1269,1511,55765	CNR2,CTSG,INAVA	3/726
2_Summary	GO Biological Processes	GO:0050778	positive regulation of immune response	-3.21232	0	973,1511,55765,80231	CD79A,CTSG,INAVA,TASL	4/-
2_Member	GO Biological Processes	GO:0050778	positive regulation of immune response	-3.21232	0	973,1511,55765,80231	CD79A,CTSG,INAVA,TASL	4/684
3_Summary	GO Biological Processes	GO:0045321	leukocyte activation	-2.24483	0	973,1511,1880	CD79A,CTSG,GPR183	3/-
3_Member	GO Biological Processes	GO:0045321	leukocyte activation	-2.24483	0	973,1511,1880	CD79A,CTSG,GPR183	3/626
3_Member	GO Biological Processes	GO:0001775	cell activation	-2.02275	0	973,1511,1880	CD79A,CTSG,GPR183	3/754
4_Summary	GO Biological Processes	GO:0048871	multicellular organismal-level homeostasis	-2.22199	0	1001,1880,55765	CDH3,GPR183,INAVA	3/-
4_Member	GO Biological Processes	GO:0048871	multicellular organismal-level homeostasis	-2.22199	0	1001,1880,55765	CDH3,GPR183,INAVA	3/638

## Sheet: 48hE2_UP (165)
GroupID	Category	Term	Description	LogP	Log(q-value)	Genes	Symbols	InTerm_InList
1_Summary	GO Biological Processes	GO:0001944	vasculature development	-9.61679	-5.36505	290,348,358,650,688,1003,1278,3397,4016,5784,6095,7855,10413,51378,54206,55273,56917,79812,84830,51339,55083,57167,1803	ANPEP,APOE,AQP1,BMP2,KLF5,CDH5,COL1A2,ID1,LOXL1,PTPN14,RORA,FZD5,YAP1,ANGPT4,ERRFI1,TMEM100,MEIS3,MMRN2,ADTRP,DACT1,KIF26B,SALL4,DPP4	23/-
1_Member	GO Biological Processes	GO:0001944	vasculature development	-9.61679	-5.36505	290,348,358,650,688,1003,1278,3397,4016,5784,6095,7855,10413,51378,54206,55273,56917,79812,84830	ANPEP,APOE,AQP1,BMP2,KLF5,CDH5,COL1A2,ID1,LOXL1,PTPN14,RORA,FZD5,YAP1,ANGPT4,ERRFI1,TMEM100,MEIS3,MMRN2,ADTRP	19/556
1_Member	GO Biological Processes	GO:0001568	blood vessel development	-7.37103	-3.81827	290,348,358,688,1003,1278,3397,4016,6095,7855,10413,51378,55273,56917,79812,84830	ANPEP,APOE,AQP1,KLF5,CDH5,COL1A2,ID1,LOXL1,RORA,FZD5,YAP1,ANGPT4,TMEM100,MEIS3,MMRN2,ADTRP	16/534
1_Member	GO Biological Processes	GO:0035239	tube morphogenesis	-5.85206	-2.8556	290,348,650,688,3397,6095,7855,10413,51339,51378,55083,55273,56917,57167,79812,84830	ANPEP,APOE,BMP2,KLF5,ID1,RORA,FZD5,YAP1,DACT1,ANGPT4,KIF26B,TMEM100,MEIS3,SALL4,MMRN2,ADTRP	16/694
1_Member	GO Biological Processes	GO:0048514	blood vessel morphogenesis	-5.22556	-2.40519	290,348,688,3397,6095,7855,10413,51378,55273,56917,79812,84830	ANPEP,APOE,KLF5,ID1,RORA,FZD5,YAP1,ANGPT4,TMEM100,MEIS3,MMRN2,ADTRP	12/441
1_Member	GO Biological Processes	GO:0001525	angiogenesis	-4.65213	-1.94446	290,688,3397,6095,7855,51378,55273,56917,79812,84830	ANPEP,KLF5,ID1,RORA,FZD5,ANGPT4,TMEM100,MEIS3,MMRN2,ADTRP	10/347
1_Member	GO Biological Processes	GO:0043534	blood vessel endothelial cell migration	-4.51237	-1.8517	1003,3397,79812,84830	CDH5,ID1,MMRN2,ADTRP	4/33
1_Member	GO Biological Processes	GO:0043542	endothelial cell migration	-4.15996	-1.70062	1003,1803,3397,79812,84830	CDH5,DPP4,ID1,MMRN2,ADTRP	5/78
2_Summary	GO Biological Processes	GO:0006954	inflammatory response	-7.69705	-3.88111	566,650,712,1991,2152,3429,3569,4210,5473,6351,6355,6614,7100,9173,26471,80274,388372,838,7056,7448,79812	AZU1,BMP2,C1QA,ELANE,F3,IFI27,IL6,MEFV,PPBP,CCL4,CCL8,SIGLEC1,TLR5,IL1RL1,NUPR1,SCUBE1,CCL4L1,CASP5,THBD,VTN,MMRN2	21/-
2_Member	GO Biological Processes	GO:0006954	inflammatory response	-7.69705	-3.88111	566,650,712,1991,2152,3429,3569,4210,5473,6351,6355,6614,7100,9173,26471,80274,388372	AZU1,BMP2,C1QA,ELANE,F3,IFI27,IL6,MEFV,PPBP,CCL4,CCL8,SIGLEC1,TLR5,IL1RL1,NUPR1,SCUBE1,CCL4L1	17/577
2_Member	GO Biological Processes	GO:0032103	positive regulation of response to external stimulus	-4.00791	-1.61663	566,838,2152,3569,4210,6351,7056,7100,7448,9173,26471,79812	AZU1,CASP5,F3,IL6,MEFV,CCL4,THBD,TLR5,VTN,IL1RL1,NUPR1,MMRN2	12/588
2_Member	GO Biological Processes	GO:0050729	positive regulation of inflammatory response	-2.69053	-0.829728	838,3569,4210,9173,26471	CASP5,IL6,MEFV,IL1RL1,NUPR1	5/163
3_Summary	GO Biological Processes	GO:0032102	negative regulation of response to external stimulus	-7.60569	-3.88111	54,348,1003,1588,1803,1991,4210,6095,6531,7056,7448,26047,79148,83999,84830,838,3569,9173,26471,3429	ACP5,APOE,CDH5,CYP19A1,DPP4,ELANE,MEFV,RORA,SLC6A3,THBD,VTN,CNTNAP2,MMP28,KREMEN1,ADTRP,CASP5,IL6,IL1RL1,NUPR1,IFI27	20/-
3_Member	GO Biological Processes	GO:0032102	negative regulation of response to external stimulus	-7.60569	-3.88111	54,348,1003,1588,1803,1991,4210,6095,6531,7056,7448,26047,79148,83999,84830	ACP5,APOE,CDH5,CYP19A1,DPP4,ELANE,MEFV,RORA,SLC6A3,THBD,VTN,CNTNAP2,MMP28,KREMEN1,ADTRP	15/445
3_Member	GO Biological Processes	GO:0050727	regulation of inflammatory response	-4.47791	-1.83896	54,348,838,1003,1588,1991,3569,4210,6095,9173,26471	ACP5,APOE,CASP5,CDH5,CYP19A1,ELANE,IL6,MEFV,RORA,IL1RL1,NUPR1	11/442
3_Member	GO Biological Processes	GO:0050728	negative regulation of inflammatory response	-3.8326	-1.51536	54,348,1003,1588,1991,4210,6095	ACP5,APOE,CDH5,CYP19A1,ELANE,MEFV,RORA	7/207
3_Member	GO Biological Processes	GO:0070269	pyroptotic inflammatory response	-3.1144	-1.1076	1991,3429,4210	ELANE,IFI27,MEFV	3/33
3_Member	GO Biological Processes	GO:0031348	negative regulation of defense response	-2.80793	-0.892652	54,348,1003,1588,1991,4210,6095	ACP5,APOE,CDH5,CYP19A1,ELANE,MEFV,RORA	7/308
4_Summary	GO Biological Processes	GO:0044403	biological process involved in symbiotic interaction	-7.53079	-3.88111	290,348,566,920,1803,1991,3429,6351,6355,6614,25945,30835,776,6531,8913,10462,10894,23237,23428,85439	ANPEP,APOE,AZU1,CD4,DPP4,ELANE,IFI27,CCL4,CCL8,SIGLEC1,NECTIN3,CD209,CACNA1D,SLC6A3,CACNA1G,CLEC10A,LYVE1,ARC,SLC7A8,STON2	20/-
4_Member	GO Biological Processes	GO:0044403	biological process involved in symbiotic interaction	-7.53079	-3.88111	290,348,566,920,1803,1991,3429,6351,6355,6614,25945,30835	ANPEP,APOE,AZU1,CD4,DPP4,ELANE,IFI27,CCL4,CCL8,SIGLEC1,NECTIN3,CD209	12/267
4_Member	GO Biological Processes	GO:0044409	symbiont entry into host	-4.4069	-1.80837	290,920,1803,6614,25945,30835	ANPEP,CD4,DPP4,SIGLEC1,NECTIN3,CD209	6/114
4_Member	GO Biological Processes	GO:0046718	symbiont entry into host cell	-4.4069	-1.80837	290,920,1803,6614,25945,30835	ANPEP,CD4,DPP4,SIGLEC1,NECTIN3,CD209	6/114
4_Member	GO Biological Processes	GO:0019058	viral life cycle	-4.19592	-1.72951	290,348,920,1803,6614,25945,30835	ANPEP,APOE,CD4,DPP4,SIGLEC1,NECTIN3,CD209	7/181
4_Member	GO Biological Processes	GO:0098657	import into cell	-3.90881	-1.55914	348,776,1803,1991,6531,6614,8913,10462,10894,23237,23428,30835,85439	APOE,CACNA1D,DPP4,ELANE,SLC6A3,SIGLEC1,CACNA1G,CLEC10A,LYVE1,ARC,SLC7A8,CD209,STON2	13/697
4_Member	GO Biological Processes	GO:0046794	transport of virus	-3.7718	-1.47431	1803,6614,30835	DPP4,SIGLEC1,CD209	3/20
4_Member	GO Biological Processes	GO:0051701	biological process involved in interaction with host	-3.73189	-1.45328	290,920,1803,6614,25945,30835	ANPEP,CD4,DPP4,SIGLEC1,NECTIN3,CD209	6/151
4_Member	GO Biological Processes	GO:0016032	viral process	-3.17614	-1.13198	290,348,920,1803,6614,25945,30835	ANPEP,APOE,CD4,DPP4,SIGLEC1,NECTIN3,CD209	7/266
4_Member	GO Biological Processes	GO:0006897	endocytosis	-2.70866	-0.836716	348,1803,1991,6614,10462,10894,23237,30835,85439	APOE,DPP4,ELANE,SIGLEC1,CLEC10A,LYVE1,ARC,CD209,STON2	9/508
4_Member	GO Biological Processes	GO:0006898	receptor-mediated endocytosis	-2.60028	-0.758477	348,1803,6614,10894,85439	APOE,DPP4,SIGLEC1,LYVE1,STON2	5/171
5_Summary	GO Biological Processes	GO:0006959	humoral immune response	-7.27052	-3.79694	566,712,713,714,1991,3569,3958,5266,5473,6351,6355,388372,1803,10894	AZU1,C1QA,C1QB,C1QC,ELANE,IL6,LGALS3,PI3,PPBP,CCL4,CCL8,CCL4L1,DPP4,LYVE1	14/-
5_Member	GO Biological Processes	GO:0006959	humoral immune response	-7.27052	-3.79694	566,712,713,714,1991,3569,3958,5266,5473,6351,6355,388372	AZU1,C1QA,C1QB,C1QC,ELANE,IL6,LGALS3,PI3,PPBP,CCL4,CCL8,CCL4L1	12/282
5_Member	GO Biological Processes	GO:0048245	eosinophil chemotaxis	-5.41503	-2.52502	3958,6351,6355,388372	LGALS3,CCL4,CCL8,CCL4L1	4/20
5_Member	GO Biological Processes	GO:0072677	eosinophil migration	-5.32511	-2.45358	3958,6351,6355,388372	LGALS3,CCL4,CCL8,CCL4L1	4/21
5_Member	GO Biological Processes	GO:0019730	antimicrobial humoral response	-5.26853	-2.41474	566,1991,3958,5266,5473,6351,6355,388372	AZU1,ELANE,LGALS3,PI3,PPBP,CCL4,CCL8,CCL4L1	8/174
5_Member	GO Biological Processes	GO:0097529	myeloid leukocyte migration	-5.09991	-2.31057	566,3569,3958,5473,6351,6355,388372	AZU1,IL6,LGALS3,PPBP,CCL4,CCL8,CCL4L1	7/131
5_Member	GO Biological Processes	GO:0030595	leukocyte chemotaxis	-4.87095	-2.12436	566,3569,3958,5473,6351,6355,388372	AZU1,IL6,LGALS3,PPBP,CCL4,CCL8,CCL4L1	7/142
5_Member	GO Biological Processes	GO:0050900	leukocyte migration	-4.2504	-1.74686	566,1991,3569,3958,5473,6351,6355,388372	AZU1,ELANE,IL6,LGALS3,PPBP,CCL4,CCL8,CCL4L1	8/241
5_Member	GO Biological Processes	GO:0071621	granulocyte chemotaxis	-4.21408	-1.72951	3958,5473,6351,6355,388372	LGALS3,PPBP,CCL4,CCL8,CCL4L1	5/76
5_Member	GO Biological Processes	GO:0061844	antimicrobial humoral immune response mediated by antimicrobial peptide	-4.12582	-1.67343	1991,3958,5473,6351,6355,388372	ELANE,LGALS3,PPBP,CCL4,CCL8,CCL4L1	6/128
5_Member	GO Biological Processes	GO:0097530	granulocyte migration	-3.86433	-1.53688	3958,5473,6351,6355,388372	LGALS3,PPBP,CCL4,CCL8,CCL4L1	5/90
5_Member	GO Biological Processes	GO:0060326	cell chemotaxis	-3.75627	-1.46832	566,3569,3958,5473,6351,6355,388372	AZU1,IL6,LGALS3,PPBP,CCL4,CCL8,CCL4L1	7/213
5_Member	GO Biological Processes	GO:0031640	killing of cells of another organism	-3.35143	-1.23957	566,1991,3958,5473,6355	AZU1,ELANE,LGALS3,PPBP,CCL8	5/116
5_Member	GO Biological Processes	GO:0141061	disruption of cell in another organism	-3.35143	-1.23957	566,1991,3958,5473,6355	AZU1,ELANE,LGALS3,PPBP,CCL8	5/116
5_Member	GO Biological Processes	GO:0141060	disruption of anatomical structure in another organism	-3.3007	-1.21033	566,1991,3958,5473,6355	AZU1,ELANE,LGALS3,PPBP,CCL8	5/119
5_Member	GO Biological Processes	GO:0006935	chemotaxis	-3.22804	-1.16383	566,1803,3569,3958,5473,6351,6355,388372	AZU1,DPP4,IL6,LGALS3,PPBP,CCL4,CCL8,CCL4L1	8/341
5_Member	GO Biological Processes	GO:0042330	taxis	-3.21148	-1.15564	566,1803,3569,3958,5473,6351,6355,388372	AZU1,DPP4,IL6,LGALS3,PPBP,CCL4,CCL8,CCL4L1	8/343
5_Member	GO Biological Processes	GO:0040011	locomotion	-3.04453	-1.05761	566,1803,3569,3958,5473,6351,6355,388372	AZU1,DPP4,IL6,LGALS3,PPBP,CCL4,CCL8,CCL4L1	8/364
5_Member	GO Biological Processes	GO:0002687	positive regulation of leukocyte migration	-2.82348	-0.900144	3569,3958,6351,6355,10894	IL6,LGALS3,CCL4,CCL8,LYVE1	5/152
5_Member	GO Biological Processes	GO:0001906	cell killing	-2.51489	-0.707197	566,1991,3958,5473,6355	AZU1,ELANE,LGALS3,PPBP,CCL8	5/179
5_Member	GO Biological Processes	GO:0070098	chemokine-mediated signaling pathway	-2.11024	-0.407504	6351,6355,388372	CCL4,CCL8,CCL4L1	3/74
6_Summary	GO Biological Processes	GO:0040017	positive regulation of locomotion	-6.99186	-3.58522	358,566,650,1003,1366,2039,2152,3569,3958,6351,6355,6866,7448,10894,51378,171024,388372,348,360,2153,2162,6531,7056,80274,84830,4914,10413,55959,56649,1634,5797	AQP1,AZU1,BMP2,CDH5,CLDN7,DMTN,F3,IL6,LGALS3,CCL4,CCL8,TAC3,VTN,LYVE1,ANGPT4,SYNPO2,CCL4L1,APOE,AQP3,F5,F13A1,SLC6A3,THBD,SCUBE1,ADTRP,NTRK1,YAP1,SULF2,TMPRSS4,DCN,PTPRM	31/-
6_Member	GO Biological Processes	GO:0040017	positive regulation of locomotion	-6.99186	-3.58522	358,566,650,1003,1366,2039,2152,3569,3958,6351,6355,6866,7448,10894,51378,171024,388372	AQP1,AZU1,BMP2,CDH5,CLDN7,DMTN,F3,IL6,LGALS3,CCL4,CCL8,TAC3,VTN,LYVE1,ANGPT4,SYNPO2,CCL4L1	17/646
6_Member	GO Biological Processes	GO:0050878	regulation of body fluid levels	-6.86354	-3.5149	348,358,360,2152,2153,2162,3569,6531,7056,7448,51378,80274,84830	APOE,AQP1,AQP3,F3,F5,F13A1,IL6,SLC6A3,THBD,VTN,ANGPT4,SCUBE1,ADTRP	13/370
6_Member	GO Biological Processes	GO:2000147	positive regulation of cell motility	-6.40206	-3.22652	358,650,1003,1366,2039,2152,3569,3958,6351,6355,6866,7448,10894,51378,171024,388372	AQP1,BMP2,CDH5,CLDN7,DMTN,F3,IL6,LGALS3,CCL4,CCL8,TAC3,VTN,LYVE1,ANGPT4,SYNPO2,CCL4L1	16/630
6_Member	GO Biological Processes	GO:0009611	response to wounding	-5.9258	-2.90452	358,2152,2153,2162,3569,4914,7056,10413,10894,51378,55959,56649,80274	AQP1,F3,F5,F13A1,IL6,NTRK1,THBD,YAP1,LYVE1,ANGPT4,SULF2,TMPRSS4,SCUBE1	13/448
6_Member	GO Biological Processes	GO:0030335	positive regulation of cell migration	-5.24012	-2.40519	358,650,1003,2039,2152,3569,3958,6351,6355,7448,10894,51378,171024,388372	AQP1,BMP2,CDH5,DMTN,F3,IL6,LGALS3,CCL4,CCL8,VTN,LYVE1,ANGPT4,SYNPO2,CCL4L1	14/600
6_Member	GO Biological Processes	GO:0007596	blood coagulation	-4.07801	-1.64442	2152,2153,2162,3569,7056,51378,80274	F3,F5,F13A1,IL6,THBD,ANGPT4,SCUBE1	7/189
6_Member	GO Biological Processes	GO:0050817	coagulation	-4.04943	-1.63021	2152,2153,2162,3569,7056,51378,80274	F3,F5,F13A1,IL6,THBD,ANGPT4,SCUBE1	7/191
6_Member	GO Biological Processes	GO:0042060	wound healing	-4.0067	-1.61663	358,2152,2153,2162,3569,7056,10413,51378,80274	AQP1,F3,F5,F13A1,IL6,THBD,YAP1,ANGPT4,SCUBE1	9/335
6_Member	GO Biological Processes	GO:0007599	hemostasis	-3.9933	-1.61663	2152,2153,2162,3569,7056,51378,80274	F3,F5,F13A1,IL6,THBD,ANGPT4,SCUBE1	7/195
6_Member	GO Biological Processes	GO:0045765	regulation of angiogenesis	-3.0522	-1.06054	358,1003,1634,2152,3569,4914,5797,51378	AQP1,CDH5,DCN,F3,IL6,NTRK1,PTPRM,ANGPT4	8/363
6_Member	GO Biological Processes	GO:1901342	regulation of vasculature development	-2.9841	-1.01566	358,1003,1634,2152,3569,4914,5797,51378	AQP1,CDH5,DCN,F3,IL6,NTRK1,PTPRM,ANGPT4	8/372
6_Member	GO Biological Processes	GO:0045766	positive regulation of angiogenesis	-2.3854	-0.613669	358,1003,2152,4914,51378	AQP1,CDH5,F3,NTRK1,ANGPT4	5/192
6_Member	GO Biological Processes	GO:1904018	positive regulation of vasculature development	-2.35701	-0.594387	358,1003,2152,4914,51378	AQP1,CDH5,F3,NTRK1,ANGPT4	5/195
7_Summary	CORUM	CORUM:6418	C1q complex	-6.79908	-3.50159	712,713,714,566,1991,3560,3569,5730,6095,57089,1777,4322,80183,920,10462,30835	C1QA,C1QB,C1QC,AZU1,ELANE,IL2RB,IL6,PTGDS,RORA,ENTPD7,DNASE2,MMP13,RUBCNL,CD4,CLEC10A,CD209	16/-
7_Member	CORUM	CORUM:6418	C1q complex	-6.79908	-3.50159	712,713,714	C1QA,C1QB,C1QC	3/3
7_Member	GO Biological Processes	GO:0098883	synapse pruning	-4.73211	-2.01186	712,713,714	C1QA,C1QB,C1QC	3/10
7_Member	GO Biological Processes	GO:0150146	cell junction disassembly	-4.25716	-1.74686	712,713,714	C1QA,C1QB,C1QC	3/14
7_Member	GO Biological Processes	GO:0002443	leukocyte mediated immunity	-3.60649	-1.37179	566,712,713,714,1991,3560,3569,5730	AZU1,C1QA,C1QB,C1QC,ELANE,IL2RB,IL6,PTGDS	8/299
7_Member	GO Biological Processes	GO:0002252	immune effector process	-3.53802	-1.3355	566,712,713,714,1991,3560,3569,5730,6095,57089	AZU1,C1QA,C1QB,C1QC,ELANE,IL2RB,IL6,PTGDS,RORA,ENTPD7	10/474
7_Member	GO Biological Processes	GO:0002460	adaptive immune response based on somatic recombination of immune receptors built from immunoglobulin superfamily domains	-3.35637	-1.23957	712,713,714,3560,3569,6095,57089	C1QA,C1QB,C1QC,IL2RB,IL6,RORA,ENTPD7	7/248
7_Member	GO Biological Processes	GO:0006958	complement activation, classical pathway	-2.9338	-0.978732	712,713,714	C1QA,C1QB,C1QC	3/38
7_Member	GO Biological Processes	GO:0022411	cellular component disassembly	-2.83211	-0.906714	712,713,714,1777,1991,4322,80183	C1QA,C1QB,C1QC,DNASE2,ELANE,MMP13,RUBCNL	7/305
7_Member	GO Biological Processes	GO:0002455	humoral immune response mediated by circulating immunoglobulin	-2.77724	-0.867926	712,713,714	C1QA,C1QB,C1QC	3/43
7_Member	GO Biological Processes	GO:0002250	adaptive immune response	-2.48478	-0.689406	712,713,714,920,3560,3569,6095,10462,30835,57089	C1QA,C1QB,C1QC,CD4,IL2RB,IL6,RORA,CLEC10A,CD209,ENTPD7	10/655
7_Member	GO Biological Processes	GO:0006956	complement activation	-2.44823	-0.657397	712,713,714	C1QA,C1QB,C1QC	3/56
8_Summary	GO Biological Processes	GO:0071345	cellular response to cytokine stimulus	-6.47677	-3.22652	688,920,1840,2046,2152,3429,3560,3569,3667,4502,4914,6095,6351,6355,8745,9173,10413,388372	KLF5,CD4,DTX1,EPHA8,F3,IFI27,IL2RB,IL6,IRS1,MT2A,NTRK1,RORA,CCL4,CCL8,ADAM23,IL1RL1,YAP1,CCL4L1	18/-
8_Member	GO Biological Processes	GO:0071345	cellular response to cytokine stimulus	-6.47677	-3.22652	688,920,1840,2046,2152,3429,3560,3569,3667,4502,4914,6095,6351,6355,8745,9173,10413,388372	KLF5,CD4,DTX1,EPHA8,F3,IFI27,IL2RB,IL6,IRS1,MT2A,NTRK1,RORA,CCL4,CCL8,ADAM23,IL1RL1,YAP1,CCL4L1	18/787
8_Member	GO Biological Processes	GO:0019221	cytokine-mediated signaling pathway	-6.1127	-3.06509	920,2046,2152,3429,3560,3569,3667,4914,6351,6355,9173,10413,388372	CD4,EPHA8,F3,IFI27,IL2RB,IL6,IRS1,NTRK1,CCL4,CCL8,IL1RL1,YAP1,CCL4L1	13/431
9_Summary	GO Biological Processes	GO:0030198	extracellular matrix organization	-6.36269	-3.22652	1278,1302,1991,3381,4016,4322,7448,25903,55959,79148,151887,650,23371,54206,84649,54,6261,10468,4330	COL1A2,COL11A2,ELANE,IBSP,LOXL1,MMP13,VTN,OLFML2B,SULF2,MMP28,CCDC80,BMP2,TNS2,ERRFI1,DGAT2,ACP5,RYR1,FST,MN1	19/-
9_Member	GO Biological Processes	GO:0030198	extracellular matrix organization	-6.36269	-3.22652	1278,1302,1991,3381,4016,4322,7448,25903,55959,79148,151887	COL1A2,COL11A2,ELANE,IBSP,LOXL1,MMP13,VTN,OLFML2B,SULF2,MMP28,CCDC80	11/280
9_Member	GO Biological Processes	GO:0043062	extracellular structure organization	-6.34738	-3.22652	1278,1302,1991,3381,4016,4322,7448,25903,55959,79148,151887	COL1A2,COL11A2,ELANE,IBSP,LOXL1,MMP13,VTN,OLFML2B,SULF2,MMP28,CCDC80	11/281
9_Member	GO Biological Processes	GO:0045229	external encapsulating structure organization	-6.33213	-3.22652	1278,1302,1991,3381,4016,4322,7448,25903,55959,79148,151887	COL1A2,COL11A2,ELANE,IBSP,LOXL1,MMP13,VTN,OLFML2B,SULF2,MMP28,CCDC80	11/282
9_Member	GO Biological Processes	GO:0030282	bone mineralization	-3.43112	-1.27006	650,1278,3381,4322	BMP2,COL1A2,IBSP,MMP13	4/62
9_Member	GO Biological Processes	GO:0032963	collagen metabolic process	-3.32721	-1.23081	1278,4322,23371,79148	COL1A2,MMP13,TNS2,MMP28	4/66
9_Member	GO Biological Processes	GO:0061448	connective tissue development	-2.7352	-0.848857	650,1302,4322,54206,55959,84649	BMP2,COL11A2,MMP13,ERRFI1,SULF2,DGAT2	6/234
9_Member	GO Biological Processes	GO:0001501	skeletal system development	-2.69143	-0.829728	54,650,1278,1302,4322,6261,10468,54206,55959	ACP5,BMP2,COL1A2,COL11A2,MMP13,RYR1,FST,ERRFI1,SULF2	9/511
9_Member	GO Biological Processes	GO:0051216	cartilage development	-2.557	-0.735022	650,1302,4322,54206,55959	BMP2,COL11A2,MMP13,ERRFI1,SULF2	5/175
9_Member	GO Biological Processes	GO:0031214	biomineral tissue development	-2.54719	-0.728421	650,1278,3381,4322	BMP2,COL1A2,IBSP,MMP13	4/107
9_Member	GO Biological Processes	GO:0060348	bone development	-2.31996	-0.570655	54,650,4322,6261,55959	ACP5,BMP2,MMP13,RYR1,SULF2	5/199
9_Member	GO Biological Processes	GO:0030199	collagen fibril organization	-2.30417	-0.557583	1278,1302,4016	COL1A2,COL11A2,LOXL1	3/63
9_Member	GO Biological Processes	GO:0001503	ossification	-2.24983	-0.515844	650,1278,3381,4322,4330,6261	BMP2,COL1A2,IBSP,MMP13,MN1,RYR1	6/294
10_Summary	GO Biological Processes	GO:0002685	regulation of leukocyte migration	-6.12935	-3.06509	1588,1803,1991,3569,3958,6351,6355,10894,79148,84830,566,2152,54,714,1840,4210,9173	CYP19A1,DPP4,ELANE,IL6,LGALS3,CCL4,CCL8,LYVE1,MMP28,ADTRP,AZU1,F3,ACP5,C1QC,DTX1,MEFV,IL1RL1	17/-
10_Member	GO Biological Processes	GO:0002685	regulation of leukocyte migration	-6.12935	-3.06509	1588,1803,1991,3569,3958,6351,6355,10894,79148,84830	CYP19A1,DPP4,ELANE,IL6,LGALS3,CCL4,CCL8,LYVE1,MMP28,ADTRP	10/236
10_Member	GO Biological Processes	GO:0050920	regulation of chemotaxis	-4.57278	-1.88112	566,1588,1803,1991,2152,3569,6351,79148	AZU1,CYP19A1,DPP4,ELANE,F3,IL6,CCL4,MMP28	8/217
10_Member	GO Biological Processes	GO:0050922	negative regulation of chemotaxis	-3.72675	-1.45274	1588,1803,1991,79148	CYP19A1,DPP4,ELANE,MMP28	4/52
10_Member	GO Biological Processes	GO:0002689	negative regulation of leukocyte chemotaxis	-3.5857	-1.35516	1588,1803,79148	CYP19A1,DPP4,MMP28	3/23
10_Member	GO Biological Processes	GO:0002686	negative regulation of leukocyte migration	-3.57185	-1.3495	1588,1803,79148,84830	CYP19A1,DPP4,MMP28,ADTRP	4/57
10_Member	GO Biological Processes	GO:0002688	regulation of leukocyte chemotaxis	-3.1722	-1.13198	1588,1803,3569,6351,79148	CYP19A1,DPP4,IL6,CCL4,MMP28	5/127
10_Member	GO Biological Processes	GO:0071676	negative regulation of mononuclear cell migration	-2.96779	-1.00683	1588,79148,84830	CYP19A1,MMP28,ADTRP	3/37
10_Member	GO Biological Processes	GO:0002683	negative regulation of immune system process	-2.95706	-0.999787	54,714,1588,1803,1840,3958,4210,9173,79148,84830	ACP5,C1QC,CYP19A1,DPP4,DTX1,LGALS3,MEFV,IL1RL1,MMP28,ADTRP	10/564
10_Member	GO Biological Processes	GO:0071675	regulation of mononuclear cell migration	-2.87463	-0.938864	1588,3958,6351,79148,84830	CYP19A1,LGALS3,CCL4,MMP28,ADTRP	5/148
11_Summary	GO Biological Processes	GO:0009617	response to bacterium	-5.60052	-2.62754	54,358,566,650,920,1118,1991,3569,4016,5266,5473,6035,7056,7100,7855,151887,2152,4210,6095,9173,55959,5730,26471,6351	ACP5,AQP1,AZU1,BMP2,CD4,CHIT1,ELANE,IL6,LOXL1,PI3,PPBP,RNASE1,THBD,TLR5,FZD5,CCDC80,F3,MEFV,RORA,IL1RL1,SULF2,PTGDS,NUPR1,CCL4	24/-
11_Member	GO Biological Processes	GO:0009617	response to bacterium	-5.60052	-2.62754	54,358,566,650,920,1118,1991,3569,4016,5266,5473,6035,7056,7100,7855,151887	ACP5,AQP1,AZU1,BMP2,CD4,CHIT1,ELANE,IL6,LOXL1,PI3,PPBP,RNASE1,THBD,TLR5,FZD5,CCDC80	16/726
11_Member	GO Biological Processes	GO:0042742	defense response to bacterium	-4.11677	-1.67122	54,358,566,920,1991,3569,5266,5473,6035	ACP5,AQP1,AZU1,CD4,ELANE,IL6,PI3,PPBP,RNASE1	9/324
11_Member	GO Biological Processes	GO:0001819	positive regulation of cytokine production	-3.89483	-1.55691	566,920,1991,2152,3569,4210,6095,7100,7855,9173,55959	AZU1,CD4,ELANE,F3,IL6,MEFV,RORA,TLR5,FZD5,IL1RL1,SULF2	11/514
11_Member	GO Biological Processes	GO:0032642	regulation of chemokine production	-3.55096	-1.34454	566,1991,3569,4210,9173	AZU1,ELANE,IL6,MEFV,IL1RL1	5/105
11_Member	GO Biological Processes	GO:0050829	defense response to Gram-negative bacterium	-3.53187	-1.33321	358,566,920,1991,3569	AQP1,AZU1,CD4,ELANE,IL6	5/106
11_Member	GO Biological Processes	GO:0032651	regulation of interleukin-1 beta production	-3.43936	-1.27006	54,566,3569,4210,7855	ACP5,AZU1,IL6,MEFV,FZD5	5/111
11_Member	GO Biological Processes	GO:0032731	positive regulation of interleukin-1 beta production	-3.43112	-1.27006	566,3569,4210,7855	AZU1,IL6,MEFV,FZD5	4/62
11_Member	GO Biological Processes	GO:0002446	neutrophil mediated immunity	-3.42416	-1.27006	566,1991,3569	AZU1,ELANE,IL6	3/26
11_Member	GO Biological Processes	GO:0032757	positive regulation of interleukin-8 production	-3.35253	-1.23957	1991,2152,3569,7100	ELANE,F3,IL6,TLR5	4/65
11_Member	GO Biological Processes	GO:0002444	myeloid leukocyte mediated immunity	-3.22999	-1.16383	566,1991,3569,5730	AZU1,ELANE,IL6,PTGDS	4/70
11_Member	GO Biological Processes	GO:0002526	acute inflammatory response	-3.161	-1.13198	1991,2152,3569,26471	ELANE,F3,IL6,NUPR1	4/73
11_Member	GO Biological Processes	GO:0032682	negative regulation of chemokine production	-3.15406	-1.13021	1991,3569,4210	ELANE,IL6,MEFV	3/32
11_Member	GO Biological Processes	GO:0032732	positive regulation of interleukin-1 production	-3.1387	-1.12249	566,3569,4210,7855	AZU1,IL6,MEFV,FZD5	4/74
11_Member	GO Biological Processes	GO:0032652	regulation of interleukin-1 production	-3.11136	-1.1076	54,566,3569,4210,7855	ACP5,AZU1,IL6,MEFV,FZD5	5/131
11_Member	GO Biological Processes	GO:0002237	response to molecule of bacterial origin	-3.06762	-1.07116	54,1991,3569,4016,5473,7056,7100,7855	ACP5,ELANE,IL6,LOXL1,PPBP,THBD,TLR5,FZD5	8/361
11_Member	GO Biological Processes	GO:0032677	regulation of interleukin-8 production	-2.5768	-0.744047	1991,2152,3569,7100	ELANE,F3,IL6,TLR5	4/105
11_Member	GO Biological Processes	GO:0032496	response to lipopolysaccharide	-2.57418	-0.744047	54,1991,3569,4016,5473,7056,7100	ACP5,ELANE,IL6,LOXL1,PPBP,THBD,TLR5	7/339
11_Member	GO Biological Processes	GO:0050921	positive regulation of chemotaxis	-2.07145	-0.382005	566,2152,3569,6351	AZU1,F3,IL6,CCL4	4/146
12_Summary	GO Biological Processes	GO:0001932	regulation of protein phosphorylation	-5.57004	-2.61933	348,650,920,1003,1991,2039,3569,4914,7448,51378,54206,55861,84830,138429,171024,566,1803,3381,30835,55083,151887,1840,3958,6095,7056,9173,26471	APOE,BMP2,CD4,CDH5,ELANE,DMTN,IL6,NTRK1,VTN,ANGPT4,ERRFI1,DBNDD2,ADTRP,PIP5KL1,SYNPO2,AZU1,DPP4,IBSP,CD209,KIF26B,CCDC80,DTX1,LGALS3,RORA,THBD,IL1RL1,NUPR1	27/-
12_Member	GO Biological Processes	GO:0001932	regulation of protein phosphorylation	-5.57004	-2.61933	348,650,920,1003,1991,2039,3569,4914,7448,51378,54206,55861,84830,138429,171024	APOE,BMP2,CD4,CDH5,ELANE,DMTN,IL6,NTRK1,VTN,ANGPT4,ERRFI1,DBNDD2,ADTRP,PIP5KL1,SYNPO2	15/644
12_Member	GO Biological Processes	GO:0042325	regulation of phosphorylation	-5.17945	-2.37487	348,650,920,1003,1991,2039,3569,4914,7448,51378,54206,55861,84830,138429,171024	APOE,BMP2,CD4,CDH5,ELANE,DMTN,IL6,NTRK1,VTN,ANGPT4,ERRFI1,DBNDD2,ADTRP,PIP5KL1,SYNPO2	15/694
12_Member	GO Biological Processes	GO:0050730	regulation of peptidyl-tyrosine phosphorylation	-3.65528	-1.40355	920,2039,3569,7448,51378,54206	CD4,DMTN,IL6,VTN,ANGPT4,ERRFI1	6/156
12_Member	GO Biological Processes	GO:0045785	positive regulation of cell adhesion	-3.36295	-1.23957	566,920,1803,1991,3381,3569,7448,30835,55083,151887	AZU1,CD4,DPP4,ELANE,IBSP,IL6,VTN,CD209,KIF26B,CCDC80	10/499
12_Member	GO Biological Processes	GO:0022407	regulation of cell-cell adhesion	-3.26982	-1.18834	650,920,1803,1840,1991,3569,3958,30835,55083,84830	BMP2,CD4,DPP4,DTX1,ELANE,IL6,LGALS3,CD209,KIF26B,ADTRP	10/513
12_Member	GO Biological Processes	GO:1903037	regulation of leukocyte cell-cell adhesion	-2.81921	-0.899915	920,1803,1840,1991,3569,3958,30835,84830	CD4,DPP4,DTX1,ELANE,IL6,LGALS3,CD209,ADTRP	8/395
12_Member	GO Biological Processes	GO:0001934	positive regulation of protein phosphorylation	-2.69208	-0.829728	650,920,1991,3569,4914,7448,51378,84830	BMP2,CD4,ELANE,IL6,NTRK1,VTN,ANGPT4,ADTRP	8/414
12_Member	GO Biological Processes	GO:0042327	positive regulation of phosphorylation	-2.54804	-0.728421	650,920,1991,3569,4914,7448,51378,84830	BMP2,CD4,ELANE,IL6,NTRK1,VTN,ANGPT4,ADTRP	8/437
12_Member	GO Biological Processes	GO:0050865	regulation of cell activation	-2.49415	-0.694642	348,920,1803,1840,3569,3958,6095,7056,9173,30835	APOE,CD4,DPP4,DTX1,IL6,LGALS3,RORA,THBD,IL1RL1,CD209	10/653
12_Member	GO Biological Processes	GO:0050731	positive regulation of peptidyl-tyrosine phosphorylation	-2.42133	-0.639487	920,3569,7448,51378	CD4,IL6,VTN,ANGPT4	4/116
12_Member	GO Biological Processes	GO:0031401	positive regulation of protein modification process	-2.35881	-0.594387	650,920,1991,3569,4914,7448,26471,51378,84830	BMP2,CD4,ELANE,IL6,NTRK1,VTN,NUPR1,ANGPT4,ADTRP	9/574
12_Member	GO Biological Processes	GO:0010562	positive regulation of phosphorus metabolic process	-2.23615	-0.506861	650,920,1991,3569,4914,7448,51378,84830	BMP2,CD4,ELANE,IL6,NTRK1,VTN,ANGPT4,ADTRP	8/493
12_Member	GO Biological Processes	GO:0045937	positive regulation of phosphate metabolic process	-2.23615	-0.506861	650,920,1991,3569,4914,7448,51378,84830	BMP2,CD4,ELANE,IL6,NTRK1,VTN,ANGPT4,ADTRP	8/493
13_Summary	GO Biological Processes	GO:0034330	cell junction organization	-5.52968	-2.60017	348,712,713,714,1003,1013,1366,2564,5362,7855,9379,23237,27134,56122,650,10468,54626,56917	APOE,C1QA,C1QB,C1QC,CDH5,CDH15,CLDN7,GABRE,PLXNA2,FZD5,NRXN2,ARC,TJP3,PCDHB14,BMP2,FST,HES2,MEIS3	18/-
13_Member	GO Biological Processes	GO:0034330	cell junction organization	-5.52968	-2.60017	348,712,713,714,1003,1013,1366,2564,5362,7855,9379,23237,27134,56122	APOE,C1QA,C1QB,C1QC,CDH5,CDH15,CLDN7,GABRE,PLXNA2,FZD5,NRXN2,ARC,TJP3,PCDHB14	14/566
13_Member	GO Biological Processes	GO:0050808	synapse organization	-4.43601	-1.80837	348,712,713,714,2564,5362,7855,9379,23237,56122	APOE,C1QA,C1QB,C1QC,GABRE,PLXNA2,FZD5,NRXN2,ARC,PCDHB14	10/368
13_Member	GO Biological Processes	GO:0034329	cell junction assembly	-3.56772	-1.34941	1003,1013,1366,2564,5362,7855,9379,56122	CDH5,CDH15,CLDN7,GABRE,PLXNA2,FZD5,NRXN2,PCDHB14	8/303
13_Member	GO Biological Processes	GO:0007416	synapse assembly	-3.08173	-1.08041	2564,5362,7855,9379,56122	GABRE,PLXNA2,FZD5,NRXN2,PCDHB14	5/133
13_Member	GO Biological Processes	GO:0007389	pattern specification process	-2.40811	-0.630587	650,712,5362,7855,10468,23237,54626,56917	BMP2,C1QA,PLXNA2,FZD5,FST,ARC,HES2,MEIS3	8/461
13_Member	GO Biological Processes	GO:0009952	anterior/posterior pattern specification	-2.19711	-0.474287	650,5362,7855,23237,54626	BMP2,PLXNA2,FZD5,ARC,HES2	5/213
14_Summary	GO Biological Processes	GO:0040013	negative regulation of locomotion	-5.43	-2.52502	348,1588,1634,1803,1991,5797,51378,57522,79148,79812,84830,138429,2152,10413,26471,55959	APOE,CYP19A1,DCN,DPP4,ELANE,PTPRM,ANGPT4,SRGAP1,MMP28,MMRN2,ADTRP,PIP5KL1,F3,YAP1,NUPR1,SULF2	16/-
14_Member	GO Biological Processes	GO:0040013	negative regulation of locomotion	-5.43	-2.52502	348,1588,1634,1803,1991,5797,51378,57522,79148,79812,84830,138429	APOE,CYP19A1,DCN,DPP4,ELANE,PTPRM,ANGPT4,SRGAP1,MMP28,MMRN2,ADTRP,PIP5KL1	12/421
14_Member	GO Biological Processes	GO:0030336	negative regulation of cell migration	-4.99878	-2.22417	348,1588,1634,1803,5797,51378,57522,79148,79812,84830,138429	APOE,CYP19A1,DCN,DPP4,PTPRM,ANGPT4,SRGAP1,MMP28,MMRN2,ADTRP,PIP5KL1	11/388
14_Member	GO Biological Processes	GO:2000146	negative regulation of cell motility	-4.8456	-2.11238	348,1588,1634,1803,5797,51378,57522,79148,79812,84830,138429	APOE,CYP19A1,DCN,DPP4,PTPRM,ANGPT4,SRGAP1,MMP28,MMRN2,ADTRP,PIP5KL1	11/403
14_Member	GO Biological Processes	GO:0010596	negative regulation of endothelial cell migration	-3.6294	-1.38626	348,1634,5797,51378,79812	APOE,DCN,PTPRM,ANGPT4,MMRN2	5/101
14_Member	GO Biological Processes	GO:0050678	regulation of epithelial cell proliferation	-2.13506	-0.426147	348,2152,5797,10413,26471,55959,79812	APOE,F3,PTPRM,YAP1,NUPR1,SULF2,MMRN2	7/409
14_Member	GO Biological Processes	GO:0001937	negative regulation of endothelial cell proliferation	-2.03248	-0.354776	348,5797,79812	APOE,PTPRM,MMRN2	3/79
14_Member	GO Biological Processes	GO:0010594	regulation of endothelial cell migration	-2.01542	-0.342322	348,1634,5797,51378,79812	APOE,DCN,PTPRM,ANGPT4,MMRN2	5/236
15_Summary	GO Biological Processes	GO:0030855	epithelial cell differentiation	-4.87976	-2.12436	650,688,1003,1066,3958,4094,4914,7855,10413,10468,27134,28999,55273,80274,51339	BMP2,KLF5,CDH5,CES1,LGALS3,MAF,NTRK1,FZD5,YAP1,FST,TJP3,KLF15,TMEM100,SCUBE1,DACT1	15/-
15_Member	GO Biological Processes	GO:0030855	epithelial cell differentiation	-4.87976	-2.12436	650,688,1003,1066,3958,4094,4914,7855,10413,10468,27134,28999,55273,80274	BMP2,KLF5,CDH5,CES1,LGALS3,MAF,NTRK1,FZD5,YAP1,FST,TJP3,KLF15,TMEM100,SCUBE1	14/646
15_Member	GO Biological Processes	GO:0060576	intestinal epithelial cell development	-4.07356	-1.64442	688,7855,10413	KLF5,FZD5,YAP1	3/16
15_Member	GO Biological Processes	GO:0060575	intestinal epithelial cell differentiation	-3.42416	-1.27006	688,7855,10413	KLF5,FZD5,YAP1	3/26
15_Member	GO Biological Processes	GO:0002065	columnar/cuboidal epithelial cell differentiation	-3.36867	-1.23957	650,688,7855,10413,10468	BMP2,KLF5,FZD5,YAP1,FST	5/115
15_Member	GO Biological Processes	GO:0002064	epithelial cell development	-3.11767	-1.1076	688,1003,4914,7855,10413,27134	KLF5,CDH5,NTRK1,FZD5,YAP1,TJP3	6/197
15_Member	GO Biological Processes	GO:0002066	columnar/cuboidal epithelial cell development	-2.6925	-0.829728	688,7855,10413	KLF5,FZD5,YAP1	3/46
15_Member	GO Biological Processes	GO:0002067	glandular epithelial cell differentiation	-2.24775	-0.515844	650,7855,10413	BMP2,FZD5,YAP1	3/66
15_Member	GO Biological Processes	GO:0048565	digestive tract development	-2.17794	-0.46023	688,7855,10413,51339	KLF5,FZD5,YAP1,DACT1	4/136
15_Member	GO Biological Processes	GO:0055123	digestive system development	-2.04117	-0.35998	688,7855,10413,51339	KLF5,FZD5,YAP1,DACT1	4/149
16_Summary	GO Biological Processes	GO:0030097	hemopoiesis	-4.56465	-1.88112	650,920,1777,1840,2039,3569,4094,4914,6095,7855,9173,10468,56917,57089,10413,566,712,1803,5730,55959,84830,688,26471	BMP2,CD4,DNASE2,DTX1,DMTN,IL6,MAF,NTRK1,RORA,FZD5,IL1RL1,FST,MEIS3,ENTPD7,YAP1,AZU1,C1QA,DPP4,PTGDS,SULF2,ADTRP,KLF5,NUPR1	23/-
16_Member	GO Biological Processes	GO:0030097	hemopoiesis	-4.56465	-1.88112	650,920,1777,1840,2039,3569,4094,4914,6095,7855,9173,10468,56917,57089	BMP2,CD4,DNASE2,DTX1,DMTN,IL6,MAF,NTRK1,RORA,FZD5,IL1RL1,FST,MEIS3,ENTPD7	14/690
16_Member	GO Biological Processes	GO:0072539	T-helper 17 cell differentiation	-4.25716	-1.74686	3569,6095,57089	IL6,RORA,ENTPD7	3/14
16_Member	GO Biological Processes	GO:0072538	T-helper 17 type immune response	-3.91354	-1.55914	3569,6095,57089	IL6,RORA,ENTPD7	3/18
16_Member	GO Biological Processes	GO:0045599	negative regulation of fat cell differentiation	-3.43112	-1.27006	650,3569,6095,10413	BMP2,IL6,RORA,YAP1	4/62
16_Member	GO Biological Processes	GO:0002521	leukocyte differentiation	-3.23928	-1.16601	650,920,1840,3569,4914,6095,7855,9173,57089	BMP2,CD4,DTX1,IL6,NTRK1,RORA,FZD5,IL1RL1,ENTPD7	9/426
16_Member	GO Biological Processes	GO:0030217	T cell differentiation	-3.2359	-1.16601	920,1840,3569,6095,7855,57089	CD4,DTX1,IL6,RORA,FZD5,ENTPD7	6/187
16_Member	GO Biological Processes	GO:0045321	leukocyte activation	-3.17074	-1.13198	566,712,920,1803,1840,3569,4914,5730,6095,7855,57089	AZU1,C1QA,CD4,DPP4,DTX1,IL6,NTRK1,PTGDS,RORA,FZD5,ENTPD7	11/626
16_Member	GO Biological Processes	GO:0010575	positive regulation of vascular endothelial growth factor production	-3.15406	-1.13021	3569,6095,55959	IL6,RORA,SULF2	3/32
16_Member	GO Biological Processes	GO:1903053	regulation of extracellular matrix organization	-3.1387	-1.12249	650,1803,3569,84830	BMP2,DPP4,IL6,ADTRP	4/74
16_Member	GO Biological Processes	GO:1903131	mononuclear cell differentiation	-3.07538	-1.0765	920,1840,3569,4914,6095,7855,9173,57089	CD4,DTX1,IL6,NTRK1,RORA,FZD5,IL1RL1,ENTPD7	8/360
16_Member	GO Biological Processes	GO:0030098	lymphocyte differentiation	-3.04589	-1.05761	920,1840,3569,4914,6095,7855,57089	CD4,DTX1,IL6,NTRK1,RORA,FZD5,ENTPD7	7/280
16_Member	GO Biological Processes	GO:0001775	cell activation	-3.03715	-1.05493	566,688,712,920,1803,1840,3569,4914,5730,6095,7855,57089	AZU1,KLF5,C1QA,CD4,DPP4,DTX1,IL6,NTRK1,PTGDS,RORA,FZD5,ENTPD7	12/754
16_Member	GO Biological Processes	GO:0045598	regulation of fat cell differentiation	-2.88767	-0.945563	650,688,3569,6095,10413	BMP2,KLF5,IL6,RORA,YAP1	5/147
16_Member	GO Biological Processes	GO:0002294	CD4-positive, alpha-beta T cell differentiation involved in immune response	-2.61357	-0.770075	3569,6095,57089	IL6,RORA,ENTPD7	3/49
16_Member	GO Biological Processes	GO:0042093	T-helper cell differentiation	-2.61357	-0.770075	3569,6095,57089	IL6,RORA,ENTPD7	3/49
16_Member	GO Biological Processes	GO:0002287	alpha-beta T cell activation involved in immune response	-2.58842	-0.75333	3569,6095,57089	IL6,RORA,ENTPD7	3/50
16_Member	GO Biological Processes	GO:0002293	alpha-beta T cell differentiation involved in immune response	-2.58842	-0.75333	3569,6095,57089	IL6,RORA,ENTPD7	3/50
16_Member	GO Biological Processes	GO:0042110	T cell activation	-2.57418	-0.744047	920,1803,1840,3569,6095,7855,57089	CD4,DPP4,DTX1,IL6,RORA,FZD5,ENTPD7	7/339
16_Member	GO Biological Processes	GO:1904035	regulation of epithelial cell apoptotic process	-2.51616	-0.707197	3569,10413,26471	IL6,YAP1,NUPR1	3/53
16_Member	GO Biological Processes	GO:0002292	T cell differentiation involved in immune response	-2.49306	-0.694642	3569,6095,57089	IL6,RORA,ENTPD7	3/54
16_Member	GO Biological Processes	GO:0043367	CD4-positive, alpha-beta T cell differentiation	-2.34346	-0.587265	3569,6095,57089	IL6,RORA,ENTPD7	3/61
16_Member	GO Biological Processes	GO:0010574	regulation of vascular endothelial growth factor production	-2.32364	-0.571589	3569,6095,55959	IL6,RORA,SULF2	3/62
16_Member	GO Biological Processes	GO:0043030	regulation of macrophage activation	-2.30417	-0.557583	3569,6095,9173	IL6,RORA,IL1RL1	3/63
16_Member	GO Biological Processes	GO:0046649	lymphocyte activation	-2.18055	-0.461568	920,1803,1840,3569,4914,6095,7855,57089	CD4,DPP4,DTX1,IL6,NTRK1,RORA,FZD5,ENTPD7	8/504
16_Member	GO Biological Processes	GO:0032722	positive regulation of chemokine production	-2.12649	-0.418827	566,3569,9173	AZU1,IL6,IL1RL1	3/73
16_Member	GO Biological Processes	GO:0035710	CD4-positive, alpha-beta T cell activation	-2.09422	-0.396478	3569,6095,57089	IL6,RORA,ENTPD7	3/75
16_Member	GO Biological Processes	GO:0045669	positive regulation of osteoblast differentiation	-2.0629	-0.374646	650,3569,10413	BMP2,IL6,YAP1	3/77
17_Summary	GO Biological Processes	GO:0003013	circulatory system process	-4.52512	-1.85317	348,566,776,1003,1278,2153,6508,6866,8913,10413,23428,27134,54,358,360,1777,2039,3569,23371,51301,54206,55273,80274,9379,25945	APOE,AZU1,CACNA1D,CDH5,COL1A2,F5,SLC4A3,TAC3,CACNA1G,YAP1,SLC7A8,TJP3,ACP5,AQP1,AQP3,DNASE2,DMTN,IL6,TNS2,GCNT4,ERRFI1,TMEM100,SCUBE1,NRXN2,NECTIN3	25/-
17_Member	GO Biological Processes	GO:0003013	circulatory system process	-4.52512	-1.85317	348,566,776,1003,1278,2153,6508,6866,8913,10413,23428,27134	APOE,AZU1,CACNA1D,CDH5,COL1A2,F5,SLC4A3,TAC3,CACNA1G,YAP1,SLC7A8,TJP3	12/519
17_Member	GO Biological Processes	GO:0048871	multicellular organismal-level homeostasis	-4.29292	-1.74875	54,348,358,360,1003,1777,2039,3569,10413,23371,27134,51301,54206	ACP5,APOE,AQP1,AQP3,CDH5,DNASE2,DMTN,IL6,YAP1,TNS2,TJP3,GCNT4,ERRFI1	13/638
17_Member	GO Biological Processes	GO:0043114	regulation of vascular permeability	-3.79331	-1.48605	348,566,1003,27134	APOE,AZU1,CDH5,TJP3	4/50
17_Member	GO Biological Processes	GO:0008015	blood circulation	-3.21758	-1.15897	348,566,776,1003,1278,2153,6866,8913,27134	APOE,AZU1,CACNA1D,CDH5,COL1A2,F5,TAC3,CACNA1G,TJP3	9/429
17_Member	GO Biological Processes	GO:0035633	maintenance of blood-brain barrier	-2.90077	-0.952231	1003,3569,27134	CDH5,IL6,TJP3	3/39
17_Member	GO Biological Processes	GO:0045446	endothelial cell differentiation	-2.89452	-0.950279	1003,27134,55273,80274	CDH5,TJP3,TMEM100,SCUBE1	4/86
17_Member	GO Biological Processes	GO:1902414	protein localization to cell junction	-2.76902	-0.86168	1003,9379,25945,27134	CDH5,NRXN2,NECTIN3,TJP3	4/93
17_Member	GO Biological Processes	GO:0001894	tissue homeostasis	-2.75396	-0.858291	54,1003,3569,10413,27134,54206	ACP5,CDH5,IL6,YAP1,TJP3,ERRFI1	6/232
17_Member	GO Biological Processes	GO:0060249	anatomical structure homeostasis	-2.75396	-0.858291	54,1003,3569,10413,27134,54206	ACP5,CDH5,IL6,YAP1,TJP3,ERRFI1	6/232
17_Member	GO Biological Processes	GO:0003158	endothelium development	-2.56191	-0.738312	1003,27134,55273,80274	CDH5,TJP3,TMEM100,SCUBE1	4/106
17_Member	GO Biological Processes	GO:0003018	vascular process in circulatory system	-2.36629	-0.598854	348,566,1003,6508,23428,27134	APOE,AZU1,CDH5,SLC4A3,SLC7A8,TJP3	6/278
18_Summary	GO Biological Processes	GO:0008285	negative regulation of cell population proliferation	-4.49135	-1.84168	348,650,1003,1718,3569,4330,4914,5730,5784,5797,6355,7855,23371,26471,79812	APOE,BMP2,CDH5,DHCR24,IL6,MN1,NTRK1,PTGDS,PTPN14,PTPRM,CCL8,FZD5,TNS2,NUPR1,MMRN2	15/-
18_Member	GO Biological Processes	GO:0008285	negative regulation of cell population proliferation	-4.49135	-1.84168	348,650,1003,1718,3569,4330,4914,5730,5784,5797,6355,7855,23371,26471,79812	APOE,BMP2,CDH5,DHCR24,IL6,MN1,NTRK1,PTGDS,PTPN14,PTPRM,CCL8,FZD5,TNS2,NUPR1,MMRN2	15/795
19_Summary	GO Biological Processes	GO:0030193	regulation of blood coagulation	-4.41663	-1.80837	348,2152,7056,7448,84830,2039,83999,1718,1803,56649	APOE,F3,THBD,VTN,ADTRP,DMTN,KREMEN1,DHCR24,DPP4,TMPRSS4	10/-
19_Member	GO Biological Processes	GO:0030193	regulation of blood coagulation	-4.41663	-1.80837	348,2152,7056,7448,84830	APOE,F3,THBD,VTN,ADTRP	5/69
19_Member	GO Biological Processes	GO:1900046	regulation of hemostasis	-4.35654	-1.78512	348,2152,7056,7448,84830	APOE,F3,THBD,VTN,ADTRP	5/71
19_Member	GO Biological Processes	GO:0050818	regulation of coagulation	-4.21408	-1.72951	348,2152,7056,7448,84830	APOE,F3,THBD,VTN,ADTRP	5/76
19_Member	GO Biological Processes	GO:1903034	regulation of response to wounding	-4.19592	-1.72951	348,2039,2152,7056,7448,83999,84830	APOE,DMTN,F3,THBD,VTN,KREMEN1,ADTRP	7/181
19_Member	GO Biological Processes	GO:0030195	negative regulation of blood coagulation	-3.93557	-1.56464	348,7056,7448,84830	APOE,THBD,VTN,ADTRP	4/46
19_Member	GO Biological Processes	GO:0061041	regulation of wound healing	-3.91113	-1.55914	348,2039,2152,7056,7448,84830	APOE,DMTN,F3,THBD,VTN,ADTRP	6/140
19_Member	GO Biological Processes	GO:1900047	negative regulation of hemostasis	-3.89878	-1.55691	348,7056,7448,84830	APOE,THBD,VTN,ADTRP	4/47
19_Member	GO Biological Processes	GO:0050819	negative regulation of coagulation	-3.79331	-1.48605	348,7056,7448,84830	APOE,THBD,VTN,ADTRP	4/50
19_Member	GO Biological Processes	GO:1903035	negative regulation of response to wounding	-3.71138	-1.44642	348,7056,7448,83999,84830	APOE,THBD,VTN,KREMEN1,ADTRP	5/97
19_Member	GO Biological Processes	GO:0030194	positive regulation of blood coagulation	-3.37474	-1.24028	2152,7056,7448	F3,THBD,VTN	3/27
19_Member	GO Biological Processes	GO:1900048	positive regulation of hemostasis	-3.37474	-1.24028	2152,7056,7448	F3,THBD,VTN	3/27
19_Member	GO Biological Processes	GO:0090303	positive regulation of wound healing	-3.32721	-1.23081	2039,2152,7056,7448	DMTN,F3,THBD,VTN	4/66
19_Member	GO Biological Processes	GO:0050820	positive regulation of coagulation	-3.19508	-1.14474	2152,7056,7448	F3,THBD,VTN	3/31
19_Member	GO Biological Processes	GO:0061045	negative regulation of wound healing	-3.1387	-1.12249	348,7056,7448,84830	APOE,THBD,VTN,ADTRP	4/74
19_Member	GO Biological Processes	GO:1903036	positive regulation of response to wounding	-2.99136	-1.01837	2039,2152,7056,7448	DMTN,F3,THBD,VTN	4/81
19_Member	GO Biological Processes	GO:0016485	protein processing	-2.39498	-0.620366	1718,1803,2152,7056,56649	DHCR24,DPP4,F3,THBD,TMPRSS4	5/191
20_Summary	GO Biological Processes	GO:0006694	steroid biosynthetic process	-4.36445	-1.78512	1066,1583,1588,1718,8309,54206,348,6531,51301,84649,117247,5730,53947,83401,138429	CES1,CYP11A1,CYP19A1,DHCR24,ACOX2,ERRFI1,APOE,SLC6A3,GCNT4,DGAT2,SLC16A10,PTGDS,A4GALT,ELOVL3,PIP5KL1	15/-
20_Member	GO Biological Processes	GO:0006694	steroid biosynthetic process	-4.36445	-1.78512	1066,1583,1588,1718,8309,54206	CES1,CYP11A1,CYP19A1,DHCR24,ACOX2,ERRFI1	6/116
20_Member	GO Biological Processes	GO:1901615	organic hydroxy compound metabolic process	-4.25438	-1.74686	348,1066,1583,1588,1718,6531,8309,51301,54206,84649,117247	APOE,CES1,CYP11A1,CYP19A1,DHCR24,SLC6A3,ACOX2,GCNT4,ERRFI1,DGAT2,SLC16A10	11/468
20_Member	GO Biological Processes	GO:0016125	sterol metabolic process	-4.07008	-1.64442	348,1066,1583,1588,1718,54206	APOE,CES1,CYP11A1,CYP19A1,DHCR24,ERRFI1	6/131
20_Member	GO Biological Processes	GO:1901617	organic hydroxy compound biosynthetic process	-3.38796	-1.24343	1066,1588,1718,6531,8309,54206	CES1,CYP19A1,DHCR24,SLC6A3,ACOX2,ERRFI1	6/175
20_Member	GO Biological Processes	GO:0008610	lipid biosynthetic process	-3.31064	-1.21727	1066,1583,1588,1718,5730,8309,53947,54206,83401,84649,138429	CES1,CYP11A1,CYP19A1,DHCR24,PTGDS,ACOX2,A4GALT,ERRFI1,ELOVL3,DGAT2,PIP5KL1	11/602
20_Member	GO Biological Processes	GO:0008203	cholesterol metabolic process	-3.28411	-1.19715	348,1066,1583,1718,54206	APOE,CES1,CYP11A1,DHCR24,ERRFI1	5/120
20_Member	GO Biological Processes	GO:0008202	steroid metabolic process	-3.26435	-1.1858	348,1066,1583,1588,1718,8309,54206	APOE,CES1,CYP11A1,CYP19A1,DHCR24,ACOX2,ERRFI1	7/257
20_Member	GO Biological Processes	GO:1902652	secondary alcohol metabolic process	-3.11136	-1.1076	348,1066,1583,1718,54206	APOE,CES1,CYP11A1,DHCR24,ERRFI1	5/131
20_Member	GO Biological Processes	GO:0120254	olefinic compound metabolic process	-2.87463	-0.938864	1583,1588,5730,83401,84649	CYP11A1,CYP19A1,PTGDS,ELOVL3,DGAT2	5/148
20_Member	GO Biological Processes	GO:0006066	alcohol metabolic process	-2.11516	-0.40873	348,1066,1583,1718,54206,84649	APOE,CES1,CYP11A1,DHCR24,ERRFI1,DGAT2	6/314

## Sheet: 72hE2_DN (63)
GroupID	Category	Term	Description	LogP	Log(q-value)	Genes	Symbols	InTerm_InList
1_Summary	GO Biological Processes	GO:1903047	mitotic cell cycle process	-18.2989	-14.0471	699,701,990,995,2305,3832,4998,7272,9837,10403,23236,51514,54443,55165,56992,57082,81930,221150,284403,4288,10635,10733,79968	BUB1,BUB1B,CDC6,CDC25C,FOXM1,KIF11,ORC1,TTK,GINS1,NDC80,PLCB1,DTL,ANLN,CEP55,KIF15,KNL1,KIF18A,SKA3,WDR62,MKI67,RAD51AP1,PLK4,WDR76	23/-
1_Member	GO Biological Processes	GO:1903047	mitotic cell cycle process	-18.2989	-14.0471	699,701,990,995,2305,3832,4998,7272,9837,10403,23236,51514,54443,55165,56992,57082,81930,221150,284403	BUB1,BUB1B,CDC6,CDC25C,FOXM1,KIF11,ORC1,TTK,GINS1,NDC80,PLCB1,DTL,ANLN,CEP55,KIF15,KNL1,KIF18A,SKA3,WDR62	19/523
1_Member	GO Biological Processes	GO:0000278	mitotic cell cycle	-17.1527	-13.202	699,701,990,995,2305,3832,4998,7272,9837,10403,23236,51514,54443,55165,56992,57082,81930,221150,284403	BUB1,BUB1B,CDC6,CDC25C,FOXM1,KIF11,ORC1,TTK,GINS1,NDC80,PLCB1,DTL,ANLN,CEP55,KIF15,KNL1,KIF18A,SKA3,WDR62	19/603
1_Member	GO Biological Processes	GO:0010564	regulation of cell cycle process	-13.9199	-10.1453	699,701,990,995,3832,4288,4998,7272,10403,10635,10733,23236,51514,54443,57082,79968,221150,284403	BUB1,BUB1B,CDC6,CDC25C,KIF11,MKI67,ORC1,TTK,NDC80,RAD51AP1,PLK4,PLCB1,DTL,ANLN,KNL1,WDR76,SKA3,WDR62	18/776
1_Member	GO Biological Processes	GO:1901990	regulation of mitotic cell cycle phase transition	-10.9235	-7.45028	699,701,990,995,4998,7272,10403,23236,51514,54443,57082,221150	BUB1,BUB1B,CDC6,CDC25C,ORC1,TTK,NDC80,PLCB1,DTL,ANLN,KNL1,SKA3	12/371
1_Member	GO Biological Processes	GO:1901987	regulation of cell cycle phase transition	-10.8569	-7.45028	699,701,990,995,4998,7272,10403,23236,51514,54443,57082,79968,221150	BUB1,BUB1B,CDC6,CDC25C,ORC1,TTK,NDC80,PLCB1,DTL,ANLN,KNL1,WDR76,SKA3	13/480
1_Member	GO Biological Processes	GO:0007346	regulation of mitotic cell cycle	-10.2935	-6.94483	699,701,990,995,4288,4998,7272,10403,23236,51514,54443,57082,221150	BUB1,BUB1B,CDC6,CDC25C,MKI67,ORC1,TTK,NDC80,PLCB1,DTL,ANLN,KNL1,SKA3	13/533
1_Member	GO Biological Processes	GO:0090068	positive regulation of cell cycle process	-9.6697	-6.41796	699,990,995,10403,10635,10733,23236,51514,57082,221150	BUB1,CDC6,CDC25C,NDC80,RAD51AP1,PLK4,PLCB1,DTL,KNL1,SKA3	10/273
1_Member	GO Biological Processes	GO:0045787	positive regulation of cell cycle	-8.71121	-5.63556	699,990,995,10403,10635,10733,23236,51514,57082,221150	BUB1,CDC6,CDC25C,NDC80,RAD51AP1,PLK4,PLCB1,DTL,KNL1,SKA3	10/343
1_Member	GO Biological Processes	GO:0051301	cell division	-6.98993	-4.13613	699,701,990,995,3832,10403,54443,55165,57082,221150	BUB1,BUB1B,CDC6,CDC25C,KIF11,NDC80,ANLN,CEP55,KNL1,SKA3	10/522
1_Member	GO Biological Processes	GO:1901992	positive regulation of mitotic cell cycle phase transition	-5.59909	-3.09555	990,995,23236,51514,221150	CDC6,CDC25C,PLCB1,DTL,SKA3	5/105
1_Member	GO Biological Processes	GO:1901989	positive regulation of cell cycle phase transition	-5.2104	-2.77158	990,995,23236,51514,221150	CDC6,CDC25C,PLCB1,DTL,SKA3	5/126
1_Member	GO Biological Processes	GO:0045931	positive regulation of mitotic cell cycle	-5.04877	-2.62954	990,995,23236,51514,221150	CDC6,CDC25C,PLCB1,DTL,SKA3	5/136
2_Summary	GO Biological Processes	GO:0051783	regulation of nuclear division	-12.3358	-8.68615	699,701,995,4288,7272,10403,10635,23236,57082,221150,990,4998,51514,157570,81624,2672	BUB1,BUB1B,CDC25C,MKI67,TTK,NDC80,RAD51AP1,PLCB1,KNL1,SKA3,CDC6,ORC1,DTL,ESCO2,DIAPH3,GFI1	16/-
2_Member	GO Biological Processes	GO:0051783	regulation of nuclear division	-12.3358	-8.68615	699,701,995,4288,7272,10403,10635,23236,57082,221150	BUB1,BUB1B,CDC25C,MKI67,TTK,NDC80,RAD51AP1,PLCB1,KNL1,SKA3	10/147
2_Member	GO Biological Processes	GO:0007088	regulation of mitotic nuclear division	-9.83851	-6.54102	699,701,995,4288,7272,10403,57082,221150	BUB1,BUB1B,CDC25C,MKI67,TTK,NDC80,KNL1,SKA3	8/121
2_Member	GO Biological Processes	GO:0051983	regulation of chromosome segregation	-9.40585	-6.19551	699,701,990,4288,7272,10403,57082,221150	BUB1,BUB1B,CDC6,MKI67,TTK,NDC80,KNL1,SKA3	8/137
2_Member	GO Biological Processes	GO:0030071	regulation of mitotic metaphase/anaphase transition	-9.05688	-5.91909	699,701,990,7272,10403,57082,221150	BUB1,BUB1B,CDC6,TTK,NDC80,KNL1,SKA3	7/93
2_Member	GO Biological Processes	GO:1902099	regulation of metaphase/anaphase transition of cell cycle	-8.95923	-5.85362	699,701,990,7272,10403,57082,221150	BUB1,BUB1B,CDC6,TTK,NDC80,KNL1,SKA3	7/96
2_Member	GO Biological Processes	GO:0033047	regulation of mitotic sister chromatid segregation	-8.66967	-5.62206	699,701,7272,10403,57082,221150	BUB1,BUB1B,TTK,NDC80,KNL1,SKA3	6/58
2_Member	GO Biological Processes	GO:0033045	regulation of sister chromatid segregation	-8.59842	-5.57714	699,701,990,7272,10403,57082,221150	BUB1,BUB1B,CDC6,TTK,NDC80,KNL1,SKA3	7/108
2_Member	GO Biological Processes	GO:0010965	regulation of mitotic sister chromatid separation	-8.49092	-5.49446	699,701,7272,10403,57082,221150	BUB1,BUB1B,TTK,NDC80,KNL1,SKA3	6/62
2_Member	GO Biological Processes	GO:0007093	mitotic cell cycle checkpoint signaling	-7.96623	-4.99325	699,701,990,4998,7272,10403,51514	BUB1,BUB1B,CDC6,ORC1,TTK,NDC80,DTL	7/133
2_Member	GO Biological Processes	GO:1905818	regulation of chromosome separation	-7.91503	-4.96432	699,701,7272,10403,57082,221150	BUB1,BUB1B,TTK,NDC80,KNL1,SKA3	6/77
2_Member	GO Biological Processes	GO:0000075	cell cycle checkpoint signaling	-7.24782	-4.3763	699,701,990,4998,7272,10403,51514	BUB1,BUB1B,CDC6,ORC1,TTK,NDC80,DTL	7/169
2_Member	GO Biological Processes	GO:1901991	negative regulation of mitotic cell cycle phase transition	-6.88463	-4.04787	699,701,990,4998,7272,10403,51514	BUB1,BUB1B,CDC6,ORC1,TTK,NDC80,DTL	7/191
2_Member	GO Biological Processes	GO:0010948	negative regulation of cell cycle process	-6.71273	-3.90815	699,701,990,4998,7272,10403,51514,221150	BUB1,BUB1B,CDC6,ORC1,TTK,NDC80,DTL,SKA3	8/303
2_Member	GO Biological Processes	GO:0007094	mitotic spindle assembly checkpoint signaling	-6.37752	-3.6443	699,701,7272,10403	BUB1,BUB1B,TTK,NDC80	4/30
2_Member	GO Biological Processes	GO:0071173	spindle assembly checkpoint signaling	-6.37752	-3.6443	699,701,7272,10403	BUB1,BUB1B,TTK,NDC80	4/30
2_Member	GO Biological Processes	GO:0071174	mitotic spindle checkpoint signaling	-6.37752	-3.6443	699,701,7272,10403	BUB1,BUB1B,TTK,NDC80	4/30
2_Member	GO Biological Processes	GO:0031577	spindle checkpoint signaling	-6.31819	-3.59793	699,701,7272,10403	BUB1,BUB1B,TTK,NDC80	4/31
2_Member	GO Biological Processes	GO:0045930	negative regulation of mitotic cell cycle	-6.21431	-3.56646	699,701,990,4998,7272,10403,51514	BUB1,BUB1B,CDC6,ORC1,TTK,NDC80,DTL	7/240
2_Member	GO Biological Processes	GO:0033046	negative regulation of sister chromatid segregation	-6.20541	-3.56646	699,701,7272,10403	BUB1,BUB1B,TTK,NDC80	4/33
2_Member	GO Biological Processes	GO:0033048	negative regulation of mitotic sister chromatid segregation	-6.20541	-3.56646	699,701,7272,10403	BUB1,BUB1B,TTK,NDC80	4/33
2_Member	GO Biological Processes	GO:0045841	negative regulation of mitotic metaphase/anaphase transition	-6.20541	-3.56646	699,701,7272,10403	BUB1,BUB1B,TTK,NDC80	4/33
2_Member	GO Biological Processes	GO:2000816	negative regulation of mitotic sister chromatid separation	-6.20541	-3.56646	699,701,7272,10403	BUB1,BUB1B,TTK,NDC80	4/33
2_Member	GO Biological Processes	GO:0033044	regulation of chromosome organization	-6.14245	-3.51396	699,701,990,7272,10403,57082,221150	BUB1,BUB1B,CDC6,TTK,NDC80,KNL1,SKA3	7/246
2_Member	GO Biological Processes	GO:1902100	negative regulation of metaphase/anaphase transition of cell cycle	-6.09968	-3.50115	699,701,7272,10403	BUB1,BUB1B,TTK,NDC80	4/35
2_Member	GO Biological Processes	GO:1905819	negative regulation of chromosome separation	-6.09968	-3.50115	699,701,7272,10403	BUB1,BUB1B,TTK,NDC80	4/35
2_Member	GO Biological Processes	GO:0051985	negative regulation of chromosome segregation	-6.04919	-3.46021	699,701,7272,10403	BUB1,BUB1B,TTK,NDC80	4/36
2_Member	GO Biological Processes	GO:1901988	negative regulation of cell cycle phase transition	-6.02675	-3.44711	699,701,990,4998,7272,10403,51514	BUB1,BUB1B,CDC6,ORC1,TTK,NDC80,DTL	7/256
2_Member	GO Biological Processes	GO:0045786	negative regulation of cell cycle	-5.87024	-3.31748	699,701,990,4998,7272,10403,51514,221150	BUB1,BUB1B,CDC6,ORC1,TTK,NDC80,DTL,SKA3	8/392
2_Member	GO Biological Processes	GO:0045839	negative regulation of mitotic nuclear division	-5.81719	-3.27837	699,701,7272,10403	BUB1,BUB1B,TTK,NDC80	4/41
2_Member	GO Biological Processes	GO:0051784	negative regulation of nuclear division	-5.57535	-3.08704	699,701,7272,10403	BUB1,BUB1B,TTK,NDC80	4/47
2_Member	GO Biological Processes	GO:1901993	regulation of meiotic cell cycle phase transition	-5.53361	-3.05272	995,7272,57082	CDC25C,TTK,KNL1	3/14
2_Member	GO Biological Processes	GO:2001251	negative regulation of chromosome organization	-4.60711	-2.23044	699,701,7272,10403	BUB1,BUB1B,TTK,NDC80	4/82
2_Member	GO Biological Processes	GO:0034502	protein localization to chromosome	-4.15381	-1.83744	701,7272,57082,157570	BUB1B,TTK,KNL1,ESCO2	4/107
2_Member	GO Biological Processes	GO:0071459	protein localization to chromosome, centromeric region	-4.14966	-1.83744	701,7272,57082	BUB1B,TTK,KNL1	3/39
2_Member	GO Biological Processes	GO:0007062	sister chromatid cohesion	-3.87831	-1.58562	699,701,157570	BUB1,BUB1B,ESCO2	3/48
2_Member	GO Biological Processes	GO:0010639	negative regulation of organelle organization	-3.1327	-0.880967	699,701,7272,10403,81624	BUB1,BUB1B,TTK,NDC80,DIAPH3	5/348
2_Member	GO Biological Processes	GO:0051129	negative regulation of cellular component organization	-2.42487	-0.206554	699,701,2672,7272,10403,81624	BUB1,BUB1B,GFI1,TTK,NDC80,DIAPH3	6/730
3_Summary	GO Biological Processes	GO:0007059	chromosome segregation	-11.4399	-7.88716	699,3832,4288,7272,10403,56992,57082,79019,81624,81930,157570,221150,701,9156,9837,10733,54443,284403,10635,79968	BUB1,KIF11,MKI67,TTK,NDC80,KIF15,KNL1,CENPM,DIAPH3,KIF18A,ESCO2,SKA3,BUB1B,EXO1,GINS1,PLK4,ANLN,WDR62,RAD51AP1,WDR76	20/-
3_Member	GO Biological Processes	GO:0007059	chromosome segregation	-11.4399	-7.88716	699,3832,4288,7272,10403,56992,57082,79019,81624,81930,157570,221150	BUB1,KIF11,MKI67,TTK,NDC80,KIF15,KNL1,CENPM,DIAPH3,KIF18A,ESCO2,SKA3	12/335
3_Member	GO Biological Processes	GO:0051276	chromosome organization	-9.32701	-6.15446	699,701,3832,7272,9156,9837,10403,56992,57082,81930,157570,221150	BUB1,BUB1B,KIF11,TTK,EXO1,GINS1,NDC80,KIF15,KNL1,KIF18A,ESCO2,SKA3	12/511
3_Member	GO Biological Processes	GO:0000070	mitotic sister chromatid segregation	-7.76891	-4.83939	3832,7272,10403,56992,57082,81930,221150	KIF11,TTK,NDC80,KIF15,KNL1,KIF18A,SKA3	7/142
3_Member	GO Biological Processes	GO:0000819	sister chromatid segregation	-7.6854	-4.77609	3832,7272,10403,56992,57082,81930,221150	KIF11,TTK,NDC80,KIF15,KNL1,KIF18A,SKA3	7/146
3_Member	GO Biological Processes	GO:0140014	mitotic nuclear division	-7.2655	-4.3763	3832,7272,10403,56992,57082,81930,221150	KIF11,TTK,NDC80,KIF15,KNL1,KIF18A,SKA3	7/168
3_Member	GO Biological Processes	GO:0098813	nuclear chromosome segregation	-6.28812	-3.58045	3832,7272,10403,56992,57082,81930,221150	KIF11,TTK,NDC80,KIF15,KNL1,KIF18A,SKA3	7/234
3_Member	GO Biological Processes	GO:0140694	membraneless organelle assembly	-6.22011	-3.56646	3832,10403,10733,54443,56992,81624,221150,284403	KIF11,NDC80,PLK4,ANLN,KIF15,DIAPH3,SKA3,WDR62	8/352
3_Member	GO Biological Processes	GO:0051310	metaphase chromosome alignment	-6.10601	-3.50115	7272,10403,57082,81930,221150	TTK,NDC80,KNL1,KIF18A,SKA3	5/83
3_Member	GO Biological Processes	GO:0051321	meiotic cell cycle	-6.01545	-3.44496	7272,9156,10403,10635,57082,81930,221150	TTK,EXO1,NDC80,RAD51AP1,KNL1,KIF18A,SKA3	7/257
3_Member	GO Biological Processes	GO:0007051	spindle organization	-5.88229	-3.32075	3832,7272,10403,56992,221150,284403	KIF11,TTK,NDC80,KIF15,SKA3,WDR62	6/169
3_Member	GO Biological Processes	GO:0007098	centrosome cycle	-5.81411	-3.27837	3832,10403,10733,56992,284403	KIF11,NDC80,PLK4,KIF15,WDR62	5/95
3_Member	GO Biological Processes	GO:0051303	establishment of chromosome localization	-5.79156	-3.2641	7272,10403,57082,81930,221150	TTK,NDC80,KNL1,KIF18A,SKA3	5/96
3_Member	GO Biological Processes	GO:0007052	mitotic spindle organization	-5.72536	-3.20602	3832,7272,10403,56992,284403	KIF11,TTK,NDC80,KIF15,WDR62	5/99
3_Member	GO Biological Processes	GO:0050000	chromosome localization	-5.6196	-3.10823	7272,10403,57082,81930,221150	TTK,NDC80,KNL1,KIF18A,SKA3	5/104
3_Member	GO Biological Processes	GO:0000226	microtubule cytoskeleton organization	-5.58413	-3.08827	3832,7272,10403,10733,56992,81624,81930,221150,284403	KIF11,TTK,NDC80,PLK4,KIF15,DIAPH3,KIF18A,SKA3,WDR62	9/578
3_Member	GO Biological Processes	GO:0031023	microtubule organizing center organization	-5.51907	-3.04549	3832,10403,10733,56992,284403	KIF11,NDC80,PLK4,KIF15,WDR62	5/109
3_Member	GO Biological Processes	GO:1901976	regulation of cell cycle checkpoint	-5.50191	-3.0355	10403,57082,79968,221150	NDC80,KNL1,WDR76,SKA3	4/49
3_Member	GO Biological Processes	GO:0000280	nuclear division	-5.38539	-2.92605	3832,7272,10403,56992,57082,81930,221150	KIF11,TTK,NDC80,KIF15,KNL1,KIF18A,SKA3	7/320
3_Member	GO Biological Processes	GO:0007080	mitotic metaphase chromosome alignment	-5.26763	-2.82208	7272,10403,81930,221150	TTK,NDC80,KIF18A,SKA3	4/56
3_Member	GO Biological Processes	GO:0048285	organelle fission	-5.14743	-2.71523	3832,7272,10403,56992,57082,81930,221150	KIF11,TTK,NDC80,KIF15,KNL1,KIF18A,SKA3	7/348
3_Member	GO Biological Processes	GO:1902850	microtubule cytoskeleton organization involved in mitosis	-5.06435	-2.63869	3832,7272,10403,56992,284403	KIF11,TTK,NDC80,KIF15,WDR62	5/135
3_Member	GO Biological Processes	GO:0090266	regulation of mitotic cell cycle spindle assembly checkpoint	-4.79484	-2.39436	10403,57082,221150	NDC80,KNL1,SKA3	3/24
3_Member	GO Biological Processes	GO:1903504	regulation of mitotic spindle checkpoint	-4.79484	-2.39436	10403,57082,221150	NDC80,KNL1,SKA3	3/24
3_Member	GO Biological Processes	GO:0090231	regulation of spindle checkpoint	-4.73996	-2.34555	10403,57082,221150	NDC80,KNL1,SKA3	3/25
3_Member	GO Biological Processes	GO:0140013	meiotic nuclear division	-4.54442	-2.17918	7272,10403,57082,81930,221150	TTK,NDC80,KNL1,KIF18A,SKA3	5/173
3_Member	GO Biological Processes	GO:0008608	attachment of spindle microtubules to kinetochore	-4.41064	-2.06166	10403,57082,221150	NDC80,KNL1,SKA3	3/32
3_Member	GO Biological Processes	GO:0045132	meiotic chromosome segregation	-4.41031	-2.06166	7272,10403,57082,221150	TTK,NDC80,KNL1,SKA3	4/92
3_Member	GO Biological Processes	GO:1903046	meiotic cell cycle process	-4.30715	-1.96923	7272,10403,57082,81930,221150	TTK,NDC80,KNL1,KIF18A,SKA3	5/194
3_Member	GO Biological Processes	GO:0051298	centrosome duplication	-4.21887	-1.88621	10403,10733,284403	NDC80,PLK4,WDR62	3/37
3_Member	GO Biological Processes	GO:0051225	spindle assembly	-4.20194	-1.87448	3832,10403,56992,221150	KIF11,NDC80,KIF15,SKA3	4/104
3_Member	GO Biological Processes	GO:0007143	female meiotic nuclear division	-4.08407	-1.78172	7272,10403,221150	TTK,NDC80,SKA3	3/41
3_Member	GO Biological Processes	GO:0032886	regulation of microtubule-based process	-3.642	-1.36339	10733,81624,81930,221150,284403	PLK4,DIAPH3,KIF18A,SKA3,WDR62	5/269
3_Member	GO Biological Processes	GO:0051656	establishment of organelle localization	-2.74847	-0.509569	7272,10403,57082,81930,221150	TTK,NDC80,KNL1,KIF18A,SKA3	5/425
3_Member	GO Biological Processes	GO:0030010	establishment of cell polarity	-2.52343	-0.292883	10403,81624,221150	NDC80,DIAPH3,SKA3	3/140
3_Member	GO Biological Processes	GO:0070507	regulation of microtubule cytoskeleton organization	-2.31634	-0.102036	81624,81930,221150	DIAPH3,KIF18A,SKA3	3/166
3_Member	GO Biological Processes	GO:0007292	female gamete generation	-2.3091	-0.0987565	7272,10403,221150	TTK,NDC80,SKA3	3/167
3_Member	GO Biological Processes	GO:0051640	organelle localization	-2.26732	-0.0609064	7272,10403,57082,81930,221150	TTK,NDC80,KNL1,KIF18A,SKA3	5/551
3_Member	GO Biological Processes	GO:0007163	establishment or maintenance of cell polarity	-2.06433	0	10403,81624,221150	NDC80,DIAPH3,SKA3	3/205
4_Summary	GO Biological Processes	GO:0006260	DNA replication	-6.77832	-3.95795	990,4998,9156,9837,51514,55388,374393,995	CDC6,ORC1,EXO1,GINS1,DTL,MCM10,FAM111B,CDC25C	8/-
4_Member	GO Biological Processes	GO:0006260	DNA replication	-6.77832	-3.95795	990,4998,9156,9837,51514,55388,374393	CDC6,ORC1,EXO1,GINS1,DTL,MCM10,FAM111B	7/198
4_Member	GO Biological Processes	GO:0006261	DNA-templated DNA replication	-4.98761	-2.57472	990,4998,9156,9837,55388	CDC6,ORC1,EXO1,GINS1,MCM10	5/140
4_Member	GO Biological Processes	GO:0006270	DNA replication initiation	-4.58824	-2.21732	990,4998,55388	CDC6,ORC1,MCM10	3/28
4_Member	GO Biological Processes	GO:0010389	regulation of G2/M transition of mitotic cell cycle	-4.12251	-1.81526	990,995,4998,51514	CDC6,CDC25C,ORC1,DTL	4/109
4_Member	GO Biological Processes	GO:1902749	regulation of cell cycle G2/M phase transition	-3.9328	-1.6353	990,995,4998,51514	CDC6,CDC25C,ORC1,DTL	4/122
4_Member	GO Biological Processes	GO:0044818	mitotic G2/M transition checkpoint	-3.70181	-1.41856	990,4998,51514	CDC6,ORC1,DTL	3/55
4_Member	GO Biological Processes	GO:0010972	negative regulation of G2/M transition of mitotic cell cycle	-3.33831	-1.07334	990,4998,51514	CDC6,ORC1,DTL	3/73
4_Member	GO Biological Processes	GO:1902750	negative regulation of cell cycle G2/M phase transition	-3.30387	-1.04336	990,4998,51514	CDC6,ORC1,DTL	3/75
4_Member	GO Biological Processes	GO:0044774	mitotic DNA integrity checkpoint signaling	-3.08693	-0.83952	990,4998,51514	CDC6,ORC1,DTL	3/89
4_Member	GO Biological Processes	GO:0031570	DNA integrity checkpoint signaling	-2.6727	-0.437998	990,4998,51514	CDC6,ORC1,DTL	3/124
5_Summary	GO Biological Processes	GO:0051445	regulation of meiotic cell cycle	-6.54066	-3.75133	995,7272,10635,23236,57082,2305,10403,701,221150,699,10733	CDC25C,TTK,RAD51AP1,PLCB1,KNL1,FOXM1,NDC80,BUB1B,SKA3,BUB1,PLK4	11/-
5_Member	GO Biological Processes	GO:0051445	regulation of meiotic cell cycle	-6.54066	-3.75133	995,7272,10635,23236,57082	CDC25C,TTK,RAD51AP1,PLCB1,KNL1	5/68
5_Member	GO Biological Processes	GO:0044839	cell cycle G2/M phase transition	-5.29915	-2.84676	995,2305,10403,23236	CDC25C,FOXM1,NDC80,PLCB1	4/55
5_Member	GO Biological Processes	GO:0044770	cell cycle phase transition	-4.7204	-2.33199	701,995,2305,10403,23236	BUB1B,CDC25C,FOXM1,NDC80,PLCB1	5/159
5_Member	GO Biological Processes	GO:0051446	positive regulation of meiotic cell cycle	-4.68735	-2.30484	995,10635,23236	CDC25C,RAD51AP1,PLCB1	3/26
5_Member	GO Biological Processes	GO:2000243	positive regulation of reproductive process	-4.4478	-2.08816	995,10635,23236,57082	CDC25C,RAD51AP1,PLCB1,KNL1	4/90
5_Member	GO Biological Processes	GO:0040020	regulation of meiotic nuclear division	-4.36988	-2.02663	10635,23236,57082	RAD51AP1,PLCB1,KNL1	3/33
5_Member	GO Biological Processes	GO:2000241	regulation of reproductive process	-4.19365	-1.87133	995,7272,10635,23236,57082	CDC25C,TTK,RAD51AP1,PLCB1,KNL1	5/205
5_Member	GO Biological Processes	GO:0000086	G2/M transition of mitotic cell cycle	-3.82527	-1.53732	995,2305,23236	CDC25C,FOXM1,PLCB1	3/50
5_Member	GO Biological Processes	GO:0044772	mitotic cell cycle phase transition	-3.63315	-1.35914	701,995,2305,23236	BUB1B,CDC25C,FOXM1,PLCB1	4/146
5_Member	GO Biological Processes	GO:0051785	positive regulation of nuclear division	-3.5474	-1.27793	10635,23236,221150	RAD51AP1,PLCB1,SKA3	3/62
5_Member	GO Biological Processes	GO:0010638	positive regulation of organelle organization	-2.44835	-0.225998	699,10635,10733,23236,221150	BUB1,RAD51AP1,PLK4,PLCB1,SKA3	5/499
6_Summary	GO Biological Processes	GO:0006259	DNA metabolic process	-6.50953	-3.73491	990,2305,4998,9156,9837,10635,51514,55247,55388,157570,374393	CDC6,FOXM1,ORC1,EXO1,GINS1,RAD51AP1,DTL,NEIL3,MCM10,ESCO2,FAM111B	11/-
6_Member	GO Biological Processes	GO:0006259	DNA metabolic process	-6.50953	-3.73491	990,2305,4998,9156,9837,10635,51514,55247,55388,157570,374393	CDC6,FOXM1,ORC1,EXO1,GINS1,RAD51AP1,DTL,NEIL3,MCM10,ESCO2,FAM111B	11/747
6_Member	GO Biological Processes	GO:0006281	DNA repair	-3.16415	-0.908045	2305,9156,10635,51514,55247,157570	FOXM1,EXO1,RAD51AP1,DTL,NEIL3,ESCO2	6/521
7_Summary	GO Biological Processes	GO:0071396	cellular response to lipid	-3.05859	-0.815458	1511,2672,5732,23209,23236,81930,29028,81624	CTSG,GFI1,PTGER2,MLC1,PLCB1,KIF18A,ATAD2,DIAPH3	8/-
7_Member	GO Biological Processes	GO:0071396	cellular response to lipid	-3.05859	-0.815458	1511,2672,5732,23209,23236,81930	CTSG,GFI1,PTGER2,MLC1,PLCB1,KIF18A	6/546
7_Member	GO Biological Processes	GO:0022411	cellular component disassembly	-2.44891	-0.225998	1511,29028,81624,81930	CTSG,ATAD2,DIAPH3,KIF18A	4/305
8_Summary	GO Biological Processes	GO:0016485	protein processing	-2.1482	0	1511,3240,3250	CTSG,HP,HPR	3/-
8_Member	GO Biological Processes	GO:0016485	protein processing	-2.1482	0	1511,3240,3250	CTSG,HP,HPR	3/191

## Sheet: 72hE2_UP (83)
GroupID	Category	Term	Description	LogP	Log(q-value)	Genes	Symbols	InTerm_InList
1_Summary	GO Biological Processes	GO:0001944	vasculature development	-9.45809	-5.25308	133,182,348,650,1003,4016,6095,30008,51129,51421,54206,55273,56917,79652,2043,2297,2626,57167,84913,3084,1646,4914,10468	ADM,JAG1,APOE,BMP2,CDH5,LOXL1,RORA,EFEMP2,ANGPTL4,AMOTL2,ERRFI1,TMEM100,MEIS3,TMEM204,EPHA4,FOXD1,GATA4,SALL4,ATOH8,NRG1,AKR1C2,NTRK1,FST	23/-
1_Member	GO Biological Processes	GO:0001944	vasculature development	-9.45809	-5.25308	133,182,348,650,1003,4016,6095,30008,51129,51421,54206,55273,56917,79652	ADM,JAG1,APOE,BMP2,CDH5,LOXL1,RORA,EFEMP2,ANGPTL4,AMOTL2,ERRFI1,TMEM100,MEIS3,TMEM204	14/556
1_Member	GO Biological Processes	GO:0035239	tube morphogenesis	-9.20378	-5.25308	133,182,348,650,2043,2297,2626,6095,30008,51129,51421,55273,56917,57167,84913	ADM,JAG1,APOE,BMP2,EPHA4,FOXD1,GATA4,RORA,EFEMP2,ANGPTL4,AMOTL2,TMEM100,MEIS3,SALL4,ATOH8	15/694
1_Member	GO Biological Processes	GO:0001568	blood vessel development	-6.62426	-3.21762	133,182,348,1003,4016,6095,30008,51129,51421,55273,56917	ADM,JAG1,APOE,CDH5,LOXL1,RORA,EFEMP2,ANGPTL4,AMOTL2,TMEM100,MEIS3	11/534
1_Member	GO Biological Processes	GO:0048514	blood vessel morphogenesis	-5.46309	-2.40975	133,182,348,6095,30008,51129,51421,55273,56917	ADM,JAG1,APOE,RORA,EFEMP2,ANGPTL4,AMOTL2,TMEM100,MEIS3	9/441
1_Member	GO Biological Processes	GO:0045446	endothelial cell differentiation	-5.39742	-2.40975	182,1003,3084,51421,55273	JAG1,CDH5,NRG1,AMOTL2,TMEM100	5/86
1_Member	GO Biological Processes	GO:0045601	regulation of endothelial cell differentiation	-5.10568	-2.30027	182,1003,55273,84913	JAG1,CDH5,TMEM100,ATOH8	4/46
1_Member	GO Biological Processes	GO:0030855	epithelial cell differentiation	-4.96169	-2.24448	182,650,1003,1646,2626,3084,4914,10468,51421,55273	JAG1,BMP2,CDH5,AKR1C2,GATA4,NRG1,NTRK1,FST,AMOTL2,TMEM100	10/646
1_Member	GO Biological Processes	GO:0003158	endothelium development	-4.95215	-2.24448	182,1003,3084,51421,55273	JAG1,CDH5,NRG1,AMOTL2,TMEM100	5/106
1_Member	GO Biological Processes	GO:0001525	angiogenesis	-3.4092	-1.18499	182,6095,51129,51421,55273,56917	JAG1,RORA,ANGPTL4,AMOTL2,TMEM100,MEIS3	6/347
1_Member	GO Biological Processes	GO:0002064	epithelial cell development	-2.67002	-0.680738	182,1003,4914,51421	JAG1,CDH5,NTRK1,AMOTL2	4/197
2_Summary	GO Biological Processes	GO:0048729	tissue morphogenesis	-8.20661	-4.43199	133,182,650,2043,2297,2626,3084,4321,4607,10468,30008,55273,57167,6095,6261,26471,79652,79784,27129,399473,25945,5196	ADM,JAG1,BMP2,EPHA4,FOXD1,GATA4,NRG1,MMP12,MYBPC3,FST,EFEMP2,TMEM100,SALL4,RORA,RYR1,NUPR1,TMEM204,MYH14,HSPB7,SPRED3,NECTIN3,PF4	22/-
2_Member	GO Biological Processes	GO:0048729	tissue morphogenesis	-8.20661	-4.43199	133,182,650,2043,2297,2626,3084,4321,4607,10468,30008,55273,57167	ADM,JAG1,BMP2,EPHA4,FOXD1,GATA4,NRG1,MMP12,MYBPC3,FST,EFEMP2,TMEM100,SALL4	13/579
2_Member	GO Biological Processes	GO:0061061	muscle structure development	-7.6494	-4.00602	133,182,650,2626,3084,4607,6095,6261,26471,30008,79652,79784	ADM,JAG1,BMP2,GATA4,NRG1,MYBPC3,RORA,RYR1,NUPR1,EFEMP2,TMEM204,MYH14	12/529
2_Member	GO Biological Processes	GO:0042692	muscle cell differentiation	-7.00101	-3.52742	133,650,2626,3084,4607,6095,6261,30008,79652	ADM,BMP2,GATA4,NRG1,MYBPC3,RORA,RYR1,EFEMP2,TMEM204	9/288
2_Member	GO Biological Processes	GO:0007507	heart development	-5.38315	-2.40975	133,182,650,2626,3084,4607,6261,27129,55273,57167	ADM,JAG1,BMP2,GATA4,NRG1,MYBPC3,RYR1,HSPB7,TMEM100,SALL4	10/578
2_Member	GO Biological Processes	GO:0002009	morphogenesis of an epithelium	-5.29976	-2.40975	133,182,650,2043,2297,2626,4321,10468,57167	ADM,JAG1,BMP2,EPHA4,FOXD1,GATA4,MMP12,FST,SALL4	9/462
2_Member	GO Biological Processes	GO:0060537	muscle tissue development	-5.20933	-2.35553	650,2626,3084,4607,6261,26471,30008,79784	BMP2,GATA4,NRG1,MYBPC3,RYR1,NUPR1,EFEMP2,MYH14	8/356
2_Member	GO Biological Processes	GO:0003205	cardiac chamber development	-5.09241	-2.30027	182,650,2626,3084,4607,57167	JAG1,BMP2,GATA4,NRG1,MYBPC3,SALL4	6/172
2_Member	GO Biological Processes	GO:0003007	heart morphogenesis	-5.06807	-2.30027	182,650,2626,3084,4607,6261,55273	JAG1,BMP2,GATA4,NRG1,MYBPC3,RYR1,TMEM100	7/265
2_Member	GO Biological Processes	GO:0003197	endocardial cushion development	-4.92512	-2.22969	182,650,2626,55273	JAG1,BMP2,GATA4,TMEM100	4/51
2_Member	GO Biological Processes	GO:0003206	cardiac chamber morphogenesis	-4.53961	-1.92134	182,650,2626,3084,4607	JAG1,BMP2,GATA4,NRG1,MYBPC3	5/129
2_Member	GO Biological Processes	GO:0003231	cardiac ventricle development	-4.53961	-1.92134	182,2626,3084,4607,57167	JAG1,GATA4,NRG1,MYBPC3,SALL4	5/129
2_Member	GO Biological Processes	GO:0007517	muscle organ development	-4.51535	-1.91856	650,3084,4607,6261,26471,30008,79784	BMP2,NRG1,MYBPC3,RYR1,NUPR1,EFEMP2,MYH14	7/323
2_Member	GO Biological Processes	GO:0014706	striated muscle tissue development	-4.41486	-1.8621	650,2626,3084,4607,6261,26471,79784	BMP2,GATA4,NRG1,MYBPC3,RYR1,NUPR1,MYH14	7/335
2_Member	GO Biological Processes	GO:0003208	cardiac ventricle morphogenesis	-4.35347	-1.80931	182,2626,3084,4607	JAG1,GATA4,NRG1,MYBPC3	4/71
2_Member	GO Biological Processes	GO:0060415	muscle tissue morphogenesis	-4.30598	-1.77852	650,3084,4607,30008	BMP2,NRG1,MYBPC3,EFEMP2	4/73
2_Member	GO Biological Processes	GO:0060485	mesenchyme development	-4.19879	-1.69525	182,650,2297,2626,3084,55273	JAG1,BMP2,FOXD1,GATA4,NRG1,TMEM100	6/248
2_Member	GO Biological Processes	GO:0048644	muscle organ morphogenesis	-4.12892	-1.64804	650,3084,4607,30008	BMP2,NRG1,MYBPC3,EFEMP2	4/81
2_Member	GO Biological Processes	GO:0060562	epithelial tube morphogenesis	-3.62574	-1.29828	133,650,2043,2297,2626,57167	ADM,BMP2,EPHA4,FOXD1,GATA4,SALL4	6/316
2_Member	GO Biological Processes	GO:0003176	aortic valve development	-3.58634	-1.29688	182,650,2626	JAG1,BMP2,GATA4	3/45
2_Member	GO Biological Processes	GO:0002065	columnar/cuboidal epithelial cell differentiation	-3.54099	-1.25774	182,650,2626,10468	JAG1,BMP2,GATA4,FST	4/115
2_Member	GO Biological Processes	GO:1905314	semi-lunar valve development	-3.47636	-1.22026	182,650,2626	JAG1,BMP2,GATA4	3/49
2_Member	GO Biological Processes	GO:0051146	striated muscle cell differentiation	-3.41489	-1.18499	650,2626,3084,4607,6261	BMP2,GATA4,NRG1,MYBPC3,RYR1	5/224
2_Member	GO Biological Processes	GO:0010717	regulation of epithelial to mesenchymal transition	-3.39019	-1.17985	182,650,2043,399473	JAG1,BMP2,EPHA4,SPRED3	4/126
2_Member	GO Biological Processes	GO:0035051	cardiocyte differentiation	-3.39019	-1.17985	182,650,2626,3084	JAG1,BMP2,GATA4,NRG1	4/126
2_Member	GO Biological Processes	GO:0055008	cardiac muscle tissue morphogenesis	-3.21689	-1.06553	650,3084,4607	BMP2,NRG1,MYBPC3	3/60
2_Member	GO Biological Processes	GO:0072073	kidney epithelium development	-3.18313	-1.04722	182,650,2043,2297	JAG1,BMP2,EPHA4,FOXD1	4/143
2_Member	GO Biological Processes	GO:0003179	heart valve morphogenesis	-3.17516	-1.04722	182,650,2626	JAG1,BMP2,GATA4	3/62
2_Member	GO Biological Processes	GO:0045599	negative regulation of fat cell differentiation	-3.17516	-1.04722	182,650,6095	JAG1,BMP2,RORA	3/62
2_Member	GO Biological Processes	GO:0003170	heart valve development	-2.93454	-0.855988	182,650,2626	JAG1,BMP2,GATA4	3/75
2_Member	GO Biological Processes	GO:0048762	mesenchymal cell differentiation	-2.85769	-0.796286	182,650,3084,55273	JAG1,BMP2,NRG1,TMEM100	4/175
2_Member	GO Biological Processes	GO:0072080	nephron tubule development	-2.77792	-0.743667	182,650,2297	JAG1,BMP2,FOXD1	3/85
2_Member	GO Biological Processes	GO:0061326	renal tubule development	-2.69314	-0.691826	182,650,2297	JAG1,BMP2,FOXD1	3/91
2_Member	GO Biological Processes	GO:0048738	cardiac muscle tissue development	-2.67002	-0.680738	650,2626,3084,4607	BMP2,GATA4,NRG1,MYBPC3	4/197
2_Member	GO Biological Processes	GO:0055007	cardiac muscle cell differentiation	-2.63989	-0.655329	650,2626,3084	BMP2,GATA4,NRG1	3/95
2_Member	GO Biological Processes	GO:0048839	inner ear development	-2.63063	-0.654895	182,650,2043,25945	JAG1,BMP2,EPHA4,NECTIN3	4/202
2_Member	GO Biological Processes	GO:0003279	cardiac septum development	-2.44872	-0.515045	182,2626,57167	JAG1,GATA4,SALL4	3/111
2_Member	GO Biological Processes	GO:0072009	nephron epithelium development	-2.44872	-0.515045	182,650,2297	JAG1,BMP2,FOXD1	3/111
2_Member	GO Biological Processes	GO:0043583	ear development	-2.43532	-0.505804	182,650,2043,25945	JAG1,BMP2,EPHA4,NECTIN3	4/229
2_Member	GO Biological Processes	GO:0007219	Notch signaling pathway	-2.40558	-0.4883	182,650,55273	JAG1,BMP2,TMEM100	3/115
2_Member	GO Biological Processes	GO:0045596	negative regulation of cell differentiation	-2.37821	-0.474781	182,650,2043,5196,6095,10468,399473	JAG1,BMP2,EPHA4,PF4,RORA,FST,SPRED3	7/739
2_Member	GO Biological Processes	GO:0072006	nephron development	-2.15999	-0.307927	182,650,2297	JAG1,BMP2,FOXD1	3/141
2_Member	GO Biological Processes	GO:0045598	regulation of fat cell differentiation	-2.1104	-0.273479	182,650,6095	JAG1,BMP2,RORA	3/147
3_Summary	GO Biological Processes	GO:0030856	regulation of epithelial cell differentiation	-7.55879	-4.00602	182,650,1003,10468,54206,55273,84913,399473,920,2043,3084,4914,3036,3381	JAG1,BMP2,CDH5,FST,ERRFI1,TMEM100,ATOH8,SPRED3,CD4,EPHA4,NRG1,NTRK1,HAS1,IBSP	14/-
3_Member	GO Biological Processes	GO:0030856	regulation of epithelial cell differentiation	-7.55879	-4.00602	182,650,1003,10468,54206,55273,84913,399473	JAG1,BMP2,CDH5,FST,ERRFI1,TMEM100,ATOH8,SPRED3	8/174
3_Member	GO Biological Processes	GO:0007167	enzyme-linked receptor protein signaling pathway	-4.24476	-1.73338	650,920,1003,2043,3084,4914,10468,54206,55273	BMP2,CD4,CDH5,EPHA4,NRG1,NTRK1,FST,ERRFI1,TMEM100	9/629
3_Member	GO Biological Processes	GO:0071363	cellular response to growth factor stimulus	-3.98189	-1.51549	650,1003,2043,3036,3381,4914,10468,55273	BMP2,CDH5,EPHA4,HAS1,IBSP,NTRK1,FST,TMEM100	8/530
3_Member	GO Biological Processes	GO:0070848	response to growth factor	-3.8075	-1.39954	650,1003,2043,3036,3381,4914,10468,55273	BMP2,CDH5,EPHA4,HAS1,IBSP,NTRK1,FST,TMEM100	8/562
3_Member	GO Biological Processes	GO:0030858	positive regulation of epithelial cell differentiation	-2.95141	-0.868797	650,55273,84913	BMP2,TMEM100,ATOH8	3/74
3_Member	GO Biological Processes	GO:0030509	BMP signaling pathway	-2.82274	-0.767452	650,10468,55273	BMP2,FST,TMEM100	3/82
3_Member	GO Biological Processes	GO:0141091	transforming growth factor beta receptor superfamily signaling pathway	-2.82168	-0.767452	650,1003,10468,55273	BMP2,CDH5,FST,TMEM100	4/179
3_Member	GO Biological Processes	GO:0007178	cell surface receptor protein serine/threonine kinase signaling pathway	-2.7188	-0.707611	650,1003,10468,55273	BMP2,CDH5,FST,TMEM100	4/191
3_Member	GO Biological Processes	GO:0071772	response to BMP	-2.62696	-0.654895	650,10468,55273	BMP2,FST,TMEM100	3/96
3_Member	GO Biological Processes	GO:0071773	cellular response to BMP stimulus	-2.62696	-0.654895	650,10468,55273	BMP2,FST,TMEM100	3/96
4_Summary	GO Biological Processes	GO:0030198	extracellular matrix organization	-5.98033	-2.70546	3036,3381,4016,4319,4321,4322,30008,151887,57333,2043,344148	HAS1,IBSP,LOXL1,MMP10,MMP12,MMP13,EFEMP2,CCDC80,RCN3,EPHA4,NCKAP5	11/-
4_Member	GO Biological Processes	GO:0030198	extracellular matrix organization	-5.98033	-2.70546	3036,3381,4016,4319,4321,4322,30008,151887	HAS1,IBSP,LOXL1,MMP10,MMP12,MMP13,EFEMP2,CCDC80	8/280
4_Member	GO Biological Processes	GO:0043062	extracellular structure organization	-5.96874	-2.70546	3036,3381,4016,4319,4321,4322,30008,151887	HAS1,IBSP,LOXL1,MMP10,MMP12,MMP13,EFEMP2,CCDC80	8/281
4_Member	GO Biological Processes	GO:0045229	external encapsulating structure organization	-5.9572	-2.70546	3036,3381,4016,4319,4321,4322,30008,151887	HAS1,IBSP,LOXL1,MMP10,MMP12,MMP13,EFEMP2,CCDC80	8/282
4_Member	GO Biological Processes	GO:0032963	collagen metabolic process	-4.47869	-1.89905	4319,4321,4322,57333	MMP10,MMP12,MMP13,RCN3	4/66
4_Member	GO Biological Processes	GO:0030574	collagen catabolic process	-3.70713	-1.35302	4319,4321,4322	MMP10,MMP12,MMP13	3/41
4_Member	GO Biological Processes	GO:0022617	extracellular matrix disassembly	-3.53012	-1.25264	4319,4321,4322	MMP10,MMP12,MMP13	3/47
4_Member	GO Biological Processes	GO:1904645	response to amyloid-beta	-3.26012	-1.09474	2043,4321,4322	EPHA4,MMP12,MMP13	3/58
4_Member	GO Biological Processes	GO:0022411	cellular component disassembly	-2.81427	-0.763936	2043,4319,4321,4322,344148	EPHA4,MMP10,MMP12,MMP13,NCKAP5	5/305
5_Summary	GO Biological Processes	GO:0061844	antimicrobial humoral immune response mediated by antimicrobial peptide	-5.83408	-2.65426	133,5196,5473,6351,6355,388372,1803,3084,5168,650,1003,2039,2043,10894,84913,348,920,25945,725,4914,26471,4502,6095	ADM,PF4,PPBP,CCL4,CCL8,CCL4L1,DPP4,NRG1,ENPP2,BMP2,CDH5,DMTN,EPHA4,LYVE1,ATOH8,APOE,CD4,NECTIN3,C4BPB,NTRK1,NUPR1,MT2A,RORA	23/-
5_Member	GO Biological Processes	GO:0061844	antimicrobial humoral immune response mediated by antimicrobial peptide	-5.83408	-2.65426	133,5196,5473,6351,6355,388372	ADM,PF4,PPBP,CCL4,CCL8,CCL4L1	6/128
5_Member	GO Biological Processes	GO:0071621	granulocyte chemotaxis	-5.66343	-2.52564	5196,5473,6351,6355,388372	PF4,PPBP,CCL4,CCL8,CCL4L1	5/76
5_Member	GO Biological Processes	GO:0006935	chemotaxis	-5.34606	-2.40975	1803,3084,5168,5196,5473,6351,6355,388372	DPP4,NRG1,ENPP2,PF4,PPBP,CCL4,CCL8,CCL4L1	8/341
5_Member	GO Biological Processes	GO:0042330	taxis	-5.32744	-2.40975	1803,3084,5168,5196,5473,6351,6355,388372	DPP4,NRG1,ENPP2,PF4,PPBP,CCL4,CCL8,CCL4L1	8/343
5_Member	GO Biological Processes	GO:0097530	granulocyte migration	-5.30009	-2.40975	5196,5473,6351,6355,388372	PF4,PPBP,CCL4,CCL8,CCL4L1	5/90
5_Member	GO Biological Processes	GO:0030335	positive regulation of cell migration	-5.24075	-2.36922	650,1003,2039,2043,5168,6351,6355,10894,84913,388372	BMP2,CDH5,DMTN,EPHA4,ENPP2,CCL4,CCL8,LYVE1,ATOH8,CCL4L1	10/600
5_Member	GO Biological Processes	GO:0040011	locomotion	-5.13901	-2.30225	1803,3084,5168,5196,5473,6351,6355,388372	DPP4,NRG1,ENPP2,PF4,PPBP,CCL4,CCL8,CCL4L1	8/364
5_Member	GO Biological Processes	GO:0019730	antimicrobial humoral response	-5.06373	-2.30027	133,5196,5473,6351,6355,388372	ADM,PF4,PPBP,CCL4,CCL8,CCL4L1	6/174
5_Member	GO Biological Processes	GO:2000147	positive regulation of cell motility	-5.05604	-2.30027	650,1003,2039,2043,5168,6351,6355,10894,84913,388372	BMP2,CDH5,DMTN,EPHA4,ENPP2,CCL4,CCL8,LYVE1,ATOH8,CCL4L1	10/630
5_Member	GO Biological Processes	GO:0044403	biological process involved in symbiotic interaction	-5.04685	-2.30027	348,920,1803,5196,6351,6355,25945	APOE,CD4,DPP4,PF4,CCL4,CCL8,NECTIN3	7/267
5_Member	GO Biological Processes	GO:0040017	positive regulation of locomotion	-4.96169	-2.24448	650,1003,2039,2043,5168,6351,6355,10894,84913,388372	BMP2,CDH5,DMTN,EPHA4,ENPP2,CCL4,CCL8,LYVE1,ATOH8,CCL4L1	10/646
5_Member	GO Biological Processes	GO:0006959	humoral immune response	-4.89314	-2.2096	133,725,5196,5473,6351,6355,388372	ADM,C4BPB,PF4,PPBP,CCL4,CCL8,CCL4L1	7/282
5_Member	GO Biological Processes	GO:0048245	eosinophil chemotaxis	-4.65995	-2.01027	6351,6355,388372	CCL4,CCL8,CCL4L1	3/20
5_Member	GO Biological Processes	GO:0072677	eosinophil migration	-4.59386	-1.95491	6351,6355,388372	CCL4,CCL8,CCL4L1	3/21
5_Member	GO Biological Processes	GO:0097529	myeloid leukocyte migration	-4.50753	-1.91856	5196,5473,6351,6355,388372	PF4,PPBP,CCL4,CCL8,CCL4L1	5/131
5_Member	GO Biological Processes	GO:0030595	leukocyte chemotaxis	-4.34004	-1.80431	5196,5473,6351,6355,388372	PF4,PPBP,CCL4,CCL8,CCL4L1	5/142
5_Member	GO Biological Processes	GO:0019221	cytokine-mediated signaling pathway	-3.73406	-1.35302	920,2043,4914,5196,6351,6355,388372	CD4,EPHA4,NTRK1,PF4,CCL4,CCL8,CCL4L1	7/431
5_Member	GO Biological Processes	GO:0006954	inflammatory response	-3.72976	-1.35302	133,650,5196,5473,6351,6355,26471,388372	ADM,BMP2,PF4,PPBP,CCL4,CCL8,NUPR1,CCL4L1	8/577
5_Member	GO Biological Processes	GO:0071345	cellular response to cytokine stimulus	-3.51535	-1.25009	920,2043,4502,4914,5196,6095,6351,6355,388372	CD4,EPHA4,MT2A,NTRK1,PF4,RORA,CCL4,CCL8,CCL4L1	9/787
5_Member	GO Biological Processes	GO:0060326	cell chemotaxis	-3.51506	-1.25009	5196,5473,6351,6355,388372	PF4,PPBP,CCL4,CCL8,CCL4L1	5/213
5_Member	GO Biological Processes	GO:0051702	biological process involved in interaction with symbiont	-3.41653	-1.18499	348,5196,6351,6355	APOE,PF4,CCL4,CCL8	4/124
5_Member	GO Biological Processes	GO:0050900	leukocyte migration	-3.27039	-1.09474	5196,5473,6351,6355,388372	PF4,PPBP,CCL4,CCL8,CCL4L1	5/241
5_Member	GO Biological Processes	GO:0070098	chemokine-mediated signaling pathway	-2.95141	-0.868797	6351,6355,388372	CCL4,CCL8,CCL4L1	3/74
5_Member	GO Biological Processes	GO:1990868	response to chemokine	-2.80761	-0.762701	6351,6355,388372	CCL4,CCL8,CCL4L1	3/83
5_Member	GO Biological Processes	GO:1990869	cellular response to chemokine	-2.80761	-0.762701	6351,6355,388372	CCL4,CCL8,CCL4L1	3/83
5_Member	GO Biological Processes	GO:0051851	modulation by host of symbiont process	-2.70685	-0.698589	348,6351,6355	APOE,CCL4,CCL8	3/90
5_Member	GO Biological Processes	GO:0031640	killing of cells of another organism	-2.39505	-0.48574	5196,5473,6355	PF4,PPBP,CCL8	3/116
5_Member	GO Biological Processes	GO:0141061	disruption of cell in another organism	-2.39505	-0.48574	5196,5473,6355	PF4,PPBP,CCL8	3/116
5_Member	GO Biological Processes	GO:0002685	regulation of leukocyte migration	-2.38893	-0.481586	1803,6351,6355,10894	DPP4,CCL4,CCL8,LYVE1	4/236
5_Member	GO Biological Processes	GO:0141060	disruption of anatomical structure in another organism	-2.36405	-0.466424	5196,5473,6355	PF4,PPBP,CCL8	3/119
5_Member	GO Biological Processes	GO:0002687	positive regulation of leukocyte migration	-2.07076	-0.24878	6351,6355,10894	CCL4,CCL8,LYVE1	3/152
6_Summary	GO Biological Processes	GO:0001932	regulation of protein phosphorylation	-5.82681	-2.65426	348,650,920,1003,2039,2043,3084,4485,4914,5168,54206,399473,5582,1803,3381,30008,151887,1850,133,2875,26471,57333	APOE,BMP2,CD4,CDH5,DMTN,EPHA4,NRG1,MST1,NTRK1,ENPP2,ERRFI1,SPRED3,PRKCG,DPP4,IBSP,EFEMP2,CCDC80,DUSP8,ADM,GPT,NUPR1,RCN3	22/-
6_Member	GO Biological Processes	GO:0001932	regulation of protein phosphorylation	-5.82681	-2.65426	348,650,920,1003,2039,2043,3084,4485,4914,5168,54206	APOE,BMP2,CD4,CDH5,DMTN,EPHA4,NRG1,MST1,NTRK1,ENPP2,ERRFI1	11/644
6_Member	GO Biological Processes	GO:0042325	regulation of phosphorylation	-5.51471	-2.40975	348,650,920,1003,2039,2043,3084,4485,4914,5168,54206	APOE,BMP2,CD4,CDH5,DMTN,EPHA4,NRG1,MST1,NTRK1,ENPP2,ERRFI1	11/694
6_Member	GO Biological Processes	GO:0050730	regulation of peptidyl-tyrosine phosphorylation	-5.33569	-2.40975	920,2039,2043,3084,5168,54206	CD4,DMTN,EPHA4,NRG1,ENPP2,ERRFI1	6/156
6_Member	GO Biological Processes	GO:0070372	regulation of ERK1 and ERK2 cascade	-4.75762	-2.09695	348,650,920,2043,3084,4914,399473	APOE,BMP2,CD4,EPHA4,NRG1,NTRK1,SPRED3	7/296
6_Member	GO Biological Processes	GO:0060384	innervation	-4.16182	-1.66596	2043,4914,5582	EPHA4,NTRK1,PRKCG	3/29
6_Member	GO Biological Processes	GO:0070374	positive regulation of ERK1 and ERK2 cascade	-3.6613	-1.32338	348,650,920,3084,4914	APOE,BMP2,CD4,NRG1,NTRK1	5/198
6_Member	GO Biological Processes	GO:0038127	ERBB signaling pathway	-3.58483	-1.29688	2043,3084,4914,54206	EPHA4,NRG1,NTRK1,ERRFI1	4/112
6_Member	GO Biological Processes	GO:0050731	positive regulation of peptidyl-tyrosine phosphorylation	-3.52665	-1.25264	920,2043,3084,5168	CD4,EPHA4,NRG1,ENPP2	4/116
6_Member	GO Biological Processes	GO:0045785	positive regulation of cell adhesion	-3.35043	-1.14402	920,1803,2043,3084,3381,30008,151887	CD4,DPP4,EPHA4,NRG1,IBSP,EFEMP2,CCDC80	7/499
6_Member	GO Biological Processes	GO:0043408	regulation of MAPK cascade	-3.33085	-1.13318	348,650,920,1850,2043,3084,4914,399473	APOE,BMP2,CD4,DUSP8,EPHA4,NRG1,NTRK1,SPRED3	8/662
6_Member	GO Biological Processes	GO:0045859	regulation of protein kinase activity	-3.26859	-1.09474	348,920,2043,3084,4485,54206	APOE,CD4,EPHA4,NRG1,MST1,ERRFI1	6/369
6_Member	GO Biological Processes	GO:0043549	regulation of kinase activity	-3.10307	-0.984871	348,920,2043,3084,4485,54206	APOE,CD4,EPHA4,NRG1,MST1,ERRFI1	6/397
6_Member	GO Biological Processes	GO:0032868	response to insulin	-3.06293	-0.954204	133,2043,2875,4914,54206	ADM,EPHA4,GPT,NTRK1,ERRFI1	5/268
6_Member	GO Biological Processes	GO:0001934	positive regulation of protein phosphorylation	-3.0091	-0.906583	650,920,2043,3084,4914,5168	BMP2,CD4,EPHA4,NRG1,NTRK1,ENPP2	6/414
6_Member	GO Biological Processes	GO:0031401	positive regulation of protein modification process	-2.99356	-0.898651	650,920,2043,3084,4914,5168,26471	BMP2,CD4,EPHA4,NRG1,NTRK1,ENPP2,NUPR1	7/574
6_Member	GO Biological Processes	GO:0043085	positive regulation of catalytic activity	-2.95027	-0.868797	348,650,920,2043,3084,4914,57333	APOE,BMP2,CD4,EPHA4,NRG1,NTRK1,RCN3	7/584
6_Member	GO Biological Processes	GO:0042327	positive regulation of phosphorylation	-2.88897	-0.82193	650,920,2043,3084,4914,5168	BMP2,CD4,EPHA4,NRG1,NTRK1,ENPP2	6/437
6_Member	GO Biological Processes	GO:0051338	regulation of transferase activity	-2.75721	-0.728195	348,920,2043,3084,4485,54206	APOE,CD4,EPHA4,NRG1,MST1,ERRFI1	6/464
6_Member	GO Biological Processes	GO:0033555	multicellular organismal response to stress	-2.72072	-0.707611	1803,4914,5582	DPP4,NTRK1,PRKCG	3/89
6_Member	GO Biological Processes	GO:0007173	epidermal growth factor receptor signaling pathway	-2.63989	-0.655329	2043,4914,54206	EPHA4,NTRK1,ERRFI1	3/95
6_Member	GO Biological Processes	GO:0010562	positive regulation of phosphorus metabolic process	-2.6256	-0.654895	650,920,2043,3084,4914,5168	BMP2,CD4,EPHA4,NRG1,NTRK1,ENPP2	6/493
6_Member	GO Biological Processes	GO:0045937	positive regulation of phosphate metabolic process	-2.6256	-0.654895	650,920,2043,3084,4914,5168	BMP2,CD4,EPHA4,NRG1,NTRK1,ENPP2	6/493
6_Member	GO Biological Processes	GO:0021675	nerve development	-2.57663	-0.614928	2043,4914,5582	EPHA4,NTRK1,PRKCG	3/100
6_Member	GO Biological Processes	GO:0043523	regulation of neuron apoptotic process	-2.27055	-0.388551	2043,4914,5582,26471	EPHA4,NTRK1,PRKCG,NUPR1	4/255
6_Member	GO Biological Processes	GO:0051347	positive regulation of transferase activity	-2.21798	-0.345609	348,920,2043,3084	APOE,CD4,EPHA4,NRG1	4/264
6_Member	GO Biological Processes	GO:0007169	cell surface receptor protein tyrosine kinase signaling pathway	-2.17924	-0.318001	920,2043,3084,4914,54206	CD4,EPHA4,NRG1,NTRK1,ERRFI1	5/430
6_Member	GO Biological Processes	GO:0043434	response to peptide hormone	-2.17509	-0.317805	133,2043,2875,4914,54206	ADM,EPHA4,GPT,NTRK1,ERRFI1	5/431
6_Member	GO Biological Processes	GO:0043410	positive regulation of MAPK cascade	-2.0444	-0.228828	348,650,920,3084,4914	APOE,BMP2,CD4,NRG1,NTRK1	5/464
7_Summary	GO Biological Processes	GO:0009611	response to wounding	-5.40769	-2.40975	725,2162,2626,3084,4321,4914,5196,10894,51129,133,348,66002	C4BPB,F13A1,GATA4,NRG1,MMP12,NTRK1,PF4,LYVE1,ANGPTL4,ADM,APOE,CYP4F12	12/-
7_Member	GO Biological Processes	GO:0009611	response to wounding	-5.40769	-2.40975	725,2162,2626,3084,4321,4914,5196,10894,51129	C4BPB,F13A1,GATA4,NRG1,MMP12,NTRK1,PF4,LYVE1,ANGPTL4	9/448
7_Member	GO Biological Processes	GO:0042060	wound healing	-4.41486	-1.8621	725,2162,2626,3084,4321,5196,51129	C4BPB,F13A1,GATA4,NRG1,MMP12,PF4,ANGPTL4	7/335
7_Member	GO Biological Processes	GO:0050878	regulation of body fluid levels	-4.14348	-1.65517	133,348,725,2162,5196,51129,66002	ADM,APOE,C4BPB,F13A1,PF4,ANGPTL4,CYP4F12	7/370
7_Member	GO Biological Processes	GO:0007596	blood coagulation	-2.73544	-0.713469	725,2162,5196,51129	C4BPB,F13A1,PF4,ANGPTL4	4/189
7_Member	GO Biological Processes	GO:0050817	coagulation	-2.7188	-0.707611	725,2162,5196,51129	C4BPB,F13A1,PF4,ANGPTL4	4/191
7_Member	GO Biological Processes	GO:0007599	hemostasis	-2.68609	-0.689294	725,2162,5196,51129	C4BPB,F13A1,PF4,ANGPTL4	4/195
8_Summary	GO Biological Processes	GO:0090100	positive regulation of transmembrane receptor protein serine/threonine kinase signaling pathway	-4.85481	-2.18286	650,1003,2297,2626,84913,10468,399473,79652,56917	BMP2,CDH5,FOXD1,GATA4,ATOH8,FST,SPRED3,TMEM204,MEIS3	9/-
8_Member	GO Biological Processes	GO:0090100	positive regulation of transmembrane receptor protein serine/threonine kinase signaling pathway	-4.85481	-2.18286	650,1003,2297,2626,84913	BMP2,CDH5,FOXD1,GATA4,ATOH8	5/111
8_Member	GO Biological Processes	GO:0090092	regulation of transmembrane receptor protein serine/threonine kinase signaling pathway	-4.46459	-1.8941	650,1003,2297,2626,10468,84913,399473	BMP2,CDH5,FOXD1,GATA4,FST,ATOH8,SPRED3	7/329
8_Member	GO Biological Processes	GO:0090287	regulation of cellular response to growth factor stimulus	-4.04299	-1.5694	650,1003,2297,2626,10468,79652,399473	BMP2,CDH5,FOXD1,GATA4,FST,TMEM204,SPRED3	7/384
8_Member	GO Biological Processes	GO:0030513	positive regulation of BMP signaling pathway	-3.70713	-1.35302	1003,2297,2626	CDH5,FOXD1,GATA4	3/41
8_Member	GO Biological Processes	GO:0030510	regulation of BMP signaling pathway	-3.41653	-1.18499	1003,2297,2626,10468	CDH5,FOXD1,GATA4,FST	4/124
8_Member	GO Biological Processes	GO:0007389	pattern specification process	-2.0558	-0.238634	650,2297,2626,10468,56917	BMP2,FOXD1,GATA4,FST,MEIS3	5/461
9_Summary	GO Biological Processes	GO:0032102	negative regulation of response to external stimulus	-4.51232	-1.91856	348,1003,1803,2043,4321,5196,6095,83999,2039,2894,4914,25945,55799,1850,399473,5582,79784,26471,182,3036,57333	APOE,CDH5,DPP4,EPHA4,MMP12,PF4,RORA,KREMEN1,DMTN,GRID1,NTRK1,NECTIN3,CACNA2D3,DUSP8,SPRED3,PRKCG,MYH14,NUPR1,JAG1,HAS1,RCN3	21/-
9_Member	GO Biological Processes	GO:0032102	negative regulation of response to external stimulus	-4.51232	-1.91856	348,1003,1803,2043,4321,5196,6095,83999	APOE,CDH5,DPP4,EPHA4,MMP12,PF4,RORA,KREMEN1	8/445
9_Member	GO Biological Processes	GO:1903034	regulation of response to wounding	-3.84257	-1.40884	348,2039,2043,5196,83999	APOE,DMTN,EPHA4,PF4,KREMEN1	5/181
9_Member	GO Biological Processes	GO:1903035	negative regulation of response to wounding	-3.82477	-1.39954	348,2043,5196,83999	APOE,EPHA4,PF4,KREMEN1	4/97
9_Member	GO Biological Processes	GO:0050807	regulation of synapse organization	-3.63312	-1.30047	348,2043,2894,4914,25945,55799	APOE,EPHA4,GRID1,NTRK1,NECTIN3,CACNA2D3	6/315
9_Member	GO Biological Processes	GO:0050803	regulation of synapse structure or activity	-3.58922	-1.29688	348,2043,2894,4914,25945,55799	APOE,EPHA4,GRID1,NTRK1,NECTIN3,CACNA2D3	6/321
9_Member	GO Biological Processes	GO:0099175	regulation of postsynapse organization	-3.1273	-1.0059	348,2043,2894,25945	APOE,EPHA4,GRID1,NECTIN3	4/148
9_Member	GO Biological Processes	GO:0043409	negative regulation of MAPK cascade	-2.89462	-0.824728	348,1850,2043,399473	APOE,DUSP8,EPHA4,SPRED3	4/171
9_Member	GO Biological Processes	GO:0007610	behavior	-2.74672	-0.72029	348,1803,2043,2894,4914,5582,79784	APOE,DPP4,EPHA4,GRID1,NTRK1,PRKCG,MYH14	7/634
9_Member	GO Biological Processes	GO:0048167	regulation of synaptic plasticity	-2.47639	-0.536404	348,2043,2894,5582	APOE,EPHA4,GRID1,PRKCG	4/223
9_Member	GO Biological Processes	GO:0051129	negative regulation of cellular component organization	-2.4071	-0.4883	348,1003,1803,2039,2043,26471,83999	APOE,CDH5,DPP4,DMTN,EPHA4,NUPR1,KREMEN1	7/730
9_Member	GO Biological Processes	GO:1903050	regulation of proteolysis involved in protein catabolic process	-2.36953	-0.468039	348,2043,5582,26471	APOE,EPHA4,PRKCG,NUPR1	4/239
9_Member	GO Biological Processes	GO:0030336	negative regulation of cell migration	-2.36497	-0.466424	182,348,1803,2043,3036	JAG1,APOE,DPP4,EPHA4,HAS1	5/388
9_Member	GO Biological Processes	GO:2000146	negative regulation of cell motility	-2.29596	-0.41158	182,348,1803,2043,3036	JAG1,APOE,DPP4,EPHA4,HAS1	5/403
9_Member	GO Biological Processes	GO:0010977	negative regulation of neuron projection development	-2.24806	-0.3729	348,2043,83999	APOE,EPHA4,KREMEN1	3/131
9_Member	GO Biological Processes	GO:0040013	negative regulation of locomotion	-2.21713	-0.345609	182,348,1803,2043,3036	JAG1,APOE,DPP4,EPHA4,HAS1	5/421
9_Member	GO Biological Processes	GO:0045862	positive regulation of proteolysis	-2.05671	-0.238634	348,2043,26471,57333	APOE,EPHA4,NUPR1,RCN3	4/294
10_Summary	GO Biological Processes	GO:0062012	regulation of small molecule metabolic process	-4.2948	-1.77546	133,348,650,2875,4485,6095,26471	ADM,APOE,BMP2,GPT,MST1,RORA,NUPR1	7/-
10_Member	GO Biological Processes	GO:0062012	regulation of small molecule metabolic process	-4.2948	-1.77546	133,348,650,2875,4485,6095,26471	ADM,APOE,BMP2,GPT,MST1,RORA,NUPR1	7/350
10_Member	GO Biological Processes	GO:0062014	negative regulation of small molecule metabolic process	-3.4033	-1.18499	348,650,4485,26471	APOE,BMP2,MST1,NUPR1	4/125
10_Member	GO Biological Processes	GO:0006109	regulation of carbohydrate metabolic process	-2.70235	-0.698589	2875,4485,6095,26471	GPT,MST1,RORA,NUPR1	4/193
10_Member	GO Biological Processes	GO:0010906	regulation of glucose metabolic process	-2.51669	-0.562481	2875,4485,6095	GPT,MST1,RORA	3/105
11_Summary	GO Biological Processes	GO:0006898	receptor-mediated endocytosis	-3.95813	-1.49879	133,348,1803,10894,85439,1003,3772,6542,10462,4607,66002,2626,27129,55273,2875	ADM,APOE,DPP4,LYVE1,STON2,CDH5,KCNJ15,SLC7A2,CLEC10A,MYBPC3,CYP4F12,GATA4,HSPB7,TMEM100,GPT	15/-
11_Member	GO Biological Processes	GO:0006898	receptor-mediated endocytosis	-3.95813	-1.49879	133,348,1803,10894,85439	ADM,APOE,DPP4,LYVE1,STON2	5/171
11_Member	GO Biological Processes	GO:0043114	regulation of vascular permeability	-3.45035	-1.19861	133,348,1003	ADM,APOE,CDH5	3/50
11_Member	GO Biological Processes	GO:0098657	import into cell	-3.18437	-1.04722	133,348,1803,3772,6542,10462,10894,85439	ADM,APOE,DPP4,KCNJ15,SLC7A2,CLEC10A,LYVE1,STON2	8/697
11_Member	GO Biological Processes	GO:0006897	endocytosis	-2.56116	-0.601677	133,348,1803,10462,10894,85439	ADM,APOE,DPP4,CLEC10A,LYVE1,STON2	6/508
11_Member	GO Biological Processes	GO:0003013	circulatory system process	-2.51536	-0.562481	133,348,1003,4607,6542,66002	ADM,APOE,CDH5,MYBPC3,SLC7A2,CYP4F12	6/519
11_Member	GO Biological Processes	GO:0044057	regulation of system process	-2.26729	-0.388462	133,348,2626,4607,27129,55273	ADM,APOE,GATA4,MYBPC3,HSPB7,TMEM100	6/584
11_Member	GO Biological Processes	GO:0008015	blood circulation	-2.1834	-0.318001	133,348,1003,4607,66002	ADM,APOE,CDH5,MYBPC3,CYP4F12	5/429
11_Member	GO Biological Processes	GO:0003018	vascular process in circulatory system	-2.14019	-0.294993	133,348,1003,6542	ADM,APOE,CDH5,SLC7A2	4/278
11_Member	GO Biological Processes	GO:0062013	positive regulation of small molecule metabolic process	-2.03255	-0.22015	133,348,2875	ADM,APOE,GPT	3/157
12_Summary	GO Biological Processes	GO:0055001	muscle cell development	-3.93444	-1.48204	133,2626,4607,6261,30008,79784,26471	ADM,GATA4,MYBPC3,RYR1,EFEMP2,MYH14,NUPR1	7/-
12_Member	GO Biological Processes	GO:0055001	muscle cell development	-3.93444	-1.48204	133,2626,4607,6261,30008	ADM,GATA4,MYBPC3,RYR1,EFEMP2	5/173
12_Member	GO Biological Processes	GO:0006941	striated muscle contraction	-2.34385	-0.450052	4607,6261,79784	MYBPC3,RYR1,MYH14	3/121
12_Member	GO Biological Processes	GO:0055002	striated muscle cell development	-2.13491	-0.291412	2626,4607,6261	GATA4,MYBPC3,RYR1	3/144
12_Member	GO Biological Processes	GO:0007519	skeletal muscle tissue development	-2.11851	-0.276705	6261,26471,79784	RYR1,NUPR1,MYH14	3/146
12_Member	GO Biological Processes	GO:0003012	muscle system process	-2.04165	-0.227666	2626,4607,6261,79784	GATA4,MYBPC3,RYR1,MYH14	4/297
12_Member	GO Biological Processes	GO:0060538	skeletal muscle organ development	-2.01027	-0.204143	6261,26471,79784	RYR1,NUPR1,MYH14	3/160
13_Summary	GO Biological Processes	GO:0010667	negative regulation of cardiac muscle cell apoptotic process	-3.91383	-1.46827	2626,3084,26471,4914,10468,54206,5196,56917	GATA4,NRG1,NUPR1,NTRK1,FST,ERRFI1,PF4,MEIS3	8/-
13_Member	GO Biological Processes	GO:0010667	negative regulation of cardiac muscle cell apoptotic process	-3.91383	-1.46827	2626,3084,26471	GATA4,NRG1,NUPR1	3/35
13_Member	GO Biological Processes	GO:0010664	negative regulation of striated muscle cell apoptotic process	-3.80618	-1.39954	2626,3084,26471	GATA4,NRG1,NUPR1	3/38
13_Member	GO Biological Processes	GO:0010665	regulation of cardiac muscle cell apoptotic process	-3.32801	-1.13318	2626,3084,26471	GATA4,NRG1,NUPR1	3/55
13_Member	GO Biological Processes	GO:0010656	negative regulation of muscle cell apoptotic process	-3.26012	-1.09474	2626,3084,26471	GATA4,NRG1,NUPR1	3/58
13_Member	GO Biological Processes	GO:0010662	regulation of striated muscle cell apoptotic process	-3.26012	-1.09474	2626,3084,26471	GATA4,NRG1,NUPR1	3/58
13_Member	GO Biological Processes	GO:0048608	reproductive structure development	-2.82053	-0.767452	2626,4914,10468,26471,54206	GATA4,NTRK1,FST,NUPR1,ERRFI1	5/304
13_Member	GO Biological Processes	GO:0061458	reproductive system development	-2.79565	-0.7561	2626,4914,10468,26471,54206	GATA4,NTRK1,FST,NUPR1,ERRFI1	5/308
13_Member	GO Biological Processes	GO:0010660	regulation of muscle cell apoptotic process	-2.62696	-0.654895	2626,3084,26471	GATA4,NRG1,NUPR1	3/96
13_Member	GO Biological Processes	GO:0008406	gonad development	-2.41524	-0.491887	2626,4914,10468,26471	GATA4,NTRK1,FST,NUPR1	4/232
13_Member	GO Biological Processes	GO:0045137	development of primary sexual characteristics	-2.38243	-0.477048	2626,4914,10468,26471	GATA4,NTRK1,FST,NUPR1	4/237
13_Member	GO Biological Processes	GO:2001234	negative regulation of apoptotic signaling pathway	-2.34409	-0.450052	2626,3084,5196,56917	GATA4,NRG1,PF4,MEIS3	4/243
13_Member	GO Biological Processes	GO:2001233	regulation of apoptotic signaling pathway	-2.31406	-0.425932	2626,3084,5196,26471,56917	GATA4,NRG1,PF4,NUPR1,MEIS3	5/399
13_Member	GO Biological Processes	GO:0008584	male gonad development	-2.10235	-0.268919	2626,4914,26471	GATA4,NTRK1,NUPR1	3/148
13_Member	GO Biological Processes	GO:0046546	development of primary male sexual characteristics	-2.09437	-0.264236	2626,4914,26471	GATA4,NTRK1,NUPR1	3/149
13_Member	GO Biological Processes	GO:0007548	sex differentiation	-2.08221	-0.255358	2626,4914,10468,26471	GATA4,NTRK1,FST,NUPR1	4/289
14_Summary	GO Biological Processes	GO:0051145	smooth muscle cell differentiation	-3.84103	-1.40884	133,30008,79652	ADM,EFEMP2,TMEM204	3/-
14_Member	GO Biological Processes	GO:0051145	smooth muscle cell differentiation	-3.84103	-1.40884	133,30008,79652	ADM,EFEMP2,TMEM204	3/37
15_Summary	GO Biological Processes	GO:0008283	cell population proliferation	-3.80975	-1.39954	133,650,3084,6095,10468,26471,54206,57167,84913,4071,55273	ADM,BMP2,NRG1,RORA,FST,NUPR1,ERRFI1,SALL4,ATOH8,TM4SF1,TMEM100	11/-
15_Member	GO Biological Processes	GO:0008283	cell population proliferation	-3.80975	-1.39954	133,650,3084,6095,10468,26471,54206,57167,84913	ADM,BMP2,NRG1,RORA,FST,NUPR1,ERRFI1,SALL4,ATOH8	9/718
15_Member	GO Biological Processes	GO:0001701	in utero embryonic development	-2.32319	-0.431286	133,650,4071,55273,57167	ADM,BMP2,TM4SF1,TMEM100,SALL4	5/397
15_Member	GO Biological Processes	GO:0035148	tube formation	-2.1432	-0.296301	133,57167,84913	ADM,SALL4,ATOH8	3/143
16_Summary	GO Biological Processes	GO:0055088	lipid homeostasis	-3.78738	-1.3869	348,6095,51129,54206,57333,2626,4914,66002	APOE,RORA,ANGPTL4,ERRFI1,RCN3,GATA4,NTRK1,CYP4F12	8/-
16_Member	GO Biological Processes	GO:0055088	lipid homeostasis	-3.78738	-1.3869	348,6095,51129,54206,57333	APOE,RORA,ANGPTL4,ERRFI1,RCN3	5/186
16_Member	GO Biological Processes	GO:0070328	triglyceride homeostasis	-3.61544	-1.29688	348,6095,51129	APOE,RORA,ANGPTL4	3/44
16_Member	GO Biological Processes	GO:0055090	acylglycerol homeostasis	-3.58634	-1.29688	348,6095,51129	APOE,RORA,ANGPTL4	3/45
16_Member	GO Biological Processes	GO:0042632	cholesterol homeostasis	-2.44872	-0.515045	348,6095,54206	APOE,RORA,ERRFI1	3/111
16_Member	GO Biological Processes	GO:0055092	sterol homeostasis	-2.43778	-0.506187	348,6095,54206	APOE,RORA,ERRFI1	3/112
16_Member	GO Biological Processes	GO:0009410	response to xenobiotic stimulus	-2.15043	-0.300095	2626,4914,6095,54206,66002	GATA4,NTRK1,RORA,ERRFI1,CYP4F12	5/437
17_Summary	GO Biological Processes	GO:0001953	negative regulation of cell-matrix adhesion	-3.73927	-1.35302	182,2039,4321,348,4016,30008,151887,650,2043,26471,84913	JAG1,DMTN,MMP12,APOE,LOXL1,EFEMP2,CCDC80,BMP2,EPHA4,NUPR1,ATOH8	11/-
17_Member	GO Biological Processes	GO:0001953	negative regulation of cell-matrix adhesion	-3.73927	-1.35302	182,2039,4321	JAG1,DMTN,MMP12	3/40
17_Member	GO Biological Processes	GO:0060840	artery development	-3.70818	-1.35302	182,348,4016,30008	JAG1,APOE,LOXL1,EFEMP2	4/104
17_Member	GO Biological Processes	GO:0010810	regulation of cell-substrate adhesion	-3.41489	-1.18499	182,2039,4321,30008,151887	JAG1,DMTN,MMP12,EFEMP2,CCDC80	5/224
17_Member	GO Biological Processes	GO:0001952	regulation of cell-matrix adhesion	-3.4033	-1.18499	182,2039,4321,30008	JAG1,DMTN,MMP12,EFEMP2	4/125
17_Member	GO Biological Processes	GO:0035904	aorta development	-3.15483	-1.0302	182,4016,30008	JAG1,LOXL1,EFEMP2	3/63
17_Member	GO Biological Processes	GO:0010812	negative regulation of cell-substrate adhesion	-3.09582	-0.980805	182,2039,4321	JAG1,DMTN,MMP12	3/66
17_Member	GO Biological Processes	GO:0048844	artery morphogenesis	-3.00353	-0.904081	182,348,30008	JAG1,APOE,EFEMP2	3/71
17_Member	GO Biological Processes	GO:0007162	negative regulation of cell adhesion	-2.77114	-0.739508	182,650,2039,2043,4321	JAG1,BMP2,DMTN,EPHA4,MMP12	5/312
17_Member	GO Biological Processes	GO:0050678	regulation of epithelial cell proliferation	-2.26922	-0.388551	182,348,4321,26471,84913	JAG1,APOE,MMP12,NUPR1,ATOH8	5/409
18_Summary	GO Biological Processes	GO:0045766	positive regulation of angiogenesis	-3.72326	-1.35302	133,1003,2626,4914,51129,348,650,6355,26471,30008,84913,5196	ADM,CDH5,GATA4,NTRK1,ANGPTL4,APOE,BMP2,CCL8,NUPR1,EFEMP2,ATOH8,PF4	12/-
18_Member	GO Biological Processes	GO:0045766	positive regulation of angiogenesis	-3.72326	-1.35302	133,1003,2626,4914,51129	ADM,CDH5,GATA4,NTRK1,ANGPTL4	5/192
18_Member	GO Biological Processes	GO:1904018	positive regulation of vasculature development	-3.69202	-1.34337	133,1003,2626,4914,51129	ADM,CDH5,GATA4,NTRK1,ANGPTL4	5/195
18_Member	GO Biological Processes	GO:0008285	negative regulation of cell population proliferation	-3.48329	-1.22278	133,348,650,1003,4914,6355,26471,30008,84913	ADM,APOE,BMP2,CDH5,NTRK1,CCL8,NUPR1,EFEMP2,ATOH8	9/795
18_Member	GO Biological Processes	GO:0045765	regulation of angiogenesis	-3.30596	-1.11767	133,1003,2626,4914,5196,51129	ADM,CDH5,GATA4,NTRK1,PF4,ANGPTL4	6/363
18_Member	GO Biological Processes	GO:1901342	regulation of vasculature development	-3.25017	-1.08833	133,1003,2626,4914,5196,51129	ADM,CDH5,GATA4,NTRK1,PF4,ANGPTL4	6/372
19_Summary	GO Biological Processes	GO:0001666	response to hypoxia	-3.70846	-1.35302	133,650,1803,6095,6261,51129,348,30008,10468,83999,2039,54206	ADM,BMP2,DPP4,RORA,RYR1,ANGPTL4,APOE,EFEMP2,FST,KREMEN1,DMTN,ERRFI1	12/-
19_Member	GO Biological Processes	GO:0001666	response to hypoxia	-3.70846	-1.35302	133,650,1803,6095,6261,51129	ADM,BMP2,DPP4,RORA,RYR1,ANGPTL4	6/305
19_Member	GO Biological Processes	GO:0036293	response to decreased oxygen levels	-3.60375	-1.29688	133,650,1803,6095,6261,51129	ADM,BMP2,DPP4,RORA,RYR1,ANGPTL4	6/319
19_Member	GO Biological Processes	GO:0019218	regulation of steroid metabolic process	-3.58483	-1.29688	133,348,650,6095	ADM,APOE,BMP2,RORA	4/112
19_Member	GO Biological Processes	GO:0070482	response to oxygen levels	-3.4092	-1.18499	133,650,1803,6095,6261,51129	ADM,BMP2,DPP4,RORA,RYR1,ANGPTL4	6/347
19_Member	GO Biological Processes	GO:0048662	negative regulation of smooth muscle cell proliferation	-3.02142	-0.915815	348,650,30008	APOE,BMP2,EFEMP2	3/70
19_Member	GO Biological Processes	GO:1903053	regulation of extracellular matrix organization	-2.95141	-0.868797	650,1803,30008	BMP2,DPP4,EFEMP2	3/74
19_Member	GO Biological Processes	GO:0042475	odontogenesis of dentin-containing tooth	-2.79267	-0.755779	133,650,10468	ADM,BMP2,FST	3/84
19_Member	GO Biological Processes	GO:0050810	regulation of steroid biosynthetic process	-2.73476	-0.713469	133,348,650	ADM,APOE,BMP2	3/88
19_Member	GO Biological Processes	GO:0042476	odontogenesis	-2.31423	-0.425932	133,650,10468	ADM,BMP2,FST	3/124
19_Member	GO Biological Processes	GO:0090090	negative regulation of canonical Wnt signaling pathway	-2.09437	-0.264236	348,650,83999	APOE,BMP2,KREMEN1	3/149
19_Member	GO Biological Processes	GO:0071407	cellular response to organic cyclic compound	-2.01444	-0.206753	650,2039,6095,6261,54206	BMP2,DMTN,RORA,RYR1,ERRFI1	5/472
20_Summary	GO Biological Processes	GO:0098771	inorganic ion homeostasis	-3.66738	-1.32413	348,1003,2039,4502,6261,6355,66002,2626,30008,148170,26471,54206,5196,3084,57333	APOE,CDH5,DMTN,MT2A,RYR1,CCL8,CYP4F12,GATA4,EFEMP2,CDC42EP5,NUPR1,ERRFI1,PF4,NRG1,RCN3	15/-
20_Member	GO Biological Processes	GO:0098771	inorganic ion homeostasis	-3.66738	-1.32413	348,1003,2039,4502,6261,6355,66002	APOE,CDH5,DMTN,MT2A,RYR1,CCL8,CYP4F12	7/442
20_Member	GO Biological Processes	GO:0006874	intracellular calcium ion homeostasis	-3.60138	-1.29688	348,1003,2039,6261,6355	APOE,CDH5,DMTN,RYR1,CCL8	5/204
20_Member	GO Biological Processes	GO:0055074	calcium ion homeostasis	-3.34541	-1.1429	348,1003,2039,6261,6355	APOE,CDH5,DMTN,RYR1,CCL8	5/232
20_Member	GO Biological Processes	GO:0055080	monoatomic cation homeostasis	-3.28413	-1.10058	348,1003,2039,4502,6261,6355,66002	APOE,CDH5,DMTN,MT2A,RYR1,CCL8,CYP4F12	7/512
20_Member	GO Biological Processes	GO:0050801	monoatomic ion homeostasis	-3.23448	-1.07616	348,1003,2039,4502,6261,6355,66002	APOE,CDH5,DMTN,MT2A,RYR1,CCL8,CYP4F12	7/522
20_Member	GO Biological Processes	GO:0055082	intracellular chemical homeostasis	-2.91208	-0.836561	348,1003,2039,2626,4502,6261,6355	APOE,CDH5,DMTN,GATA4,MT2A,RYR1,CCL8	7/593
20_Member	GO Biological Processes	GO:0030003	intracellular monoatomic cation homeostasis	-2.90932	-0.836561	348,1003,2039,4502,6261,6355	APOE,CDH5,DMTN,MT2A,RYR1,CCL8	6/433
20_Member	GO Biological Processes	GO:0006873	intracellular monoatomic ion homeostasis	-2.86385	-0.799637	348,1003,2039,4502,6261,6355	APOE,CDH5,DMTN,MT2A,RYR1,CCL8	6/442
20_Member	GO Biological Processes	GO:0019725	cellular homeostasis	-2.4966	-0.551469	348,1003,2039,2626,4502,6261,6355	APOE,CDH5,DMTN,GATA4,MT2A,RYR1,CCL8	7/703
20_Member	GO Biological Processes	GO:1902903	regulation of supramolecular fiber organization	-2.30046	-0.414216	348,1003,2039,30008,148170	APOE,CDH5,DMTN,EFEMP2,CDC42EP5	5/402
20_Member	GO Biological Processes	GO:0010563	negative regulation of phosphorus metabolic process	-2.1785	-0.318001	348,2039,26471,54206	APOE,DMTN,NUPR1,ERRFI1	4/271
20_Member	GO Biological Processes	GO:0045936	negative regulation of phosphate metabolic process	-2.1785	-0.318001	348,2039,26471,54206	APOE,DMTN,NUPR1,ERRFI1	4/271
20_Member	GO Biological Processes	GO:0061041	regulation of wound healing	-2.16848	-0.314685	348,2039,5196	APOE,DMTN,PF4	3/140
20_Member	GO Biological Processes	GO:0043254	regulation of protein-containing complex assembly	-2.14636	-0.297746	348,1003,2039,3084,148170	APOE,CDH5,DMTN,NRG1,CDC42EP5	5/438
20_Member	GO Biological Processes	GO:0048871	multicellular organismal-level homeostasis	-2.0863	-0.257813	348,1003,2039,54206,57333,66002	APOE,CDH5,DMTN,ERRFI1,RCN3,CYP4F12	6/638
