# Supplementary material for: Regulation of lineage reprogramming by dynamic chromatin SUMOylation
Source: Cell Mol Life Sci. 2026 May 27;83(1):289. doi: 10.1007/s00018-026-06255-5 (PMC13396097; doi:10.1007/s00018-026-06255-5)
Supplement: Supplementary file 7 — Supplementary file7 RNA-seq Metascape pathway analysis results for PART modules (XLSX 267 KB) [file 18_2026_6255_MOESM7_ESM.xlsx]

## Sheet: INFO
Supplementary Table ST6 RNA-seq Metascape pathway analysis results for PART modules
Pathway analysis results for RNA-seq co-expressed gene modules (M1-15).
Pathway analysis was performed with Metascape (GO Biological process, CORUM).
Numbers in parentheses indicate the number of genes in module.
Names used for clustered pathway groups are highlighted in yellow.

## Sheet: M1 (304)
GroupID	Category	Term	Description	LogP	Log(q-value)	Genes	Symbols	InTerm_InList
1_Summary	GO Biological Processes	GO:0071345	cellular response to cytokine stimulus	-14.1666	-9.91482	960,965,1277,1840,1958,2041,2826,3603,3627,3667,3791,4046,5159,5979,6348,6349,6422,7124,7132,8061,8807,10365,10435,10673,10758,11009,11027,11213,23765,53833,79092,81704,146722,199713,345611,414062,729230,1326,1901,2113,3957,4064,4814,7060,26228,922,1536,4973,10800,27190,60675,313	CD44,CD58,COL1A1,DTX1,EGR1,EPHA1,CCR10,IL16,CXCL10,IRS1,KDR,LSP1,PDGFRB,RET,CCL3,CCL3L1,SFRP1,TNF,TNFRSF1A,FOSL1,IL18RAP,KLF2,CDC42EP2,TNFSF13B,TRAF3IP2,IL24,LILRA2,IRAK3,IL17RA,IL20RB,CARD14,DOCK8,CD300LF,NLRP7,IRGM,CCL3L3,CCR2,MAP3K8,S1PR1,ETS1,LGALS2,CD180,NINJ1,THBS4,STAP1,CD5L,CYBB,OLR1,CYSLTR1,IL17B,PROK2,AOAH	52/-
1_Member	GO Biological Processes	GO:0071345	cellular response to cytokine stimulus	-14.1666	-9.91482	960,965,1277,1840,1958,2041,2826,3603,3627,3667,3791,4046,5159,5979,6348,6349,6422,7124,7132,8061,8807,10365,10435,10673,10758,11009,11027,11213,23765,53833,79092,81704,146722,199713,345611,414062,729230	CD44,CD58,COL1A1,DTX1,EGR1,EPHA1,CCR10,IL16,CXCL10,IRS1,KDR,LSP1,PDGFRB,RET,CCL3,CCL3L1,SFRP1,TNF,TNFRSF1A,FOSL1,IL18RAP,KLF2,CDC42EP2,TNFSF13B,TRAF3IP2,IL24,LILRA2,IRAK3,IL17RA,IL20RB,CARD14,DOCK8,CD300LF,NLRP7,IRGM,CCL3L3,CCR2	37/787
1_Member	GO Biological Processes	GO:0019221	cytokine-mediated signaling pathway	-12.4755	-8.52478	960,1958,2041,2826,3603,3627,3667,3791,5159,5979,6348,6349,7124,7132,8061,8807,10673,10758,11027,11213,23765,53833,79092,146722,414062,729230	CD44,EGR1,EPHA1,CCR10,IL16,CXCL10,IRS1,KDR,PDGFRB,RET,CCL3,CCL3L1,TNF,TNFRSF1A,FOSL1,IL18RAP,TNFSF13B,TRAF3IP2,LILRA2,IRAK3,IL17RA,IL20RB,CARD14,CD300LF,CCL3L3,CCR2	26/431
1_Member	GO Biological Processes	GO:0032103	positive regulation of response to external stimulus	-7.46315	-4.25281	1326,1901,2113,3603,3627,3791,3957,4064,4814,5159,6348,7060,7124,7132,8061,8807,11027,11213,23765,26228,146722,345611,729230	MAP3K8,S1PR1,ETS1,IL16,CXCL10,KDR,LGALS2,CD180,NINJ1,PDGFRB,CCL3,THBS4,TNF,TNFRSF1A,FOSL1,IL18RAP,LILRA2,IRAK3,IL17RA,STAP1,CD300LF,IRGM,CCR2	23/588
1_Member	GO Biological Processes	GO:0006954	inflammatory response	-6.96932	-3.82908	922,960,1536,3627,4064,4814,4973,6348,6349,7124,7132,8061,8807,10758,10800,23765,27190,53833,60675,345611,414062,729230	CD5L,CD44,CYBB,CXCL10,CD180,NINJ1,OLR1,CCL3,CCL3L1,TNF,TNFRSF1A,FOSL1,IL18RAP,TRAF3IP2,CYSLTR1,IL17RA,IL17B,IL20RB,PROK2,IRGM,CCL3L3,CCR2	22/577
1_Member	GO Biological Processes	GO:0050729	positive regulation of inflammatory response	-6.07799	-3.22419	1326,2113,3603,3957,4814,6348,7124,7132,23765,26228,729230	MAP3K8,ETS1,IL16,LGALS2,NINJ1,CCL3,TNF,TNFRSF1A,IL17RA,STAP1,CCR2	11/163
1_Member	GO Biological Processes	GO:0031349	positive regulation of defense response	-5.47026	-2.77482	1326,2113,3603,3957,4814,6348,7124,7132,8061,8807,11027,11213,23765,26228,146722,345611,729230	MAP3K8,ETS1,IL16,LGALS2,NINJ1,CCL3,TNF,TNFRSF1A,FOSL1,IL18RAP,LILRA2,IRAK3,IL17RA,STAP1,CD300LF,IRGM,CCR2	17/449
1_Member	GO Biological Processes	GO:0050727	regulation of inflammatory response	-4.34538	-2.02815	313,1326,2113,3603,3957,4814,6348,7124,7132,23765,26228,53833,199713,345611,729230	AOAH,MAP3K8,ETS1,IL16,LGALS2,NINJ1,CCL3,TNF,TNFRSF1A,IL17RA,STAP1,IL20RB,NLRP7,IRGM,CCR2	15/442
2_Summary	GO Biological Processes	GO:0040011	locomotion	-10.6467	-6.87205	1880,1901,2826,2861,3603,3627,4046,4814,5154,5159,6092,6348,6349,8061,10800,23765,57580,60675,117283,223117,414062,729230,306,1277,2041,2113,3791,4316,5979,6615,7060,7124,8013,10979,27286,81704,84913,1265,26228,84830,671,6700,9214,10758	GPR183,S1PR1,CCR10,GPR37,IL16,CXCL10,LSP1,NINJ1,PDGFA,PDGFRB,ROBO2,CCL3,CCL3L1,FOSL1,CYSLTR1,IL17RA,PREX1,PROK2,IP6K3,SEMA3D,CCL3L3,CCR2,ANXA3,COL1A1,EPHA1,ETS1,KDR,MMP7,RET,SNAI1,THBS4,TNF,NR4A3,FERMT2,SRPX2,DOCK8,ATOH8,CNN2,STAP1,ADTRP,BPI,SPRR2A,FCMR,TRAF3IP2	44/-
2_Member	GO Biological Processes	GO:0040011	locomotion	-10.6467	-6.87205	1880,1901,2826,2861,3603,3627,4046,4814,5154,5159,6092,6348,6349,8061,10800,23765,57580,60675,117283,223117,414062,729230	GPR183,S1PR1,CCR10,GPR37,IL16,CXCL10,LSP1,NINJ1,PDGFA,PDGFRB,ROBO2,CCL3,CCL3L1,FOSL1,CYSLTR1,IL17RA,PREX1,PROK2,IP6K3,SEMA3D,CCL3L3,CCR2	22/364
2_Member	GO Biological Processes	GO:0006935	chemotaxis	-9.49775	-5.97969	1880,1901,2826,3603,3627,4046,4814,5154,5159,6092,6348,6349,8061,10800,23765,57580,60675,223117,414062,729230	GPR183,S1PR1,CCR10,IL16,CXCL10,LSP1,NINJ1,PDGFA,PDGFRB,ROBO2,CCL3,CCL3L1,FOSL1,CYSLTR1,IL17RA,PREX1,PROK2,SEMA3D,CCL3L3,CCR2	20/341
2_Member	GO Biological Processes	GO:0042330	taxis	-9.45328	-5.97969	1880,1901,2826,3603,3627,4046,4814,5154,5159,6092,6348,6349,8061,10800,23765,57580,60675,223117,414062,729230	GPR183,S1PR1,CCR10,IL16,CXCL10,LSP1,NINJ1,PDGFA,PDGFRB,ROBO2,CCL3,CCL3L1,FOSL1,CYSLTR1,IL17RA,PREX1,PROK2,SEMA3D,CCL3L3,CCR2	20/343
2_Member	GO Biological Processes	GO:0040017	positive regulation of locomotion	-8.62725	-5.26689	306,1277,1901,2041,2113,3603,3627,3791,4316,5154,5159,5979,6348,6349,6615,7060,7124,8013,10979,27286,57580,81704,84913,223117,414062,729230	ANXA3,COL1A1,S1PR1,EPHA1,ETS1,IL16,CXCL10,KDR,MMP7,PDGFA,PDGFRB,RET,CCL3,CCL3L1,SNAI1,THBS4,TNF,NR4A3,FERMT2,SRPX2,PREX1,DOCK8,ATOH8,SEMA3D,CCL3L3,CCR2	26/646
2_Member	GO Biological Processes	GO:0030335	positive regulation of cell migration	-8.61554	-5.26689	306,1277,1901,2041,2113,3627,3791,4316,5154,5159,5979,6348,6349,6615,7060,7124,8013,10979,27286,57580,81704,84913,223117,414062,729230	ANXA3,COL1A1,S1PR1,EPHA1,ETS1,CXCL10,KDR,MMP7,PDGFA,PDGFRB,RET,CCL3,CCL3L1,SNAI1,THBS4,TNF,NR4A3,FERMT2,SRPX2,PREX1,DOCK8,ATOH8,SEMA3D,CCL3L3,CCR2	25/600
2_Member	GO Biological Processes	GO:2000147	positive regulation of cell motility	-8.19185	-4.94011	306,1277,1901,2041,2113,3627,3791,4316,5154,5159,5979,6348,6349,6615,7060,7124,8013,10979,27286,57580,81704,84913,223117,414062,729230	ANXA3,COL1A1,S1PR1,EPHA1,ETS1,CXCL10,KDR,MMP7,PDGFA,PDGFRB,RET,CCL3,CCL3L1,SNAI1,THBS4,TNF,NR4A3,FERMT2,SRPX2,PREX1,DOCK8,ATOH8,SEMA3D,CCL3L3,CCR2	25/630
2_Member	GO Biological Processes	GO:0060326	cell chemotaxis	-6.57152	-3.59854	1880,1901,2826,3603,3627,4814,5159,6348,6349,23765,57580,414062,729230	GPR183,S1PR1,CCR10,IL16,CXCL10,NINJ1,PDGFRB,CCL3,CCL3L1,IL17RA,PREX1,CCL3L3,CCR2	13/213
2_Member	GO Biological Processes	GO:0050900	leukocyte migration	-5.9632	-3.15862	1265,1880,1901,3603,3627,4814,5979,6348,7124,23765,57580,81704,729230	CNN2,GPR183,S1PR1,IL16,CXCL10,NINJ1,RET,CCL3,TNF,IL17RA,PREX1,DOCK8,CCR2	13/241
2_Member	GO Biological Processes	GO:0050920	regulation of chemotaxis	-5.66072	-2.91414	1880,1901,3603,3627,3791,4814,5159,6092,6348,7060,26228,729230	GPR183,S1PR1,IL16,CXCL10,KDR,NINJ1,PDGFRB,ROBO2,CCL3,THBS4,STAP1,CCR2	12/217
2_Member	GO Biological Processes	GO:0030595	leukocyte chemotaxis	-4.8559	-2.33656	1880,1901,3603,3627,4814,6348,23765,57580,729230	GPR183,S1PR1,IL16,CXCL10,NINJ1,CCL3,IL17RA,PREX1,CCR2	9/142
2_Member	GO Biological Processes	GO:0010818	T cell chemotaxis	-4.78882	-2.30794	1880,3627,6348,729230	GPR183,CXCL10,CCL3,CCR2	4/16
2_Member	GO Biological Processes	GO:0071675	regulation of mononuclear cell migration	-4.71216	-2.25976	1265,3627,4814,6348,7124,26228,81704,84830,729230	CNN2,CXCL10,NINJ1,CCL3,TNF,STAP1,DOCK8,ADTRP,CCR2	9/148
2_Member	GO Biological Processes	GO:1990868	response to chemokine	-4.69251	-2.25904	2826,3627,6348,6349,81704,414062,729230	CCR10,CXCL10,CCL3,CCL3L1,DOCK8,CCL3L3,CCR2	7/83
2_Member	GO Biological Processes	GO:1990869	cellular response to chemokine	-4.69251	-2.25904	2826,3627,6348,6349,81704,414062,729230	CCR10,CXCL10,CCL3,CCL3L1,DOCK8,CCL3L3,CCR2	7/83
2_Member	GO Biological Processes	GO:0071674	mononuclear cell migration	-4.66867	-2.24301	1265,1880,1901,3627,5979,6348,81704,729230	CNN2,GPR183,S1PR1,CXCL10,RET,CCL3,DOCK8,CCR2	8/115
2_Member	GO Biological Processes	GO:0072678	T cell migration	-4.5473	-2.16045	1880,1901,3627,6348,729230	GPR183,S1PR1,CXCL10,CCL3,CCR2	5/36
2_Member	GO Biological Processes	GO:0072676	lymphocyte migration	-4.51772	-2.16045	1880,1901,3627,5979,6348,729230	GPR183,S1PR1,CXCL10,RET,CCL3,CCR2	6/60
2_Member	GO Biological Processes	GO:0006959	humoral immune response	-4.51354	-2.16045	671,1880,3627,4316,6348,6349,6700,7124,9214,10758,414062,729230	BPI,GPR183,CXCL10,MMP7,CCL3,CCL3L1,SPRR2A,TNF,FCMR,TRAF3IP2,CCL3L3,CCR2	12/282
2_Member	GO Biological Processes	GO:1903975	regulation of glial cell migration	-4.28898	-1.98172	1880,6348,26228,729230	GPR183,CCL3,STAP1,CCR2	4/21
2_Member	GO Biological Processes	GO:0070098	chemokine-mediated signaling pathway	-4.00033	-1.78602	2826,3627,6348,6349,414062,729230	CCR10,CXCL10,CCL3,CCL3L1,CCL3L3,CCR2	6/74
2_Member	GO Biological Processes	GO:0050921	positive regulation of chemotaxis	-3.93188	-1.74085	1901,3603,3627,3791,5159,6348,7060,729230	S1PR1,IL16,CXCL10,KDR,PDGFRB,CCL3,THBS4,CCR2	8/146
2_Member	GO Biological Processes	GO:0002685	regulation of leukocyte migration	-3.83913	-1.67017	1265,3627,4814,6348,7060,7124,26228,81704,84830,729230	CNN2,CXCL10,NINJ1,CCL3,THBS4,TNF,STAP1,DOCK8,ADTRP,CCR2	10/236
2_Member	GO Biological Processes	GO:0048247	lymphocyte chemotaxis	-3.77878	-1.61695	1880,3627,6348,729230	GPR183,CXCL10,CCL3,CCR2	4/28
2_Member	GO Biological Processes	GO:2000401	regulation of lymphocyte migration	-3.16108	-1.22239	3627,6348,81704,84830,729230	CXCL10,CCL3,DOCK8,ADTRP,CCR2	5/70
2_Member	GO Biological Processes	GO:2000403	positive regulation of lymphocyte migration	-3.08881	-1.17781	3627,6348,81704,729230	CXCL10,CCL3,DOCK8,CCR2	4/42
2_Member	GO Biological Processes	GO:1905521	regulation of macrophage migration	-2.90345	-1.03553	1265,6348,26228,729230	CNN2,CCL3,STAP1,CCR2	4/47
2_Member	GO Biological Processes	GO:1905517	macrophage migration	-2.81985	-0.974327	1265,6348,729230	CNN2,CCL3,CCR2	3/23
2_Member	GO Biological Processes	GO:0036336	dendritic cell migration	-2.76506	-0.938342	1880,81704,729230	GPR183,DOCK8,CCR2	3/24
2_Member	GO Biological Processes	GO:0002688	regulation of leukocyte chemotaxis	-2.74601	-0.928842	3627,4814,6348,7060,26228,729230	CXCL10,NINJ1,CCL3,THBS4,STAP1,CCR2	6/127
2_Member	GO Biological Processes	GO:0061844	antimicrobial humoral immune response mediated by antimicrobial peptide	-2.72875	-0.924173	671,3627,4316,6348,6349,414062	BPI,CXCL10,MMP7,CCL3,CCL3L1,CCL3L3	6/128
2_Member	GO Biological Processes	GO:0019730	antimicrobial humoral response	-2.7169	-0.916773	671,3627,4316,6348,6349,6700,414062	BPI,CXCL10,MMP7,CCL3,CCL3L1,SPRR2A,CCL3L3	7/174
2_Member	GO Biological Processes	GO:1901623	regulation of lymphocyte chemotaxis	-2.71275	-0.915861	3627,6348,729230	CXCL10,CCL3,CCR2	3/25
2_Member	GO Biological Processes	GO:0097529	myeloid leukocyte migration	-2.67796	-0.897512	1265,3627,6348,23765,57580,729230	CNN2,CXCL10,CCL3,IL17RA,PREX1,CCR2	6/131
2_Member	GO Biological Processes	GO:0071677	positive regulation of mononuclear cell migration	-2.56885	-0.830328	3627,6348,7124,81704,729230	CXCL10,CCL3,TNF,DOCK8,CCR2	5/95
2_Member	GO Biological Processes	GO:0090025	regulation of monocyte chemotaxis	-2.4014	-0.700516	3627,4814,729230	CXCL10,NINJ1,CCR2	3/32
2_Member	GO Biological Processes	GO:0002687	positive regulation of leukocyte migration	-2.3587	-0.673148	3627,6348,7060,7124,81704,729230	CXCL10,CCL3,THBS4,TNF,DOCK8,CCR2	6/152
2_Member	GO Biological Processes	GO:2000406	positive regulation of T cell migration	-2.29054	-0.624269	3627,81704,729230	CXCL10,DOCK8,CCR2	3/35
2_Member	GO Biological Processes	GO:0071621	granulocyte chemotaxis	-2.14459	-0.521242	3627,6348,23765,57580	CXCL10,CCL3,IL17RA,PREX1	4/76
3_Summary	GO Biological Processes	GO:0001775	cell activation	-9.76741	-6.11774	306,960,974,1840,1880,1958,3142,3627,4064,5154,5341,5361,5551,6348,7124,8013,8291,8807,9002,10673,10758,11027,23765,53833,54518,57089,57580,81704,161145,338339,9214,127544,1265,2034,3791,6422,10365,23601,135228,729230,2267,79908	ANXA3,CD44,CD79B,DTX1,GPR183,EGR1,HLX,CXCL10,CD180,PDGFA,PLEK,PLXNA1,PRF1,CCL3,TNF,NR4A3,DYSF,IL18RAP,F2RL3,TNFSF13B,TRAF3IP2,LILRA2,IL17RA,IL20RB,APBB1IP,ENTPD7,PREX1,DOCK8,TMEM229B,CLEC4D,FCMR,RNF19B,CNN2,EPAS1,KDR,SFRP1,KLF2,CLEC5A,CD109,CCR2,FGL1,BTNL8	42/-
3_Member	GO Biological Processes	GO:0001775	cell activation	-9.76741	-6.11774	306,960,974,1840,1880,1958,3142,3627,4064,5154,5341,5361,5551,6348,7124,8013,8291,8807,9002,10673,10758,11027,23765,53833,54518,57089,57580,81704,161145,338339	ANXA3,CD44,CD79B,DTX1,GPR183,EGR1,HLX,CXCL10,CD180,PDGFA,PLEK,PLXNA1,PRF1,CCL3,TNF,NR4A3,DYSF,IL18RAP,F2RL3,TNFSF13B,TRAF3IP2,LILRA2,IL17RA,IL20RB,APBB1IP,ENTPD7,PREX1,DOCK8,TMEM229B,CLEC4D	30/754
3_Member	GO Biological Processes	GO:0045321	leukocyte activation	-8.2468	-4.94931	306,960,974,1840,1880,1958,3142,4064,5361,5551,6348,7124,8013,8291,8807,10673,10758,11027,53833,54518,57089,57580,81704,161145,338339	ANXA3,CD44,CD79B,DTX1,GPR183,EGR1,HLX,CD180,PLXNA1,PRF1,CCL3,TNF,NR4A3,DYSF,IL18RAP,TNFSF13B,TRAF3IP2,LILRA2,IL20RB,APBB1IP,ENTPD7,PREX1,DOCK8,TMEM229B,CLEC4D	25/626
3_Member	GO Biological Processes	GO:0002366	leukocyte activation involved in immune response	-6.64237	-3.64591	306,1880,3142,4064,5361,6348,7124,8013,8291,11027,54518,57089,338339	ANXA3,GPR183,HLX,CD180,PLXNA1,CCL3,TNF,NR4A3,DYSF,LILRA2,APBB1IP,ENTPD7,CLEC4D	13/210
3_Member	GO Biological Processes	GO:0002263	cell activation involved in immune response	-6.54817	-3.59746	306,1880,3142,4064,5361,6348,7124,8013,8291,11027,54518,57089,338339	ANXA3,GPR183,HLX,CD180,PLXNA1,CCL3,TNF,NR4A3,DYSF,LILRA2,APBB1IP,ENTPD7,CLEC4D	13/214
3_Member	GO Biological Processes	GO:0002252	immune effector process	-5.16027	-2.55198	306,1880,3142,4064,5361,5551,6348,7124,8013,8291,9214,10758,11027,54518,57089,127544,338339	ANXA3,GPR183,HLX,CD180,PLXNA1,PRF1,CCL3,TNF,NR4A3,DYSF,FCMR,TRAF3IP2,LILRA2,APBB1IP,ENTPD7,RNF19B,CLEC4D	17/474
3_Member	GO Biological Processes	GO:0042110	T cell activation	-5.02404	-2.45355	960,1840,1880,1958,3142,5361,10673,10758,53833,54518,57089,57580,81704,338339	CD44,DTX1,GPR183,EGR1,HLX,PLXNA1,TNFSF13B,TRAF3IP2,IL20RB,APBB1IP,ENTPD7,PREX1,DOCK8,CLEC4D	14/339
3_Member	GO Biological Processes	GO:0046649	lymphocyte activation	-4.81614	-2.31782	960,974,1840,1880,1958,3142,4064,5361,5551,10673,10758,53833,54518,57089,57580,81704,338339	CD44,CD79B,DTX1,GPR183,EGR1,HLX,CD180,PLXNA1,PRF1,TNFSF13B,TRAF3IP2,IL20RB,APBB1IP,ENTPD7,PREX1,DOCK8,CLEC4D	17/504
3_Member	GO Biological Processes	GO:0030097	hemopoiesis	-4.60951	-2.19662	974,1265,1840,1880,1958,2034,3142,3791,5341,6422,7124,10365,10673,10758,23601,57089,57580,135228,338339,729230	CD79B,CNN2,DTX1,GPR183,EGR1,EPAS1,HLX,KDR,PLEK,SFRP1,TNF,KLF2,TNFSF13B,TRAF3IP2,CLEC5A,ENTPD7,PREX1,CD109,CLEC4D,CCR2	20/690
3_Member	GO Biological Processes	GO:0002286	T cell activation involved in immune response	-3.48015	-1.449	1880,3142,5361,54518,57089,338339	GPR183,HLX,PLXNA1,APBB1IP,ENTPD7,CLEC4D	6/92
3_Member	GO Biological Processes	GO:0002521	leukocyte differentiation	-3.39635	-1.38246	974,1840,1880,1958,3142,6422,7124,10673,10758,57089,57580,135228,338339	CD79B,DTX1,GPR183,EGR1,HLX,SFRP1,TNF,TNFSF13B,TRAF3IP2,ENTPD7,PREX1,CD109,CLEC4D	13/426
3_Member	GO Biological Processes	GO:0030098	lymphocyte differentiation	-3.24975	-1.28358	974,1840,1880,1958,3142,10673,10758,57089,57580,338339	CD79B,DTX1,GPR183,EGR1,HLX,TNFSF13B,TRAF3IP2,ENTPD7,PREX1,CLEC4D	10/280
3_Member	GO Biological Processes	GO:0030217	T cell differentiation	-3.20572	-1.25501	1840,1880,1958,3142,10758,57089,57580,338339	DTX1,GPR183,EGR1,HLX,TRAF3IP2,ENTPD7,PREX1,CLEC4D	8/187
3_Member	GO Biological Processes	GO:0002285	lymphocyte activation involved in immune response	-3.14063	-1.21178	1880,3142,4064,5361,54518,57089,338339	GPR183,HLX,CD180,PLXNA1,APBB1IP,ENTPD7,CLEC4D	7/147
3_Member	GO Biological Processes	GO:0002292	T cell differentiation involved in immune response	-2.67849	-0.897512	1880,3142,57089,338339	GPR183,HLX,ENTPD7,CLEC4D	4/54
3_Member	GO Biological Processes	GO:1903131	mononuclear cell differentiation	-2.44356	-0.729547	974,1840,1880,1958,3142,10673,10758,57089,57580,338339	CD79B,DTX1,GPR183,EGR1,HLX,TNFSF13B,TRAF3IP2,ENTPD7,PREX1,CLEC4D	10/360
3_Member	GO Biological Processes	GO:0002250	adaptive immune response	-2.17635	-0.546829	974,1880,2267,3142,5551,8807,9214,10673,10758,23765,57089,79908,127544,338339	CD79B,GPR183,FGL1,HLX,PRF1,IL18RAP,FCMR,TNFSF13B,TRAF3IP2,IL17RA,ENTPD7,BTNL8,RNF19B,CLEC4D	14/655
4_Summary	GO Biological Processes	GO:0061061	muscle structure development	-6.96687	-3.82908	58,467,657,779,1293,1901,1958,2034,2318,3142,3399,3627,3908,4607,4814,4842,5159,5239,6272,7832,170689,2139,10021	ACTA1,ATF3,BMPR1A,CACNA1S,COL6A3,S1PR1,EGR1,EPAS1,FLNC,HLX,ID3,CXCL10,LAMA2,MYBPC3,NINJ1,NOS1,PDGFRB,PGM5,SORT1,BTG2,ADAMTS15,EYA2,HCN4	23/-
4_Member	GO Biological Processes	GO:0061061	muscle structure development	-6.96687	-3.82908	58,467,657,779,1293,1901,1958,2034,2318,3142,3399,3627,3908,4607,4814,4842,5159,5239,6272,7832,170689	ACTA1,ATF3,BMPR1A,CACNA1S,COL6A3,S1PR1,EGR1,EPAS1,FLNC,HLX,ID3,CXCL10,LAMA2,MYBPC3,NINJ1,NOS1,PDGFRB,PGM5,SORT1,BTG2,ADAMTS15	21/529
4_Member	GO Biological Processes	GO:0007517	muscle organ development	-4.58919	-2.18871	58,467,657,779,1293,1901,1958,3142,3399,3627,3908,4607,7832	ACTA1,ATF3,BMPR1A,CACNA1S,COL6A3,S1PR1,EGR1,HLX,ID3,CXCL10,LAMA2,MYBPC3,BTG2	13/323
4_Member	GO Biological Processes	GO:0014706	striated muscle tissue development	-4.42558	-2.08766	58,467,657,779,1901,1958,2139,3142,4607,5159,5239,7832,10021	ACTA1,ATF3,BMPR1A,CACNA1S,S1PR1,EGR1,EYA2,HLX,MYBPC3,PDGFRB,PGM5,BTG2,HCN4	13/335
4_Member	GO Biological Processes	GO:0060537	muscle tissue development	-4.15699	-1.88352	58,467,657,779,1901,1958,2139,3142,4607,5159,5239,7832,10021	ACTA1,ATF3,BMPR1A,CACNA1S,S1PR1,EGR1,EYA2,HLX,MYBPC3,PDGFRB,PGM5,BTG2,HCN4	13/356
4_Member	GO Biological Processes	GO:0007519	skeletal muscle tissue development	-2.44399	-0.729547	58,467,779,1958,3142,7832	ACTA1,ATF3,CACNA1S,EGR1,HLX,BTG2	6/146
4_Member	GO Biological Processes	GO:0060538	skeletal muscle organ development	-2.25143	-0.595187	58,467,779,1958,3142,7832	ACTA1,ATF3,CACNA1S,EGR1,HLX,BTG2	6/160
5_Summary	GO Biological Processes	GO:0032970	regulation of actin filament-based process	-6.87494	-3.76933	1265,1901,2041,4607,5154,5159,5341,6422,10021,10435,10979,11135,11346,57580,85464,90668,122786,148170,4133,4135,3791,10675,79625,2643,7124,8739,345611,1277	CNN2,S1PR1,EPHA1,MYBPC3,PDGFA,PDGFRB,PLEK,SFRP1,HCN4,CDC42EP2,FERMT2,CDC42EP1,SYNPO,PREX1,SSH2,CARMIL3,FRMD6,CDC42EP5,MAP2,MAP6,KDR,CSPG5,NDNF,GCH1,TNF,HRK,IRGM,COL1A1	28/-
5_Member	GO Biological Processes	GO:0032970	regulation of actin filament-based process	-6.87494	-3.76933	1265,1901,2041,4607,5154,5159,5341,6422,10021,10435,10979,11135,11346,57580,85464,90668,122786,148170	CNN2,S1PR1,EPHA1,MYBPC3,PDGFA,PDGFRB,PLEK,SFRP1,HCN4,CDC42EP2,FERMT2,CDC42EP1,SYNPO,PREX1,SSH2,CARMIL3,FRMD6,CDC42EP5	18/398
5_Member	GO Biological Processes	GO:0032956	regulation of actin cytoskeleton organization	-4.81368	-2.31782	1901,2041,5154,5159,5341,6422,10435,10979,11135,11346,57580,85464,90668,148170	S1PR1,EPHA1,PDGFA,PDGFRB,PLEK,SFRP1,CDC42EP2,FERMT2,CDC42EP1,SYNPO,PREX1,SSH2,CARMIL3,CDC42EP5	14/354
5_Member	GO Biological Processes	GO:0110053	regulation of actin filament organization	-4.65149	-2.23226	1901,2041,5341,6422,10435,10979,11135,11346,57580,85464,90668,148170	S1PR1,EPHA1,PLEK,SFRP1,CDC42EP2,FERMT2,CDC42EP1,SYNPO,PREX1,SSH2,CARMIL3,CDC42EP5	12/273
5_Member	GO Biological Processes	GO:0051493	regulation of cytoskeleton organization	-3.91499	-1.72772	1901,2041,4133,4135,5154,5159,5341,6422,10435,10979,11135,11346,57580,85464,90668,148170	S1PR1,EPHA1,MAP2,MAP6,PDGFA,PDGFRB,PLEK,SFRP1,CDC42EP2,FERMT2,CDC42EP1,SYNPO,PREX1,SSH2,CARMIL3,CDC42EP5	16/539
5_Member	GO Biological Processes	GO:1902903	regulation of supramolecular fiber organization	-3.63651	-1.52779	1901,2041,4133,5341,6422,10435,10979,11135,11346,57580,85464,90668,148170	S1PR1,EPHA1,MAP2,PLEK,SFRP1,CDC42EP2,FERMT2,CDC42EP1,SYNPO,PREX1,SSH2,CARMIL3,CDC42EP5	13/402
5_Member	GO Biological Processes	GO:0010811	positive regulation of cell-substrate adhesion	-3.54284	-1.47914	2041,3791,6422,10675,10979,57580,79625	EPHA1,KDR,SFRP1,CSPG5,FERMT2,PREX1,NDNF	7/126
5_Member	GO Biological Processes	GO:0032233	positive regulation of actin filament bundle assembly	-3.43775	-1.41496	2041,5341,6422,10979,11346	EPHA1,PLEK,SFRP1,FERMT2,SYNPO	5/61
5_Member	GO Biological Processes	GO:1902905	positive regulation of supramolecular fiber organization	-3.36329	-1.36198	2041,5341,6422,10435,10979,11135,11346,148170	EPHA1,PLEK,SFRP1,CDC42EP2,FERMT2,CDC42EP1,SYNPO,CDC42EP5	8/177
5_Member	GO Biological Processes	GO:0010638	positive regulation of organelle organization	-3.252	-1.28358	2041,2643,3791,5159,5341,6422,7124,8739,10435,10979,11135,11346,148170,345611	EPHA1,GCH1,KDR,PDGFRB,PLEK,SFRP1,TNF,HRK,CDC42EP2,FERMT2,CDC42EP1,SYNPO,CDC42EP5,IRGM	14/499
5_Member	GO Biological Processes	GO:0051495	positive regulation of cytoskeleton organization	-3.22099	-1.26161	2041,5341,6422,10435,10979,11135,11346,148170	EPHA1,PLEK,SFRP1,CDC42EP2,FERMT2,CDC42EP1,SYNPO,CDC42EP5	8/186
5_Member	GO Biological Processes	GO:0032231	regulation of actin filament bundle assembly	-3.13044	-1.20912	1901,2041,5341,6422,10979,11346	S1PR1,EPHA1,PLEK,SFRP1,FERMT2,SYNPO	6/107
5_Member	GO Biological Processes	GO:0010810	regulation of cell-substrate adhesion	-2.70452	-0.913481	1277,2041,3791,6422,10675,10979,57580,79625	COL1A1,EPHA1,KDR,SFRP1,CSPG5,FERMT2,PREX1,NDNF	8/224
5_Member	GO Biological Processes	GO:0051894	positive regulation of focal adhesion assembly	-2.66271	-0.888097	3791,6422,10979	KDR,SFRP1,FERMT2	3/26
5_Member	GO Biological Processes	GO:0001954	positive regulation of cell-matrix adhesion	-2.62029	-0.859361	2041,3791,6422,10979	EPHA1,KDR,SFRP1,FERMT2	4/56
5_Member	GO Biological Processes	GO:0051492	regulation of stress fiber assembly	-2.56885	-0.830328	1901,2041,6422,10979,11346	S1PR1,EPHA1,SFRP1,FERMT2,SYNPO	5/95
5_Member	GO Biological Processes	GO:0150117	positive regulation of cell-substrate junction organization	-2.44095	-0.729547	3791,6422,10979	KDR,SFRP1,FERMT2	3/31
5_Member	GO Biological Processes	GO:0110020	regulation of actomyosin structure organization	-2.36453	-0.673148	1901,2041,6422,10979,11346	S1PR1,EPHA1,SFRP1,FERMT2,SYNPO	5/106
5_Member	GO Biological Processes	GO:1900026	positive regulation of substrate adhesion-dependent cell spreading	-2.04056	-0.44684	10675,10979,57580	CSPG5,FERMT2,PREX1	3/43
6_Summary	GO Biological Processes	GO:0071396	cellular response to lipid	-6.73913	-3.67961	671,1277,3399,3627,3667,4064,5251,5979,6422,7124,7832,8013,9516,11009,11213,23209,26228,84830,114907,199713,345611,306,761,1543,2643,4316,4842,5996,6700,7132,161145,338339,3603,10365,11027,23765	BPI,COL1A1,ID3,CXCL10,IRS1,CD180,PHEX,RET,SFRP1,TNF,BTG2,NR4A3,LITAF,IL24,IRAK3,MLC1,STAP1,ADTRP,FBXO32,NLRP7,IRGM,ANXA3,CA3,CYP1A1,GCH1,MMP7,NOS1,RGS1,SPRR2A,TNFRSF1A,TMEM229B,CLEC4D,IL16,KLF2,LILRA2,IL17RA	36/-
6_Member	GO Biological Processes	GO:0071396	cellular response to lipid	-6.73913	-3.67961	671,1277,3399,3627,3667,4064,5251,5979,6422,7124,7832,8013,9516,11009,11213,23209,26228,84830,114907,199713,345611	BPI,COL1A1,ID3,CXCL10,IRS1,CD180,PHEX,RET,SFRP1,TNF,BTG2,NR4A3,LITAF,IL24,IRAK3,MLC1,STAP1,ADTRP,FBXO32,NLRP7,IRGM	21/546
6_Member	GO Biological Processes	GO:0009617	response to bacterium	-4.79965	-2.31135	306,671,761,1543,2643,3627,4064,4316,4842,5996,6700,7124,7132,9516,11009,11213,26228,161145,199713,338339,345611	ANXA3,BPI,CA3,CYP1A1,GCH1,CXCL10,CD180,MMP7,NOS1,RGS1,SPRR2A,TNF,TNFRSF1A,LITAF,IL24,IRAK3,STAP1,TMEM229B,NLRP7,CLEC4D,IRGM	21/726
6_Member	GO Biological Processes	GO:0032496	response to lipopolysaccharide	-4.37274	-2.05042	671,1543,2643,3627,4064,4842,7124,9516,11009,11213,26228,199713,345611	BPI,CYP1A1,GCH1,CXCL10,CD180,NOS1,TNF,LITAF,IL24,IRAK3,STAP1,NLRP7,IRGM	13/339
6_Member	GO Biological Processes	GO:0071222	cellular response to lipopolysaccharide	-4.22353	-1.93558	671,3627,4064,7124,9516,11009,11213,26228,199713,345611	BPI,CXCL10,CD180,TNF,LITAF,IL24,IRAK3,STAP1,NLRP7,IRGM	10/212
6_Member	GO Biological Processes	GO:0002237	response to molecule of bacterial origin	-4.09613	-1.84003	671,1543,2643,3627,4064,4842,7124,9516,11009,11213,26228,199713,345611	BPI,CYP1A1,GCH1,CXCL10,CD180,NOS1,TNF,LITAF,IL24,IRAK3,STAP1,NLRP7,IRGM	13/361
6_Member	GO Biological Processes	GO:0071219	cellular response to molecule of bacterial origin	-3.99303	-1.78268	671,3627,4064,7124,9516,11009,11213,26228,199713,345611	BPI,CXCL10,CD180,TNF,LITAF,IL24,IRAK3,STAP1,NLRP7,IRGM	10/226
6_Member	GO Biological Processes	GO:0071216	cellular response to biotic stimulus	-3.60943	-1.50998	671,3627,4064,7124,9516,11009,11213,26228,199713,345611	BPI,CXCL10,CD180,TNF,LITAF,IL24,IRAK3,STAP1,NLRP7,IRGM	10/252
6_Member	GO Biological Processes	GO:0032675	regulation of interleukin-6 production	-2.67497	-0.89599	671,3603,7124,10365,11027,11213,23765	BPI,IL16,TNF,KLF2,LILRA2,IRAK3,IL17RA	7/177
6_Member	GO Biological Processes	GO:0032715	negative regulation of interleukin-6 production	-2.31503	-0.640279	671,7124,10365,11213	BPI,TNF,KLF2,IRAK3	4/68
6_Member	GO Biological Processes	GO:0031663	lipopolysaccharide-mediated signaling pathway	-2.25594	-0.596384	671,4064,11213	BPI,CD180,IRAK3	3/36
7_Summary	GO Biological Processes	GO:0045785	positive regulation of cell adhesion	-6.72722	-3.67961	960,1326,2041,2113,3142,3791,3908,5979,6422,7124,8013,10673,10675,10979,54518,57580,78986,79625,81704,729230,671,1840,1880,2267,3603,5154,5341,6348,11027,26228,53833,146722,338339,345611,654346,84830	CD44,MAP3K8,EPHA1,ETS1,HLX,KDR,LAMA2,RET,SFRP1,TNF,NR4A3,TNFSF13B,CSPG5,FERMT2,APBB1IP,PREX1,DUSP26,NDNF,DOCK8,CCR2,BPI,DTX1,GPR183,FGL1,IL16,PDGFA,PLEK,CCL3,LILRA2,STAP1,IL20RB,CD300LF,CLEC4D,IRGM,LGALS9C,ADTRP	36/-
7_Member	GO Biological Processes	GO:0045785	positive regulation of cell adhesion	-6.72722	-3.67961	960,1326,2041,2113,3142,3791,3908,5979,6422,7124,8013,10673,10675,10979,54518,57580,78986,79625,81704,729230	CD44,MAP3K8,EPHA1,ETS1,HLX,KDR,LAMA2,RET,SFRP1,TNF,NR4A3,TNFSF13B,CSPG5,FERMT2,APBB1IP,PREX1,DUSP26,NDNF,DOCK8,CCR2	20/499
7_Member	GO Biological Processes	GO:0050865	regulation of cell activation	-6.64999	-3.64591	671,1326,1840,1880,2267,3142,3603,5154,5341,6348,6422,7124,8013,10673,11027,26228,53833,81704,146722,338339,345611,654346,729230	BPI,MAP3K8,DTX1,GPR183,FGL1,HLX,IL16,PDGFA,PLEK,CCL3,SFRP1,TNF,NR4A3,TNFSF13B,LILRA2,STAP1,IL20RB,DOCK8,CD300LF,CLEC4D,IRGM,LGALS9C,CCR2	23/653
7_Member	GO Biological Processes	GO:0002694	regulation of leukocyte activation	-5.56754	-2.84728	671,1326,1840,1880,2267,3142,3603,6348,6422,7124,8013,10673,26228,53833,81704,146722,338339,345611,654346,729230	BPI,MAP3K8,DTX1,GPR183,FGL1,HLX,IL16,CCL3,SFRP1,TNF,NR4A3,TNFSF13B,STAP1,IL20RB,DOCK8,CD300LF,CLEC4D,IRGM,LGALS9C,CCR2	20/593
7_Member	GO Biological Processes	GO:0050867	positive regulation of cell activation	-4.94738	-2.39462	1326,1880,3142,3603,5341,6348,7124,8013,10673,11027,26228,81704,338339,345611,729230	MAP3K8,GPR183,HLX,IL16,PLEK,CCL3,TNF,NR4A3,TNFSF13B,LILRA2,STAP1,DOCK8,CLEC4D,IRGM,CCR2	15/392
7_Member	GO Biological Processes	GO:1903037	regulation of leukocyte cell-cell adhesion	-4.29379	-1.98172	960,1326,1840,2113,2267,3142,7124,8013,10673,53833,81704,84830,654346,729230	CD44,MAP3K8,DTX1,ETS1,FGL1,HLX,TNF,NR4A3,TNFSF13B,IL20RB,DOCK8,ADTRP,LGALS9C,CCR2	14/395
7_Member	GO Biological Processes	GO:0002696	positive regulation of leukocyte activation	-3.96611	-1.76745	1326,1880,3142,3603,6348,7124,8013,10673,26228,81704,338339,345611,729230	MAP3K8,GPR183,HLX,IL16,CCL3,TNF,NR4A3,TNFSF13B,STAP1,DOCK8,CLEC4D,IRGM,CCR2	13/372
7_Member	GO Biological Processes	GO:0022407	regulation of cell-cell adhesion	-3.13537	-1.20997	960,1326,1840,2113,2267,3142,7124,8013,10673,53833,81704,84830,654346,729230	CD44,MAP3K8,DTX1,ETS1,FGL1,HLX,TNF,NR4A3,TNFSF13B,IL20RB,DOCK8,ADTRP,LGALS9C,CCR2	14/513
7_Member	GO Biological Processes	GO:1903039	positive regulation of leukocyte cell-cell adhesion	-2.61279	-0.859361	960,1326,2113,3142,7124,8013,10673,81704,729230	CD44,MAP3K8,ETS1,HLX,TNF,NR4A3,TNFSF13B,DOCK8,CCR2	9/285
7_Member	GO Biological Processes	GO:0022409	positive regulation of cell-cell adhesion	-2.14241	-0.520084	960,1326,2113,3142,7124,8013,10673,81704,729230	CD44,MAP3K8,ETS1,HLX,TNF,NR4A3,TNFSF13B,DOCK8,CCR2	9/337
8_Summary	GO Biological Processes	GO:0008283	cell population proliferation	-6.50463	-3.57511	657,1735,1901,1958,2267,3142,3791,4064,5154,5159,5923,7124,7832,8013,8549,8807,10673,26047,53833,60675,81704,84913,130399,135228,6422,7060,4163	BMPR1A,DIO3,S1PR1,EGR1,FGL1,HLX,KDR,CD180,PDGFA,PDGFRB,RASGRF1,TNF,BTG2,NR4A3,LGR5,IL18RAP,TNFSF13B,CNTNAP2,IL20RB,PROK2,DOCK8,ATOH8,ACVR1C,CD109,SFRP1,THBS4,MCC	27/-
8_Member	GO Biological Processes	GO:0008283	cell population proliferation	-6.50463	-3.57511	657,1735,1901,1958,2267,3142,3791,4064,5154,5159,5923,7124,7832,8013,8549,8807,10673,26047,53833,60675,81704,84913,130399,135228	BMPR1A,DIO3,S1PR1,EGR1,FGL1,HLX,KDR,CD180,PDGFA,PDGFRB,RASGRF1,TNF,BTG2,NR4A3,LGR5,IL18RAP,TNFSF13B,CNTNAP2,IL20RB,PROK2,DOCK8,ATOH8,ACVR1C,CD109	24/718
8_Member	GO Biological Processes	GO:0050673	epithelial cell proliferation	-4.10419	-1.84368	657,2267,3142,3791,5923,7124,8549,60675,135228	BMPR1A,FGL1,HLX,KDR,RASGRF1,TNF,LGR5,PROK2,CD109	9/177
8_Member	GO Biological Processes	GO:0050679	positive regulation of epithelial cell proliferation	-2.18082	-0.550264	657,3142,3791,6422,7060,7124,8013	BMPR1A,HLX,KDR,SFRP1,THBS4,TNF,NR4A3	7/218
8_Member	GO Biological Processes	GO:0050678	regulation of epithelial cell proliferation	-2.06607	-0.469469	657,3142,3791,4163,6422,7060,7124,8013,84913,135228	BMPR1A,HLX,KDR,MCC,SFRP1,THBS4,TNF,NR4A3,ATOH8,CD109	10/409
9_Summary	GO Biological Processes	GO:0003013	circulatory system process	-6.45728	-3.54797	490,1889,2643,3627,3778,4607,4842,4973,5997,6296,6507,6529,6536,7124,10021,10365,10800,10979,23327,89797,779,2034,4099,6348,7132,8013,9378,27129,60675,114907,58	ATP2B1,ECE1,GCH1,CXCL10,KCNMA1,MYBPC3,NOS1,OLR1,RGS2,ACSM3,SLC1A3,SLC6A1,SLC6A9,TNF,HCN4,KLF2,CYSLTR1,FERMT2,NEDD4L,NAV2,CACNA1S,EPAS1,MAG,CCL3,TNFRSF1A,NR4A3,NRXN1,HSPB7,PROK2,FBXO32,ACTA1	31/-
9_Member	GO Biological Processes	GO:0003013	circulatory system process	-6.45728	-3.54797	490,1889,2643,3627,3778,4607,4842,4973,5997,6296,6507,6529,6536,7124,10021,10365,10800,10979,23327,89797	ATP2B1,ECE1,GCH1,CXCL10,KCNMA1,MYBPC3,NOS1,OLR1,RGS2,ACSM3,SLC1A3,SLC6A1,SLC6A9,TNF,HCN4,KLF2,CYSLTR1,FERMT2,NEDD4L,NAV2	20/519
9_Member	GO Biological Processes	GO:0008015	blood circulation	-5.73521	-2.97484	490,1889,2643,3627,3778,4607,4842,4973,5997,6296,7124,10021,10365,10800,10979,23327,89797	ATP2B1,ECE1,GCH1,CXCL10,KCNMA1,MYBPC3,NOS1,OLR1,RGS2,ACSM3,TNF,HCN4,KLF2,CYSLTR1,FERMT2,NEDD4L,NAV2	17/429
9_Member	GO Biological Processes	GO:0003018	vascular process in circulatory system	-5.28029	-2.6518	490,1889,2643,3778,4842,5997,6507,6529,6536,7124,10365,10800,10979	ATP2B1,ECE1,GCH1,KCNMA1,NOS1,RGS2,SLC1A3,SLC6A1,SLC6A9,TNF,KLF2,CYSLTR1,FERMT2	13/278
9_Member	GO Biological Processes	GO:0044057	regulation of system process	-5.09523	-2.49671	490,779,1889,2034,2643,4099,4607,4842,5997,6348,7124,7132,8013,9378,10021,10800,27129,60675,114907	ATP2B1,CACNA1S,ECE1,EPAS1,GCH1,MAG,MYBPC3,NOS1,RGS2,CCL3,TNF,TNFRSF1A,NR4A3,NRXN1,HCN4,CYSLTR1,HSPB7,PROK2,FBXO32	19/584
9_Member	GO Biological Processes	GO:0042311	vasodilation	-4.87939	-2.33656	2643,3778,4842,5997,7124,10365	GCH1,KCNMA1,NOS1,RGS2,TNF,KLF2	6/52
9_Member	GO Biological Processes	GO:0035296	regulation of tube diameter	-4.53096	-2.16045	490,1889,2643,3778,4842,5997,7124,10365,10800	ATP2B1,ECE1,GCH1,KCNMA1,NOS1,RGS2,TNF,KLF2,CYSLTR1	9/156
9_Member	GO Biological Processes	GO:0097746	blood vessel diameter maintenance	-4.53096	-2.16045	490,1889,2643,3778,4842,5997,7124,10365,10800	ATP2B1,ECE1,GCH1,KCNMA1,NOS1,RGS2,TNF,KLF2,CYSLTR1	9/156
9_Member	GO Biological Processes	GO:0035150	regulation of tube size	-4.5091	-2.16045	490,1889,2643,3778,4842,5997,7124,10365,10800	ATP2B1,ECE1,GCH1,KCNMA1,NOS1,RGS2,TNF,KLF2,CYSLTR1	9/157
9_Member	GO Biological Processes	GO:0090257	regulation of muscle system process	-3.55492	-1.48217	490,779,4607,4842,5997,7132,8013,10021,60675,114907	ATP2B1,CACNA1S,MYBPC3,NOS1,RGS2,TNFRSF1A,NR4A3,HCN4,PROK2,FBXO32	10/256
9_Member	GO Biological Processes	GO:1903522	regulation of blood circulation	-3.43625	-1.41496	490,1889,2034,2643,4842,5997,7124,10021,10800,27129	ATP2B1,ECE1,EPAS1,GCH1,NOS1,RGS2,TNF,HCN4,CYSLTR1,HSPB7	10/265
9_Member	GO Biological Processes	GO:0008016	regulation of heart contraction	-2.88067	-1.01855	490,2034,2643,4842,5997,7124,10021,27129	ATP2B1,EPAS1,GCH1,NOS1,RGS2,TNF,HCN4,HSPB7	8/210
9_Member	GO Biological Processes	GO:0006937	regulation of muscle contraction	-2.70282	-0.913481	490,779,4607,4842,5997,10021,60675	ATP2B1,CACNA1S,MYBPC3,NOS1,RGS2,HCN4,PROK2	7/175
9_Member	GO Biological Processes	GO:0006936	muscle contraction	-2.55349	-0.816301	58,779,3778,4607,4842,7124,10021,23327	ACTA1,CACNA1S,KCNMA1,MYBPC3,NOS1,TNF,HCN4,NEDD4L	8/237
9_Member	GO Biological Processes	GO:0003012	muscle system process	-2.49403	-0.762123	58,779,3778,4607,4842,5997,7124,10021,23327	ACTA1,CACNA1S,KCNMA1,MYBPC3,NOS1,RGS2,TNF,HCN4,NEDD4L	9/297
9_Member	GO Biological Processes	GO:0008217	regulation of blood pressure	-2.45351	-0.735798	490,1889,2643,4842,6296,7124,89797	ATP2B1,ECE1,GCH1,NOS1,ACSM3,TNF,NAV2	7/194
9_Member	GO Biological Processes	GO:0006941	striated muscle contraction	-2.12421	-0.507958	779,4607,4842,7124,23327	CACNA1S,MYBPC3,NOS1,TNF,NEDD4L	5/121
10_Summary	GO Biological Processes	GO:0006968	cellular defense response	-6.12857	-3.23856	922,4046,5551,8061,9214,23601,729230,8807,26228	CD5L,LSP1,PRF1,FOSL1,FCMR,CLEC5A,CCR2,IL18RAP,STAP1	9/-
10_Member	GO Biological Processes	GO:0006968	cellular defense response	-6.12857	-3.23856	922,4046,5551,8061,9214,23601,729230	CD5L,LSP1,PRF1,FOSL1,FCMR,CLEC5A,CCR2	7/51
10_Member	GO Biological Processes	GO:0031343	positive regulation of cell killing	-2.24847	-0.59443	922,5551,8807,26228	CD5L,PRF1,IL18RAP,STAP1	4/71
11_Summary	GO Biological Processes	GO:0120035	regulation of plasma membrane bounded cell projection organization	-6.0956	-3.22419	657,960,4099,4133,4135,5979,5997,6092,6422,8536,9378,10154,10435,11135,23258,23327,26228,57580,63923,79625,85442,148170	BMPR1A,CD44,MAG,MAP2,MAP6,RET,RGS2,ROBO2,SFRP1,CAMK1,NRXN1,PLXNC1,CDC42EP2,CDC42EP1,DENND5A,NEDD4L,STAP1,PREX1,TNN,NDNF,KNDC1,CDC42EP5	22/-
11_Member	GO Biological Processes	GO:0120035	regulation of plasma membrane bounded cell projection organization	-6.0956	-3.22419	657,960,4099,4133,4135,5979,5997,6092,6422,8536,9378,10154,10435,11135,23258,23327,26228,57580,63923,79625,85442,148170	BMPR1A,CD44,MAG,MAP2,MAP6,RET,RGS2,ROBO2,SFRP1,CAMK1,NRXN1,PLXNC1,CDC42EP2,CDC42EP1,DENND5A,NEDD4L,STAP1,PREX1,TNN,NDNF,KNDC1,CDC42EP5	22/650
11_Member	GO Biological Processes	GO:0031344	regulation of cell projection organization	-5.91116	-3.12182	657,960,4099,4133,4135,5979,5997,6092,6422,8536,9378,10154,10435,11135,23258,23327,26228,57580,63923,79625,85442,148170	BMPR1A,CD44,MAG,MAP2,MAP6,RET,RGS2,ROBO2,SFRP1,CAMK1,NRXN1,PLXNC1,CDC42EP2,CDC42EP1,DENND5A,NEDD4L,STAP1,PREX1,TNN,NDNF,KNDC1,CDC42EP5	22/667
11_Member	GO Biological Processes	GO:0010975	regulation of neuron projection development	-4.86737	-2.33656	657,4099,4133,4135,5979,5997,6092,6422,8536,10154,23258,23327,57580,63923,79625,85442	BMPR1A,MAG,MAP2,MAP6,RET,RGS2,ROBO2,SFRP1,CAMK1,PLXNC1,DENND5A,NEDD4L,PREX1,TNN,NDNF,KNDC1	16/448
11_Member	GO Biological Processes	GO:0031346	positive regulation of cell projection organization	-3.51702	-1.46118	657,4135,5979,5997,6092,8536,10154,10435,11135,63923,79625,148170	BMPR1A,MAP6,RET,RGS2,ROBO2,CAMK1,PLXNC1,CDC42EP2,CDC42EP1,TNN,NDNF,CDC42EP5	12/360
11_Member	GO Biological Processes	GO:0050770	regulation of axonogenesis	-2.48831	-0.759017	4099,4133,4135,5979,6092,10154	MAG,MAP2,MAP6,RET,ROBO2,PLXNC1	6/143
11_Member	GO Biological Processes	GO:0010976	positive regulation of neuron projection development	-2.18782	-0.551409	657,5979,5997,8536,63923,79625	BMPR1A,RET,RGS2,CAMK1,TNN,NDNF	6/165
12_Summary	GO Biological Processes	GO:0098609	cell-cell adhesion	-6.05281	-3.21605	960,965,3957,4099,4814,4973,5341,5979,6092,7060,7124,9002,9378,11135,25945,27286,56122,64405,94030,729230,3791,6422,6615,10979,23769,26047,90668,2041,8739,10435,11346,57600,148170,2894,8536,10154,23327,4135,10800,657,4133,7832	CD44,CD58,LGALS2,MAG,NINJ1,OLR1,PLEK,RET,ROBO2,THBS4,TNF,F2RL3,NRXN1,CDC42EP1,NECTIN3,SRPX2,PCDHB14,CDH22,LRRC4B,CCR2,KDR,SFRP1,SNAI1,FERMT2,FLRT1,CNTNAP2,CARMIL3,EPHA1,HRK,CDC42EP2,SYNPO,FNIP2,CDC42EP5,GRID1,CAMK1,PLXNC1,NEDD4L,MAP6,CYSLTR1,BMPR1A,MAP2,BTG2	42/-
12_Member	GO Biological Processes	GO:0098609	cell-cell adhesion	-6.05281	-3.21605	960,965,3957,4099,4814,4973,5341,5979,6092,7060,7124,9002,9378,11135,25945,27286,56122,64405,94030,729230	CD44,CD58,LGALS2,MAG,NINJ1,OLR1,PLEK,RET,ROBO2,THBS4,TNF,F2RL3,NRXN1,CDC42EP1,NECTIN3,SRPX2,PCDHB14,CDH22,LRRC4B,CCR2	20/551
12_Member	GO Biological Processes	GO:1901888	regulation of cell junction assembly	-5.41801	-2.75231	3791,6092,6422,6615,7124,9378,10979,23769,25945,26047,27286,90668,94030	KDR,ROBO2,SFRP1,SNAI1,TNF,NRXN1,FERMT2,FLRT1,NECTIN3,CNTNAP2,SRPX2,CARMIL3,LRRC4B	13/270
12_Member	GO Biological Processes	GO:1901890	positive regulation of cell junction assembly	-4.75225	-2.27866	3791,6422,9378,10979,23769,26047,27286,94030	KDR,SFRP1,NRXN1,FERMT2,FLRT1,CNTNAP2,SRPX2,LRRC4B	8/112
12_Member	GO Biological Processes	GO:0044089	positive regulation of cellular component biogenesis	-4.72907	-2.26266	2041,3791,5341,6422,7124,8739,9378,10435,10979,11135,11346,23769,26047,27286,57600,94030,148170	EPHA1,KDR,PLEK,SFRP1,TNF,HRK,NRXN1,CDC42EP2,FERMT2,CDC42EP1,SYNPO,FLRT1,CNTNAP2,SRPX2,FNIP2,LRRC4B,CDC42EP5	17/512
12_Member	GO Biological Processes	GO:0050807	regulation of synapse organization	-4.05238	-1.82595	2894,6092,7124,8536,9378,10154,23327,23769,25945,27286,90668,94030	GRID1,ROBO2,TNF,CAMK1,NRXN1,PLXNC1,NEDD4L,FLRT1,NECTIN3,SRPX2,CARMIL3,LRRC4B	12/315
12_Member	GO Biological Processes	GO:0050803	regulation of synapse structure or activity	-3.97528	-1.77277	2894,6092,7124,8536,9378,10154,23327,23769,25945,27286,90668,94030	GRID1,ROBO2,TNF,CAMK1,NRXN1,PLXNC1,NEDD4L,FLRT1,NECTIN3,SRPX2,CARMIL3,LRRC4B	12/321
12_Member	GO Biological Processes	GO:0051962	positive regulation of nervous system development	-3.19051	-1.24627	4099,4135,6092,7124,9378,10154,10800,23769,27286,94030	MAG,MAP6,ROBO2,TNF,NRXN1,PLXNC1,CYSLTR1,FLRT1,SRPX2,LRRC4B	10/285
12_Member	GO Biological Processes	GO:0051960	regulation of nervous system development	-3.13923	-1.21178	657,4099,4133,4135,6092,7124,7832,9378,10154,10800,23769,27286,94030	BMPR1A,MAG,MAP2,MAP6,ROBO2,TNF,BTG2,NRXN1,PLXNC1,CYSLTR1,FLRT1,SRPX2,LRRC4B	13/454
12_Member	GO Biological Processes	GO:0051963	regulation of synapse assembly	-2.78886	-0.948746	6092,9378,23769,25945,27286,90668,94030	ROBO2,NRXN1,FLRT1,NECTIN3,SRPX2,CARMIL3,LRRC4B	7/169
12_Member	GO Biological Processes	GO:0051965	positive regulation of synapse assembly	-2.36134	-0.673148	9378,23769,27286,94030	NRXN1,FLRT1,SRPX2,LRRC4B	4/66
12_Member	GO Biological Processes	GO:0098742	cell-cell adhesion via plasma-membrane adhesion molecules	-2.29217	-0.624765	4099,5979,6092,9378,25945,56122,64405,94030	MAG,RET,ROBO2,NRXN1,NECTIN3,PCDHB14,CDH22,LRRC4B	8/262
13_Summary	GO Biological Processes	GO:0090066	regulation of anatomical structure size	-5.9692	-3.15862	490,1889,2643,3778,4099,4133,4842,5341,5979,5997,7124,10365,10435,10800,11135,57580,64798,85464,148170	ATP2B1,ECE1,GCH1,KCNMA1,MAG,MAP2,NOS1,PLEK,RET,RGS2,TNF,KLF2,CDC42EP2,CYSLTR1,CDC42EP1,PREX1,DEPTOR,SSH2,CDC42EP5	19/-
13_Member	GO Biological Processes	GO:0090066	regulation of anatomical structure size	-5.9692	-3.15862	490,1889,2643,3778,4099,4133,4842,5341,5979,5997,7124,10365,10435,10800,11135,57580,64798,85464,148170	ATP2B1,ECE1,GCH1,KCNMA1,MAG,MAP2,NOS1,PLEK,RET,RGS2,TNF,KLF2,CDC42EP2,CYSLTR1,CDC42EP1,PREX1,DEPTOR,SSH2,CDC42EP5	19/508
13_Member	GO Biological Processes	GO:0032535	regulation of cellular component size	-2.97101	-1.08477	3778,4099,4133,5341,5979,10435,11135,57580,64798,85464,148170	KCNMA1,MAG,MAP2,PLEK,RET,CDC42EP2,CDC42EP1,PREX1,DEPTOR,SSH2,CDC42EP5	11/359
13_Member	GO Biological Processes	GO:0008361	regulation of cell size	-2.02229	-0.434256	3778,4099,4133,5341,5979,64798	KCNMA1,MAG,MAP2,PLEK,RET,DEPTOR	6/179
14_Summary	GO Biological Processes	GO:0036230	granulocyte activation	-5.84026	-3.06565	306,6348,8807,10758,11027,57580,7124,8013,8291,161145	ANXA3,CCL3,IL18RAP,TRAF3IP2,LILRA2,PREX1,TNF,NR4A3,DYSF,TMEM229B	10/-
14_Member	GO Biological Processes	GO:0036230	granulocyte activation	-5.84026	-3.06565	306,6348,8807,10758,11027,57580	ANXA3,CCL3,IL18RAP,TRAF3IP2,LILRA2,PREX1	6/36
14_Member	GO Biological Processes	GO:0002274	myeloid leukocyte activation	-5.40198	-2.75231	306,6348,7124,8013,8291,8807,10758,11027,57580,161145	ANXA3,CCL3,TNF,NR4A3,DYSF,IL18RAP,TRAF3IP2,LILRA2,PREX1,TMEM229B	10/155
14_Member	GO Biological Processes	GO:0042119	neutrophil activation	-4.94847	-2.39462	306,8807,10758,11027,57580	ANXA3,IL18RAP,TRAF3IP2,LILRA2,PREX1	5/30
14_Member	GO Biological Processes	GO:0002275	myeloid cell activation involved in immune response	-4.28068	-1.97834	306,6348,7124,8013,8291,11027	ANXA3,CCL3,TNF,NR4A3,DYSF,LILRA2	6/66
14_Member	GO Biological Processes	GO:0002444	myeloid leukocyte mediated immunity	-2.27028	-0.608498	306,6348,8013,10758	ANXA3,CCL3,NR4A3,TRAF3IP2	4/70
14_Member	GO Biological Processes	GO:0043299	leukocyte degranulation	-2.01307	-0.427853	306,6348,8013	ANXA3,CCL3,NR4A3	3/44
15_Summary	GO Biological Processes	GO:0034612	response to tumor necrosis factor	-5.63138	-2.89816	965,1277,2643,6348,6422,7124,7132,10365,10673,10758,79092,4050,9516,11213,338339,345611	CD58,COL1A1,GCH1,CCL3,SFRP1,TNF,TNFRSF1A,KLF2,TNFSF13B,TRAF3IP2,CARD14,LTB,LITAF,IRAK3,CLEC4D,IRGM	16/-
15_Member	GO Biological Processes	GO:0034612	response to tumor necrosis factor	-5.63138	-2.89816	965,1277,2643,6348,6422,7124,7132,10365,10673,10758,79092	CD58,COL1A1,GCH1,CCL3,SFRP1,TNF,TNFRSF1A,KLF2,TNFSF13B,TRAF3IP2,CARD14	11/181
15_Member	GO Biological Processes	GO:0071356	cellular response to tumor necrosis factor	-5.40198	-2.75231	965,1277,6348,6422,7124,7132,10365,10673,10758,79092	CD58,COL1A1,CCL3,SFRP1,TNF,TNFRSF1A,KLF2,TNFSF13B,TRAF3IP2,CARD14	10/155
15_Member	GO Biological Processes	GO:0033209	tumor necrosis factor-mediated signaling pathway	-3.72609	-1.58156	7124,7132,10673,10758,79092	TNF,TNFRSF1A,TNFSF13B,TRAF3IP2,CARD14	5/53
15_Member	GO Biological Processes	GO:0043123	positive regulation of canonical NF-kappaB signal transduction	-2.82881	-0.978474	4050,7124,7132,9516,10758,11213,79092,338339	LTB,TNF,TNFRSF1A,LITAF,TRAF3IP2,IRAK3,CARD14,CLEC4D	8/214
15_Member	GO Biological Processes	GO:0043122	regulation of canonical NF-kappaB signal transduction	-2.46538	-0.74256	4050,7124,7132,9516,10758,11213,79092,338339,345611	LTB,TNF,TNFRSF1A,LITAF,TRAF3IP2,IRAK3,CARD14,CLEC4D,IRGM	9/300
16_Summary	GO Biological Processes	GO:0009612	response to mechanical stimulus	-5.53798	-2.83031	58,1265,1277,3627,4099,6507,7124,7132,7832,8061,9378,26047	ACTA1,CNN2,COL1A1,CXCL10,MAG,SLC1A3,TNF,TNFRSF1A,BTG2,FOSL1,NRXN1,CNTNAP2	12/-
16_Member	GO Biological Processes	GO:0009612	response to mechanical stimulus	-5.53798	-2.83031	58,1265,1277,3627,4099,6507,7124,7132,7832,8061,9378,26047	ACTA1,CNN2,COL1A1,CXCL10,MAG,SLC1A3,TNF,TNFRSF1A,BTG2,FOSL1,NRXN1,CNTNAP2	12/223
16_Member	GO Biological Processes	GO:0071260	cellular response to mechanical stimulus	-2.18514	-0.551409	1265,1277,4099,7132	CNN2,COL1A1,MAG,TNFRSF1A	4/74
16_Member	GO Biological Processes	GO:0071496	cellular response to external stimulus	-2.16471	-0.538282	1265,1277,4099,7132	CNN2,COL1A1,MAG,TNFRSF1A	4/75
17_Summary	GO Biological Processes	GO:0051936	gamma-aminobutyric acid reuptake	-5.40476	-2.75231	6529,6538,6539,6507,6536,8676,9378,1258,9963,10021,53826	SLC6A1,SLC6A11,SLC6A12,SLC1A3,SLC6A9,STX11,NRXN1,CNGB1,SLC23A1,HCN4,FXYD6	11/-
17_Member	GO Biological Processes	GO:0051936	gamma-aminobutyric acid reuptake	-5.40476	-2.75231	6529,6538,6539	SLC6A1,SLC6A11,SLC6A12	3/4
17_Member	GO Biological Processes	GO:0051933	amino acid neurotransmitter reuptake	-4.71226	-2.25976	6529,6538,6539	SLC6A1,SLC6A11,SLC6A12	3/6
17_Member	GO Biological Processes	GO:0001504	neurotransmitter uptake	-3.65901	-1.54399	6507,6529,6538,6539	SLC1A3,SLC6A1,SLC6A11,SLC6A12	4/30
17_Member	GO Biological Processes	GO:0015812	gamma-aminobutyric acid transport	-3.38434	-1.38057	6529,6538,6539	SLC6A1,SLC6A11,SLC6A12	3/15
17_Member	GO Biological Processes	GO:0006836	neurotransmitter transport	-3.26648	-1.28426	6507,6529,6536,6538,6539,8676,9378	SLC1A3,SLC6A1,SLC6A9,SLC6A11,SLC6A12,STX11,NRXN1	7/140
17_Member	GO Biological Processes	GO:0006814	sodium ion transport	-3.07273	-1.1666	1258,6529,6536,6538,6539,9963,10021,53826	CNGB1,SLC6A1,SLC6A9,SLC6A11,SLC6A12,SLC23A1,HCN4,FXYD6	8/196
17_Member	GO Biological Processes	GO:0035725	sodium ion transmembrane transport	-3.07198	-1.1666	1258,6529,6536,6538,6539,9963,10021	CNGB1,SLC6A1,SLC6A9,SLC6A11,SLC6A12,SLC23A1,HCN4	7/151
17_Member	GO Biological Processes	GO:0098810	neurotransmitter reuptake	-2.87734	-1.01855	6529,6538,6539	SLC6A1,SLC6A11,SLC6A12	3/22
18_Summary	GO Biological Processes	GO:0045765	regulation of angiogenesis	-5.34527	-2.70631	306,1536,2041,2113,3627,3791,4814,6422,7060,7124,8838,10365,10800,63923,729230	ANXA3,CYBB,EPHA1,ETS1,CXCL10,KDR,NINJ1,SFRP1,THBS4,TNF,CCN6,KLF2,CYSLTR1,TNN,CCR2	15/-
18_Member	GO Biological Processes	GO:0045765	regulation of angiogenesis	-5.34527	-2.70631	306,1536,2041,2113,3627,3791,4814,6422,7060,7124,8838,10365,10800,63923,729230	ANXA3,CYBB,EPHA1,ETS1,CXCL10,KDR,NINJ1,SFRP1,THBS4,TNF,CCN6,KLF2,CYSLTR1,TNN,CCR2	15/363
18_Member	GO Biological Processes	GO:1901342	regulation of vasculature development	-5.21747	-2.59921	306,1536,2041,2113,3627,3791,4814,6422,7060,7124,8838,10365,10800,63923,729230	ANXA3,CYBB,EPHA1,ETS1,CXCL10,KDR,NINJ1,SFRP1,THBS4,TNF,CCN6,KLF2,CYSLTR1,TNN,CCR2	15/372
18_Member	GO Biological Processes	GO:0045766	positive regulation of angiogenesis	-3.13086	-1.20912	306,1536,2041,2113,3791,4814,10800,63923	ANXA3,CYBB,EPHA1,ETS1,KDR,NINJ1,CYSLTR1,TNN	8/192
18_Member	GO Biological Processes	GO:1904018	positive regulation of vasculature development	-3.08712	-1.17781	306,1536,2041,2113,3791,4814,10800,63923	ANXA3,CYBB,EPHA1,ETS1,KDR,NINJ1,CYSLTR1,TNN	8/195
19_Summary	GO Biological Processes	GO:0001568	blood vessel development	-5.06273	-2.47954	657,1277,1901,1958,2034,3791,4814,5154,5159,6092,8061,9378,11174,27286,51421,60675,79625,84830,3142,5979,6422,8549,9645,84913	BMPR1A,COL1A1,S1PR1,EGR1,EPAS1,KDR,NINJ1,PDGFA,PDGFRB,ROBO2,FOSL1,NRXN1,ADAMTS6,SRPX2,AMOTL2,PROK2,NDNF,ADTRP,HLX,RET,SFRP1,LGR5,MICAL2,ATOH8	24/-
19_Member	GO Biological Processes	GO:0001568	blood vessel development	-5.06273	-2.47954	657,1277,1901,1958,2034,3791,4814,5154,5159,6092,8061,9378,11174,27286,51421,60675,79625,84830	BMPR1A,COL1A1,S1PR1,EGR1,EPAS1,KDR,NINJ1,PDGFA,PDGFRB,ROBO2,FOSL1,NRXN1,ADAMTS6,SRPX2,AMOTL2,PROK2,NDNF,ADTRP	18/534
19_Member	GO Biological Processes	GO:0001944	vasculature development	-4.82766	-2.31782	657,1277,1901,1958,2034,3791,4814,5154,5159,6092,8061,9378,11174,27286,51421,60675,79625,84830	BMPR1A,COL1A1,S1PR1,EGR1,EPAS1,KDR,NINJ1,PDGFA,PDGFRB,ROBO2,FOSL1,NRXN1,ADAMTS6,SRPX2,AMOTL2,PROK2,NDNF,ADTRP	18/556
19_Member	GO Biological Processes	GO:0001525	angiogenesis	-4.26947	-1.97198	657,1901,2034,3791,4814,5154,5159,9378,27286,51421,60675,79625,84830	BMPR1A,S1PR1,EPAS1,KDR,NINJ1,PDGFA,PDGFRB,NRXN1,SRPX2,AMOTL2,PROK2,NDNF,ADTRP	13/347
19_Member	GO Biological Processes	GO:0035239	tube morphogenesis	-4.0787	-1.83909	657,1901,2034,3142,3791,4814,5154,5159,5979,6422,8549,9378,9645,27286,51421,60675,79625,84830,84913	BMPR1A,S1PR1,EPAS1,HLX,KDR,NINJ1,PDGFA,PDGFRB,RET,SFRP1,LGR5,NRXN1,MICAL2,SRPX2,AMOTL2,PROK2,NDNF,ADTRP,ATOH8	19/694
19_Member	GO Biological Processes	GO:0048514	blood vessel morphogenesis	-3.25571	-1.28358	657,1901,2034,3791,4814,5154,5159,9378,27286,51421,60675,79625,84830	BMPR1A,S1PR1,EPAS1,KDR,NINJ1,PDGFA,PDGFRB,NRXN1,SRPX2,AMOTL2,PROK2,NDNF,ADTRP	13/441
20_Summary	GO Biological Processes	GO:0044344	cellular response to fibroblast growth factor stimulus	-5.05918	-2.47954	960,1277,2041,3791,5159,5979,6422,23769,79625,657,1958,3667,4902,5154,6272,8013,10979,26228,130399,399694,6348,7124,9378,467,1850,1880,2861,5997,10912,11213,78986,284996,306,4842,1536,5251,7832,1326,5602,5891,8536,57600,117283	CD44,COL1A1,EPHA1,KDR,PDGFRB,RET,SFRP1,FLRT1,NDNF,BMPR1A,EGR1,IRS1,NRTN,PDGFA,SORT1,NR4A3,FERMT2,STAP1,ACVR1C,SHC4,CCL3,TNF,NRXN1,ATF3,DUSP8,GPR183,GPR37,RGS2,GADD45G,IRAK3,DUSP26,RNF149,ANXA3,NOS1,CYBB,PHEX,BTG2,MAP3K8,MAPK10,MOK,CAMK1,FNIP2,IP6K3	43/-
20_Member	GO Biological Processes	GO:0044344	cellular response to fibroblast growth factor stimulus	-5.05918	-2.47954	960,1277,2041,3791,5159,5979,6422,23769,79625	CD44,COL1A1,EPHA1,KDR,PDGFRB,RET,SFRP1,FLRT1,NDNF	9/134
20_Member	GO Biological Processes	GO:0071774	response to fibroblast growth factor	-4.8559	-2.33656	960,1277,2041,3791,5159,5979,6422,23769,79625	CD44,COL1A1,EPHA1,KDR,PDGFRB,RET,SFRP1,FLRT1,NDNF	9/142
20_Member	GO Biological Processes	GO:0007167	enzyme-linked receptor protein signaling pathway	-4.13288	-1.86792	657,1277,1958,2041,3667,3791,4902,5154,5159,5979,6272,6422,8013,10979,23769,26228,130399,399694	BMPR1A,COL1A1,EGR1,EPHA1,IRS1,KDR,NRTN,PDGFA,PDGFRB,RET,SORT1,SFRP1,NR4A3,FERMT2,FLRT1,STAP1,ACVR1C,SHC4	18/629
20_Member	GO Biological Processes	GO:0051897	positive regulation of phosphatidylinositol 3-kinase/protein kinase B signal transduction	-3.86987	-1.69001	3667,3791,5154,5159,5979,6348,7124,9378,10979	IRS1,KDR,PDGFA,PDGFRB,RET,CCL3,TNF,NRXN1,FERMT2	9/190
20_Member	GO Biological Processes	GO:0043408	regulation of MAPK cascade	-3.85595	-1.67976	467,960,1850,1880,2861,3791,5154,5159,5979,5997,6348,7124,9378,10912,10979,11213,78986,284996	ATF3,CD44,DUSP8,GPR183,GPR37,KDR,PDGFA,PDGFRB,RET,RGS2,CCL3,TNF,NRXN1,GADD45G,FERMT2,IRAK3,DUSP26,RNF149	18/662
20_Member	GO Biological Processes	GO:0035790	platelet-derived growth factor receptor-alpha signaling pathway	-3.84722	-1.67466	2041,3791,5154,5159,5979	EPHA1,KDR,PDGFA,PDGFRB,RET	5/50
20_Member	GO Biological Processes	GO:0070374	positive regulation of ERK1 and ERK2 cascade	-3.73533	-1.5874	960,1880,3791,5154,5159,6348,7124,9378,10979	CD44,GPR183,KDR,PDGFA,PDGFRB,CCL3,TNF,NRXN1,FERMT2	9/198
20_Member	GO Biological Processes	GO:0070848	response to growth factor	-3.70962	-1.57182	306,657,960,1277,1958,2041,3791,4842,5159,5979,6272,6422,10979,23769,79625,130399	ANXA3,BMPR1A,CD44,COL1A1,EGR1,EPHA1,KDR,NOS1,PDGFRB,RET,SORT1,SFRP1,FERMT2,FLRT1,NDNF,ACVR1C	16/562
20_Member	GO Biological Processes	GO:0070372	regulation of ERK1 and ERK2 cascade	-3.66796	-1.54572	467,960,1880,3791,5154,5159,6348,7124,9378,10979,78986	ATF3,CD44,GPR183,KDR,PDGFA,PDGFRB,CCL3,TNF,NRXN1,FERMT2,DUSP26	11/296
20_Member	GO Biological Processes	GO:0048008	platelet-derived growth factor receptor signaling pathway	-3.66712	-1.54572	2041,3791,5154,5159,5979,8013	EPHA1,KDR,PDGFA,PDGFRB,RET,NR4A3	6/85
20_Member	GO Biological Processes	GO:0035791	platelet-derived growth factor receptor-beta signaling pathway	-3.61249	-1.50998	2041,3791,5154,5159,5979	EPHA1,KDR,PDGFA,PDGFRB,RET	5/56
20_Member	GO Biological Processes	GO:0038063	collagen-activated tyrosine kinase receptor signaling pathway	-3.54054	-1.47914	1277,2041,3791,5159,5979	COL1A1,EPHA1,KDR,PDGFRB,RET	5/58
20_Member	GO Biological Processes	GO:0036005	response to macrophage colony-stimulating factor	-3.50562	-1.45254	2041,3791,5159,5979,7124	EPHA1,KDR,PDGFRB,RET,TNF	5/59
20_Member	GO Biological Processes	GO:0071363	cellular response to growth factor stimulus	-3.48506	-1.449	657,960,1277,1958,2041,3791,4842,5159,5979,6272,6422,10979,23769,79625,130399	BMPR1A,CD44,COL1A1,EGR1,EPHA1,KDR,NOS1,PDGFRB,RET,SORT1,SFRP1,FERMT2,FLRT1,NDNF,ACVR1C	15/530
20_Member	GO Biological Processes	GO:0038065	collagen-activated signaling pathway	-3.40477	-1.38603	1277,2041,3791,5159,5979	COL1A1,EPHA1,KDR,PDGFRB,RET	5/62
20_Member	GO Biological Processes	GO:0007169	cell surface receptor protein tyrosine kinase signaling pathway	-3.35816	-1.35928	1277,2041,3667,3791,4902,5154,5159,5979,6272,8013,23769,26228,399694	COL1A1,EPHA1,IRS1,KDR,NRTN,PDGFA,PDGFRB,RET,SORT1,NR4A3,FLRT1,STAP1,SHC4	13/430
20_Member	GO Biological Processes	GO:0043434	response to peptide hormone	-3.3487	-1.35464	1277,1536,1958,2041,3667,3791,5159,5251,5979,6272,7832,8013,130399	COL1A1,CYBB,EGR1,EPHA1,IRS1,KDR,PDGFRB,PHEX,RET,SORT1,BTG2,NR4A3,ACVR1C	13/431
20_Member	GO Biological Processes	GO:0006468	protein phosphorylation	-3.22773	-1.2638	1326,2041,3791,5159,5602,5891,5979,8536,11213,57600,117283,130399	MAP3K8,EPHA1,KDR,PDGFRB,MAPK10,MOK,RET,CAMK1,IRAK3,FNIP2,IP6K3,ACVR1C	12/388
20_Member	GO Biological Processes	GO:0048009	insulin-like growth factor receptor signaling pathway	-2.87409	-1.01855	2041,3667,3791,5159,5979	EPHA1,IRS1,KDR,PDGFRB,RET	5/81
20_Member	GO Biological Processes	GO:0036323	vascular endothelial growth factor receptor-1 signaling pathway	-2.83547	-0.983411	2041,3791,5159,5979	EPHA1,KDR,PDGFRB,RET	4/49
20_Member	GO Biological Processes	GO:0016310	phosphorylation	-2.81952	-0.974327	1326,2041,3791,5159,5602,5891,5979,8536,11213,57600,117283,130399	MAP3K8,EPHA1,KDR,PDGFRB,MAPK10,MOK,RET,CAMK1,IRAK3,FNIP2,IP6K3,ACVR1C	12/433
20_Member	GO Biological Processes	GO:0032868	response to insulin	-2.79329	-0.95149	1277,1958,2041,3667,3791,5159,5979,6272,130399	COL1A1,EGR1,EPHA1,IRS1,KDR,PDGFRB,RET,SORT1,ACVR1C	9/268
20_Member	GO Biological Processes	GO:0036215	response to stem cell factor	-2.77058	-0.940445	2041,3791,5159,5979	EPHA1,KDR,PDGFRB,RET	4/51
20_Member	GO Biological Processes	GO:0036216	cellular response to stem cell factor stimulus	-2.77058	-0.940445	2041,3791,5159,5979	EPHA1,KDR,PDGFRB,RET	4/51
20_Member	GO Biological Processes	GO:0038109	Kit signaling pathway	-2.77058	-0.940445	2041,3791,5159,5979	EPHA1,KDR,PDGFRB,RET	4/51
20_Member	GO Biological Processes	GO:0038145	macrophage colony-stimulating factor signaling pathway	-2.77058	-0.940445	2041,3791,5159,5979	EPHA1,KDR,PDGFRB,RET	4/51
20_Member	GO Biological Processes	GO:0031547	brain-derived neurotrophic factor receptor signaling pathway	-2.70852	-0.913481	2041,3791,5159,5979	EPHA1,KDR,PDGFRB,RET	4/53
20_Member	GO Biological Processes	GO:0051896	regulation of phosphatidylinositol 3-kinase/protein kinase B signal transduction	-2.68529	-0.897512	3667,3791,5154,5159,5979,6348,7124,9378,10979	IRS1,KDR,PDGFA,PDGFRB,RET,CCL3,TNF,NRXN1,FERMT2	9/278
20_Member	GO Biological Processes	GO:0036006	cellular response to macrophage colony-stimulating factor stimulus	-2.64908	-0.877354	2041,3791,5159,5979	EPHA1,KDR,PDGFRB,RET	4/55
20_Member	GO Biological Processes	GO:0048012	hepatocyte growth factor receptor signaling pathway	-2.62029	-0.859361	2041,3791,5159,5979	EPHA1,KDR,PDGFRB,RET	4/56
20_Member	GO Biological Processes	GO:0043410	positive regulation of MAPK cascade	-2.57252	-0.831331	960,1880,2861,3791,5154,5159,5979,6348,7124,9378,10912,10979	CD44,GPR183,GPR37,KDR,PDGFA,PDGFRB,RET,CCL3,TNF,NRXN1,GADD45G,FERMT2	12/464
20_Member	GO Biological Processes	GO:0008543	fibroblast growth factor receptor signaling pathway	-2.41761	-0.714882	2041,3791,5159,5979,23769	EPHA1,KDR,PDGFRB,RET,FLRT1	5/103
20_Member	GO Biological Processes	GO:0038084	vascular endothelial growth factor signaling pathway	-2.38512	-0.688478	2041,3791,5159,5979	EPHA1,KDR,PDGFRB,RET	4/65
20_Member	GO Biological Processes	GO:0008286	insulin receptor signaling pathway	-2.21567	-0.567084	2041,3667,3791,5159,5979	EPHA1,IRS1,KDR,PDGFRB,RET	5/115
20_Member	GO Biological Processes	GO:0048010	vascular endothelial growth factor receptor signaling pathway	-2.06716	-0.469469	2041,3791,5159,5979	EPHA1,KDR,PDGFRB,RET	4/80

## Sheet: M2 (58)
GroupID	Category	Term	Description	LogP	Log(q-value)	Genes	Symbols	InTerm_InList
1_Summary	GO Biological Processes	GO:0046649	lymphocyte activation	-6.39376	-2.14202	940,4914,5777,6097,6693,8832,10014,83593,114836,10865,3109,863,27240	CD28,NTRK1,PTPN6,RORC,SPN,CD84,HDAC5,RASSF5,SLAMF6,ARID5A,HLA-DMB,CBFA2T3,SIT1	13/-
1_Member	GO Biological Processes	GO:0046649	lymphocyte activation	-6.39376	-2.14202	940,4914,5777,6097,6693,8832,10014,83593,114836	CD28,NTRK1,PTPN6,RORC,SPN,CD84,HDAC5,RASSF5,SLAMF6	9/504
1_Member	GO Biological Processes	GO:0045321	leukocyte activation	-5.61662	-1.69281	940,4914,5777,6097,6693,8832,10014,83593,114836	CD28,NTRK1,PTPN6,RORC,SPN,CD84,HDAC5,RASSF5,SLAMF6	9/626
1_Member	GO Biological Processes	GO:0002703	regulation of leukocyte mediated immunity	-5.02203	-1.57329	940,5777,6693,8832,10865,114836	CD28,PTPN6,SPN,CD84,ARID5A,SLAMF6	6/260
1_Member	GO Biological Processes	GO:0001775	cell activation	-4.96532	-1.57329	940,4914,5777,6097,6693,8832,10014,83593,114836	CD28,NTRK1,PTPN6,RORC,SPN,CD84,HDAC5,RASSF5,SLAMF6	9/754
1_Member	GO Biological Processes	GO:0035710	CD4-positive, alpha-beta T cell activation	-4.90637	-1.57329	940,6097,6693,114836	CD28,RORC,SPN,SLAMF6	4/75
1_Member	GO Biological Processes	GO:0002697	regulation of immune effector process	-4.90497	-1.57329	940,3109,5777,6693,8832,10865,114836	CD28,HLA-DMB,PTPN6,SPN,CD84,ARID5A,SLAMF6	7/414
1_Member	GO Biological Processes	GO:0030098	lymphocyte differentiation	-4.83964	-1.57329	940,4914,6097,6693,10014,114836	CD28,NTRK1,RORC,SPN,HDAC5,SLAMF6	6/280
1_Member	GO Biological Processes	GO:0002521	leukocyte differentiation	-4.82503	-1.57329	863,940,4914,6097,6693,10014,114836	CBFA2T3,CD28,NTRK1,RORC,SPN,HDAC5,SLAMF6	7/426
1_Member	GO Biological Processes	GO:0042110	T cell activation	-4.37428	-1.22821	940,5777,6097,6693,8832,114836	CD28,PTPN6,RORC,SPN,CD84,SLAMF6	6/339
1_Member	GO Biological Processes	GO:0030097	hemopoiesis	-4.366	-1.22821	863,940,4914,5777,6097,6693,10014,114836	CBFA2T3,CD28,NTRK1,PTPN6,RORC,SPN,HDAC5,SLAMF6	8/690
1_Member	GO Biological Processes	GO:1903131	mononuclear cell differentiation	-4.2297	-1.13572	940,4914,6097,6693,10014,114836	CD28,NTRK1,RORC,SPN,HDAC5,SLAMF6	6/360
1_Member	GO Biological Processes	GO:0046631	alpha-beta T cell activation	-4.14656	-1.13572	940,6097,6693,114836	CD28,RORC,SPN,SLAMF6	4/117
1_Member	GO Biological Processes	GO:0045058	T cell selection	-3.98734	-1.11382	940,6693,114836	CD28,SPN,SLAMF6	3/48
1_Member	GO Biological Processes	GO:0002294	CD4-positive, alpha-beta T cell differentiation involved in immune response	-3.96049	-1.11382	6097,6693,114836	RORC,SPN,SLAMF6	3/49
1_Member	GO Biological Processes	GO:0042093	T-helper cell differentiation	-3.96049	-1.11382	6097,6693,114836	RORC,SPN,SLAMF6	3/49
1_Member	GO Biological Processes	GO:0002287	alpha-beta T cell activation involved in immune response	-3.93419	-1.11382	6097,6693,114836	RORC,SPN,SLAMF6	3/50
1_Member	GO Biological Processes	GO:0002293	alpha-beta T cell differentiation involved in immune response	-3.93419	-1.11382	6097,6693,114836	RORC,SPN,SLAMF6	3/50
1_Member	GO Biological Processes	GO:0002292	T cell differentiation involved in immune response	-3.83425	-1.04491	6097,6693,114836	RORC,SPN,SLAMF6	3/54
1_Member	GO Biological Processes	GO:0002699	positive regulation of immune effector process	-3.80788	-1.03327	940,3109,5777,10865,114836	CD28,HLA-DMB,PTPN6,ARID5A,SLAMF6	5/270
1_Member	GO Biological Processes	GO:0043367	CD4-positive, alpha-beta T cell differentiation	-3.67664	-0.930055	6097,6693,114836	RORC,SPN,SLAMF6	3/61
1_Member	GO Biological Processes	GO:0030217	T cell differentiation	-3.36585	-0.712024	940,6097,6693,114836	CD28,RORC,SPN,SLAMF6	4/187
1_Member	GO Biological Processes	GO:0046632	alpha-beta T cell differentiation	-3.29774	-0.670722	6097,6693,114836	RORC,SPN,SLAMF6	3/82
1_Member	GO Biological Processes	GO:0002286	T cell activation involved in immune response	-3.15184	-0.589034	6097,6693,114836	RORC,SPN,SLAMF6	3/92
1_Member	GO Biological Processes	GO:0002250	adaptive immune response	-2.84655	-0.38721	3109,6097,6693,8832,27240,114836	HLA-DMB,RORC,SPN,CD84,SIT1,SLAMF6	6/655
1_Member	GO Biological Processes	GO:0002708	positive regulation of lymphocyte mediated immunity	-2.69087	-0.255955	940,10865,114836	CD28,ARID5A,SLAMF6	3/133
1_Member	GO Biological Processes	GO:0002285	lymphocyte activation involved in immune response	-2.5676	-0.173167	6097,6693,114836	RORC,SPN,SLAMF6	3/147
1_Member	GO Biological Processes	GO:0002705	positive regulation of leukocyte mediated immunity	-2.5027	-0.137451	940,10865,114836	CD28,ARID5A,SLAMF6	3/155
1_Member	GO Biological Processes	GO:0002366	leukocyte activation involved in immune response	-2.1364	0	6097,6693,114836	RORC,SPN,SLAMF6	3/210
1_Member	GO Biological Processes	GO:0002263	cell activation involved in immune response	-2.11399	0	6097,6693,114836	RORC,SPN,SLAMF6	3/214
1_Member	GO Biological Processes	GO:0050778	positive regulation of immune response	-2.03504	0	940,3109,5777,10865,114836	CD28,HLA-DMB,PTPN6,ARID5A,SLAMF6	5/684
2_Summary	GO Biological Processes	GO:0050865	regulation of cell activation	-5.46743	-1.69281	940,3109,4846,5777,6693,8832,27240,83593,120892,10865,114836,3728,375567,863,1843,4914,26154	CD28,HLA-DMB,NOS3,PTPN6,SPN,CD84,SIT1,RASSF5,LRRK2,ARID5A,SLAMF6,JUP,VWC2,CBFA2T3,DUSP1,NTRK1,ABCA12	17/-
2_Member	GO Biological Processes	GO:0050865	regulation of cell activation	-5.46743	-1.69281	940,3109,4846,5777,6693,8832,27240,83593,120892	CD28,HLA-DMB,NOS3,PTPN6,SPN,CD84,SIT1,RASSF5,LRRK2	9/653
2_Member	GO Biological Processes	GO:0002694	regulation of leukocyte activation	-4.83424	-1.57329	940,3109,5777,6693,8832,27240,83593,120892	CD28,HLA-DMB,PTPN6,SPN,CD84,SIT1,RASSF5,LRRK2	8/593
2_Member	GO Biological Processes	GO:0002706	regulation of lymphocyte mediated immunity	-4.42186	-1.22821	940,5777,6693,10865,114836	CD28,PTPN6,SPN,ARID5A,SLAMF6	5/200
2_Member	GO Biological Processes	GO:0046651	lymphocyte proliferation	-4.19046	-1.13572	940,5777,6693,83593	CD28,PTPN6,SPN,RASSF5	4/114
2_Member	GO Biological Processes	GO:0050866	negative regulation of cell activation	-4.16101	-1.13572	4846,5777,6693,8832,83593	NOS3,PTPN6,SPN,CD84,RASSF5	5/227
2_Member	GO Biological Processes	GO:0032943	mononuclear cell proliferation	-4.13219	-1.13572	940,5777,6693,83593	CD28,PTPN6,SPN,RASSF5	4/118
2_Member	GO Biological Processes	GO:0031295	T cell costimulation	-4.10095	-1.12797	940,5777,6693	CD28,PTPN6,SPN	3/44
2_Member	GO Biological Processes	GO:0031294	lymphocyte costimulation	-4.07157	-1.12086	940,5777,6693	CD28,PTPN6,SPN	3/45
2_Member	GO Biological Processes	GO:0050670	regulation of lymphocyte proliferation	-4.02175	-1.11382	940,3109,5777,6693,83593	CD28,HLA-DMB,PTPN6,SPN,RASSF5	5/243
2_Member	GO Biological Processes	GO:0032944	regulation of mononuclear cell proliferation	-3.98025	-1.11382	940,3109,5777,6693,83593	CD28,HLA-DMB,PTPN6,SPN,RASSF5	5/248
2_Member	GO Biological Processes	GO:0070661	leukocyte proliferation	-3.88123	-1.07665	940,5777,6693,83593	CD28,PTPN6,SPN,RASSF5	4/137
2_Member	GO Biological Processes	GO:0070663	regulation of leukocyte proliferation	-3.78557	-1.02519	940,3109,5777,6693,83593	CD28,HLA-DMB,PTPN6,SPN,RASSF5	5/273
2_Member	GO Biological Processes	GO:0045785	positive regulation of cell adhesion	-3.4609	-0.753236	940,3109,3728,5777,6693,375567	CD28,HLA-DMB,JUP,PTPN6,SPN,VWC2	6/499
2_Member	GO Biological Processes	GO:0042098	T cell proliferation	-3.41146	-0.72041	940,5777,6693	CD28,PTPN6,SPN	3/75
2_Member	GO Biological Processes	GO:0002704	negative regulation of leukocyte mediated immunity	-3.39455	-0.72041	5777,6693,8832	PTPN6,SPN,CD84	3/76
2_Member	GO Biological Processes	GO:0042129	regulation of T cell proliferation	-3.39236	-0.72041	940,3109,5777,6693	CD28,HLA-DMB,PTPN6,SPN	4/184
2_Member	GO Biological Processes	GO:0051249	regulation of lymphocyte activation	-3.3617	-0.712024	940,3109,5777,6693,27240,83593	CD28,HLA-DMB,PTPN6,SPN,SIT1,RASSF5	6/521
2_Member	GO Biological Processes	GO:0032680	regulation of tumor necrosis factor production	-3.33121	-0.692256	5777,6693,10865,120892	PTPN6,SPN,ARID5A,LRRK2	4/191
2_Member	GO Biological Processes	GO:1903555	regulation of tumor necrosis factor superfamily cytokine production	-3.28899	-0.670722	5777,6693,10865,120892	PTPN6,SPN,ARID5A,LRRK2	4/196
2_Member	GO Biological Processes	GO:0002695	negative regulation of leukocyte activation	-3.2238	-0.625278	5777,6693,8832,83593	PTPN6,SPN,CD84,RASSF5	4/204
2_Member	GO Biological Processes	GO:0002822	regulation of adaptive immune response based on somatic recombination of immune receptors built from immunoglobulin superfamily domains	-3.2238	-0.625278	940,5777,6693,10865	CD28,PTPN6,SPN,ARID5A	4/204
2_Member	GO Biological Processes	GO:0002696	positive regulation of leukocyte activation	-3.17067	-0.589034	940,3109,5777,6693,120892	CD28,HLA-DMB,PTPN6,SPN,LRRK2	5/372
2_Member	GO Biological Processes	GO:0050672	negative regulation of lymphocyte proliferation	-3.16566	-0.589034	5777,6693,83593	PTPN6,SPN,RASSF5	3/91
2_Member	GO Biological Processes	GO:0008285	negative regulation of cell population proliferation	-3.15057	-0.589034	863,1843,4846,4914,5777,6693,83593	CBFA2T3,DUSP1,NOS3,NTRK1,PTPN6,SPN,RASSF5	7/795
2_Member	GO Biological Processes	GO:0032945	negative regulation of mononuclear cell proliferation	-3.13817	-0.585408	5777,6693,83593	PTPN6,SPN,RASSF5	3/93
2_Member	GO Biological Processes	GO:0002819	regulation of adaptive immune response	-3.10873	-0.564561	940,5777,6693,10865	CD28,PTPN6,SPN,ARID5A	4/219
2_Member	GO Biological Processes	GO:0050867	positive regulation of cell activation	-3.06872	-0.532985	940,3109,5777,6693,120892	CD28,HLA-DMB,PTPN6,SPN,LRRK2	5/392
2_Member	GO Biological Processes	GO:0050863	regulation of T cell activation	-3.05393	-0.527327	940,3109,5777,6693,27240	CD28,HLA-DMB,PTPN6,SPN,SIT1	5/395
2_Member	GO Biological Processes	GO:0070664	negative regulation of leukocyte proliferation	-3.04667	-0.527327	5777,6693,83593	PTPN6,SPN,RASSF5	3/100
2_Member	GO Biological Processes	GO:0042102	positive regulation of T cell proliferation	-2.98536	-0.48181	940,3109,6693	CD28,HLA-DMB,SPN	3/105
2_Member	GO Biological Processes	GO:0032760	positive regulation of tumor necrosis factor production	-2.92706	-0.4312	6693,10865,120892	SPN,ARID5A,LRRK2	3/110
2_Member	GO Biological Processes	GO:1903557	positive regulation of tumor necrosis factor superfamily cytokine production	-2.88241	-0.405103	6693,10865,120892	SPN,ARID5A,LRRK2	3/114
2_Member	GO Biological Processes	GO:0050870	positive regulation of T cell activation	-2.82736	-0.374967	940,3109,5777,6693	CD28,HLA-DMB,PTPN6,SPN	4/261
2_Member	GO Biological Processes	GO:1903039	positive regulation of leukocyte cell-cell adhesion	-2.68817	-0.255955	940,3109,5777,6693	CD28,HLA-DMB,PTPN6,SPN	4/285
2_Member	GO Biological Processes	GO:0002698	negative regulation of immune effector process	-2.68162	-0.255955	5777,6693,8832	PTPN6,SPN,CD84	3/134
2_Member	GO Biological Processes	GO:0050671	positive regulation of lymphocyte proliferation	-2.5676	-0.173167	940,3109,6693	CD28,HLA-DMB,SPN	3/147
2_Member	GO Biological Processes	GO:0022407	regulation of cell-cell adhesion	-2.55663	-0.171901	940,3109,5777,6693,26154	CD28,HLA-DMB,PTPN6,SPN,ABCA12	5/513
2_Member	GO Biological Processes	GO:0001819	positive regulation of cytokine production	-2.55301	-0.171901	940,6693,10865,114836,120892	CD28,SPN,ARID5A,SLAMF6,LRRK2	5/514
2_Member	GO Biological Processes	GO:0007162	negative regulation of cell adhesion	-2.54639	-0.171901	1843,5777,6693,26154	DUSP1,PTPN6,SPN,ABCA12	4/312
2_Member	GO Biological Processes	GO:0032946	positive regulation of mononuclear cell proliferation	-2.54282	-0.171901	940,3109,6693	CD28,HLA-DMB,SPN	3/150
2_Member	GO Biological Processes	GO:0022409	positive regulation of cell-cell adhesion	-2.42691	-0.0942558	940,3109,5777,6693	CD28,HLA-DMB,PTPN6,SPN	4/337
2_Member	GO Biological Processes	GO:0051251	positive regulation of lymphocyte activation	-2.42691	-0.0942558	940,3109,5777,6693	CD28,HLA-DMB,PTPN6,SPN	4/337
2_Member	GO Biological Processes	GO:0070665	positive regulation of leukocyte proliferation	-2.40458	-0.0851634	940,3109,6693	CD28,HLA-DMB,SPN	3/168
2_Member	GO Biological Processes	GO:0002683	negative regulation of immune system process	-2.38148	-0.0742311	1843,5777,6693,8832,83593	DUSP1,PTPN6,SPN,CD84,RASSF5	5/564
2_Member	GO Biological Processes	GO:0051250	negative regulation of lymphocyte activation	-2.36902	-0.0666752	5777,6693,83593	PTPN6,SPN,RASSF5	3/173
2_Member	GO Biological Processes	GO:0051897	positive regulation of phosphatidylinositol 3-kinase/protein kinase B signal transduction	-2.25598	0	940,4914,5777	CD28,NTRK1,PTPN6	3/190
2_Member	GO Biological Processes	GO:1903037	regulation of leukocyte cell-cell adhesion	-2.18474	0	940,3109,5777,6693	CD28,HLA-DMB,PTPN6,SPN	4/395
2_Member	GO Biological Processes	GO:0022408	negative regulation of cell-cell adhesion	-2.14208	0	5777,6693,26154	PTPN6,SPN,ABCA12	3/209
2_Member	GO Biological Processes	GO:0050727	regulation of inflammatory response	-2.01691	0	940,5777,6693,120892	CD28,PTPN6,SPN,LRRK2	4/442
2_Member	GO Biological Processes	GO:0032102	negative regulation of response to external stimulus	-2.00692	0	1843,4846,5777,6693	DUSP1,NOS3,PTPN6,SPN	4/445
3_Summary	GO Biological Processes	GO:0050807	regulation of synapse organization	-3.49869	-0.765473	4914,8828,64284,120892,339398	NTRK1,NRP2,RAB17,LRRK2,LINGO4	5/-
3_Member	GO Biological Processes	GO:0050807	regulation of synapse organization	-3.49869	-0.765473	4914,8828,64284,120892,339398	NTRK1,NRP2,RAB17,LRRK2,LINGO4	5/315
3_Member	GO Biological Processes	GO:0050803	regulation of synapse structure or activity	-3.46118	-0.753236	4914,8828,64284,120892,339398	NTRK1,NRP2,RAB17,LRRK2,LINGO4	5/321
3_Member	GO Biological Processes	GO:0051963	regulation of synapse assembly	-2.39738	-0.0851634	4914,64284,339398	NTRK1,RAB17,LINGO4	3/169
4_Summary	GO Biological Processes	GO:0010594	regulation of endothelial cell migration	-2.98826	-0.48181	3728,4846,8828,10014,4914,5777,10865	JUP,NOS3,NRP2,HDAC5,NTRK1,PTPN6,ARID5A	7/-
4_Member	GO Biological Processes	GO:0010594	regulation of endothelial cell migration	-2.98826	-0.48181	3728,4846,8828,10014	JUP,NOS3,NRP2,HDAC5	4/236
4_Member	GO Biological Processes	GO:0043535	regulation of blood vessel endothelial cell migration	-2.48703	-0.127394	3728,4846,10014	JUP,NOS3,HDAC5	3/157
4_Member	GO Biological Processes	GO:0045765	regulation of angiogenesis	-2.31288	-0.0258876	3728,4846,4914,5777	JUP,NOS3,NTRK1,PTPN6	4/363
4_Member	GO Biological Processes	GO:1901342	regulation of vasculature development	-2.27556	-0.00155264	3728,4846,4914,5777	JUP,NOS3,NTRK1,PTPN6	4/372
4_Member	GO Biological Processes	GO:0045766	positive regulation of angiogenesis	-2.24342	0	3728,4846,4914	JUP,NOS3,NTRK1	3/192
4_Member	GO Biological Processes	GO:0051091	positive regulation of DNA-binding transcription factor activity	-2.22483	0	3728,4914,10014	JUP,NTRK1,HDAC5	3/195
4_Member	GO Biological Processes	GO:1904018	positive regulation of vasculature development	-2.22483	0	3728,4846,4914	JUP,NOS3,NTRK1	3/195
4_Member	GO Biological Processes	GO:0071222	cellular response to lipopolysaccharide	-2.12514	0	4846,10014,10865	NOS3,HDAC5,ARID5A	3/212
4_Member	GO Biological Processes	GO:0071219	cellular response to molecule of bacterial origin	-2.04946	0	4846,10014,10865	NOS3,HDAC5,ARID5A	3/226
5_Summary	GO Biological Processes	GO:0060485	mesenchyme development	-2.9088	-0.420494	4846,7869,8828,54796,4914,5777,120892,221692,1238,6693	NOS3,SEMA3B,NRP2,BNC2,NTRK1,PTPN6,LRRK2,PHACTR1,ACKR2,SPN	10/-
5_Member	GO Biological Processes	GO:0060485	mesenchyme development	-2.9088	-0.420494	4846,7869,8828,54796	NOS3,SEMA3B,NRP2,BNC2	4/248
5_Member	GO Biological Processes	GO:0000902	cell morphogenesis	-2.68234	-0.255955	4914,5777,7869,8828,120892,221692	NTRK1,PTPN6,SEMA3B,NRP2,LRRK2,PHACTR1	6/706
5_Member	GO Biological Processes	GO:0048812	neuron projection morphogenesis	-2.61208	-0.192853	4914,7869,8828,120892,221692	NTRK1,SEMA3B,NRP2,LRRK2,PHACTR1	5/498
5_Member	GO Biological Processes	GO:0120039	plasma membrane bounded cell projection morphogenesis	-2.59338	-0.180497	4914,7869,8828,120892,221692	NTRK1,SEMA3B,NRP2,LRRK2,PHACTR1	5/503
5_Member	GO Biological Processes	GO:0048858	cell projection morphogenesis	-2.56757	-0.173167	4914,7869,8828,120892,221692	NTRK1,SEMA3B,NRP2,LRRK2,PHACTR1	5/510
5_Member	GO Biological Processes	GO:0006935	chemotaxis	-2.40873	-0.0851634	1238,6693,7869,8828	ACKR2,SPN,SEMA3B,NRP2	4/341
5_Member	GO Biological Processes	GO:0042330	taxis	-2.39973	-0.0851634	1238,6693,7869,8828	ACKR2,SPN,SEMA3B,NRP2	4/343
5_Member	GO Biological Processes	GO:0040011	locomotion	-2.30868	-0.0258876	1238,6693,7869,8828	ACKR2,SPN,SEMA3B,NRP2	4/364
5_Member	GO Biological Processes	GO:0007411	axon guidance	-2.03907	0	4914,7869,8828	NTRK1,SEMA3B,NRP2	3/228
5_Member	GO Biological Processes	GO:0097485	neuron projection guidance	-2.03392	0	4914,7869,8828	NTRK1,SEMA3B,NRP2	3/229
6_Summary	GO Biological Processes	GO:0051924	regulation of calcium ion transport	-2.87693	-0.405103	4846,5664,5777,8832	NOS3,PSEN2,PTPN6,CD84	4/-
6_Member	GO Biological Processes	GO:0051924	regulation of calcium ion transport	-2.87693	-0.405103	4846,5664,5777,8832	NOS3,PSEN2,PTPN6,CD84	4/253
6_Member	GO Biological Processes	GO:0010959	regulation of metal ion transport	-2.15458	0	4846,5664,5777,8832	NOS3,PSEN2,PTPN6,CD84	4/403
7_Summary	GO Biological Processes	GO:0007219	Notch signaling pathway	-2.87151	-0.405103	5664,8470,11156	PSEN2,SORBS2,PTP4A3	3/-
7_Member	GO Biological Processes	GO:0007219	Notch signaling pathway	-2.87151	-0.405103	5664,8470,11156	PSEN2,SORBS2,PTP4A3	3/115
8_Summary	GO Biological Processes	GO:0051248	negative regulation of protein metabolic process	-2.46251	-0.108401	1843,5777,7078,8832,10644,120892,863	DUSP1,PTPN6,TIMP3,CD84,IGF2BP2,LRRK2,CBFA2T3	7/-
8_Member	GO Biological Processes	GO:0051248	negative regulation of protein metabolic process	-2.46251	-0.108401	1843,5777,7078,8832,10644,120892	DUSP1,PTPN6,TIMP3,CD84,IGF2BP2,LRRK2	6/782
8_Member	GO Biological Processes	GO:0009895	negative regulation of catabolic process	-2.3045	-0.0258876	863,7078,10644,120892	CBFA2T3,TIMP3,IGF2BP2,LRRK2	4/365
9_Summary	GO Biological Processes	GO:0071345	cellular response to cytokine stimulus	-2.44897	-0.100325	1238,1843,4914,5777,8828,11156,1464,10865,83593,120892,11226	ACKR2,DUSP1,NTRK1,PTPN6,NRP2,PTP4A3,CSPG4,ARID5A,RASSF5,LRRK2,GALNT6	11/-
9_Member	GO Biological Processes	GO:0071345	cellular response to cytokine stimulus	-2.44897	-0.100325	1238,1843,4914,5777,8828,11156	ACKR2,DUSP1,NTRK1,PTPN6,NRP2,PTP4A3	6/787
9_Member	GO Biological Processes	GO:0031401	positive regulation of protein modification process	-2.34934	-0.0518504	1464,4914,10865,83593,120892	CSPG4,NTRK1,ARID5A,RASSF5,LRRK2	5/574
9_Member	GO Biological Processes	GO:0018193	peptidyl-amino acid modification	-2.32131	-0.0286201	4914,5777,11226,120892	NTRK1,PTPN6,GALNT6,LRRK2	4/361
9_Member	GO Biological Processes	GO:0001932	regulation of protein phosphorylation	-2.14171	0	1464,1843,4914,5777,120892	CSPG4,DUSP1,NTRK1,PTPN6,LRRK2	5/644
9_Member	GO Biological Processes	GO:0043408	regulation of MAPK cascade	-2.09273	0	1464,1843,4914,5777,120892	CSPG4,DUSP1,NTRK1,PTPN6,LRRK2	5/662
9_Member	GO Biological Processes	GO:0042325	regulation of phosphorylation	-2.00957	0	1464,1843,4914,5777,120892	CSPG4,DUSP1,NTRK1,PTPN6,LRRK2	5/694
10_Summary	GO Biological Processes	GO:0070201	regulation of establishment of protein localization	-2.43771	-0.0944608	3728,8736,11156,26154,120892	JUP,MYOM1,PTP4A3,ABCA12,LRRK2	5/-
10_Member	GO Biological Processes	GO:0070201	regulation of establishment of protein localization	-2.43771	-0.0944608	3728,8736,11156,26154,120892	JUP,MYOM1,PTP4A3,ABCA12,LRRK2	5/547
11_Summary	GO Biological Processes	GO:0097435	supramolecular fiber organization	-2.24489	0	4053,4648,8736,221692,339768,4914	LTBP2,MYO7B,MYOM1,PHACTR1,ESPNL,NTRK1	6/-
11_Member	GO Biological Processes	GO:0097435	supramolecular fiber organization	-2.24489	0	4053,4648,8736,221692,339768	LTBP2,MYO7B,MYOM1,PHACTR1,ESPNL	5/608
11_Member	GO Biological Processes	GO:0050954	sensory perception of mechanical stimulus	-2.21871	0	4648,4914,339768	MYO7B,NTRK1,ESPNL	3/196

## Sheet: M3 (99)
GroupID	Category	Term	Description	LogP	Log(q-value)	Genes	Symbols	InTerm_InList
1_Summary	GO Biological Processes	GO:0034330	cell junction organization	-9.36337	-5.11163	287,1002,2258,2561,2823,4897,6620,6712,9118,10718,54549,91851,114794,143098,154796	ANK2,CDH4,FGF13,GABRB2,GPM6A,NRCAM,SNCB,SPTBN2,INA,NRG3,SDK2,CHRDL1,ELFN2,MPP7,AMOT	15/-
1_Member	GO Biological Processes	GO:0034330	cell junction organization	-9.36337	-5.11163	287,1002,2258,2561,2823,4897,6620,6712,9118,10718,54549,91851,114794,143098,154796	ANK2,CDH4,FGF13,GABRB2,GPM6A,NRCAM,SNCB,SPTBN2,INA,NRG3,SDK2,CHRDL1,ELFN2,MPP7,AMOT	15/566
1_Member	GO Biological Processes	GO:0034329	cell junction assembly	-8.36212	-4.41141	287,1002,2258,2561,2823,4897,6712,10718,54549,143098,154796	ANK2,CDH4,FGF13,GABRB2,GPM6A,NRCAM,SPTBN2,NRG3,SDK2,MPP7,AMOT	11/303
1_Member	GO Biological Processes	GO:0050808	synapse organization	-7.49416	-3.71954	2258,2561,2823,4897,6620,6712,9118,10718,54549,91851,114794	FGF13,GABRB2,GPM6A,NRCAM,SNCB,SPTBN2,INA,NRG3,SDK2,CHRDL1,ELFN2	11/368
1_Member	GO Biological Processes	GO:0007416	synapse assembly	-6.57397	-2.92429	2258,2561,2823,4897,6712,10718,54549	FGF13,GABRB2,GPM6A,NRCAM,SPTBN2,NRG3,SDK2	7/133
2_Summary	GO Biological Processes	GO:0040008	regulation of growth	-5.29203	-1.73926	952,1002,2258,4495,4501,4897,5167,8437,9564,10718,23236,1943,4753,27242,81569,154796,2823,23072,57451,6712	CD38,CDH4,FGF13,MT1G,MT1X,NRCAM,ENPP1,RASAL1,BCAR1,NRG3,PLCB1,EFNA2,NELL2,TNFRSF21,ACTL8,AMOT,GPM6A,HECW1,TENM2,SPTBN2	20/-
2_Member	GO Biological Processes	GO:0040008	regulation of growth	-5.29203	-1.73926	952,1002,2258,4495,4501,4897,5167,8437,9564,10718,23236	CD38,CDH4,FGF13,MT1G,MT1X,NRCAM,ENPP1,RASAL1,BCAR1,NRG3,PLCB1	11/616
2_Member	GO Biological Processes	GO:0001558	regulation of cell growth	-4.24135	-0.892701	952,1002,2258,4897,5167,8437,9564,10718	CD38,CDH4,FGF13,NRCAM,ENPP1,RASAL1,BCAR1,NRG3	8/410
2_Member	GO Biological Processes	GO:0061564	axon development	-2.57131	0	1002,1943,4753,4897,27242,81569	CDH4,EFNA2,NELL2,NRCAM,TNFRSF21,ACTL8	6/427
2_Member	GO Biological Processes	GO:0008361	regulation of cell size	-2.55789	0	1002,2258,4897,154796	CDH4,FGF13,NRCAM,AMOT	4/179
2_Member	GO Biological Processes	GO:0061387	regulation of extent of cell growth	-2.38544	0	1002,2258,4897	CDH4,FGF13,NRCAM	3/99
2_Member	GO Biological Processes	GO:0048638	regulation of developmental growth	-2.37008	0	1002,2258,4897,8437,23236	CDH4,FGF13,NRCAM,RASAL1,PLCB1	5/327
2_Member	GO Biological Processes	GO:0120035	regulation of plasma membrane bounded cell projection organization	-2.28199	0	952,1002,2258,2823,4897,23072,57451	CD38,CDH4,FGF13,GPM6A,NRCAM,HECW1,TENM2	7/650
2_Member	GO Biological Processes	GO:0048812	neuron projection morphogenesis	-2.24748	0	1002,1943,2823,4753,4897,81569	CDH4,EFNA2,GPM6A,NELL2,NRCAM,ACTL8	6/498
2_Member	GO Biological Processes	GO:0120039	plasma membrane bounded cell projection morphogenesis	-2.22688	0	1002,1943,2823,4753,4897,81569	CDH4,EFNA2,GPM6A,NELL2,NRCAM,ACTL8	6/503
2_Member	GO Biological Processes	GO:0031344	regulation of cell projection organization	-2.22231	0	952,1002,2258,2823,4897,23072,57451	CD38,CDH4,FGF13,GPM6A,NRCAM,HECW1,TENM2	7/667
2_Member	GO Biological Processes	GO:0090066	regulation of anatomical structure size	-2.20654	0	952,1002,2258,4897,6712,154796	CD38,CDH4,FGF13,NRCAM,SPTBN2,AMOT	6/508
2_Member	GO Biological Processes	GO:0032535	regulation of cellular component size	-2.20113	0	1002,2258,4897,6712,154796	CDH4,FGF13,NRCAM,SPTBN2,AMOT	5/359
2_Member	GO Biological Processes	GO:0048858	cell projection morphogenesis	-2.19848	0	1002,1943,2823,4753,4897,81569	CDH4,EFNA2,GPM6A,NELL2,NRCAM,ACTL8	6/510
2_Member	GO Biological Processes	GO:0007411	axon guidance	-2.18643	0	1002,1943,4753,4897	CDH4,EFNA2,NELL2,NRCAM	4/228
2_Member	GO Biological Processes	GO:0097485	neuron projection guidance	-2.17984	0	1002,1943,4753,4897	CDH4,EFNA2,NELL2,NRCAM	4/229
2_Member	GO Biological Processes	GO:0007409	axonogenesis	-2.14724	0	1002,1943,4753,4897,81569	CDH4,EFNA2,NELL2,NRCAM,ACTL8	5/370
2_Member	GO Biological Processes	GO:0031175	neuron projection development	-2.05792	0	1002,1943,2823,4753,4897,27242,81569	CDH4,EFNA2,GPM6A,NELL2,NRCAM,TNFRSF21,ACTL8	7/717
3_Summary	GO Biological Processes	GO:0050804	modulation of chemical synaptic transmission	-4.32063	-0.907541	952,9066,9118,10718,23236,27092,55784,79012,91851	CD38,SYT7,INA,NRG3,PLCB1,CACNG4,MCTP2,CAMKV,CHRDL1	9/-
3_Member	GO Biological Processes	GO:0050804	modulation of chemical synaptic transmission	-4.32063	-0.907541	952,9066,9118,10718,23236,27092,55784,79012,91851	CD38,SYT7,INA,NRG3,PLCB1,CACNG4,MCTP2,CAMKV,CHRDL1	9/518
3_Member	GO Biological Processes	GO:0099177	regulation of trans-synaptic signaling	-4.31418	-0.907541	952,9066,9118,10718,23236,27092,55784,79012,91851	CD38,SYT7,INA,NRG3,PLCB1,CACNG4,MCTP2,CAMKV,CHRDL1	9/519
4_Summary	GO Biological Processes	GO:0002429	immune response-activating cell surface receptor signaling pathway	-3.76942	-0.471924	952,2822,4843,9564,9865,27242,9066,23236,6382,55784	CD38,GPLD1,NOS2,BCAR1,TRIL,TNFRSF21,SYT7,PLCB1,SDC1,MCTP2	10/-
4_Member	GO Biological Processes	GO:0002429	immune response-activating cell surface receptor signaling pathway	-3.76942	-0.471924	952,2822,4843,9564,9865,27242	CD38,GPLD1,NOS2,BCAR1,TRIL,TNFRSF21	6/251
4_Member	GO Biological Processes	GO:0050796	regulation of insulin secretion	-3.58376	-0.339379	952,2822,4843,9066,23236	CD38,GPLD1,NOS2,SYT7,PLCB1	5/174
4_Member	GO Biological Processes	GO:0002768	immune response-regulating cell surface receptor signaling pathway	-3.46537	-0.327578	952,2822,4843,9564,9865,27242	CD38,GPLD1,NOS2,BCAR1,TRIL,TNFRSF21	6/286
4_Member	GO Biological Processes	GO:0090276	regulation of peptide hormone secretion	-3.26771	-0.198837	952,2822,4843,9066,23236	CD38,GPLD1,NOS2,SYT7,PLCB1	5/204
4_Member	GO Biological Processes	GO:0002791	regulation of peptide secretion	-3.239	-0.198837	952,2822,4843,9066,23236	CD38,GPLD1,NOS2,SYT7,PLCB1	5/207
4_Member	GO Biological Processes	GO:0090087	regulation of peptide transport	-3.22012	-0.198837	952,2822,4843,9066,23236	CD38,GPLD1,NOS2,SYT7,PLCB1	5/209
4_Member	GO Biological Processes	GO:0002757	immune response-activating signaling pathway	-3.13878	-0.165796	952,2822,4843,9564,9865,27242	CD38,GPLD1,NOS2,BCAR1,TRIL,TNFRSF21	6/330
4_Member	GO Biological Processes	GO:0046883	regulation of hormone secretion	-2.78339	-0.0100542	952,2822,4843,9066,23236	CD38,GPLD1,NOS2,SYT7,PLCB1	5/262
4_Member	GO Biological Processes	GO:0002764	immune response-regulating signaling pathway	-2.73978	-0.0100542	952,2822,4843,9564,9865,27242	CD38,GPLD1,NOS2,BCAR1,TRIL,TNFRSF21	6/395
4_Member	GO Biological Processes	GO:0002253	activation of immune response	-2.73427	-0.0100542	952,2822,4843,9564,9865,27242	CD38,GPLD1,NOS2,BCAR1,TRIL,TNFRSF21	6/396
4_Member	GO Biological Processes	GO:0050708	regulation of protein secretion	-2.70549	-0.0100542	952,2822,4843,9066,23236	CD38,GPLD1,NOS2,SYT7,PLCB1	5/273
4_Member	GO Biological Processes	GO:1903530	regulation of secretion by cell	-2.58867	0	952,2822,4843,6382,9066,23236,55784	CD38,GPLD1,NOS2,SDC1,SYT7,PLCB1,MCTP2	7/571
4_Member	GO Biological Processes	GO:1903532	positive regulation of secretion by cell	-2.54754	0	952,2822,6382,9066,23236	CD38,GPLD1,SDC1,SYT7,PLCB1	5/297
4_Member	GO Biological Processes	GO:0032024	positive regulation of insulin secretion	-2.52945	0	952,2822,23236	CD38,GPLD1,PLCB1	3/88
4_Member	GO Biological Processes	GO:0051047	positive regulation of secretion	-2.40398	0	952,2822,6382,9066,23236	CD38,GPLD1,SDC1,SYT7,PLCB1	5/321
4_Member	GO Biological Processes	GO:0051046	regulation of secretion	-2.36982	0	952,2822,4843,6382,9066,23236,55784	CD38,GPLD1,NOS2,SDC1,SYT7,PLCB1,MCTP2	7/626
4_Member	GO Biological Processes	GO:0090277	positive regulation of peptide hormone secretion	-2.22557	0	952,2822,23236	CD38,GPLD1,PLCB1	3/113
4_Member	GO Biological Processes	GO:0002793	positive regulation of peptide secretion	-2.20453	0	952,2822,23236	CD38,GPLD1,PLCB1	3/115
5_Summary	GO Biological Processes	GO:0030001	metal ion transport	-3.54972	-0.339379	287,2258,2823,3742,3761,7991,23236,27092,27112,2561	ANK2,FGF13,GPM6A,KCNA6,KCNJ4,TUSC3,PLCB1,CACNG4,NALF2,GABRB2	10/-
5_Member	GO Biological Processes	GO:0030001	metal ion transport	-3.54972	-0.339379	287,2258,2823,3742,3761,7991,23236,27092,27112	ANK2,FGF13,GPM6A,KCNA6,KCNJ4,TUSC3,PLCB1,CACNG4,NALF2	9/656
5_Member	GO Biological Processes	GO:0006816	calcium ion transport	-2.71242	-0.0100542	287,2823,23236,27092,27112	ANK2,GPM6A,PLCB1,CACNG4,NALF2	5/272
5_Member	GO Biological Processes	GO:0098660	inorganic ion transmembrane transport	-2.41545	0	2561,2823,3742,3761,7991,23236,27092,27112	GABRB2,GPM6A,KCNA6,KCNJ4,TUSC3,PLCB1,CACNG4,NALF2	8/780
5_Member	GO Biological Processes	GO:0070588	calcium ion transmembrane transport	-2.23355	0	2823,23236,27092,27112	GPM6A,PLCB1,CACNG4,NALF2	4/221
5_Member	GO Biological Processes	GO:0098662	inorganic cation transmembrane transport	-2.15796	0	2823,3742,3761,7991,23236,27092,27112	GPM6A,KCNA6,KCNJ4,TUSC3,PLCB1,CACNG4,NALF2	7/686
5_Member	GO Biological Processes	GO:0098655	monoatomic cation transmembrane transport	-2.10881	0	2823,3742,3761,7991,23236,27092,27112	GPM6A,KCNA6,KCNJ4,TUSC3,PLCB1,CACNG4,NALF2	7/701
6_Summary	GO Biological Processes	GO:0071248	cellular response to metal ion	-3.49386	-0.327578	1800,4495,4501,5563,8437,6382	DPEP1,MT1G,MT1X,PRKAA2,RASAL1,SDC1	6/-
6_Member	GO Biological Processes	GO:0071248	cellular response to metal ion	-3.49386	-0.327578	1800,4495,4501,5563,8437	DPEP1,MT1G,MT1X,PRKAA2,RASAL1	5/182
6_Member	GO Biological Processes	GO:0010038	response to metal ion	-3.03241	-0.136959	1800,4495,4501,5563,6382,8437	DPEP1,MT1G,MT1X,PRKAA2,SDC1,RASAL1	6/346
6_Member	GO Biological Processes	GO:0051592	response to calcium ion	-2.97046	-0.117252	1800,5563,6382,8437	DPEP1,PRKAA2,SDC1,RASAL1	4/138
6_Member	GO Biological Processes	GO:0071277	cellular response to calcium ion	-2.67843	-0.00809308	1800,5563,8437	DPEP1,PRKAA2,RASAL1	3/78
7_Summary	GO Biological Processes	GO:0098609	cell-cell adhesion	-3.36814	-0.262531	1002,4897,50512,54549,57451,64714,114794,253559	CDH4,NRCAM,PODXL2,SDK2,TENM2,PDIA2,ELFN2,CADM2	8/-
7_Member	GO Biological Processes	GO:0098609	cell-cell adhesion	-3.36814	-0.262531	1002,4897,50512,54549,57451,64714,114794,253559	CDH4,NRCAM,PODXL2,SDK2,TENM2,PDIA2,ELFN2,CADM2	8/551
8_Summary	GO Biological Processes	GO:0007420	brain development	-3.15183	-0.165796	1943,2258,3362,4897,6712,6935,9118,10718,23236	EFNA2,FGF13,HTR6,NRCAM,SPTBN2,ZEB1,INA,NRG3,PLCB1	9/-
8_Member	GO Biological Processes	GO:0007420	brain development	-3.15183	-0.165796	1943,2258,3362,4897,6712,6935,9118,10718,23236	EFNA2,FGF13,HTR6,NRCAM,SPTBN2,ZEB1,INA,NRG3,PLCB1	9/745
8_Member	GO Biological Processes	GO:0022029	telencephalon cell migration	-2.96574	-0.117252	2258,3362,10718	FGF13,HTR6,NRG3	3/62
8_Member	GO Biological Processes	GO:0060322	head development	-2.95401	-0.117252	1943,2258,3362,4897,6712,6935,9118,10718,23236	EFNA2,FGF13,HTR6,NRCAM,SPTBN2,ZEB1,INA,NRG3,PLCB1	9/795
8_Member	GO Biological Processes	GO:0021885	forebrain cell migration	-2.90622	-0.085847	2258,3362,10718	FGF13,HTR6,NRG3	3/65
8_Member	GO Biological Processes	GO:0021537	telencephalon development	-2.65779	-0.00809308	1943,2258,3362,10718,23236	EFNA2,FGF13,HTR6,NRG3,PLCB1	5/280
8_Member	GO Biological Processes	GO:0030900	forebrain development	-2.6483	-0.00809308	1943,2258,3362,6935,10718,23236	EFNA2,FGF13,HTR6,ZEB1,NRG3,PLCB1	6/412
8_Member	GO Biological Processes	GO:0021987	cerebral cortex development	-2.05856	0	2258,3362,23236	FGF13,HTR6,PLCB1	3/130
9_Summary	GO Biological Processes	GO:0099536	synaptic signaling	-3.07492	-0.137317	2561,3362,6620,9066,23236,57451,91851	GABRB2,HTR6,SNCB,SYT7,PLCB1,TENM2,CHRDL1	7/-
9_Member	GO Biological Processes	GO:0099536	synaptic signaling	-3.07492	-0.137317	2561,3362,6620,9066,23236,57451,91851	GABRB2,HTR6,SNCB,SYT7,PLCB1,TENM2,CHRDL1	7/469
9_Member	GO Biological Processes	GO:0099537	trans-synaptic signaling	-2.53651	0	2561,3362,6620,9066,57451,91851	GABRB2,HTR6,SNCB,SYT7,TENM2,CHRDL1	6/434
10_Summary	GO Biological Processes	GO:0007043	cell-cell junction assembly	-3.06683	-0.137317	287,1002,143098,154796,952,4635,4843,9429	ANK2,CDH4,MPP7,AMOT,CD38,MYL4,NOS2,ABCG2	8/-
10_Member	GO Biological Processes	GO:0007043	cell-cell junction assembly	-3.06683	-0.137317	287,1002,143098,154796	ANK2,CDH4,MPP7,AMOT	4/130
10_Member	GO Biological Processes	GO:0045216	cell-cell junction organization	-2.51495	0	287,1002,143098,154796	ANK2,CDH4,MPP7,AMOT	4/184
10_Member	GO Biological Processes	GO:0003013	circulatory system process	-2.16269	0	287,952,4635,4843,9429,154796	ANK2,CD38,MYL4,NOS2,ABCG2,AMOT	6/519
11_Summary	GO Biological Processes	GO:0034762	regulation of transmembrane transport	-3.02697	-0.136959	287,2258,3761,5167,27075,27092,65268,150094	ANK2,FGF13,KCNJ4,ENPP1,TSPAN13,CACNG4,WNK2,SIK1	8/-
11_Member	GO Biological Processes	GO:0034762	regulation of transmembrane transport	-3.02697	-0.136959	287,2258,3761,5167,27075,27092,65268	ANK2,FGF13,KCNJ4,ENPP1,TSPAN13,CACNG4,WNK2	7/478
11_Member	GO Biological Processes	GO:0032414	positive regulation of ion transmembrane transporter activity	-2.83128	-0.0419397	287,2258,65268	ANK2,FGF13,WNK2	3/69
11_Member	GO Biological Processes	GO:0032411	positive regulation of transporter activity	-2.7107	-0.0100542	287,2258,65268	ANK2,FGF13,WNK2	3/76
11_Member	GO Biological Processes	GO:0032412	regulation of monoatomic ion transmembrane transporter activity	-2.64798	-0.00809308	287,2258,27092,65268	ANK2,FGF13,CACNG4,WNK2	4/169
11_Member	GO Biological Processes	GO:0002028	regulation of sodium ion transport	-2.64704	-0.00809308	2258,65268,150094	FGF13,WNK2,SIK1	3/80
11_Member	GO Biological Processes	GO:0022898	regulation of transmembrane transporter activity	-2.57545	0	287,2258,27092,65268	ANK2,FGF13,CACNG4,WNK2	4/177
11_Member	GO Biological Processes	GO:0032409	regulation of transporter activity	-2.37067	0	287,2258,27092,65268	ANK2,FGF13,CACNG4,WNK2	4/202
11_Member	GO Biological Processes	GO:0043269	regulation of monoatomic ion transport	-2.35896	0	287,2258,3761,27075,65268,150094	ANK2,FGF13,KCNJ4,TSPAN13,WNK2,SIK1	6/472
11_Member	GO Biological Processes	GO:0034765	regulation of monoatomic ion transmembrane transport	-2.27271	0	287,2258,3761,27075,65268	ANK2,FGF13,KCNJ4,TSPAN13,WNK2	5/345
12_Summary	GO Biological Processes	GO:0042176	regulation of protein catabolic process	-2.85369	-0.0491096	2822,4745,4843,4953,8313,27074	GPLD1,NELL1,NOS2,ODC1,AXIN2,LAMP3	6/-
12_Member	GO Biological Processes	GO:0042176	regulation of protein catabolic process	-2.85369	-0.0491096	2822,4745,4843,4953,8313,27074	GPLD1,NELL1,NOS2,ODC1,AXIN2,LAMP3	6/375
12_Member	GO Biological Processes	GO:0042177	negative regulation of protein catabolic process	-2.1737	0	4745,4843,27074	NELL1,NOS2,LAMP3	3/118
12_Member	GO Biological Processes	GO:0009895	negative regulation of catabolic process	-2.17149	0	2822,4745,4843,8313,27074	GPLD1,NELL1,NOS2,AXIN2,LAMP3	5/365
13_Summary	GO Biological Processes	GO:0098657	import into cell	-2.7136	-0.0100542	287,3761,4843,6382,6620,9066,27092,27112	ANK2,KCNJ4,NOS2,SDC1,SNCB,SYT7,CACNG4,NALF2	8/-
13_Member	GO Biological Processes	GO:0098657	import into cell	-2.7136	-0.0100542	287,3761,4843,6382,6620,9066,27092,27112	ANK2,KCNJ4,NOS2,SDC1,SNCB,SYT7,CACNG4,NALF2	8/697
13_Member	GO Biological Processes	GO:0006897	endocytosis	-2.20654	0	287,4843,6382,6620,9066,27092	ANK2,NOS2,SDC1,SNCB,SYT7,CACNG4	6/508
14_Summary	GO Biological Processes	GO:0016055	Wnt signaling pathway	-2.63116	-0.00266961	4919,5563,6382,8313,26108	ROR1,PRKAA2,SDC1,AXIN2,PYGO1	5/-
14_Member	GO Biological Processes	GO:0016055	Wnt signaling pathway	-2.63116	-0.00266961	4919,5563,6382,8313,26108	ROR1,PRKAA2,SDC1,AXIN2,PYGO1	5/284
14_Member	GO Biological Processes	GO:0060070	canonical Wnt signaling pathway	-2.31407	0	6382,8313,26108	SDC1,AXIN2,PYGO1	3/105
15_Summary	GO Biological Processes	GO:0006109	regulation of carbohydrate metabolic process	-2.44089	0	2822,5167,5563,150094,1800,4843,2561,3362,9564,23236,8313	GPLD1,ENPP1,PRKAA2,SIK1,DPEP1,NOS2,GABRB2,HTR6,BCAR1,PLCB1,AXIN2	11/-
15_Member	GO Biological Processes	GO:0006109	regulation of carbohydrate metabolic process	-2.44089	0	2822,5167,5563,150094	GPLD1,ENPP1,PRKAA2,SIK1	4/193
15_Member	GO Biological Processes	GO:0071466	cellular response to xenobiotic stimulus	-2.40923	0	1800,2822,4843,5563	DPEP1,GPLD1,NOS2,PRKAA2	4/197
15_Member	GO Biological Processes	GO:1901699	cellular response to nitrogen compound	-2.34376	0	1800,2561,2822,3362,5167,9564,23236	DPEP1,GABRB2,GPLD1,HTR6,ENPP1,BCAR1,PLCB1	7/633
15_Member	GO Biological Processes	GO:0032870	cellular response to hormone stimulus	-2.00209	0	2822,5167,5563,8313,9564,23236	GPLD1,ENPP1,PRKAA2,AXIN2,BCAR1,PLCB1	6/562
16_Summary	GO Biological Processes	GO:0007423	sensory organ development	-2.43474	0	2561,2823,4919,6935,50508,54549,91851	GABRB2,GPM6A,ROR1,ZEB1,NOX3,SDK2,CHRDL1	7/-
16_Member	GO Biological Processes	GO:0007423	sensory organ development	-2.43474	0	2561,2823,4919,6935,50508,54549,91851	GABRB2,GPM6A,ROR1,ZEB1,NOX3,SDK2,CHRDL1	7/609
16_Member	GO Biological Processes	GO:0048839	inner ear development	-2.37067	0	2561,4919,6935,50508	GABRB2,ROR1,ZEB1,NOX3	4/202
16_Member	GO Biological Processes	GO:0043583	ear development	-2.17984	0	2561,4919,6935,50508	GABRB2,ROR1,ZEB1,NOX3	4/229
17_Summary	GO Biological Processes	GO:1901605	alpha-amino acid metabolic process	-2.43291	0	1800,4843,4953,284716	DPEP1,NOS2,ODC1,RIMKLA	4/-
17_Member	GO Biological Processes	GO:1901605	alpha-amino acid metabolic process	-2.43291	0	1800,4843,4953,284716	DPEP1,NOS2,ODC1,RIMKLA	4/194
18_Summary	GO Biological Processes	GO:0050890	cognition	-2.35895	0	2258,7991,23236,27087,152789,64409,374378	FGF13,TUSC3,PLCB1,B3GAT1,JAKMIP1,GALNT17,GALNT18	7/-
18_Member	GO Biological Processes	GO:0050890	cognition	-2.35895	0	2258,7991,23236,27087,152789	FGF13,TUSC3,PLCB1,B3GAT1,JAKMIP1	5/329
18_Member	GO Biological Processes	GO:0006486	protein glycosylation	-2.27533	0	7991,27087,64409,374378	TUSC3,B3GAT1,GALNT17,GALNT18	4/215
18_Member	GO Biological Processes	GO:0043413	macromolecule glycosylation	-2.27533	0	7991,27087,64409,374378	TUSC3,B3GAT1,GALNT17,GALNT18	4/215
18_Member	GO Biological Processes	GO:0070085	glycosylation	-2.14097	0	7991,27087,64409,374378	TUSC3,B3GAT1,GALNT17,GALNT18	4/235
19_Summary	GO Biological Processes	GO:0007167	enzyme-linked receptor protein signaling pathway	-2.35861	0	1943,2822,4052,9564,10718,23236,91851,154796	EFNA2,GPLD1,LTBP1,BCAR1,NRG3,PLCB1,CHRDL1,AMOT	8/-
19_Member	GO Biological Processes	GO:0007167	enzyme-linked receptor protein signaling pathway	-2.35861	0	1943,2822,4052,9564,10718,23236,91851	EFNA2,GPLD1,LTBP1,BCAR1,NRG3,PLCB1,CHRDL1	7/629
19_Member	GO Biological Processes	GO:0010595	positive regulation of endothelial cell migration	-2.03162	0	2822,9564,154796	GPLD1,BCAR1,AMOT	3/133
20_Summary	GO Biological Processes	GO:0099173	postsynapse organization	-2.215	0	6712,9118,91851	SPTBN2,INA,CHRDL1	3/-
20_Member	GO Biological Processes	GO:0099173	postsynapse organization	-2.215	0	6712,9118,91851	SPTBN2,INA,CHRDL1	3/114

## Sheet: M4 (229)
GroupID	Category	Term	Description	LogP	Log(q-value)	Genes	Symbols	InTerm_InList
1_Summary	GO Biological Processes	GO:0030029	actin filament-based process	-11.8164	-7.56463	613,1466,2195,3706,3741,3757,3815,4608,4892,6328,6329,9026,9172,10580,10630,23189,23242,29993,54566,55930,56776,80731,83715,90627,113622,390594,4320,26585	BCR,CSRP2,FAT1,ITPKA,KCNA5,KCNH2,KIT,MYBPH,NRAP,SCN3A,SCN4A,HIP1R,MYOM2,SORBS1,PDPN,KANK1,COBL,PACSIN1,EPB41L4B,MYO5C,FMN2,THSD7B,ESPN,STARD13,ADPRHL1,KBTBD13,MMP11,GREM1	28/-
1_Member	GO Biological Processes	GO:0030029	actin filament-based process	-11.8164	-7.56463	613,1466,2195,3706,3741,3757,3815,4608,4892,6328,6329,9026,9172,10580,10630,23189,23242,29993,54566,55930,56776,80731,83715,90627,113622,390594	BCR,CSRP2,FAT1,ITPKA,KCNA5,KCNH2,KIT,MYBPH,NRAP,SCN3A,SCN4A,HIP1R,MYOM2,SORBS1,PDPN,KANK1,COBL,PACSIN1,EPB41L4B,MYO5C,FMN2,THSD7B,ESPN,STARD13,ADPRHL1,KBTBD13	26/616
1_Member	GO Biological Processes	GO:0030036	actin cytoskeleton organization	-8.89488	-5.68454	613,1466,2195,3706,3815,4608,4892,9026,9172,10580,23189,23242,29993,54566,55930,56776,80731,83715,90627,113622,390594	BCR,CSRP2,FAT1,ITPKA,KIT,MYBPH,NRAP,HIP1R,MYOM2,SORBS1,KANK1,COBL,PACSIN1,EPB41L4B,MYO5C,FMN2,THSD7B,ESPN,STARD13,ADPRHL1,KBTBD13	21/546
1_Member	GO Biological Processes	GO:0097435	supramolecular fiber organization	-5.38127	-2.85251	1466,2195,4320,4608,4892,9026,9172,10580,23189,23242,26585,29993,55930,56776,83715,113622,390594	CSRP2,FAT1,MMP11,MYBPH,NRAP,HIP1R,MYOM2,SORBS1,KANK1,COBL,GREM1,PACSIN1,MYO5C,FMN2,ESPN,ADPRHL1,KBTBD13	17/608
1_Member	GO Biological Processes	GO:0007015	actin filament organization	-4.27084	-1.97335	2195,4892,9026,10580,23242,29993,55930,56776,83715,390594	FAT1,NRAP,HIP1R,SORBS1,COBL,PACSIN1,MYO5C,FMN2,ESPN,KBTBD13	10/278
2_Summary	GO Biological Processes	GO:0061564	axon development	-10.8438	-6.89311	1268,1600,1948,2043,2263,4009,4804,4917,5864,9037,9353,10100,10381,23242,23767,56896,57549,59352,65078,137970,144165,29993,50944,257194,2195,3575,26585,56963,320,1134,3202,5897,5915,113622	CNR1,DAB1,EFNB2,EPHA4,FGFR2,LMX1A,NGFR,NTN3,RAB3A,SEMA5A,SLIT2,TSPAN2,TUBB3,COBL,FLRT3,DPYSL5,IGSF9,LGR6,RTN4R,UNC5D,PRICKLE1,PACSIN1,SHANK1,NEGR1,FAT1,IL7R,GREM1,RGMA,APBA1,CHRNA1,HOXA5,RAG2,RARB,ADPRHL1	34/-
2_Member	GO Biological Processes	GO:0061564	axon development	-10.8438	-6.89311	1268,1600,1948,2043,2263,4009,4804,4917,5864,9037,9353,10100,10381,23242,23767,56896,57549,59352,65078,137970,144165	CNR1,DAB1,EFNB2,EPHA4,FGFR2,LMX1A,NGFR,NTN3,RAB3A,SEMA5A,SLIT2,TSPAN2,TUBB3,COBL,FLRT3,DPYSL5,IGSF9,LGR6,RTN4R,UNC5D,PRICKLE1	21/427
2_Member	GO Biological Processes	GO:0048812	neuron projection morphogenesis	-10.4357	-6.70285	1600,1948,2043,2263,4009,4804,4917,5864,9037,9353,10381,23242,23767,29993,50944,56896,57549,59352,65078,137970,144165,257194	DAB1,EFNB2,EPHA4,FGFR2,LMX1A,NGFR,NTN3,RAB3A,SEMA5A,SLIT2,TUBB3,COBL,FLRT3,PACSIN1,SHANK1,DPYSL5,IGSF9,LGR6,RTN4R,UNC5D,PRICKLE1,NEGR1	22/498
2_Member	GO Biological Processes	GO:0120039	plasma membrane bounded cell projection morphogenesis	-10.3525	-6.70285	1600,1948,2043,2263,4009,4804,4917,5864,9037,9353,10381,23242,23767,29993,50944,56896,57549,59352,65078,137970,144165,257194	DAB1,EFNB2,EPHA4,FGFR2,LMX1A,NGFR,NTN3,RAB3A,SEMA5A,SLIT2,TUBB3,COBL,FLRT3,PACSIN1,SHANK1,DPYSL5,IGSF9,LGR6,RTN4R,UNC5D,PRICKLE1,NEGR1	22/503
2_Member	GO Biological Processes	GO:0048858	cell projection morphogenesis	-10.2377	-6.7003	1600,1948,2043,2263,4009,4804,4917,5864,9037,9353,10381,23242,23767,29993,50944,56896,57549,59352,65078,137970,144165,257194	DAB1,EFNB2,EPHA4,FGFR2,LMX1A,NGFR,NTN3,RAB3A,SEMA5A,SLIT2,TUBB3,COBL,FLRT3,PACSIN1,SHANK1,DPYSL5,IGSF9,LGR6,RTN4R,UNC5D,PRICKLE1,NEGR1	22/510
2_Member	GO Biological Processes	GO:0007409	axonogenesis	-10.1739	-6.7003	1600,1948,2043,2263,4009,4804,4917,5864,9037,9353,10381,23242,23767,56896,57549,59352,65078,137970,144165	DAB1,EFNB2,EPHA4,FGFR2,LMX1A,NGFR,NTN3,RAB3A,SEMA5A,SLIT2,TUBB3,COBL,FLRT3,DPYSL5,IGSF9,LGR6,RTN4R,UNC5D,PRICKLE1	19/370
2_Member	GO Biological Processes	GO:0000902	cell morphogenesis	-9.75577	-6.34913	1600,1948,2043,2195,2263,3575,4009,4804,4917,5864,9037,9353,10381,23242,23767,26585,29993,50944,56896,57549,59352,65078,137970,144165,257194	DAB1,EFNB2,EPHA4,FAT1,FGFR2,IL7R,LMX1A,NGFR,NTN3,RAB3A,SEMA5A,SLIT2,TUBB3,COBL,FLRT3,GREM1,PACSIN1,SHANK1,DPYSL5,IGSF9,LGR6,RTN4R,UNC5D,PRICKLE1,NEGR1	25/706
2_Member	GO Biological Processes	GO:0031175	neuron projection development	-9.61636	-6.29325	1268,1600,1948,2043,2263,4009,4804,4917,5864,9037,9353,10100,10381,23242,23767,29993,50944,56896,56963,57549,59352,65078,137970,144165,257194	CNR1,DAB1,EFNB2,EPHA4,FGFR2,LMX1A,NGFR,NTN3,RAB3A,SEMA5A,SLIT2,TSPAN2,TUBB3,COBL,FLRT3,PACSIN1,SHANK1,DPYSL5,RGMA,IGSF9,LGR6,RTN4R,UNC5D,PRICKLE1,NEGR1	25/717
2_Member	GO Biological Processes	GO:0048667	cell morphogenesis involved in neuron differentiation	-9.59074	-6.29325	1600,1948,2043,2263,4009,4804,4917,5864,9037,9353,10381,23242,23767,50944,56896,57549,59352,65078,137970,144165	DAB1,EFNB2,EPHA4,FGFR2,LMX1A,NGFR,NTN3,RAB3A,SEMA5A,SLIT2,TUBB3,COBL,FLRT3,SHANK1,DPYSL5,IGSF9,LGR6,RTN4R,UNC5D,PRICKLE1	20/449
2_Member	GO Biological Processes	GO:0007411	axon guidance	-7.66285	-4.64387	1948,2043,4009,4804,4917,9037,9353,10381,23767,56896,57549,59352,137970	EFNB2,EPHA4,LMX1A,NGFR,NTN3,SEMA5A,SLIT2,TUBB3,FLRT3,DPYSL5,IGSF9,LGR6,UNC5D	13/228
2_Member	GO Biological Processes	GO:0097485	neuron projection guidance	-7.64034	-4.64387	1948,2043,4009,4804,4917,9037,9353,10381,23767,56896,57549,59352,137970	EFNB2,EPHA4,LMX1A,NGFR,NTN3,SEMA5A,SLIT2,TUBB3,FLRT3,DPYSL5,IGSF9,LGR6,UNC5D	13/229
2_Member	GO Biological Processes	GO:0040007	growth	-4.47483	-2.10958	320,1134,2263,3202,5897,5915,9037,9353,23242,23767,59352,113622,144165	APBA1,CHRNA1,FGFR2,HOXA5,RAG2,RARB,SEMA5A,SLIT2,COBL,FLRT3,LGR6,ADPRHL1,PRICKLE1	13/441
2_Member	GO Biological Processes	GO:0048589	developmental growth	-4.47483	-2.10958	320,1134,2263,3202,5897,5915,9037,9353,23242,23767,59352,113622,144165	APBA1,CHRNA1,FGFR2,HOXA5,RAG2,RARB,SEMA5A,SLIT2,COBL,FLRT3,LGR6,ADPRHL1,PRICKLE1	13/441
2_Member	GO Biological Processes	GO:0060560	developmental growth involved in morphogenesis	-3.99756	-1.79831	2263,9037,9353,23242,23767,113622,144165	FGFR2,SEMA5A,SLIT2,COBL,FLRT3,ADPRHL1,PRICKLE1	7/141
2_Member	GO Biological Processes	GO:0050919	negative chemotaxis	-3.63605	-1.53965	9037,9353,23767,59352	SEMA5A,SLIT2,FLRT3,LGR6	4/40
2_Member	GO Biological Processes	GO:0048588	developmental cell growth	-2.7081	-0.894119	9037,9353,23242,23767,144165	SEMA5A,SLIT2,COBL,FLRT3,PRICKLE1	5/117
2_Member	GO Biological Processes	GO:0016049	cell growth	-2.67591	-0.868797	9037,9353,23242,23767,144165	SEMA5A,SLIT2,COBL,FLRT3,PRICKLE1	5/119
2_Member	GO Biological Processes	GO:1990138	neuron projection extension	-2.461	-0.699714	9037,9353,23767,144165	SEMA5A,SLIT2,FLRT3,PRICKLE1	4/82
3_Summary	GO Biological Processes	GO:0048729	tissue morphogenesis	-9.19874	-5.947	650,1282,1948,2043,2195,2263,2300,3202,3400,4804,8516,9353,10630,23242,23767,26249,26585,56963,64478,85366,90627,144165,1490,2702,3200,9037,9047,196740,5774,5896	BMP2,COL4A1,EFNB2,EPHA4,FAT1,FGFR2,FOXL1,HOXA5,ID4,NGFR,ITGA8,SLIT2,PDPN,COBL,FLRT3,KLHL3,GREM1,RGMA,CSMD1,MYLK2,STARD13,PRICKLE1,CCN2,GJA5,HOXA3,SEMA5A,SH2D2A,VSTM4,PTPN3,RAG1	30/-
3_Member	GO Biological Processes	GO:0048729	tissue morphogenesis	-9.19874	-5.947	650,1282,1948,2043,2195,2263,2300,3202,3400,4804,8516,9353,10630,23242,23767,26249,26585,56963,64478,85366,90627,144165	BMP2,COL4A1,EFNB2,EPHA4,FAT1,FGFR2,FOXL1,HOXA5,ID4,NGFR,ITGA8,SLIT2,PDPN,COBL,FLRT3,KLHL3,GREM1,RGMA,CSMD1,MYLK2,STARD13,PRICKLE1	22/579
3_Member	GO Biological Processes	GO:0002009	morphogenesis of an epithelium	-8.5646	-5.42681	650,1282,1948,2043,2195,2263,3202,3400,4804,9353,10630,23242,23767,26249,26585,56963,64478,90627,144165	BMP2,COL4A1,EFNB2,EPHA4,FAT1,FGFR2,HOXA5,ID4,NGFR,SLIT2,PDPN,COBL,FLRT3,KLHL3,GREM1,RGMA,CSMD1,STARD13,PRICKLE1	19/462
3_Member	GO Biological Processes	GO:0060562	epithelial tube morphogenesis	-6.84124	-4.00448	650,1282,1948,2043,2263,3202,9353,23242,26249,26585,56963,64478,90627,144165	BMP2,COL4A1,EFNB2,EPHA4,FGFR2,HOXA5,SLIT2,COBL,KLHL3,GREM1,RGMA,CSMD1,STARD13,PRICKLE1	14/316
3_Member	GO Biological Processes	GO:0035239	tube morphogenesis	-6.44598	-3.69939	650,1282,1490,1948,2043,2263,2702,3200,3202,9037,9047,9353,23242,26249,26585,56963,64478,90627,144165,196740	BMP2,COL4A1,CCN2,EFNB2,EPHA4,FGFR2,GJA5,HOXA3,HOXA5,SEMA5A,SH2D2A,SLIT2,COBL,KLHL3,GREM1,RGMA,CSMD1,STARD13,PRICKLE1,VSTM4	20/694
3_Member	GO Biological Processes	GO:0048754	branching morphogenesis of an epithelial tube	-3.17648	-1.19579	650,1282,2263,3202,9353,64478	BMP2,COL4A1,FGFR2,HOXA5,SLIT2,CSMD1	6/139
3_Member	GO Biological Processes	GO:0061138	morphogenesis of a branching epithelium	-2.75246	-0.923227	650,1282,2263,3202,9353,64478	BMP2,COL4A1,FGFR2,HOXA5,SLIT2,CSMD1	6/168
3_Member	GO Biological Processes	GO:0001763	morphogenesis of a branching structure	-2.61429	-0.821946	650,1282,2263,3202,9353,64478	BMP2,COL4A1,FGFR2,HOXA5,SLIT2,CSMD1	6/179
3_Member	GO Biological Processes	GO:0048732	gland development	-2.26859	-0.569527	650,2263,3200,3202,3400,5774,5896,23242,64478	BMP2,FGFR2,HOXA3,HOXA5,ID4,PTPN3,RAG1,COBL,CSMD1	9/428
4_Summary	GO Biological Processes	GO:0051960	regulation of nervous system development	-8.68866	-5.5161	650,1600,2043,2852,3400,3706,3815,4049,4311,5915,9037,9353,23105,23767,56896,56963,65078,644943,654429,3575,5896,9760,10125	BMP2,DAB1,EPHA4,GPER1,ID4,ITPKA,KIT,LTA,MME,RARB,SEMA5A,SLIT2,FSTL4,FLRT3,DPYSL5,RGMA,RTN4R,RASSF10,LRTM2,IL7R,RAG1,TOX,RASGRP1	23/-
4_Member	GO Biological Processes	GO:0051960	regulation of nervous system development	-8.68866	-5.5161	650,1600,2043,2852,3400,3706,3815,4049,4311,5915,9037,9353,23105,23767,56896,56963,65078,644943,654429	BMP2,DAB1,EPHA4,GPER1,ID4,ITPKA,KIT,LTA,MME,RARB,SEMA5A,SLIT2,FSTL4,FLRT3,DPYSL5,RGMA,RTN4R,RASSF10,LRTM2	19/454
4_Member	GO Biological Processes	GO:0050767	regulation of neurogenesis	-7.56233	-4.61163	650,1600,2043,2852,3400,3706,3815,4049,4311,9037,9353,23105,56896,56963,65078,644943	BMP2,DAB1,EPHA4,GPER1,ID4,ITPKA,KIT,LTA,MME,SEMA5A,SLIT2,FSTL4,DPYSL5,RGMA,RTN4R,RASSF10	16/372
4_Member	GO Biological Processes	GO:0051962	positive regulation of nervous system development	-6.5358	-3.73123	650,2043,2852,3400,3706,3815,4049,4311,9037,9353,23767,644943,654429	BMP2,EPHA4,GPER1,ID4,ITPKA,KIT,LTA,MME,SEMA5A,SLIT2,FLRT3,RASSF10,LRTM2	13/285
4_Member	GO Biological Processes	GO:0010720	positive regulation of cell development	-5.75935	-3.16255	650,2043,2852,3400,3575,3706,3815,4049,4311,5896,9037,9353,9760,10125,644943	BMP2,EPHA4,GPER1,ID4,IL7R,ITPKA,KIT,LTA,MME,RAG1,SEMA5A,SLIT2,TOX,RASGRP1,RASSF10	15/447
4_Member	GO Biological Processes	GO:0050769	positive regulation of neurogenesis	-5.74219	-3.16255	650,2043,2852,3400,3706,3815,4049,4311,9037,9353,644943	BMP2,EPHA4,GPER1,ID4,ITPKA,KIT,LTA,MME,SEMA5A,SLIT2,RASSF10	11/234
5_Summary	GO Biological Processes	GO:0030001	metal ion transport	-8.20561	-5.1	491,931,1236,2702,2814,2815,2902,3738,3741,3757,3768,3773,3932,4241,6328,6329,7223,26249,51305,54836,389816,728215,1756,2852,3815,1490,2125,5864,10630,23767,54566,89781,10100,144165,257194	ATP2B2,MS4A1,CCR7,GJA5,GP5,GP9,GRIN1,KCNA3,KCNA5,KCNH2,KCNJ12,KCNJ16,LCK,MELTF,SCN3A,SCN4A,TRPC4,KLHL3,KCNK9,BSPRY,LRRC26,NALF1,DMD,GPER1,KIT,CCN2,EVPL,RAB3A,PDPN,FLRT3,EPB41L4B,HPS4,TSPAN2,PRICKLE1,NEGR1	35/-
5_Member	GO Biological Processes	GO:0030001	metal ion transport	-8.20561	-5.1	491,931,1236,2702,2814,2815,2902,3738,3741,3757,3768,3773,3932,4241,6328,6329,7223,26249,51305,54836,389816,728215	ATP2B2,MS4A1,CCR7,GJA5,GP5,GP9,GRIN1,KCNA3,KCNA5,KCNH2,KCNJ12,KCNJ16,LCK,MELTF,SCN3A,SCN4A,TRPC4,KLHL3,KCNK9,BSPRY,LRRC26,NALF1	22/656
5_Member	GO Biological Processes	GO:0098662	inorganic cation transmembrane transport	-4.70336	-2.28688	491,1236,2814,2815,2902,3738,3741,3757,3768,3773,3932,6328,6329,7223,51305,389816,728215	ATP2B2,CCR7,GP5,GP9,GRIN1,KCNA3,KCNA5,KCNH2,KCNJ12,KCNJ16,LCK,SCN3A,SCN4A,TRPC4,KCNK9,LRRC26,NALF1	17/686
5_Member	GO Biological Processes	GO:0098655	monoatomic cation transmembrane transport	-4.58495	-2.20245	491,1236,2814,2815,2902,3738,3741,3757,3768,3773,3932,6328,6329,7223,51305,389816,728215	ATP2B2,CCR7,GP5,GP9,GRIN1,KCNA3,KCNA5,KCNH2,KCNJ12,KCNJ16,LCK,SCN3A,SCN4A,TRPC4,KCNK9,LRRC26,NALF1	17/701
5_Member	GO Biological Processes	GO:0006816	calcium ion transport	-4.35022	-2.03298	491,931,1236,2814,2815,2902,3932,7223,54836,728215	ATP2B2,MS4A1,CCR7,GP5,GP9,GRIN1,LCK,TRPC4,BSPRY,NALF1	10/272
5_Member	GO Biological Processes	GO:0097553	calcium ion transmembrane import into cytosol	-4.07171	-1.84528	1236,2814,2815,2902,3932,728215	CCR7,GP5,GP9,GRIN1,LCK,NALF1	6/95
5_Member	GO Biological Processes	GO:0098660	inorganic ion transmembrane transport	-4.01516	-1.80875	491,1236,2814,2815,2902,3738,3741,3757,3768,3773,3932,6328,6329,7223,51305,389816,728215	ATP2B2,CCR7,GP5,GP9,GRIN1,KCNA3,KCNA5,KCNH2,KCNJ12,KCNJ16,LCK,SCN3A,SCN4A,TRPC4,KCNK9,LRRC26,NALF1	17/780
5_Member	GO Biological Processes	GO:0070588	calcium ion transmembrane transport	-3.54148	-1.46584	491,1236,2814,2815,2902,3932,7223,728215	ATP2B2,CCR7,GP5,GP9,GRIN1,LCK,TRPC4,NALF1	8/221
5_Member	GO Biological Processes	GO:0051282	regulation of sequestering of calcium ion	-3.26025	-1.25156	1236,1756,2814,2815,2852,3932	CCR7,DMD,GP5,GP9,GPER1,LCK	6/134
5_Member	GO Biological Processes	GO:0035855	megakaryocyte development	-3.17569	-1.19579	2814,2815,3815	GP5,GP9,KIT	3/23
5_Member	GO Biological Processes	GO:0051209	release of sequestered calcium ion into cytosol	-3.04373	-1.11005	1236,2814,2815,3932	CCR7,GP5,GP9,LCK	4/57
5_Member	GO Biological Processes	GO:0051283	negative regulation of sequestering of calcium ion	-3.01524	-1.08984	1236,2814,2815,3932	CCR7,GP5,GP9,LCK	4/58
5_Member	GO Biological Processes	GO:0030219	megakaryocyte differentiation	-2.83223	-0.974947	2814,2815,3815	GP5,GP9,KIT	3/30
5_Member	GO Biological Processes	GO:0009611	response to wounding	-2.64994	-0.849987	1490,2125,2814,2815,3932,5864,10630,23767,54566,89781	CCN2,EVPL,GP5,GP9,LCK,RAB3A,PDPN,FLRT3,EPB41L4B,HPS4	10/448
5_Member	GO Biological Processes	GO:0061515	myeloid cell development	-2.49965	-0.733635	2814,2815,3815,10100	GP5,GP9,KIT,TSPAN2	4/80
5_Member	GO Biological Processes	GO:0042060	wound healing	-2.39226	-0.656397	2125,2814,2815,3932,5864,10630,54566,89781	EVPL,GP5,GP9,LCK,RAB3A,PDPN,EPB41L4B,HPS4	8/335
5_Member	GO Biological Processes	GO:0050878	regulation of body fluid levels	-2.13962	-0.48117	2702,2814,2815,3932,10630,89781,144165,257194	GJA5,GP5,GP9,LCK,PDPN,HPS4,PRICKLE1,NEGR1	8/370
5_Member	GO Biological Processes	GO:0010543	regulation of platelet activation	-2.10368	-0.454004	2814,2815,10630	GP5,GP9,PDPN	3/54
6_Summary	GO Biological Processes	GO:0010975	regulation of neuron projection development	-7.98415	-4.90851	1268,1600,1756,1948,2043,3706,4858,9037,9353,9760,23105,23189,23242,29993,56896,56963,65078,257194,1236,3815,10630	CNR1,DAB1,DMD,EFNB2,EPHA4,ITPKA,NOVA2,SEMA5A,SLIT2,TOX,FSTL4,KANK1,COBL,PACSIN1,DPYSL5,RGMA,RTN4R,NEGR1,CCR7,KIT,PDPN	21/-
6_Member	GO Biological Processes	GO:0010975	regulation of neuron projection development	-7.98415	-4.90851	1268,1600,1756,1948,2043,3706,4858,9037,9353,9760,23105,23189,23242,29993,56896,56963,65078,257194	CNR1,DAB1,DMD,EFNB2,EPHA4,ITPKA,NOVA2,SEMA5A,SLIT2,TOX,FSTL4,KANK1,COBL,PACSIN1,DPYSL5,RGMA,RTN4R,NEGR1	18/448
6_Member	GO Biological Processes	GO:0120035	regulation of plasma membrane bounded cell projection organization	-7.57588	-4.61163	1236,1268,1600,1756,1948,2043,3706,3815,4858,9037,9353,9760,10630,23105,23189,23242,29993,56896,56963,65078,257194	CCR7,CNR1,DAB1,DMD,EFNB2,EPHA4,ITPKA,KIT,NOVA2,SEMA5A,SLIT2,TOX,PDPN,FSTL4,KANK1,COBL,PACSIN1,DPYSL5,RGMA,RTN4R,NEGR1	21/650
6_Member	GO Biological Processes	GO:0031344	regulation of cell projection organization	-7.38559	-4.47627	1236,1268,1600,1756,1948,2043,3706,3815,4858,9037,9353,9760,10630,23105,23189,23242,29993,56896,56963,65078,257194	CCR7,CNR1,DAB1,DMD,EFNB2,EPHA4,ITPKA,KIT,NOVA2,SEMA5A,SLIT2,TOX,PDPN,FSTL4,KANK1,COBL,PACSIN1,DPYSL5,RGMA,RTN4R,NEGR1	21/667
6_Member	GO Biological Processes	GO:0031346	positive regulation of cell projection organization	-5.40639	-2.86222	1236,1268,1756,2043,3706,3815,9037,9353,9760,23242,29993,56963,257194	CCR7,CNR1,DMD,EPHA4,ITPKA,KIT,SEMA5A,SLIT2,TOX,COBL,PACSIN1,RGMA,NEGR1	13/360
6_Member	GO Biological Processes	GO:0010976	positive regulation of neuron projection development	-4.42012	-2.07164	1268,1756,3706,9760,23242,29993,56963,257194	CNR1,DMD,ITPKA,TOX,COBL,PACSIN1,RGMA,NEGR1	8/165
6_Member	GO Biological Processes	GO:0050773	regulation of dendrite development	-2.97222	-1.06092	2043,3706,23242,29993,56896	EPHA4,ITPKA,COBL,PACSIN1,DPYSL5	5/102
7_Summary	GO Biological Processes	GO:0046649	lymphocyte activation	-7.9536	-4.90599	919,931,933,962,1236,3575,3815,3932,4063,5896,5897,6504,6929,8935,9047,9734,9760,10125,29760,613,10630,1268,1948,2814,2815,2852,4773,5133,51237,10100,650,2263,2043,54566	CD247,MS4A1,CD22,CD48,CCR7,IL7R,KIT,LCK,LY9,RAG1,RAG2,SLAMF1,TCF3,SKAP2,SH2D2A,HDAC9,TOX,RASGRP1,BLNK,BCR,PDPN,CNR1,EFNB2,GP5,GP9,GPER1,NFATC2,PDCD1,MZB1,TSPAN2,BMP2,FGFR2,EPHA4,EPB41L4B	34/-
7_Member	GO Biological Processes	GO:0046649	lymphocyte activation	-7.9536	-4.90599	919,931,933,962,1236,3575,3815,3932,4063,5896,5897,6504,6929,8935,9047,9734,9760,10125,29760	CD247,MS4A1,CD22,CD48,CCR7,IL7R,KIT,LCK,LY9,RAG1,RAG2,SLAMF1,TCF3,SKAP2,SH2D2A,HDAC9,TOX,RASGRP1,BLNK	19/504
7_Member	GO Biological Processes	GO:0045321	leukocyte activation	-7.1593	-4.2693	613,919,931,933,962,1236,3575,3815,3932,4063,5896,5897,6504,6929,8935,9047,9734,9760,10125,29760	BCR,CD247,MS4A1,CD22,CD48,CCR7,IL7R,KIT,LCK,LY9,RAG1,RAG2,SLAMF1,TCF3,SKAP2,SH2D2A,HDAC9,TOX,RASGRP1,BLNK	20/626
7_Member	GO Biological Processes	GO:0030098	lymphocyte differentiation	-6.62358	-3.80321	931,1236,3575,3815,3932,4063,5896,5897,6504,6929,9734,9760,29760	MS4A1,CCR7,IL7R,KIT,LCK,LY9,RAG1,RAG2,SLAMF1,TCF3,HDAC9,TOX,BLNK	13/280
7_Member	GO Biological Processes	GO:0001775	cell activation	-6.50135	-3.72626	613,919,931,933,962,1236,3575,3815,3932,4063,5896,5897,6504,6929,8935,9047,9734,9760,10125,10630,29760	BCR,CD247,MS4A1,CD22,CD48,CCR7,IL7R,KIT,LCK,LY9,RAG1,RAG2,SLAMF1,TCF3,SKAP2,SH2D2A,HDAC9,TOX,RASGRP1,PDPN,BLNK	21/754
7_Member	GO Biological Processes	GO:0042113	B cell activation	-6.50088	-3.72626	931,933,3575,3815,5896,5897,6929,8935,9734,10125,29760	MS4A1,CD22,IL7R,KIT,RAG1,RAG2,TCF3,SKAP2,HDAC9,RASGRP1,BLNK	11/196
7_Member	GO Biological Processes	GO:0050865	regulation of cell activation	-6.21069	-3.47747	933,1236,1268,1948,2814,2815,2852,3575,3932,4773,5133,5896,5897,6504,6929,9760,10125,10630,51237	CD22,CCR7,CNR1,EFNB2,GP5,GP9,GPER1,IL7R,LCK,NFATC2,PDCD1,RAG1,RAG2,SLAMF1,TCF3,TOX,RASGRP1,PDPN,MZB1	19/653
7_Member	GO Biological Processes	GO:1903131	mononuclear cell differentiation	-6.15929	-3.44235	931,1236,3575,3815,3932,4063,5896,5897,6504,6929,9734,9760,10100,29760	MS4A1,CCR7,IL7R,KIT,LCK,LY9,RAG1,RAG2,SLAMF1,TCF3,HDAC9,TOX,TSPAN2,BLNK	14/360
7_Member	GO Biological Processes	GO:0002521	leukocyte differentiation	-6.0176	-3.34564	650,931,1236,3575,3815,3932,4063,5896,5897,6504,6929,9734,9760,10100,29760	BMP2,MS4A1,CCR7,IL7R,KIT,LCK,LY9,RAG1,RAG2,SLAMF1,TCF3,HDAC9,TOX,TSPAN2,BLNK	15/426
7_Member	GO Biological Processes	GO:0030097	hemopoiesis	-5.85619	-3.21724	613,650,931,1236,2263,2814,2815,3575,3815,3932,4063,5896,5897,6504,6929,9734,9760,10100,29760	BCR,BMP2,MS4A1,CCR7,FGFR2,GP5,GP9,IL7R,KIT,LCK,LY9,RAG1,RAG2,SLAMF1,TCF3,HDAC9,TOX,TSPAN2,BLNK	19/690
7_Member	GO Biological Processes	GO:0002694	regulation of leukocyte activation	-4.90448	-2.44763	933,1236,1268,1948,2852,3575,3932,4773,5133,5896,5897,6504,6929,9760,10125,51237	CD22,CCR7,CNR1,EFNB2,GPER1,IL7R,LCK,NFATC2,PDCD1,RAG1,RAG2,SLAMF1,TCF3,TOX,RASGRP1,MZB1	16/593
7_Member	GO Biological Processes	GO:0030183	B cell differentiation	-4.5607	-2.18403	931,3815,5896,5897,6929,9734,29760	MS4A1,KIT,RAG1,RAG2,TCF3,HDAC9,BLNK	7/115
7_Member	GO Biological Processes	GO:0051249	regulation of lymphocyte activation	-4.33904	-2.02683	933,1236,1948,3575,3932,4773,5133,5896,5897,6504,6929,9760,10125,51237	CD22,CCR7,EFNB2,IL7R,LCK,NFATC2,PDCD1,RAG1,RAG2,SLAMF1,TCF3,TOX,RASGRP1,MZB1	14/521
7_Member	GO Biological Processes	GO:0050867	positive regulation of cell activation	-4.32869	-2.02144	1236,1948,2814,2815,3575,3932,4773,5896,6504,6929,9760,10125	CCR7,EFNB2,GP5,GP9,IL7R,LCK,NFATC2,RAG1,SLAMF1,TCF3,TOX,RASGRP1	12/392
7_Member	GO Biological Processes	GO:0033081	regulation of T cell differentiation in thymus	-4.255	-1.96705	3575,5897,9760,10125	IL7R,RAG2,TOX,RASGRP1	4/28
7_Member	GO Biological Processes	GO:0042110	T cell activation	-4.23765	-1.95904	919,1236,3575,3815,3932,4063,5896,5897,9047,9760,10125	CD247,CCR7,IL7R,KIT,LCK,LY9,RAG1,RAG2,SH2D2A,TOX,RASGRP1	11/339
7_Member	GO Biological Processes	GO:0070661	leukocyte proliferation	-4.07598	-1.84528	931,3575,3815,5897,6504,9047,10125	MS4A1,IL7R,KIT,RAG2,SLAMF1,SH2D2A,RASGRP1	7/137
7_Member	GO Biological Processes	GO:0030217	T cell differentiation	-4.03762	-1.82247	1236,3575,3815,3932,4063,5896,5897,9760	CCR7,IL7R,KIT,LCK,LY9,RAG1,RAG2,TOX	8/187
7_Member	GO Biological Processes	GO:0046651	lymphocyte proliferation	-3.63622	-1.53965	931,3575,5897,6504,9047,10125	MS4A1,IL7R,RAG2,SLAMF1,SH2D2A,RASGRP1	6/114
7_Member	GO Biological Processes	GO:0042100	B cell proliferation	-3.63605	-1.53965	931,3575,5897,10125	MS4A1,IL7R,RAG2,RASGRP1	4/40
7_Member	GO Biological Processes	GO:0051251	positive regulation of lymphocyte activation	-3.58899	-1.49862	1236,1948,3575,3932,4773,5896,6504,6929,9760,10125	CCR7,EFNB2,IL7R,LCK,NFATC2,RAG1,SLAMF1,TCF3,TOX,RASGRP1	10/337
7_Member	GO Biological Processes	GO:0032943	mononuclear cell proliferation	-3.55517	-1.4737	931,3575,5897,6504,9047,10125	MS4A1,IL7R,RAG2,SLAMF1,SH2D2A,RASGRP1	6/118
7_Member	GO Biological Processes	GO:0002696	positive regulation of leukocyte activation	-3.25289	-1.24913	1236,1948,3575,3932,4773,5896,6504,6929,9760,10125	CCR7,EFNB2,IL7R,LCK,NFATC2,RAG1,SLAMF1,TCF3,TOX,RASGRP1	10/372
7_Member	GO Biological Processes	GO:0050863	regulation of T cell activation	-3.05393	-1.11606	1236,1948,3575,3932,5133,5896,5897,6504,9760,10125	CCR7,EFNB2,IL7R,LCK,PDCD1,RAG1,RAG2,SLAMF1,TOX,RASGRP1	10/395
7_Member	GO Biological Processes	GO:0002275	myeloid cell activation involved in immune response	-2.80546	-0.955126	613,3815,6504,10125	BCR,KIT,SLAMF1,RASGRP1	4/66
7_Member	GO Biological Processes	GO:0030101	natural killer cell activation	-2.78127	-0.942832	962,6504,9760,10125	CD48,SLAMF1,TOX,RASGRP1	4/67
7_Member	GO Biological Processes	GO:0022407	regulation of cell-cell adhesion	-2.72676	-0.906391	650,1236,1948,3575,3932,5133,5896,5897,6504,10125,10630	BMP2,CCR7,EFNB2,IL7R,LCK,PDCD1,RAG1,RAG2,SLAMF1,RASGRP1,PDPN	11/513
7_Member	GO Biological Processes	GO:1903037	regulation of leukocyte cell-cell adhesion	-2.49373	-0.729131	1236,1948,3575,3932,5133,5896,5897,6504,10125	CCR7,EFNB2,IL7R,LCK,PDCD1,RAG1,RAG2,SLAMF1,RASGRP1	9/395
7_Member	GO Biological Processes	GO:0050870	positive regulation of T cell activation	-2.42346	-0.674151	1236,1948,3575,3932,5896,6504,10125	CCR7,EFNB2,IL7R,LCK,RAG1,SLAMF1,RASGRP1	7/261
7_Member	GO Biological Processes	GO:0022409	positive regulation of cell-cell adhesion	-2.37686	-0.647568	1236,1948,3575,3932,5896,6504,10125,10630	CCR7,EFNB2,IL7R,LCK,RAG1,SLAMF1,RASGRP1,PDPN	8/337
7_Member	GO Biological Processes	GO:0043299	leukocyte degranulation	-2.35231	-0.626913	613,3815,10125	BCR,KIT,RASGRP1	3/44
7_Member	GO Biological Processes	GO:0045785	positive regulation of cell adhesion	-2.3199	-0.603458	1236,1948,2043,3575,3932,5896,6504,10125,10630,54566	CCR7,EFNB2,EPHA4,IL7R,LCK,RAG1,SLAMF1,RASGRP1,PDPN,EPB41L4B	10/499
7_Member	GO Biological Processes	GO:0002366	leukocyte activation involved in immune response	-2.27557	-0.572833	613,3815,4063,5897,6504,10125	BCR,KIT,LY9,RAG2,SLAMF1,RASGRP1	6/210
7_Member	GO Biological Processes	GO:0002263	cell activation involved in immune response	-2.23648	-0.547042	613,3815,4063,5897,6504,10125	BCR,KIT,LY9,RAG2,SLAMF1,RASGRP1	6/214
7_Member	GO Biological Processes	GO:1903039	positive regulation of leukocyte cell-cell adhesion	-2.2182	-0.541231	1236,1948,3575,3932,5896,6504,10125	CCR7,EFNB2,IL7R,LCK,RAG1,SLAMF1,RASGRP1	7/285
8_Summary	GO Biological Processes	GO:0008283	cell population proliferation	-7.5071	-4.57759	650,931,1490,1948,2263,3167,3200,3400,3575,3815,4804,5897,5915,6504,9037,9047,10125,23189,54798,54894,59352,196740,1282,2702,9353,10630,26585,144165	BMP2,MS4A1,CCN2,EFNB2,FGFR2,HMX2,HOXA3,ID4,IL7R,KIT,NGFR,RAG2,RARB,SLAMF1,SEMA5A,SH2D2A,RASGRP1,KANK1,DCHS2,RNF43,LGR6,VSTM4,COL4A1,GJA5,SLIT2,PDPN,GREM1,PRICKLE1	28/-
8_Member	GO Biological Processes	GO:0008283	cell population proliferation	-7.5071	-4.57759	650,931,1490,1948,2263,3167,3200,3400,3575,3815,4804,5897,5915,6504,9037,9047,10125,23189,54798,54894,59352,196740	BMP2,MS4A1,CCN2,EFNB2,FGFR2,HMX2,HOXA3,ID4,IL7R,KIT,NGFR,RAG2,RARB,SLAMF1,SEMA5A,SH2D2A,RASGRP1,KANK1,DCHS2,RNF43,LGR6,VSTM4	22/718
8_Member	GO Biological Processes	GO:0001944	vasculature development	-4.63061	-2.22398	650,1282,1490,1948,2263,2702,3200,4804,9037,9047,9353,10630,26585,144165,196740	BMP2,COL4A1,CCN2,EFNB2,FGFR2,GJA5,HOXA3,NGFR,SEMA5A,SH2D2A,SLIT2,PDPN,GREM1,PRICKLE1,VSTM4	15/556
8_Member	GO Biological Processes	GO:0001525	angiogenesis	-4.14728	-1.88677	1282,1490,1948,2263,2702,3200,9037,9047,9353,26585,196740	COL4A1,CCN2,EFNB2,FGFR2,GJA5,HOXA3,SEMA5A,SH2D2A,SLIT2,GREM1,VSTM4	11/347
8_Member	GO Biological Processes	GO:0001568	blood vessel development	-3.64663	-1.53965	1282,1490,1948,2263,2702,3200,4804,9037,9047,9353,26585,144165,196740	COL4A1,CCN2,EFNB2,FGFR2,GJA5,HOXA3,NGFR,SEMA5A,SH2D2A,SLIT2,GREM1,PRICKLE1,VSTM4	13/534
8_Member	GO Biological Processes	GO:0048514	blood vessel morphogenesis	-3.25357	-1.24913	1282,1490,1948,2263,2702,3200,9037,9047,9353,26585,196740	COL4A1,CCN2,EFNB2,FGFR2,GJA5,HOXA3,SEMA5A,SH2D2A,SLIT2,GREM1,VSTM4	11/441
8_Member	GO Biological Processes	GO:0050673	epithelial cell proliferation	-2.63862	-0.841733	1948,2263,3167,3815,9037,196740	EFNB2,FGFR2,HMX2,KIT,SEMA5A,VSTM4	6/177
9_Summary	GO Biological Processes	GO:0060537	muscle tissue development	-7.00732	-4.13579	650,1134,1466,1756,2263,2702,4892,5915,8516,9172,26576,26585,85366,113622,144165,4608,4773,10290,257194,1282,1948,2043,4311,9353,26249,54798,1490,2202,2300,9734,23767,3202	BMP2,CHRNA1,CSRP2,DMD,FGFR2,GJA5,NRAP,RARB,ITGA8,MYOM2,SRPK3,GREM1,MYLK2,ADPRHL1,PRICKLE1,MYBPH,NFATC2,SPEG,NEGR1,COL4A1,EFNB2,EPHA4,MME,SLIT2,KLHL3,DCHS2,CCN2,EFEMP1,FOXL1,HDAC9,FLRT3,HOXA5	32/-
9_Member	GO Biological Processes	GO:0060537	muscle tissue development	-7.00732	-4.13579	650,1134,1466,1756,2263,2702,4892,5915,8516,9172,26576,26585,85366,113622,144165	BMP2,CHRNA1,CSRP2,DMD,FGFR2,GJA5,NRAP,RARB,ITGA8,MYOM2,SRPK3,GREM1,MYLK2,ADPRHL1,PRICKLE1	15/356
9_Member	GO Biological Processes	GO:0061061	muscle structure development	-6.89473	-4.04093	650,1134,1466,1756,2263,4608,4773,4892,5915,8516,9172,10290,26576,26585,85366,113622,144165,257194	BMP2,CHRNA1,CSRP2,DMD,FGFR2,MYBPH,NFATC2,NRAP,RARB,ITGA8,MYOM2,SPEG,SRPK3,GREM1,MYLK2,ADPRHL1,PRICKLE1,NEGR1	18/529
9_Member	GO Biological Processes	GO:0042692	muscle cell differentiation	-6.48401	-3.72364	650,1466,1756,4608,4773,4892,5915,8516,9172,10290,26585,113622,144165	BMP2,CSRP2,DMD,MYBPH,NFATC2,NRAP,RARB,ITGA8,MYOM2,SPEG,GREM1,ADPRHL1,PRICKLE1	13/288
9_Member	GO Biological Processes	GO:0072001	renal system development	-5.98396	-3.32328	650,1282,1948,2043,2263,4311,5915,8516,9353,26249,26585,54798,144165	BMP2,COL4A1,EFNB2,EPHA4,FGFR2,MME,RARB,ITGA8,SLIT2,KLHL3,GREM1,DCHS2,PRICKLE1	13/319
9_Member	GO Biological Processes	GO:0014706	striated muscle tissue development	-5.7483	-3.16255	650,1134,1756,2263,2702,4892,5915,9172,26576,26585,85366,113622,144165	BMP2,CHRNA1,DMD,FGFR2,GJA5,NRAP,RARB,MYOM2,SRPK3,GREM1,MYLK2,ADPRHL1,PRICKLE1	13/335
9_Member	GO Biological Processes	GO:0051146	striated muscle cell differentiation	-5.07337	-2.58507	650,1466,4608,4773,4892,5915,9172,26585,113622,144165	BMP2,CSRP2,MYBPH,NFATC2,NRAP,RARB,MYOM2,GREM1,ADPRHL1,PRICKLE1	10/224
9_Member	GO Biological Processes	GO:0072073	kidney epithelium development	-4.86764	-2.42882	650,1948,2043,2263,5915,9353,26249,26585	BMP2,EFNB2,EPHA4,FGFR2,RARB,SLIT2,KLHL3,GREM1	8/143
9_Member	GO Biological Processes	GO:0048738	cardiac muscle tissue development	-4.69976	-2.28688	650,2263,2702,4892,5915,26585,85366,113622,144165	BMP2,FGFR2,GJA5,NRAP,RARB,GREM1,MYLK2,ADPRHL1,PRICKLE1	9/197
9_Member	GO Biological Processes	GO:0001822	kidney development	-4.61495	-2.21447	650,1948,2043,2263,4311,5915,8516,9353,26249,26585,54798	BMP2,EFNB2,EPHA4,FGFR2,MME,RARB,ITGA8,SLIT2,KLHL3,GREM1,DCHS2	11/308
9_Member	GO Biological Processes	GO:0055007	cardiac muscle cell differentiation	-4.07171	-1.84528	650,4892,5915,26585,113622,144165	BMP2,NRAP,RARB,GREM1,ADPRHL1,PRICKLE1	6/95
9_Member	GO Biological Processes	GO:0061035	regulation of cartilage development	-3.63961	-1.53965	650,1490,2202,5915,26585	BMP2,CCN2,EFEMP1,RARB,GREM1	5/73
9_Member	GO Biological Processes	GO:0035051	cardiocyte differentiation	-3.40224	-1.36535	650,4892,5915,26585,113622,144165	BMP2,NRAP,RARB,GREM1,ADPRHL1,PRICKLE1	6/126
9_Member	GO Biological Processes	GO:0007507	heart development	-3.32022	-1.29637	650,2263,2300,2702,4892,5915,9353,9734,23767,26585,85366,113622,144165	BMP2,FGFR2,FOXL1,GJA5,NRAP,RARB,SLIT2,HDAC9,FLRT3,GREM1,MYLK2,ADPRHL1,PRICKLE1	13/578
9_Member	GO Biological Processes	GO:0001657	ureteric bud development	-3.2629	-1.25156	650,2263,5915,9353,26585	BMP2,FGFR2,RARB,SLIT2,GREM1	5/88
9_Member	GO Biological Processes	GO:0072163	mesonephric epithelium development	-3.24043	-1.24638	650,2263,5915,9353,26585	BMP2,FGFR2,RARB,SLIT2,GREM1	5/89
9_Member	GO Biological Processes	GO:0072164	mesonephric tubule development	-3.24043	-1.24638	650,2263,5915,9353,26585	BMP2,FGFR2,RARB,SLIT2,GREM1	5/89
9_Member	GO Biological Processes	GO:0032330	regulation of chondrocyte differentiation	-3.16353	-1.18826	1490,2202,5915,26585	CCN2,EFEMP1,RARB,GREM1	4/53
9_Member	GO Biological Processes	GO:0001823	mesonephros development	-3.15335	-1.18264	650,2263,5915,9353,26585	BMP2,FGFR2,RARB,SLIT2,GREM1	5/93
9_Member	GO Biological Processes	GO:0032331	negative regulation of chondrocyte differentiation	-3.067	-1.12489	2202,5915,26585	EFEMP1,RARB,GREM1	3/25
9_Member	GO Biological Processes	GO:0003007	heart morphogenesis	-3.02329	-1.09377	650,2263,2702,5915,9353,85366,113622,144165	BMP2,FGFR2,GJA5,RARB,SLIT2,MYLK2,ADPRHL1,PRICKLE1	8/265
9_Member	GO Biological Processes	GO:0010463	mesenchymal cell proliferation	-2.96741	-1.0581	650,2263,54798	BMP2,FGFR2,DCHS2	3/27
9_Member	GO Biological Processes	GO:0002067	glandular epithelial cell differentiation	-2.80546	-0.955126	650,2263,3202,5915	BMP2,FGFR2,HOXA5,RARB	4/66
9_Member	GO Biological Processes	GO:0033688	regulation of osteoblast proliferation	-2.79043	-0.948628	650,2263,26585	BMP2,FGFR2,GREM1	3/31
9_Member	GO Biological Processes	GO:0061037	negative regulation of cartilage development	-2.75008	-0.923227	2202,5915,26585	EFEMP1,RARB,GREM1	3/32
9_Member	GO Biological Processes	GO:0003205	cardiac chamber development	-2.70097	-0.888565	650,2263,2702,5915,9353,113622	BMP2,FGFR2,GJA5,RARB,SLIT2,ADPRHL1	6/172
9_Member	GO Biological Processes	GO:0003206	cardiac chamber morphogenesis	-2.52401	-0.752284	650,2263,5915,9353,113622	BMP2,FGFR2,RARB,SLIT2,ADPRHL1	5/129
9_Member	GO Biological Processes	GO:1905314	semi-lunar valve development	-2.22089	-0.541231	650,2702,9353	BMP2,GJA5,SLIT2	3/49
10_Summary	GO Biological Processes	GO:0010977	negative regulation of neuron projection development	-6.15001	-3.44235	1600,1948,2043,9037,9353,23105,23189,56963,65078,650,2202,2852,3202,3400,4009,4320,4773,5897,5915,7274,26585,56896,144165,1236,2702,3575,3741,9026,196740,29993,50944,114822	DAB1,EFNB2,EPHA4,SEMA5A,SLIT2,FSTL4,KANK1,RGMA,RTN4R,BMP2,EFEMP1,GPER1,HOXA5,ID4,LMX1A,MMP11,NFATC2,RAG2,RARB,TTPA,GREM1,DPYSL5,PRICKLE1,CCR7,GJA5,IL7R,KCNA5,HIP1R,VSTM4,PACSIN1,SHANK1,RHPN1	32/-
10_Member	GO Biological Processes	GO:0010977	negative regulation of neuron projection development	-6.15001	-3.44235	1600,1948,2043,9037,9353,23105,23189,56963,65078	DAB1,EFNB2,EPHA4,SEMA5A,SLIT2,FSTL4,KANK1,RGMA,RTN4R	9/131
10_Member	GO Biological Processes	GO:0045596	negative regulation of cell differentiation	-6.02238	-3.34564	650,1600,2043,2202,2852,3202,3400,4009,4320,4773,5897,5915,7274,9037,23105,26585,56896,56963,65078,144165	BMP2,DAB1,EPHA4,EFEMP1,GPER1,HOXA5,ID4,LMX1A,MMP11,NFATC2,RAG2,RARB,TTPA,SEMA5A,FSTL4,GREM1,DPYSL5,RGMA,RTN4R,PRICKLE1	20/739
10_Member	GO Biological Processes	GO:0031345	negative regulation of cell projection organization	-5.74945	-3.16255	1600,1948,2043,9037,9353,23105,23189,56896,56963,65078	DAB1,EFNB2,EPHA4,SEMA5A,SLIT2,FSTL4,KANK1,DPYSL5,RGMA,RTN4R	10/188
10_Member	GO Biological Processes	GO:0050771	negative regulation of axonogenesis	-4.26592	-1.97323	1600,9037,23105,56963,65078	DAB1,SEMA5A,FSTL4,RGMA,RTN4R	5/54
10_Member	GO Biological Processes	GO:0050768	negative regulation of neurogenesis	-4.03644	-1.82247	1600,3400,9037,23105,56896,56963,65078	DAB1,ID4,SEMA5A,FSTL4,DPYSL5,RGMA,RTN4R	7/139
10_Member	GO Biological Processes	GO:0050770	regulation of axonogenesis	-3.95931	-1.76827	1600,2043,9037,9353,23105,56963,65078	DAB1,EPHA4,SEMA5A,SLIT2,FSTL4,RGMA,RTN4R	7/143
10_Member	GO Biological Processes	GO:0051961	negative regulation of nervous system development	-3.88465	-1.72282	1600,3400,9037,23105,56896,56963,65078	DAB1,ID4,SEMA5A,FSTL4,DPYSL5,RGMA,RTN4R	7/147
10_Member	GO Biological Processes	GO:0090066	regulation of anatomical structure size	-3.8575	-1.70267	1236,2702,2852,3575,3741,9026,9037,9353,23105,23189,56963,65078,196740	CCR7,GJA5,GPER1,IL7R,KCNA5,HIP1R,SEMA5A,SLIT2,FSTL4,KANK1,RGMA,RTN4R,VSTM4	13/508
10_Member	GO Biological Processes	GO:0048681	negative regulation of axon regeneration	-3.74658	-1.6187	2043,56963,65078	EPHA4,RGMA,RTN4R	3/15
10_Member	GO Biological Processes	GO:0070571	negative regulation of neuron projection regeneration	-3.65882	-1.54198	2043,56963,65078	EPHA4,RGMA,RTN4R	3/16
10_Member	GO Biological Processes	GO:0010721	negative regulation of cell development	-3.47822	-1.42514	1600,3400,5897,7274,9037,23105,56896,56963,65078	DAB1,ID4,RAG2,TTPA,SEMA5A,FSTL4,DPYSL5,RGMA,RTN4R	9/285
10_Member	GO Biological Processes	GO:0051129	negative regulation of cellular component organization	-2.86398	-0.992457	1600,1948,2043,9026,9037,9353,23105,23189,29993,50944,56896,56963,65078,114822	DAB1,EFNB2,EPHA4,HIP1R,SEMA5A,SLIT2,FSTL4,KANK1,PACSIN1,SHANK1,DPYSL5,RGMA,RTN4R,RHPN1	14/730
10_Member	GO Biological Processes	GO:0032535	regulation of cellular component size	-2.77112	-0.934357	1236,3575,9026,9037,9353,23105,23189,56963,65078	CCR7,IL7R,HIP1R,SEMA5A,SLIT2,FSTL4,KANK1,RGMA,RTN4R	9/359
10_Member	GO Biological Processes	GO:0048679	regulation of axon regeneration	-2.75008	-0.923227	2043,56963,65078	EPHA4,RGMA,RTN4R	3/32
10_Member	GO Biological Processes	GO:0030308	negative regulation of cell growth	-2.67577	-0.868797	9037,9353,23105,26585,56963,65078	SEMA5A,SLIT2,FSTL4,GREM1,RGMA,RTN4R	6/174
10_Member	GO Biological Processes	GO:0070570	regulation of neuron projection regeneration	-2.67337	-0.868797	2043,56963,65078	EPHA4,RGMA,RTN4R	3/34
10_Member	GO Biological Processes	GO:0061387	regulation of extent of cell growth	-2.17104	-0.505894	9037,23105,56963,65078	SEMA5A,FSTL4,RGMA,RTN4R	4/99
10_Member	GO Biological Processes	GO:0048640	negative regulation of developmental growth	-2.12595	-0.471906	9037,23105,56963,65078	SEMA5A,FSTL4,RGMA,RTN4R	4/102
10_Member	GO Biological Processes	GO:0045926	negative regulation of growth	-2.06293	-0.424386	9037,9353,23105,26585,56963,65078	SEMA5A,SLIT2,FSTL4,GREM1,RGMA,RTN4R	6/233
11_Summary	GO Biological Processes	GO:0060322	head development	-6.12998	-3.43455	613,650,1282,1600,2263,2902,3167,3400,3738,4009,5101,5915,9037,9353,9760,23767,65078,144165,196500,257194,340784,2043,93377,10100,4241,5133,5897,23189,1756,6929	BCR,BMP2,COL4A1,DAB1,FGFR2,GRIN1,HMX2,ID4,KCNA3,LMX1A,PCDH9,RARB,SEMA5A,SLIT2,TOX,FLRT3,RTN4R,PRICKLE1,PIANP,NEGR1,HMX3,EPHA4,OPALIN,TSPAN2,MELTF,PDCD1,RAG2,KANK1,DMD,TCF3	30/-
11_Member	GO Biological Processes	GO:0060322	head development	-6.12998	-3.43455	613,650,1282,1600,2263,2902,3167,3400,3738,4009,5101,5915,9037,9353,9760,23767,65078,144165,196500,257194,340784	BCR,BMP2,COL4A1,DAB1,FGFR2,GRIN1,HMX2,ID4,KCNA3,LMX1A,PCDH9,RARB,SEMA5A,SLIT2,TOX,FLRT3,RTN4R,PRICKLE1,PIANP,NEGR1,HMX3	21/795
11_Member	GO Biological Processes	GO:0007420	brain development	-5.37361	-2.85251	613,650,1282,1600,2263,2902,3167,3400,3738,4009,5101,5915,9037,9353,9760,65078,196500,257194,340784	BCR,BMP2,COL4A1,DAB1,FGFR2,GRIN1,HMX2,ID4,KCNA3,LMX1A,PCDH9,RARB,SEMA5A,SLIT2,TOX,RTN4R,PIANP,NEGR1,HMX3	19/745
11_Member	GO Biological Processes	GO:0030900	forebrain development	-4.7814	-2.34921	650,1600,2263,3400,3738,4009,5101,5915,9037,9353,9760,65078,196500	BMP2,DAB1,FGFR2,ID4,KCNA3,LMX1A,PCDH9,RARB,SEMA5A,SLIT2,TOX,RTN4R,PIANP	13/412
11_Member	GO Biological Processes	GO:0048710	regulation of astrocyte differentiation	-3.91531	-1.74636	650,1600,2043,3400	BMP2,DAB1,EPHA4,ID4	4/34
11_Member	GO Biological Processes	GO:0021537	telencephalon development	-3.5344	-1.46164	650,1600,3400,3738,4009,5915,9353,65078,196500	BMP2,DAB1,ID4,KCNA3,LMX1A,RARB,SLIT2,RTN4R,PIANP	9/280
11_Member	GO Biological Processes	GO:0045685	regulation of glial cell differentiation	-3.45386	-1.40625	650,1600,2043,3400,93377	BMP2,DAB1,EPHA4,ID4,OPALIN	5/80
11_Member	GO Biological Processes	GO:0048708	astrocyte differentiation	-2.75748	-0.924045	650,1600,3400,10100	BMP2,DAB1,ID4,TSPAN2	4/68
11_Member	GO Biological Processes	GO:0021761	limbic system development	-2.58303	-0.79668	1600,2263,3400,4009,196500	DAB1,FGFR2,ID4,LMX1A,PIANP	5/125
11_Member	GO Biological Processes	GO:0007162	negative regulation of cell adhesion	-2.57878	-0.795389	650,1600,2043,4241,5133,5897,9037,23189	BMP2,DAB1,EPHA4,MELTF,PDCD1,RAG2,SEMA5A,KANK1	8/312
11_Member	GO Biological Processes	GO:0045664	regulation of neuron differentiation	-2.43101	-0.680336	650,1600,1756,3400,4009,6929	BMP2,DAB1,DMD,ID4,LMX1A,TCF3	6/195
11_Member	GO Biological Processes	GO:0021766	hippocampus development	-2.2499	-0.555671	1600,3400,4009,196500	DAB1,ID4,LMX1A,PIANP	4/94
11_Member	GO Biological Processes	GO:0045666	positive regulation of neuron differentiation	-2.21778	-0.541231	650,1600,1756,6929	BMP2,DAB1,DMD,TCF3	4/96
12_Summary	GO Biological Processes	GO:0007169	cell surface receptor protein tyrosine kinase signaling pathway	-5.96719	-3.31752	640,1282,1490,1948,2043,2202,2263,3815,3932,4804,10580,23767,29760,140700,144165,650,8516,56963,3400,4009,4858,9353,9760,85366,613,3795,2195,2852,9734,111,1134	BLK,COL4A1,CCN2,EFNB2,EPHA4,EFEMP1,FGFR2,KIT,LCK,NGFR,SORBS1,FLRT3,BLNK,SAMD10,PRICKLE1,BMP2,ITGA8,RGMA,ID4,LMX1A,NOVA2,SLIT2,TOX,MYLK2,BCR,KHK,FAT1,GPER1,HDAC9,ADCY5,CHRNA1	31/-
12_Member	GO Biological Processes	GO:0007169	cell surface receptor protein tyrosine kinase signaling pathway	-5.96719	-3.31752	640,1282,1490,1948,2043,2202,2263,3815,3932,4804,10580,23767,29760,140700,144165	BLK,COL4A1,CCN2,EFNB2,EPHA4,EFEMP1,FGFR2,KIT,LCK,NGFR,SORBS1,FLRT3,BLNK,SAMD10,PRICKLE1	15/430
12_Member	GO Biological Processes	GO:0007167	enzyme-linked receptor protein signaling pathway	-5.80866	-3.18017	640,650,1282,1490,1948,2043,2202,2263,3815,3932,4804,8516,10580,23767,29760,56963,140700,144165	BLK,BMP2,COL4A1,CCN2,EFNB2,EPHA4,EFEMP1,FGFR2,KIT,LCK,NGFR,ITGA8,SORBS1,FLRT3,BLNK,RGMA,SAMD10,PRICKLE1	18/629
12_Member	GO Biological Processes	GO:0018108	peptidyl-tyrosine phosphorylation	-4.1155	-1.86234	640,2043,2202,2263,3932	BLK,EPHA4,EFEMP1,FGFR2,LCK	5/58
12_Member	GO Biological Processes	GO:0018212	peptidyl-tyrosine modification	-4.07969	-1.84528	640,2043,2202,2263,3932	BLK,EPHA4,EFEMP1,FGFR2,LCK	5/59
12_Member	GO Biological Processes	GO:0008543	fibroblast growth factor receptor signaling pathway	-3.87717	-1.71886	1490,2043,2263,3815,4804,23767	CCN2,EPHA4,FGFR2,KIT,NGFR,FLRT3	6/103
12_Member	GO Biological Processes	GO:0044344	cellular response to fibroblast growth factor stimulus	-3.26025	-1.25156	1490,2043,2263,3815,4804,23767	CCN2,EPHA4,FGFR2,KIT,NGFR,FLRT3	6/134
12_Member	GO Biological Processes	GO:0071774	response to fibroblast growth factor	-3.12791	-1.16173	1490,2043,2263,3815,4804,23767	CCN2,EPHA4,FGFR2,KIT,NGFR,FLRT3	6/142
12_Member	GO Biological Processes	GO:0007173	epidermal growth factor receptor signaling pathway	-3.1114	-1.15192	2043,2202,2263,3815,144165	EPHA4,EFEMP1,FGFR2,KIT,PRICKLE1	5/95
12_Member	GO Biological Processes	GO:0021953	central nervous system neuron differentiation	-3.10276	-1.14734	2043,2263,3400,4009,4858,9353,9760	EPHA4,FGFR2,ID4,LMX1A,NOVA2,SLIT2,TOX	7/198
12_Member	GO Biological Processes	GO:0038063	collagen-activated tyrosine kinase receptor signaling pathway	-3.01524	-1.08984	1282,2043,2263,3815	COL4A1,EPHA4,FGFR2,KIT	4/58
12_Member	GO Biological Processes	GO:0038065	collagen-activated signaling pathway	-2.90655	-1.01842	1282,2043,2263,3815	COL4A1,EPHA4,FGFR2,KIT	4/62
12_Member	GO Biological Processes	GO:0038127	ERBB signaling pathway	-2.79151	-0.948628	2043,2202,2263,3815,144165	EPHA4,EFEMP1,FGFR2,KIT,PRICKLE1	5/112
12_Member	GO Biological Processes	GO:0048013	ephrin receptor signaling pathway	-2.44208	-0.684498	1948,2043,2263,3815	EFNB2,EPHA4,FGFR2,KIT	4/83
12_Member	GO Biological Processes	GO:0046777	protein autophosphorylation	-2.30817	-0.594255	2043,2263,3815,3932,85366	EPHA4,FGFR2,KIT,LCK,MYLK2	5/145
12_Member	GO Biological Processes	GO:0021954	central nervous system neuron development	-2.2499	-0.555671	2043,2263,4858,9353	EPHA4,FGFR2,NOVA2,SLIT2	4/94
12_Member	GO Biological Processes	GO:0016310	phosphorylation	-2.23663	-0.547042	613,640,2043,2202,2263,3795,3815,3932,85366	BCR,BLK,EPHA4,EFEMP1,FGFR2,KHK,KIT,LCK,MYLK2	9/433
12_Member	GO Biological Processes	GO:0036323	vascular endothelial growth factor receptor-1 signaling pathway	-2.22089	-0.541231	2043,2263,3815	EPHA4,FGFR2,KIT	3/49
12_Member	GO Biological Processes	GO:0035790	platelet-derived growth factor receptor-alpha signaling pathway	-2.19641	-0.523311	2043,2263,3815	EPHA4,FGFR2,KIT	3/50
12_Member	GO Biological Processes	GO:0036215	response to stem cell factor	-2.17246	-0.505894	2043,2263,3815	EPHA4,FGFR2,KIT	3/51
12_Member	GO Biological Processes	GO:0036216	cellular response to stem cell factor stimulus	-2.17246	-0.505894	2043,2263,3815	EPHA4,FGFR2,KIT	3/51
12_Member	GO Biological Processes	GO:0038109	Kit signaling pathway	-2.17246	-0.505894	2043,2263,3815	EPHA4,FGFR2,KIT	3/51
12_Member	GO Biological Processes	GO:0038145	macrophage colony-stimulating factor signaling pathway	-2.17246	-0.505894	2043,2263,3815	EPHA4,FGFR2,KIT	3/51
12_Member	GO Biological Processes	GO:0031547	brain-derived neurotrophic factor receptor signaling pathway	-2.12612	-0.471906	2043,2263,3815	EPHA4,FGFR2,KIT	3/53
12_Member	GO Biological Processes	GO:0071375	cellular response to peptide hormone stimulus	-2.10881	-0.455868	2043,2195,2263,2852,3815,9734,10580	EPHA4,FAT1,FGFR2,GPER1,KIT,HDAC9,SORBS1	7/299
12_Member	GO Biological Processes	GO:0036006	cellular response to macrophage colony-stimulating factor stimulus	-2.0817	-0.437422	2043,2263,3815	EPHA4,FGFR2,KIT	3/55
12_Member	GO Biological Processes	GO:0035791	platelet-derived growth factor receptor-beta signaling pathway	-2.06017	-0.424386	2043,2263,3815	EPHA4,FGFR2,KIT	3/56
12_Member	GO Biological Processes	GO:0048012	hepatocyte growth factor receptor signaling pathway	-2.06017	-0.424386	2043,2263,3815	EPHA4,FGFR2,KIT	3/56
12_Member	GO Biological Processes	GO:1901699	cellular response to nitrogen compound	-2.05102	-0.417333	111,1134,2043,2195,2263,2852,3815,4804,9353,9734,10580	ADCY5,CHRNA1,EPHA4,FAT1,FGFR2,GPER1,KIT,NGFR,SLIT2,HDAC9,SORBS1	11/633
12_Member	GO Biological Processes	GO:0006468	protein phosphorylation	-2.02233	-0.400004	613,640,2043,2202,2263,3815,3932,85366	BCR,BLK,EPHA4,EFEMP1,FGFR2,KIT,LCK,MYLK2	8/388
13_Summary	GO Biological Processes	GO:0007610	behavior	-5.76031	-3.16255	111,320,1268,1600,2043,2902,3815,4009,4311,5896,6328,8516,11245,50944,64478,196500,257194,100132074	ADCY5,APBA1,CNR1,DAB1,EPHA4,GRIN1,KIT,LMX1A,MME,RAG1,SCN3A,ITGA8,GPR176,SHANK1,CSMD1,PIANP,NEGR1,FOXO6	18/-
13_Member	GO Biological Processes	GO:0007610	behavior	-5.76031	-3.16255	111,320,1268,1600,2043,2902,3815,4009,4311,5896,6328,8516,11245,50944,64478,196500,257194,100132074	ADCY5,APBA1,CNR1,DAB1,EPHA4,GRIN1,KIT,LMX1A,MME,RAG1,SCN3A,ITGA8,GPR176,SHANK1,CSMD1,PIANP,NEGR1,FOXO6	18/634
13_Member	GO Biological Processes	GO:0007611	learning or memory	-4.96964	-2.49605	1268,2902,3815,4009,4311,5896,8516,50944,64478,196500,100132074	CNR1,GRIN1,KIT,LMX1A,MME,RAG1,ITGA8,SHANK1,CSMD1,PIANP,FOXO6	11/282
13_Member	GO Biological Processes	GO:0050890	cognition	-4.35447	-2.03298	1268,2902,3815,4009,4311,5896,8516,50944,64478,196500,100132074	CNR1,GRIN1,KIT,LMX1A,MME,RAG1,ITGA8,SHANK1,CSMD1,PIANP,FOXO6	11/329
13_Member	GO Biological Processes	GO:0008306	associative learning	-4.17609	-1.90208	2902,3815,5896,50944,64478,196500	GRIN1,KIT,RAG1,SHANK1,CSMD1,PIANP	6/91
13_Member	GO Biological Processes	GO:0007613	memory	-3.34779	-1.31877	1268,4009,8516,50944,64478,100132074	CNR1,LMX1A,ITGA8,SHANK1,CSMD1,FOXO6	6/129
13_Member	GO Biological Processes	GO:0008542	visual learning	-3.22728	-1.23703	2902,3815,5896,196500	GRIN1,KIT,RAG1,PIANP	4/51
13_Member	GO Biological Processes	GO:0007632	visual behavior	-2.98729	-1.07001	2902,3815,5896,196500	GRIN1,KIT,RAG1,PIANP	4/59
13_Member	GO Biological Processes	GO:0007612	learning	-2.86009	-0.992166	2902,3815,5896,50944,64478,196500	GRIN1,KIT,RAG1,SHANK1,CSMD1,PIANP	6/160
14_Summary	GO Biological Processes	GO:0050804	modulation of chemical synaptic transmission	-5.64134	-3.07084	320,613,1268,2043,2852,2902,3706,3815,4311,4804,5864,9228,50944,57497,57537,392862	APBA1,BCR,CNR1,EPHA4,GPER1,GRIN1,ITPKA,KIT,MME,NGFR,RAB3A,DLGAP2,SHANK1,LRFN2,SORCS2,GRID2IP	16/-
14_Member	GO Biological Processes	GO:0050804	modulation of chemical synaptic transmission	-5.64134	-3.07084	320,613,1268,2043,2852,2902,3706,3815,4311,4804,5864,9228,50944,57497,57537,392862	APBA1,BCR,CNR1,EPHA4,GPER1,GRIN1,ITPKA,KIT,MME,NGFR,RAB3A,DLGAP2,SHANK1,LRFN2,SORCS2,GRID2IP	16/518
14_Member	GO Biological Processes	GO:0099177	regulation of trans-synaptic signaling	-5.63061	-3.06907	320,613,1268,2043,2852,2902,3706,3815,4311,4804,5864,9228,50944,57497,57537,392862	APBA1,BCR,CNR1,EPHA4,GPER1,GRIN1,ITPKA,KIT,MME,NGFR,RAB3A,DLGAP2,SHANK1,LRFN2,SORCS2,GRID2IP	16/519
14_Member	GO Biological Processes	GO:0048167	regulation of synaptic plasticity	-3.51523	-1.45102	2043,2902,3706,3815,4311,5864,57537,392862	EPHA4,GRIN1,ITPKA,KIT,MME,RAB3A,SORCS2,GRID2IP	8/223
15_Summary	GO Biological Processes	GO:0044057	regulation of system process	-5.61361	-3.06084	491,1756,2702,2852,2902,3741,3757,3768,3815,4608,6329,9026,50944,51305,85366,257194,390594,1134,1268,3738,5774,6328	ATP2B2,DMD,GJA5,GPER1,GRIN1,KCNA5,KCNH2,KCNJ12,KIT,MYBPH,SCN4A,HIP1R,SHANK1,KCNK9,MYLK2,NEGR1,KBTBD13,CHRNA1,CNR1,KCNA3,PTPN3,SCN3A	22/-
15_Member	GO Biological Processes	GO:0044057	regulation of system process	-5.61361	-3.06084	491,1756,2702,2852,2902,3741,3757,3768,3815,4608,6329,9026,50944,51305,85366,257194,390594	ATP2B2,DMD,GJA5,GPER1,GRIN1,KCNA5,KCNH2,KCNJ12,KIT,MYBPH,SCN4A,HIP1R,SHANK1,KCNK9,MYLK2,NEGR1,KBTBD13	17/584
15_Member	GO Biological Processes	GO:0042391	regulation of membrane potential	-4.90002	-2.44763	1134,1268,1756,2702,2852,2902,3738,3741,3757,5774,6328,6329,50944,51305	CHRNA1,CNR1,DMD,GJA5,GPER1,GRIN1,KCNA3,KCNA5,KCNH2,PTPN3,SCN3A,SCN4A,SHANK1,KCNK9	14/463
15_Member	GO Biological Processes	GO:0006937	regulation of muscle contraction	-4.23922	-1.95904	1756,2702,2852,3815,4608,6329,85366,390594	DMD,GJA5,GPER1,KIT,MYBPH,SCN4A,MYLK2,KBTBD13	8/175
15_Member	GO Biological Processes	GO:0014819	regulation of skeletal muscle contraction	-3.42793	-1.38571	1756,6329,390594	DMD,SCN4A,KBTBD13	3/19
15_Member	GO Biological Processes	GO:0090257	regulation of muscle system process	-3.12007	-1.15613	1756,2702,2852,3815,4608,6329,85366,390594	DMD,GJA5,GPER1,KIT,MYBPH,SCN4A,MYLK2,KBTBD13	8/256
15_Member	GO Biological Processes	GO:0006942	regulation of striated muscle contraction	-2.99141	-1.07009	1756,2702,4608,6329,390594	DMD,GJA5,MYBPH,SCN4A,KBTBD13	5/101
16_Summary	GO Biological Processes	GO:0007423	sensory organ development	-5.37185	-2.85251	491,613,650,1282,2043,2070,2195,2202,2263,3167,3815,5915,8516,9172,144165,196740,340784,3200,3201,3202,7274,23242,23767,26585,56963,64388	ATP2B2,BCR,BMP2,COL4A1,EPHA4,EYA4,FAT1,EFEMP1,FGFR2,HMX2,KIT,RARB,ITGA8,MYOM2,PRICKLE1,VSTM4,HMX3,HOXA3,HOXA4,HOXA5,TTPA,COBL,FLRT3,GREM1,RGMA,GREM2	26/-
16_Member	GO Biological Processes	GO:0007423	sensory organ development	-5.37185	-2.85251	491,613,650,1282,2043,2070,2195,2202,2263,3167,3815,5915,8516,9172,144165,196740,340784	ATP2B2,BCR,BMP2,COL4A1,EPHA4,EYA4,FAT1,EFEMP1,FGFR2,HMX2,KIT,RARB,ITGA8,MYOM2,PRICKLE1,VSTM4,HMX3	17/609
16_Member	GO Biological Processes	GO:0048568	embryonic organ development	-4.99529	-2.5144	613,2202,2263,3167,3200,3201,3202,3815,5915,7274,8516,23242,144165,340784	BCR,EFEMP1,FGFR2,HMX2,HOXA3,HOXA4,HOXA5,KIT,RARB,TTPA,ITGA8,COBL,PRICKLE1,HMX3	14/454
16_Member	GO Biological Processes	GO:0048598	embryonic morphogenesis	-4.86867	-2.42882	613,2202,2263,3167,3200,3201,3202,5915,8516,23242,23767,26585,56963,64388,144165,340784	BCR,EFEMP1,FGFR2,HMX2,HOXA3,HOXA4,HOXA5,RARB,ITGA8,COBL,FLRT3,GREM1,RGMA,GREM2,PRICKLE1,HMX3	16/597
16_Member	GO Biological Processes	GO:0048562	embryonic organ morphogenesis	-3.99697	-1.79831	613,2202,2263,3167,3200,3201,3202,5915,8516,340784	BCR,EFEMP1,FGFR2,HMX2,HOXA3,HOXA4,HOXA5,RARB,ITGA8,HMX3	10/300
16_Member	GO Biological Processes	GO:0048839	inner ear development	-3.80632	-1.66179	613,650,2043,2070,2263,3167,8516,340784	BCR,BMP2,EPHA4,EYA4,FGFR2,HMX2,ITGA8,HMX3	8/202
16_Member	GO Biological Processes	GO:0043583	ear development	-3.43818	-1.39327	613,650,2043,2070,2263,3167,8516,340784	BCR,BMP2,EPHA4,EYA4,FGFR2,HMX2,ITGA8,HMX3	8/229
16_Member	GO Biological Processes	GO:0042472	inner ear morphogenesis	-2.84368	-0.979338	613,2263,3167,8516,340784	BCR,FGFR2,HMX2,ITGA8,HMX3	5/109
16_Member	GO Biological Processes	GO:0090596	sensory organ morphogenesis	-2.84176	-0.979192	613,2195,2202,2263,3167,5915,8516,340784	BCR,FAT1,EFEMP1,FGFR2,HMX2,RARB,ITGA8,HMX3	8/283
16_Member	GO Biological Processes	GO:0042471	ear morphogenesis	-2.5096	-0.739306	613,2263,3167,8516,340784	BCR,FGFR2,HMX2,ITGA8,HMX3	5/130
17_Summary	GO Biological Processes	GO:0002520	immune system development	-5.21292	-2.70154	2300,3200,3575,4049,5896,5897,6929,9760,10630	FOXL1,HOXA3,IL7R,LTA,RAG1,RAG2,TCF3,TOX,PDPN	9/-
17_Member	GO Biological Processes	GO:0002520	immune system development	-5.21292	-2.70154	2300,3200,3575,4049,5896,5897,6929,9760,10630	FOXL1,HOXA3,IL7R,LTA,RAG1,RAG2,TCF3,TOX,PDPN	9/170
17_Member	GO Biological Processes	GO:0048534	hematopoietic or lymphoid organ development	-4.90004	-2.44763	2300,3200,3575,4049,5896,9760,10630	FOXL1,HOXA3,IL7R,LTA,RAG1,TOX,PDPN	7/102
17_Member	GO Biological Processes	GO:0048535	lymph node development	-4.7712	-2.34554	3575,4049,9760,10630	IL7R,LTA,TOX,PDPN	4/21
18_Summary	GO Biological Processes	GO:0001508	action potential	-5.19609	-2.69254	1134,1756,2852,3738,3741,3757,6328,6329,85366,3768,9172,390594,10630,2702,26249,491	CHRNA1,DMD,GPER1,KCNA3,KCNA5,KCNH2,SCN3A,SCN4A,MYLK2,KCNJ12,MYOM2,KBTBD13,PDPN,GJA5,KLHL3,ATP2B2	16/-
18_Member	GO Biological Processes	GO:0001508	action potential	-5.19609	-2.69254	1134,1756,2852,3738,3741,3757,6328,6329	CHRNA1,DMD,GPER1,KCNA3,KCNA5,KCNH2,SCN3A,SCN4A	8/129
18_Member	GO Biological Processes	GO:0006941	striated muscle contraction	-4.41856	-2.07164	1134,1756,3741,3757,6328,6329,85366	CHRNA1,DMD,KCNA5,KCNH2,SCN3A,SCN4A,MYLK2	7/121
18_Member	GO Biological Processes	GO:0060048	cardiac muscle contraction	-4.3719	-2.04444	1756,3741,3757,6328,6329,85366	DMD,KCNA5,KCNH2,SCN3A,SCN4A,MYLK2	6/84
18_Member	GO Biological Processes	GO:0086001	cardiac muscle cell action potential	-4.152	-1.88703	1756,3741,3757,6328,6329	DMD,KCNA5,KCNH2,SCN3A,SCN4A	5/57
18_Member	GO Biological Processes	GO:0006936	muscle contraction	-4.07588	-1.84528	1134,1756,3741,3757,3768,6328,6329,9172,85366	CHRNA1,DMD,KCNA5,KCNH2,KCNJ12,SCN3A,SCN4A,MYOM2,MYLK2	9/237
18_Member	GO Biological Processes	GO:0003012	muscle system process	-4.03281	-1.82247	1134,1756,3741,3757,3768,6328,6329,9172,85366,390594	CHRNA1,DMD,KCNA5,KCNH2,KCNJ12,SCN3A,SCN4A,MYOM2,MYLK2,KBTBD13	10/297
18_Member	GO Biological Processes	GO:0060047	heart contraction	-3.94803	-1.76786	1756,3741,3757,6328,6329,85366	DMD,KCNA5,KCNH2,SCN3A,SCN4A,MYLK2	6/100
18_Member	GO Biological Processes	GO:0003015	heart process	-3.65699	-1.54198	1756,3741,3757,6328,6329,85366	DMD,KCNA5,KCNH2,SCN3A,SCN4A,MYLK2	6/113
18_Member	GO Biological Processes	GO:0070252	actin-mediated cell contraction	-3.505	-1.44639	3741,3757,6328,6329,10630	KCNA5,KCNH2,SCN3A,SCN4A,PDPN	5/78
18_Member	GO Biological Processes	GO:0086002	cardiac muscle cell action potential involved in contraction	-3.3996	-1.36535	3741,3757,6328,6329	KCNA5,KCNH2,SCN3A,SCN4A	4/46
18_Member	GO Biological Processes	GO:0086003	cardiac muscle cell contraction	-3.19506	-1.2105	3741,3757,6328,6329	KCNA5,KCNH2,SCN3A,SCN4A	4/52
18_Member	GO Biological Processes	GO:0030048	actin filament-based movement	-2.99141	-1.07009	3741,3757,6328,6329,10630	KCNA5,KCNH2,SCN3A,SCN4A,PDPN	5/101
18_Member	GO Biological Processes	GO:0099623	regulation of cardiac muscle cell membrane repolarization	-2.83223	-0.974947	2702,3741,3757	GJA5,KCNA5,KCNH2	3/30
18_Member	GO Biological Processes	GO:0055075	potassium ion homeostasis	-2.67337	-0.868797	3741,3757,26249	KCNA5,KCNH2,KLHL3	3/34
18_Member	GO Biological Processes	GO:0060306	regulation of membrane repolarization	-2.4096	-0.668411	2702,3741,3757	GJA5,KCNA5,KCNH2	3/42
18_Member	GO Biological Processes	GO:0008016	regulation of heart contraction	-2.27557	-0.572833	491,1756,2702,3741,3757,3768	ATP2B2,DMD,GJA5,KCNA5,KCNH2,KCNJ12	6/210
18_Member	GO Biological Processes	GO:0051899	membrane depolarization	-2.03907	-0.40955	1134,3757,6328	CHRNA1,KCNH2,SCN3A	3/57
19_Summary	GO Biological Processes	GO:0034330	cell junction organization	-5.15492	-2.65906	613,1134,1282,1948,2043,2702,3706,4009,5864,9026,9414,10580,23767,50944,144165,392617,23105,100132074	BCR,CHRNA1,COL4A1,EFNB2,EPHA4,GJA5,ITPKA,LMX1A,RAB3A,HIP1R,TJP2,SORBS1,FLRT3,SHANK1,PRICKLE1,ELFN1,FSTL4,FOXO6	18/-
19_Member	GO Biological Processes	GO:0034330	cell junction organization	-5.15492	-2.65906	613,1134,1282,1948,2043,2702,3706,4009,5864,9026,9414,10580,23767,50944,144165,392617	BCR,CHRNA1,COL4A1,EFNB2,EPHA4,GJA5,ITPKA,LMX1A,RAB3A,HIP1R,TJP2,SORBS1,FLRT3,SHANK1,PRICKLE1,ELFN1	16/566
19_Member	GO Biological Processes	GO:0050808	synapse organization	-4.59436	-2.20595	1134,1282,1948,2043,3706,4009,5864,9026,23767,50944,144165,392617	CHRNA1,COL4A1,EFNB2,EPHA4,ITPKA,LMX1A,RAB3A,HIP1R,FLRT3,SHANK1,PRICKLE1,ELFN1	12/368
19_Member	GO Biological Processes	GO:0060998	regulation of dendritic spine development	-2.95988	-1.05449	3706,23105,50944,100132074	ITPKA,FSTL4,SHANK1,FOXO6	4/60
19_Member	GO Biological Processes	GO:0099558	maintenance of synapse structure	-2.79043	-0.948628	5864,50944,144165	RAB3A,SHANK1,PRICKLE1	3/31
19_Member	GO Biological Processes	GO:0043954	cellular component maintenance	-2.73408	-0.911373	3706,5864,50944,144165	ITPKA,RAB3A,SHANK1,PRICKLE1	4/69
19_Member	GO Biological Processes	GO:0060999	positive regulation of dendritic spine development	-2.4096	-0.668411	3706,50944,100132074	ITPKA,SHANK1,FOXO6	3/42
19_Member	GO Biological Processes	GO:0034331	cell junction maintenance	-2.14904	-0.489483	5864,50944,144165	RAB3A,SHANK1,PRICKLE1	3/52
20_Summary	GO Biological Processes	GO:0008015	blood circulation	-4.59845	-2.20595	613,1268,1756,2702,2852,3741,3757,6328,6329,9353,9414,85366,196740	BCR,CNR1,DMD,GJA5,GPER1,KCNA5,KCNH2,SCN3A,SCN4A,SLIT2,TJP2,MYLK2,VSTM4	13/-
20_Member	GO Biological Processes	GO:0008015	blood circulation	-4.59845	-2.20595	613,1268,1756,2702,2852,3741,3757,6328,6329,9353,9414,85366,196740	BCR,CNR1,DMD,GJA5,GPER1,KCNA5,KCNH2,SCN3A,SCN4A,SLIT2,TJP2,MYLK2,VSTM4	13/429
20_Member	GO Biological Processes	GO:0003013	circulatory system process	-3.76653	-1.63206	613,1268,1756,2702,2852,3741,3757,6328,6329,9353,9414,85366,196740	BCR,CNR1,DMD,GJA5,GPER1,KCNA5,KCNH2,SCN3A,SCN4A,SLIT2,TJP2,MYLK2,VSTM4	13/519
20_Member	GO Biological Processes	GO:0003018	vascular process in circulatory system	-2.27563	-0.572833	613,2702,2852,3741,9353,9414,196740	BCR,GJA5,GPER1,KCNA5,SLIT2,TJP2,VSTM4	7/278
20_Member	GO Biological Processes	GO:0043114	regulation of vascular permeability	-2.19641	-0.523311	613,9353,9414	BCR,SLIT2,TJP2	3/50
20_Member	GO Biological Processes	GO:0042311	vasodilation	-2.14904	-0.489483	2702,2852,196740	GJA5,GPER1,VSTM4	3/52

## Sheet: M5 (107)
GroupID	Category	Term	Description	LogP	Log(q-value)	Genes	Symbols	InTerm_InList
1_Summary	GO Biological Processes	GO:1903047	mitotic cell cycle process	-30.2106	-25.9589	332,699,701,983,990,991,1033,2305,3832,3833,3925,4085,4605,4998,7083,7272,9787,9837,10403,11004,22974,24137,51512,51514,55165,56992,57082,81930,113130,144455,221150,284403,55872,4288,9232,11144,56154,79019,81610,81624,157570,9156,79075,54478,10733,90102,9001	BIRC5,BUB1,BUB1B,CDK1,CDC6,CDC20,CDKN3,FOXM1,KIF11,KIFC1,STMN1,MAD2L1,MYBL2,ORC1,TK1,TTK,DLGAP5,GINS1,NDC80,KIF2C,TPX2,KIF4A,GTSE1,DTL,CEP55,KIF15,KNL1,KIF18A,CDCA5,E2F7,SKA3,WDR62,PBK,MKI67,PTTG1,DMC1,TEX15,CENPM,FAM83D,DIAPH3,ESCO2,EXO1,DSCC1,PIMREG,PLK4,PHLDB2,HAP1	47/-
1_Member	GO Biological Processes	GO:1903047	mitotic cell cycle process	-30.2106	-25.9589	332,699,701,983,990,991,1033,2305,3832,3833,3925,4085,4605,4998,7083,7272,9787,9837,10403,11004,22974,24137,51512,51514,55165,56992,57082,81930,113130,144455,221150,284403	BIRC5,BUB1,BUB1B,CDK1,CDC6,CDC20,CDKN3,FOXM1,KIF11,KIFC1,STMN1,MAD2L1,MYBL2,ORC1,TK1,TTK,DLGAP5,GINS1,NDC80,KIF2C,TPX2,KIF4A,GTSE1,DTL,CEP55,KIF15,KNL1,KIF18A,CDCA5,E2F7,SKA3,WDR62	32/523
1_Member	GO Biological Processes	GO:0000278	mitotic cell cycle	-29.6245	-25.6738	332,699,701,983,990,991,1033,2305,3832,3833,3925,4085,4605,4998,7083,7272,9787,9837,10403,11004,22974,24137,51512,51514,55165,55872,56992,57082,81930,113130,144455,221150,284403	BIRC5,BUB1,BUB1B,CDK1,CDC6,CDC20,CDKN3,FOXM1,KIF11,KIFC1,STMN1,MAD2L1,MYBL2,ORC1,TK1,TTK,DLGAP5,GINS1,NDC80,KIF2C,TPX2,KIF4A,GTSE1,DTL,CEP55,PBK,KIF15,KNL1,KIF18A,CDCA5,E2F7,SKA3,WDR62	33/603
1_Member	GO Biological Processes	GO:0007059	chromosome segregation	-27.0328	-23.2582	332,699,991,3832,3833,4085,4288,4605,7272,9232,9787,10403,11004,11144,22974,24137,56154,56992,57082,79019,81610,81624,81930,113130,157570,221150	BIRC5,BUB1,CDC20,KIF11,KIFC1,MAD2L1,MKI67,MYBL2,TTK,PTTG1,DLGAP5,NDC80,KIF2C,DMC1,TPX2,KIF4A,TEX15,KIF15,KNL1,CENPM,FAM83D,DIAPH3,KIF18A,CDCA5,ESCO2,SKA3	26/335
1_Member	GO Biological Processes	GO:0051276	chromosome organization	-23.6269	-19.9772	332,699,701,983,991,3832,3833,4085,4605,7272,9156,9232,9787,9837,10403,11004,11144,22974,24137,56154,56992,57082,79075,81930,113130,157570,221150	BIRC5,BUB1,BUB1B,CDK1,CDC20,KIF11,KIFC1,MAD2L1,MYBL2,TTK,EXO1,PTTG1,DLGAP5,GINS1,NDC80,KIF2C,DMC1,TPX2,KIF4A,TEX15,KIF15,KNL1,DSCC1,KIF18A,CDCA5,ESCO2,SKA3	27/511
1_Member	GO Biological Processes	GO:0098813	nuclear chromosome segregation	-23.0985	-19.5457	332,991,3832,3833,4085,4605,7272,9232,9787,10403,11004,11144,22974,24137,56154,56992,57082,81610,81930,113130,221150	BIRC5,CDC20,KIF11,KIFC1,MAD2L1,MYBL2,TTK,PTTG1,DLGAP5,NDC80,KIF2C,DMC1,TPX2,KIF4A,TEX15,KIF15,KNL1,FAM83D,KIF18A,CDCA5,SKA3	21/234
1_Member	GO Biological Processes	GO:0000070	mitotic sister chromatid segregation	-20.8835	-17.4099	332,991,3832,3833,4085,4605,7272,9787,10403,11004,22974,24137,56992,57082,81930,113130,221150	BIRC5,CDC20,KIF11,KIFC1,MAD2L1,MYBL2,TTK,DLGAP5,NDC80,KIF2C,TPX2,KIF4A,KIF15,KNL1,KIF18A,CDCA5,SKA3	17/142
1_Member	GO Biological Processes	GO:0000819	sister chromatid segregation	-20.6709	-17.2642	332,991,3832,3833,4085,4605,7272,9787,10403,11004,22974,24137,56992,57082,81930,113130,221150	BIRC5,CDC20,KIF11,KIFC1,MAD2L1,MYBL2,TTK,DLGAP5,NDC80,KIF2C,TPX2,KIF4A,KIF15,KNL1,KIF18A,CDCA5,SKA3	17/146
1_Member	GO Biological Processes	GO:0140014	mitotic nuclear division	-19.6043	-16.2556	332,991,3832,3833,4085,4605,7272,9787,10403,11004,22974,24137,56992,57082,81930,113130,221150	BIRC5,CDC20,KIF11,KIFC1,MAD2L1,MYBL2,TTK,DLGAP5,NDC80,KIF2C,TPX2,KIF4A,KIF15,KNL1,KIF18A,CDCA5,SKA3	17/168
1_Member	GO Biological Processes	GO:0000280	nuclear division	-18.8474	-15.5499	332,991,3832,3833,4085,4605,7272,9232,9787,10403,11004,11144,22974,24137,56154,56992,57082,81930,113130,221150	BIRC5,CDC20,KIF11,KIFC1,MAD2L1,MYBL2,TTK,PTTG1,DLGAP5,NDC80,KIF2C,DMC1,TPX2,KIF4A,TEX15,KIF15,KNL1,KIF18A,CDCA5,SKA3	20/320
1_Member	GO Biological Processes	GO:0048285	organelle fission	-18.1304	-14.8787	332,991,3832,3833,4085,4605,7272,9232,9787,10403,11004,11144,22974,24137,56154,56992,57082,81930,113130,221150	BIRC5,CDC20,KIF11,KIFC1,MAD2L1,MYBL2,TTK,PTTG1,DLGAP5,NDC80,KIF2C,DMC1,TPX2,KIF4A,TEX15,KIF15,KNL1,KIF18A,CDCA5,SKA3	20/348
1_Member	GO Biological Processes	GO:1902850	microtubule cytoskeleton organization involved in mitosis	-17.9477	-14.7374	332,983,991,3832,3833,3925,4085,4605,7272,9787,10403,22974,24137,56992,284403	BIRC5,CDK1,CDC20,KIF11,KIFC1,STMN1,MAD2L1,MYBL2,TTK,DLGAP5,NDC80,TPX2,KIF4A,KIF15,WDR62	15/135
1_Member	GO Biological Processes	GO:0007052	mitotic spindle organization	-16.574	-13.4362	332,991,3832,3833,3925,4605,7272,9787,10403,22974,24137,56992,284403	BIRC5,CDC20,KIF11,KIFC1,STMN1,MYBL2,TTK,DLGAP5,NDC80,TPX2,KIF4A,KIF15,WDR62	13/99
1_Member	GO Biological Processes	GO:0051301	cell division	-15.8952	-12.8196	332,699,701,983,990,991,3832,3833,3925,4085,9232,10403,11004,22974,24137,54478,55165,57082,81610,113130,221150	BIRC5,BUB1,BUB1B,CDK1,CDC6,CDC20,KIF11,KIFC1,STMN1,MAD2L1,PTTG1,NDC80,KIF2C,TPX2,KIF4A,PIMREG,CEP55,KNL1,FAM83D,CDCA5,SKA3	21/522
1_Member	GO Biological Processes	GO:0000226	microtubule cytoskeleton organization	-15.0146	-11.967	332,983,991,3832,3833,3925,4085,4605,7272,9787,10403,10733,11004,22974,24137,56992,81624,81930,90102,221150,284403	BIRC5,CDK1,CDC20,KIF11,KIFC1,STMN1,MAD2L1,MYBL2,TTK,DLGAP5,NDC80,PLK4,KIF2C,TPX2,KIF4A,KIF15,DIAPH3,KIF18A,PHLDB2,SKA3,WDR62	21/578
1_Member	GO Biological Processes	GO:0007051	spindle organization	-14.953	-11.9317	332,991,3832,3833,3925,4605,7272,9787,10403,22974,24137,56992,221150,284403	BIRC5,CDC20,KIF11,KIFC1,STMN1,MYBL2,TTK,DLGAP5,NDC80,TPX2,KIF4A,KIF15,SKA3,WDR62	14/169
1_Member	GO Biological Processes	GO:0051225	spindle assembly	-11.4498	-8.77784	332,991,3832,3833,4605,10403,22974,24137,56992,221150	BIRC5,CDC20,KIF11,KIFC1,MYBL2,NDC80,TPX2,KIF4A,KIF15,SKA3	10/104
1_Member	GO Biological Processes	GO:0090307	mitotic spindle assembly	-11.0142	-8.38052	332,991,3832,3833,4605,22974,24137,56992	BIRC5,CDC20,KIF11,KIFC1,MYBL2,TPX2,KIF4A,KIF15	8/51
1_Member	GO Biological Processes	GO:0140694	membraneless organelle assembly	-10.5919	-8.05622	332,991,3832,3833,4605,9787,10403,10733,22974,24137,56992,81624,221150,284403	BIRC5,CDC20,KIF11,KIFC1,MYBL2,DLGAP5,NDC80,PLK4,TPX2,KIF4A,KIF15,DIAPH3,SKA3,WDR62	14/352
1_Member	GO Biological Processes	GO:0007018	microtubule-based movement	-3.74299	-1.58468	3832,3833,9001,9787,11004,24137,56992,81930	KIF11,KIFC1,HAP1,DLGAP5,KIF2C,KIF4A,KIF15,KIF18A	8/447
2_Summary	GO Biological Processes	GO:0010564	regulation of cell cycle process	-17.7947	-14.6221	332,699,701,983,990,991,3832,4085,4288,4998,7272,9787,10403,10635,10733,11004,22974,51512,51514,57082,79968,81610,113130,144455,221150,284403,9001	BIRC5,BUB1,BUB1B,CDK1,CDC6,CDC20,KIF11,MAD2L1,MKI67,ORC1,TTK,DLGAP5,NDC80,RAD51AP1,PLK4,KIF2C,TPX2,GTSE1,DTL,KNL1,WDR76,FAM83D,CDCA5,E2F7,SKA3,WDR62,HAP1	27/-
2_Member	GO Biological Processes	GO:0010564	regulation of cell cycle process	-17.7947	-14.6221	332,699,701,983,990,991,3832,4085,4288,4998,7272,9787,10403,10635,10733,11004,22974,51512,51514,57082,79968,81610,113130,144455,221150,284403	BIRC5,BUB1,BUB1B,CDK1,CDC6,CDC20,KIF11,MAD2L1,MKI67,ORC1,TTK,DLGAP5,NDC80,RAD51AP1,PLK4,KIF2C,TPX2,GTSE1,DTL,KNL1,WDR76,FAM83D,CDCA5,E2F7,SKA3,WDR62	26/776
2_Member	GO Biological Processes	GO:0090068	positive regulation of cell cycle process	-14.6606	-11.6876	332,699,983,990,991,4085,9787,10403,10635,10733,51514,57082,81610,113130,144455,221150	BIRC5,BUB1,CDK1,CDC6,CDC20,MAD2L1,DLGAP5,NDC80,RAD51AP1,PLK4,DTL,KNL1,FAM83D,CDCA5,E2F7,SKA3	16/273
2_Member	GO Biological Processes	GO:0045787	positive regulation of cell cycle	-13.1199	-10.3153	332,699,983,990,991,4085,9787,10403,10635,10733,51514,57082,81610,113130,144455,221150	BIRC5,BUB1,CDK1,CDC6,CDC20,MAD2L1,DLGAP5,NDC80,RAD51AP1,PLK4,DTL,KNL1,FAM83D,CDCA5,E2F7,SKA3	16/343
2_Member	GO Biological Processes	GO:1901989	positive regulation of cell cycle phase transition	-9.18439	-6.71798	332,983,990,991,9787,51514,81610,113130,221150	BIRC5,CDK1,CDC6,CDC20,DLGAP5,DTL,FAM83D,CDCA5,SKA3	9/126
2_Member	GO Biological Processes	GO:1901992	positive regulation of mitotic cell cycle phase transition	-8.4404	-5.99485	332,983,990,991,9787,51514,113130,221150	BIRC5,CDK1,CDC6,CDC20,DLGAP5,DTL,CDCA5,SKA3	8/105
2_Member	GO Biological Processes	GO:0045931	positive regulation of mitotic cell cycle	-7.5528	-5.15232	332,983,990,991,9787,51514,113130,221150	BIRC5,CDK1,CDC6,CDC20,DLGAP5,DTL,CDCA5,SKA3	8/136
2_Member	GO Biological Processes	GO:1901970	positive regulation of mitotic sister chromatid separation	-6.09125	-3.76893	332,991,9787,221150	BIRC5,CDC20,DLGAP5,SKA3	4/21
2_Member	GO Biological Processes	GO:0051984	positive regulation of chromosome segregation	-5.44101	-3.14831	332,983,990,221150	BIRC5,CDK1,CDC6,SKA3	4/30
2_Member	GO Biological Processes	GO:1905820	positive regulation of chromosome separation	-5.32536	-3.04211	332,991,9787,221150	BIRC5,CDC20,DLGAP5,SKA3	4/32
2_Member	GO Biological Processes	GO:0045842	positive regulation of mitotic metaphase/anaphase transition	-4.56308	-2.33253	991,9787,221150	CDC20,DLGAP5,SKA3	3/17
2_Member	GO Biological Processes	GO:1902101	positive regulation of metaphase/anaphase transition of cell cycle	-4.485	-2.26265	991,9787,221150	CDC20,DLGAP5,SKA3	3/18
2_Member	GO Biological Processes	GO:0051785	positive regulation of nuclear division	-4.16969	-1.96328	991,9787,10635,221150	CDC20,DLGAP5,RAD51AP1,SKA3	4/62
2_Member	GO Biological Processes	GO:0010638	positive regulation of organelle organization	-3.4225	-1.29462	699,983,991,9001,9787,10635,10733,221150	BUB1,CDK1,CDC20,HAP1,DLGAP5,RAD51AP1,PLK4,SKA3	8/499
2_Member	GO Biological Processes	GO:0045840	positive regulation of mitotic nuclear division	-3.21881	-1.11629	991,9787,221150	CDC20,DLGAP5,SKA3	3/47
2_Member	GO Biological Processes	GO:2001252	positive regulation of chromosome organization	-2.21947	-0.195617	699,983,221150	BUB1,CDK1,SKA3	3/105
3_Summary	GO Biological Processes	GO:0051983	regulation of chromosome segregation	-16.2478	-13.1422	332,699,701,983,990,991,4085,4288,7272,9787,10403,11004,57082,221150,4998,51512,51514,144455,79968,81610,113130,3833,81930,10635,3925,10391,10413,11013,22974,81624,90102,9001,4192,11144	BIRC5,BUB1,BUB1B,CDK1,CDC6,CDC20,MAD2L1,MKI67,TTK,DLGAP5,NDC80,KIF2C,KNL1,SKA3,ORC1,GTSE1,DTL,E2F7,WDR76,FAM83D,CDCA5,KIFC1,KIF18A,RAD51AP1,STMN1,CORO2B,YAP1,TMSB15A,TPX2,DIAPH3,PHLDB2,HAP1,MDK,DMC1	34/-
3_Member	GO Biological Processes	GO:0051983	regulation of chromosome segregation	-16.2478	-13.1422	332,699,701,983,990,991,4085,4288,7272,9787,10403,11004,57082,221150	BIRC5,BUB1,BUB1B,CDK1,CDC6,CDC20,MAD2L1,MKI67,TTK,DLGAP5,NDC80,KIF2C,KNL1,SKA3	14/137
3_Member	GO Biological Processes	GO:0007093	mitotic cell cycle checkpoint signaling	-14.8549	-11.8585	332,699,701,983,990,991,4085,4998,7272,10403,51512,51514,144455	BIRC5,BUB1,BUB1B,CDK1,CDC6,CDC20,MAD2L1,ORC1,TTK,NDC80,GTSE1,DTL,E2F7	13/133
3_Member	GO Biological Processes	GO:0033045	regulation of sister chromatid segregation	-14.4251	-11.4744	332,699,701,983,990,991,4085,7272,9787,10403,57082,221150	BIRC5,BUB1,BUB1B,CDK1,CDC6,CDC20,MAD2L1,TTK,DLGAP5,NDC80,KNL1,SKA3	12/108
3_Member	GO Biological Processes	GO:1901987	regulation of cell cycle phase transition	-14.254	-11.3244	332,699,701,983,990,991,4085,4998,7272,9787,10403,51512,51514,57082,79968,81610,113130,144455,221150	BIRC5,BUB1,BUB1B,CDK1,CDC6,CDC20,MAD2L1,ORC1,TTK,DLGAP5,NDC80,GTSE1,DTL,KNL1,WDR76,FAM83D,CDCA5,E2F7,SKA3	19/480
3_Member	GO Biological Processes	GO:0033047	regulation of mitotic sister chromatid segregation	-14.0913	-11.1819	332,699,701,983,991,4085,7272,10403,57082,221150	BIRC5,BUB1,BUB1B,CDK1,CDC20,MAD2L1,TTK,NDC80,KNL1,SKA3	10/58
3_Member	GO Biological Processes	GO:1901990	regulation of mitotic cell cycle phase transition	-13.7997	-10.9108	332,699,701,983,990,991,4085,4998,7272,9787,10403,51512,51514,57082,113130,144455,221150	BIRC5,BUB1,BUB1B,CDK1,CDC6,CDC20,MAD2L1,ORC1,TTK,DLGAP5,NDC80,GTSE1,DTL,KNL1,CDCA5,E2F7,SKA3	17/371
3_Member	GO Biological Processes	GO:0010965	regulation of mitotic sister chromatid separation	-13.7823	-10.9108	332,699,701,991,4085,7272,9787,10403,57082,221150	BIRC5,BUB1,BUB1B,CDC20,MAD2L1,TTK,DLGAP5,NDC80,KNL1,SKA3	10/62
3_Member	GO Biological Processes	GO:0030071	regulation of mitotic metaphase/anaphase transition	-13.5649	-10.7111	332,699,701,990,991,4085,7272,9787,10403,57082,221150	BIRC5,BUB1,BUB1B,CDC6,CDC20,MAD2L1,TTK,DLGAP5,NDC80,KNL1,SKA3	11/93
3_Member	GO Biological Processes	GO:0000075	cell cycle checkpoint signaling	-13.4897	-10.653	332,699,701,983,990,991,4085,4998,7272,10403,51512,51514,144455	BIRC5,BUB1,BUB1B,CDK1,CDC6,CDC20,MAD2L1,ORC1,TTK,NDC80,GTSE1,DTL,E2F7	13/169
3_Member	GO Biological Processes	GO:1902099	regulation of metaphase/anaphase transition of cell cycle	-13.4083	-10.588	332,699,701,990,991,4085,7272,9787,10403,57082,221150	BIRC5,BUB1,BUB1B,CDC6,CDC20,MAD2L1,TTK,DLGAP5,NDC80,KNL1,SKA3	11/96
3_Member	GO Biological Processes	GO:0050000	chromosome localization	-13.0154	-10.226	332,3833,7272,9787,10403,11004,57082,81610,81930,113130,221150	BIRC5,KIFC1,TTK,DLGAP5,NDC80,KIF2C,KNL1,FAM83D,KIF18A,CDCA5,SKA3	11/104
3_Member	GO Biological Processes	GO:1901991	negative regulation of mitotic cell cycle phase transition	-12.802	-10.0454	332,699,701,983,990,991,4085,4998,7272,10403,51512,51514,144455	BIRC5,BUB1,BUB1B,CDK1,CDC6,CDC20,MAD2L1,ORC1,TTK,NDC80,GTSE1,DTL,E2F7	13/191
3_Member	GO Biological Processes	GO:1905818	regulation of chromosome separation	-12.7924	-10.0454	332,699,701,991,4085,7272,9787,10403,57082,221150	BIRC5,BUB1,BUB1B,CDC20,MAD2L1,TTK,DLGAP5,NDC80,KNL1,SKA3	10/77
3_Member	GO Biological Processes	GO:0051783	regulation of nuclear division	-12.792	-10.0454	332,699,701,991,4085,4288,7272,9787,10403,10635,57082,221150	BIRC5,BUB1,BUB1B,CDC20,MAD2L1,MKI67,TTK,DLGAP5,NDC80,RAD51AP1,KNL1,SKA3	12/147
3_Member	GO Biological Processes	GO:0007346	regulation of mitotic cell cycle	-12.3406	-9.60739	332,699,701,983,990,991,4085,4288,4998,7272,9787,10403,51512,51514,57082,113130,144455,221150	BIRC5,BUB1,BUB1B,CDK1,CDC6,CDC20,MAD2L1,MKI67,ORC1,TTK,DLGAP5,NDC80,GTSE1,DTL,KNL1,CDCA5,E2F7,SKA3	18/533
3_Member	GO Biological Processes	GO:0007088	regulation of mitotic nuclear division	-12.279	-9.5587	332,699,701,991,4085,4288,7272,9787,10403,57082,221150	BIRC5,BUB1,BUB1B,CDC20,MAD2L1,MKI67,TTK,DLGAP5,NDC80,KNL1,SKA3	11/121
3_Member	GO Biological Processes	GO:0051303	establishment of chromosome localization	-11.8041	-9.09644	332,3833,7272,10403,11004,57082,81610,81930,113130,221150	BIRC5,KIFC1,TTK,NDC80,KIF2C,KNL1,FAM83D,KIF18A,CDCA5,SKA3	10/96
3_Member	GO Biological Processes	GO:0045930	negative regulation of mitotic cell cycle	-11.536	-8.84052	332,699,701,983,990,991,4085,4998,7272,10403,51512,51514,144455	BIRC5,BUB1,BUB1B,CDK1,CDC6,CDC20,MAD2L1,ORC1,TTK,NDC80,GTSE1,DTL,E2F7	13/240
3_Member	GO Biological Processes	GO:0010948	negative regulation of cell cycle process	-11.4612	-8.77784	332,699,701,983,990,991,4085,4998,7272,10403,51512,51514,144455,221150	BIRC5,BUB1,BUB1B,CDK1,CDC6,CDC20,MAD2L1,ORC1,TTK,NDC80,GTSE1,DTL,E2F7,SKA3	14/303
3_Member	GO Biological Processes	GO:1901988	negative regulation of cell cycle phase transition	-11.1824	-8.5217	332,699,701,983,990,991,4085,4998,7272,10403,51512,51514,144455	BIRC5,BUB1,BUB1B,CDK1,CDC6,CDC20,MAD2L1,ORC1,TTK,NDC80,GTSE1,DTL,E2F7	13/256
3_Member	GO Biological Processes	GO:0007094	mitotic spindle assembly checkpoint signaling	-10.9988	-8.38052	332,699,701,991,4085,7272,10403	BIRC5,BUB1,BUB1B,CDC20,MAD2L1,TTK,NDC80	7/30
3_Member	GO Biological Processes	GO:0071173	spindle assembly checkpoint signaling	-10.9988	-8.38052	332,699,701,991,4085,7272,10403	BIRC5,BUB1,BUB1B,CDC20,MAD2L1,TTK,NDC80	7/30
3_Member	GO Biological Processes	GO:0071174	mitotic spindle checkpoint signaling	-10.9988	-8.38052	332,699,701,991,4085,7272,10403	BIRC5,BUB1,BUB1B,CDC20,MAD2L1,TTK,NDC80	7/30
3_Member	GO Biological Processes	GO:0031577	spindle checkpoint signaling	-10.8889	-8.28059	332,699,701,991,4085,7272,10403	BIRC5,BUB1,BUB1B,CDC20,MAD2L1,TTK,NDC80	7/31
3_Member	GO Biological Processes	GO:0051310	metaphase chromosome alignment	-10.8303	-8.24129	3833,7272,10403,11004,57082,81610,81930,113130,221150	KIFC1,TTK,NDC80,KIF2C,KNL1,FAM83D,KIF18A,CDCA5,SKA3	9/83
3_Member	GO Biological Processes	GO:0033046	negative regulation of sister chromatid segregation	-10.6806	-8.12785	332,699,701,991,4085,7272,10403	BIRC5,BUB1,BUB1B,CDC20,MAD2L1,TTK,NDC80	7/33
3_Member	GO Biological Processes	GO:0033048	negative regulation of mitotic sister chromatid segregation	-10.6806	-8.12785	332,699,701,991,4085,7272,10403	BIRC5,BUB1,BUB1B,CDC20,MAD2L1,TTK,NDC80	7/33
3_Member	GO Biological Processes	GO:0045841	negative regulation of mitotic metaphase/anaphase transition	-10.6806	-8.12785	332,699,701,991,4085,7272,10403	BIRC5,BUB1,BUB1B,CDC20,MAD2L1,TTK,NDC80	7/33
3_Member	GO Biological Processes	GO:2000816	negative regulation of mitotic sister chromatid separation	-10.6806	-8.12785	332,699,701,991,4085,7272,10403	BIRC5,BUB1,BUB1B,CDC20,MAD2L1,TTK,NDC80	7/33
3_Member	GO Biological Processes	GO:0010639	negative regulation of organelle organization	-10.6578	-8.11363	332,699,701,991,3925,4085,7272,10391,10403,10413,11013,22974,81624,90102	BIRC5,BUB1,BUB1B,CDC20,STMN1,MAD2L1,TTK,CORO2B,NDC80,YAP1,TMSB15A,TPX2,DIAPH3,PHLDB2	14/348
3_Member	GO Biological Processes	GO:1902100	negative regulation of metaphase/anaphase transition of cell cycle	-10.4861	-7.96673	332,699,701,991,4085,7272,10403	BIRC5,BUB1,BUB1B,CDC20,MAD2L1,TTK,NDC80	7/35
3_Member	GO Biological Processes	GO:1905819	negative regulation of chromosome separation	-10.4861	-7.96673	332,699,701,991,4085,7272,10403	BIRC5,BUB1,BUB1B,CDC20,MAD2L1,TTK,NDC80	7/35
3_Member	GO Biological Processes	GO:0051985	negative regulation of chromosome segregation	-10.3934	-7.88204	332,699,701,991,4085,7272,10403	BIRC5,BUB1,BUB1B,CDC20,MAD2L1,TTK,NDC80	7/36
3_Member	GO Biological Processes	GO:0033044	regulation of chromosome organization	-10.1503	-7.64679	332,699,701,983,990,991,4085,7272,9787,10403,57082,221150	BIRC5,BUB1,BUB1B,CDK1,CDC6,CDC20,MAD2L1,TTK,DLGAP5,NDC80,KNL1,SKA3	12/246
3_Member	GO Biological Processes	GO:0045786	negative regulation of cell cycle	-9.97545	-7.48106	332,699,701,983,990,991,4085,4998,7272,10403,51512,51514,144455,221150	BIRC5,BUB1,BUB1B,CDK1,CDC6,CDC20,MAD2L1,ORC1,TTK,NDC80,GTSE1,DTL,E2F7,SKA3	14/392
3_Member	GO Biological Processes	GO:0045839	negative regulation of mitotic nuclear division	-9.96937	-7.48106	332,699,701,991,4085,7272,10403	BIRC5,BUB1,BUB1B,CDC20,MAD2L1,TTK,NDC80	7/41
3_Member	GO Biological Processes	GO:0051784	negative regulation of nuclear division	-9.53007	-7.05649	332,699,701,991,4085,7272,10403	BIRC5,BUB1,BUB1B,CDC20,MAD2L1,TTK,NDC80	7/47
3_Member	GO Biological Processes	GO:0007080	mitotic metaphase chromosome alignment	-8.97452	-6.51517	3833,7272,10403,11004,81930,113130,221150	KIFC1,TTK,NDC80,KIF2C,KIF18A,CDCA5,SKA3	7/56
3_Member	GO Biological Processes	GO:2001251	negative regulation of chromosome organization	-7.79219	-5.35336	332,699,701,991,4085,7272,10403	BIRC5,BUB1,BUB1B,CDC20,MAD2L1,TTK,NDC80	7/82
3_Member	GO Biological Processes	GO:0090266	regulation of mitotic cell cycle spindle assembly checkpoint	-7.71549	-5.29626	332,4085,10403,57082,221150	BIRC5,MAD2L1,NDC80,KNL1,SKA3	5/24
3_Member	GO Biological Processes	GO:1903504	regulation of mitotic spindle checkpoint	-7.71549	-5.29626	332,4085,10403,57082,221150	BIRC5,MAD2L1,NDC80,KNL1,SKA3	5/24
3_Member	GO Biological Processes	GO:1901976	regulation of cell cycle checkpoint	-7.70506	-5.29217	332,4085,10403,57082,79968,221150	BIRC5,MAD2L1,NDC80,KNL1,WDR76,SKA3	6/49
3_Member	GO Biological Processes	GO:0090231	regulation of spindle checkpoint	-7.61978	-5.21315	332,4085,10403,57082,221150	BIRC5,MAD2L1,NDC80,KNL1,SKA3	5/25
3_Member	GO Biological Processes	GO:0051656	establishment of organelle localization	-7.47461	-5.0862	332,3833,4085,7272,9001,10403,11004,57082,81610,81930,113130,221150	BIRC5,KIFC1,MAD2L1,TTK,HAP1,NDC80,KIF2C,KNL1,FAM83D,KIF18A,CDCA5,SKA3	12/425
3_Member	GO Biological Processes	GO:0051640	organelle localization	-7.15009	-4.77341	332,3833,4085,7272,9001,9787,10403,11004,57082,81610,81930,113130,221150	BIRC5,KIFC1,MAD2L1,TTK,HAP1,DLGAP5,NDC80,KIF2C,KNL1,FAM83D,KIF18A,CDCA5,SKA3	13/551
3_Member	GO Biological Processes	GO:0090232	positive regulation of spindle checkpoint	-7.00464	-4.63372	332,4085,10403,57082	BIRC5,MAD2L1,NDC80,KNL1	4/13
3_Member	CORUM	CORUM:190	Mitotic checkpoint complex (MCC)	-6.77912	-4.41387	701,991,4085	BUB1B,CDC20,MAD2L1	3/4
3_Member	GO Biological Processes	GO:0051129	negative regulation of cellular component organization	-6.56827	-4.21416	332,699,701,991,3925,4085,7272,10391,10403,10413,11013,22974,81624,90102	BIRC5,BUB1,BUB1B,CDC20,STMN1,MAD2L1,TTK,CORO2B,NDC80,YAP1,TMSB15A,TPX2,DIAPH3,PHLDB2	14/730
3_Member	GO Biological Processes	GO:1901978	positive regulation of cell cycle checkpoint	-6.27759	-3.93966	332,4085,10403,57082	BIRC5,MAD2L1,NDC80,KNL1	4/19
3_Member	GO Biological Processes	GO:0008608	attachment of spindle microtubules to kinetochore	-5.32536	-3.04211	10403,11004,57082,221150	NDC80,KIF2C,KNL1,SKA3	4/32
3_Member	GO Biological Processes	GO:0090267	positive regulation of mitotic cell cycle spindle assembly checkpoint	-5.04762	-2.77816	332,4085,10403	BIRC5,MAD2L1,NDC80	3/12
3_Member	GO Biological Processes	GO:0051315	attachment of mitotic spindle microtubules to kinetochore	-4.56308	-2.33253	10403,11004,221150	NDC80,KIF2C,SKA3	3/17
3_Member	GO Biological Processes	GO:0007163	establishment or maintenance of cell polarity	-4.06086	-1.86603	4085,10403,11004,81624,90102,221150	MAD2L1,NDC80,KIF2C,DIAPH3,PHLDB2,SKA3	6/205
3_Member	GO Biological Processes	GO:0030010	establishment of cell polarity	-3.86347	-1.69091	4085,10403,81624,90102,221150	MAD2L1,NDC80,DIAPH3,PHLDB2,SKA3	5/140
3_Member	GO Biological Processes	GO:0007292	female gamete generation	-3.50778	-1.37332	4192,7272,10403,11144,221150	MDK,TTK,NDC80,DMC1,SKA3	5/167
3_Member	GO Biological Processes	GO:0007143	female meiotic nuclear division	-3.39435	-1.26972	7272,10403,221150	TTK,NDC80,SKA3	3/41
3_Member	GO Biological Processes	GO:0051294	establishment of spindle orientation	-3.21881	-1.11629	4085,10403,221150	MAD2L1,NDC80,SKA3	3/47
3_Member	GO Biological Processes	GO:0051293	establishment of spindle localization	-2.88796	-0.809411	4085,10403,221150	MAD2L1,NDC80,SKA3	3/61
3_Member	GO Biological Processes	GO:0051653	spindle localization	-2.78915	-0.716395	4085,10403,221150	MAD2L1,NDC80,SKA3	3/66
4_Summary	GO Biological Processes	GO:0006259	DNA metabolic process	-10.8696	-8.27111	983,990,2305,4998,5427,7083,9156,9232,9837,10635,11144,51514,55247,55388,56154,79075,113130,157570,374393	CDK1,CDC6,FOXM1,ORC1,POLE2,TK1,EXO1,PTTG1,GINS1,RAD51AP1,DMC1,DTL,NEIL3,MCM10,TEX15,DSCC1,CDCA5,ESCO2,FAM111B	19/-
4_Member	GO Biological Processes	GO:0006259	DNA metabolic process	-10.8696	-8.27111	983,990,2305,4998,5427,7083,9156,9232,9837,10635,11144,51514,55247,55388,56154,79075,113130,157570,374393	CDK1,CDC6,FOXM1,ORC1,POLE2,TK1,EXO1,PTTG1,GINS1,RAD51AP1,DMC1,DTL,NEIL3,MCM10,TEX15,DSCC1,CDCA5,ESCO2,FAM111B	19/747
4_Member	GO Biological Processes	GO:0006281	DNA repair	-6.52091	-4.17227	983,2305,5427,9156,9232,10635,11144,51514,55247,56154,113130,157570	CDK1,FOXM1,POLE2,EXO1,PTTG1,RAD51AP1,DMC1,DTL,NEIL3,TEX15,CDCA5,ESCO2	12/521
5_Summary	GO Biological Processes	GO:0006260	DNA replication	-9.9422	-7.46131	983,990,4998,5427,7083,9156,9837,51514,55388,79075,374393,51512,144455	CDK1,CDC6,ORC1,POLE2,TK1,EXO1,GINS1,DTL,MCM10,DSCC1,FAM111B,GTSE1,E2F7	13/-
5_Member	GO Biological Processes	GO:0006260	DNA replication	-9.9422	-7.46131	983,990,4998,5427,7083,9156,9837,51514,55388,79075,374393	CDK1,CDC6,ORC1,POLE2,TK1,EXO1,GINS1,DTL,MCM10,DSCC1,FAM111B	11/198
5_Member	GO Biological Processes	GO:0006261	DNA-templated DNA replication	-6.18992	-3.85726	990,4998,5427,7083,9156,9837,55388	CDC6,ORC1,POLE2,TK1,EXO1,GINS1,MCM10	7/140
5_Member	GO Biological Processes	GO:0044774	mitotic DNA integrity checkpoint signaling	-6.13558	-3.80812	983,990,4998,51512,51514,144455	CDK1,CDC6,ORC1,GTSE1,DTL,E2F7	6/89
5_Member	GO Biological Processes	GO:0031570	DNA integrity checkpoint signaling	-5.29292	-3.01431	983,990,4998,51512,51514,144455	CDK1,CDC6,ORC1,GTSE1,DTL,E2F7	6/124
5_Member	GO Biological Processes	GO:0044818	mitotic G2/M transition checkpoint	-4.37522	-2.16487	983,990,4998,51514	CDK1,CDC6,ORC1,DTL	4/55
5_Member	GO Biological Processes	GO:0006270	DNA replication initiation	-3.89241	-1.71604	990,4998,55388	CDC6,ORC1,MCM10	3/28
5_Member	GO Biological Processes	GO:0010972	negative regulation of G2/M transition of mitotic cell cycle	-3.89223	-1.71604	983,990,4998,51514	CDK1,CDC6,ORC1,DTL	4/73
5_Member	GO Biological Processes	GO:1902750	negative regulation of cell cycle G2/M phase transition	-3.84662	-1.67767	983,990,4998,51514	CDK1,CDC6,ORC1,DTL	4/75
5_Member	GO Biological Processes	GO:0010389	regulation of G2/M transition of mitotic cell cycle	-3.22556	-1.11684	983,990,4998,51514	CDK1,CDC6,ORC1,DTL	4/109
5_Member	GO Biological Processes	GO:1902749	regulation of cell cycle G2/M phase transition	-3.04231	-0.957895	983,990,4998,51514	CDK1,CDC6,ORC1,DTL	4/122
6_Summary	GO Biological Processes	GO:0051321	meiotic cell cycle	-8.74162	-6.28922	991,7272,9156,9232,10403,10635,11144,56154,57082,81930,221150	CDC20,TTK,EXO1,PTTG1,NDC80,RAD51AP1,DMC1,TEX15,KNL1,KIF18A,SKA3	11/-
6_Member	GO Biological Processes	GO:0051321	meiotic cell cycle	-8.74162	-6.28922	991,7272,9156,9232,10403,10635,11144,56154,57082,81930,221150	CDC20,TTK,EXO1,PTTG1,NDC80,RAD51AP1,DMC1,TEX15,KNL1,KIF18A,SKA3	11/257
6_Member	GO Biological Processes	GO:1903046	meiotic cell cycle process	-7.53761	-5.1432	991,7272,9232,10403,11144,56154,57082,81930,221150	CDC20,TTK,PTTG1,NDC80,DMC1,TEX15,KNL1,KIF18A,SKA3	9/194
6_Member	GO Biological Processes	GO:0045132	meiotic chromosome segregation	-7.44207	-5.05956	7272,9232,10403,11144,56154,57082,221150	TTK,PTTG1,NDC80,DMC1,TEX15,KNL1,SKA3	7/92
6_Member	GO Biological Processes	GO:0140013	meiotic nuclear division	-6.74321	-4.38357	7272,9232,10403,11144,56154,57082,81930,221150	TTK,PTTG1,NDC80,DMC1,TEX15,KNL1,KIF18A,SKA3	8/173
6_Member	GO Biological Processes	GO:0061982	meiosis I cell cycle process	-5.2134	-2.93939	991,9232,10403,11144,56154,57082	CDC20,PTTG1,NDC80,DMC1,TEX15,KNL1	6/128
6_Member	GO Biological Processes	GO:0007127	meiosis I	-4.09536	-1.89284	9232,10403,11144,56154,57082	PTTG1,NDC80,DMC1,TEX15,KNL1	5/125
6_Member	GO Biological Processes	GO:0045143	homologous chromosome segregation	-4.0631	-1.86603	9232,11144,56154,57082	PTTG1,DMC1,TEX15,KNL1	4/66
6_Member	GO Biological Processes	GO:0007140	male meiotic nuclear division	-2.99585	-0.914373	11144,56154,81930	DMC1,TEX15,KIF18A	3/56
7_Summary	GO Biological Processes	GO:0007062	sister chromatid cohesion	-7.76056	-5.32836	699,701,991,79075,113130,157570,10635,11144	BUB1,BUB1B,CDC20,DSCC1,CDCA5,ESCO2,RAD51AP1,DMC1	8/-
7_Member	GO Biological Processes	GO:0007062	sister chromatid cohesion	-7.76056	-5.32836	699,701,991,79075,113130,157570	BUB1,BUB1B,CDC20,DSCC1,CDCA5,ESCO2	6/48
7_Member	GO Biological Processes	GO:0007064	mitotic sister chromatid cohesion	-6.00527	-3.68803	991,79075,113130,157570	CDC20,DSCC1,CDCA5,ESCO2	4/22
7_Member	GO Biological Processes	GO:0006302	double-strand break repair	-2.12149	-0.107801	10635,11144,113130,157570	RAD51AP1,DMC1,CDCA5,ESCO2	4/220
8_Summary	GO Biological Processes	GO:0032886	regulation of microtubule-based process	-6.33104	-3.98779	3925,9001,10733,22974,81624,81930,90102,221150,284403,11004,983,29028,11013,57619	STMN1,HAP1,PLK4,TPX2,DIAPH3,KIF18A,PHLDB2,SKA3,WDR62,KIF2C,CDK1,ATAD2,TMSB15A,SHROOM3	14/-
8_Member	GO Biological Processes	GO:0032886	regulation of microtubule-based process	-6.33104	-3.98779	3925,9001,10733,22974,81624,81930,90102,221150,284403	STMN1,HAP1,PLK4,TPX2,DIAPH3,KIF18A,PHLDB2,SKA3,WDR62	9/269
8_Member	GO Biological Processes	GO:0031109	microtubule polymerization or depolymerization	-5.57879	-3.2813	3925,11004,22974,81624,81930	STMN1,KIF2C,TPX2,DIAPH3,KIF18A	5/62
8_Member	GO Biological Processes	GO:0070507	regulation of microtubule cytoskeleton organization	-4.57063	-2.33253	3925,22974,81624,81930,90102,221150	STMN1,TPX2,DIAPH3,KIF18A,PHLDB2,SKA3	6/166
8_Member	GO Biological Processes	GO:0007019	microtubule depolymerization	-4.56308	-2.33253	3925,11004,81930	STMN1,KIF2C,KIF18A	3/17
8_Member	GO Biological Processes	GO:0051261	protein depolymerization	-3.459	-1.32784	3925,11004,81930	STMN1,KIF2C,KIF18A	3/39
8_Member	GO Biological Processes	GO:0031110	regulation of microtubule polymerization or depolymerization	-3.36702	-1.24882	3925,22974,81624,221150	STMN1,TPX2,DIAPH3,SKA3	4/100
8_Member	GO Biological Processes	GO:0031111	negative regulation of microtubule polymerization or depolymerization	-3.3034	-1.19154	3925,22974,81624	STMN1,TPX2,DIAPH3	3/44
8_Member	GO Biological Processes	GO:0022411	cellular component disassembly	-3.13704	-1.04367	983,3925,11004,29028,81624,81930	CDK1,STMN1,KIF2C,ATAD2,DIAPH3,KIF18A	6/305
8_Member	GO Biological Processes	GO:0032984	protein-containing complex disassembly	-2.72234	-0.652444	3925,11004,29028,81930	STMN1,KIF2C,ATAD2,KIF18A	4/149
8_Member	GO Biological Processes	GO:0097435	supramolecular fiber organization	-2.25188	-0.220255	3925,11004,11013,22974,57619,81624,81930	STMN1,KIF2C,TMSB15A,TPX2,SHROOM3,DIAPH3,KIF18A	7/608
9_Summary	GO Biological Processes	GO:0007098	centrosome cycle	-5.96813	-3.65591	983,3832,10403,10733,56992,284403	CDK1,KIF11,NDC80,PLK4,KIF15,WDR62	6/-
9_Member	GO Biological Processes	GO:0007098	centrosome cycle	-5.96813	-3.65591	983,3832,10403,10733,56992,284403	CDK1,KIF11,NDC80,PLK4,KIF15,WDR62	6/95
9_Member	GO Biological Processes	GO:0031023	microtubule organizing center organization	-5.61796	-3.31561	983,3832,10403,10733,56992,284403	CDK1,KIF11,NDC80,PLK4,KIF15,WDR62	6/109
9_Member	GO Biological Processes	GO:0051298	centrosome duplication	-3.52727	-1.38948	10403,10733,284403	NDC80,PLK4,WDR62	3/37
10_Summary	GO Biological Processes	GO:0044770	cell cycle phase transition	-5.8186	-3.51135	332,701,983,991,1033,2305,10403	BIRC5,BUB1B,CDK1,CDC20,CDKN3,FOXM1,NDC80	7/-
10_Member	GO Biological Processes	GO:0044770	cell cycle phase transition	-5.8186	-3.51135	332,701,983,991,1033,2305,10403	BIRC5,BUB1B,CDK1,CDC20,CDKN3,FOXM1,NDC80	7/159
10_Member	GO Biological Processes	GO:0044839	cell cycle G2/M phase transition	-4.37522	-2.16487	332,983,2305,10403	BIRC5,CDK1,FOXM1,NDC80	4/55
10_Member	GO Biological Processes	GO:0044772	mitotic cell cycle phase transition	-3.77824	-1.61286	332,701,983,1033,2305	BIRC5,BUB1B,CDK1,CDKN3,FOXM1	5/146
10_Member	GO Biological Processes	GO:0000086	G2/M transition of mitotic cell cycle	-3.13978	-1.04367	332,983,2305	BIRC5,CDK1,FOXM1	3/50
11_Summary	GO Biological Processes	GO:0071459	protein localization to chromosome, centromeric region	-4.97422	-2.70925	701,983,7272,57082,157570,991,10635	BUB1B,CDK1,TTK,KNL1,ESCO2,CDC20,RAD51AP1	7/-
11_Member	GO Biological Processes	GO:0071459	protein localization to chromosome, centromeric region	-4.97422	-2.70925	701,983,7272,57082	BUB1B,CDK1,TTK,KNL1	4/39
11_Member	GO Biological Processes	GO:0034501	protein localization to kinetochore	-4.93479	-2.68305	983,7272,57082	CDK1,TTK,KNL1	3/13
11_Member	GO Biological Processes	GO:1903083	protein localization to condensed chromosome	-4.93479	-2.68305	983,7272,57082	CDK1,TTK,KNL1	3/13
11_Member	GO Biological Processes	GO:0034502	protein localization to chromosome	-4.41736	-2.19905	701,983,7272,57082,157570	BUB1B,CDK1,TTK,KNL1,ESCO2	5/107
11_Member	GO Biological Processes	GO:0051445	regulation of meiotic cell cycle	-4.01237	-1.82509	991,7272,10635,57082	CDC20,TTK,RAD51AP1,KNL1	4/68
11_Member	GO Biological Processes	GO:0040020	regulation of meiotic nuclear division	-3.6764	-1.52504	991,10635,57082	CDC20,RAD51AP1,KNL1	3/33
11_Member	GO Biological Processes	GO:2000241	regulation of reproductive process	-2.22781	-0.20138	991,7272,10635,57082	CDC20,TTK,RAD51AP1,KNL1	4/205
12_Summary	GO Biological Processes	GO:0051231	spindle elongation	-4.93479	-2.68305	332,3832,24137,3925,55165	BIRC5,KIF11,KIF4A,STMN1,CEP55	5/-
12_Member	GO Biological Processes	GO:0051231	spindle elongation	-4.93479	-2.68305	332,3832,24137	BIRC5,KIF11,KIF4A	3/13
12_Member	GO Biological Processes	GO:0000281	mitotic cytokinesis	-3.55997	-1.41883	332,3925,24137,55165	BIRC5,STMN1,KIF4A,CEP55	4/89
12_Member	GO Biological Processes	GO:0061640	cytoskeleton-dependent cytokinesis	-3.11014	-1.01977	332,3925,24137,55165	BIRC5,STMN1,KIF4A,CEP55	4/117
12_Member	GO Biological Processes	GO:0000910	cytokinesis	-3.08263	-0.995252	332,3925,24137,55165	BIRC5,STMN1,KIF4A,CEP55	4/119
13_Summary	GO Biological Processes	GO:0051494	negative regulation of cytoskeleton organization	-4.61522	-2.3678	3925,10391,11013,22974,81624,90102,10733,81930,221150,2192,4192	STMN1,CORO2B,TMSB15A,TPX2,DIAPH3,PHLDB2,PLK4,KIF18A,SKA3,FBLN1,MDK	11/-
13_Member	GO Biological Processes	GO:0051494	negative regulation of cytoskeleton organization	-4.61522	-2.3678	3925,10391,11013,22974,81624,90102	STMN1,CORO2B,TMSB15A,TPX2,DIAPH3,PHLDB2	6/163
13_Member	GO Biological Processes	GO:1902904	negative regulation of supramolecular fiber organization	-4.54139	-2.31496	3925,10391,11013,22974,81624,90102	STMN1,CORO2B,TMSB15A,TPX2,DIAPH3,PHLDB2	6/168
13_Member	GO Biological Processes	GO:0051493	regulation of cytoskeleton organization	-3.92318	-1.73963	3925,10391,10733,11013,22974,81624,81930,90102,221150	STMN1,CORO2B,PLK4,TMSB15A,TPX2,DIAPH3,KIF18A,PHLDB2,SKA3	9/539
13_Member	GO Biological Processes	GO:0051497	negative regulation of stress fiber assembly	-3.6764	-1.52504	3925,10391,90102	STMN1,CORO2B,PHLDB2	3/33
13_Member	GO Biological Processes	GO:0032232	negative regulation of actin filament bundle assembly	-3.56289	-1.41883	3925,10391,90102	STMN1,CORO2B,PHLDB2	3/36
13_Member	GO Biological Processes	GO:0010812	negative regulation of cell-substrate adhesion	-2.78915	-0.716395	2192,10391,90102	FBLN1,CORO2B,PHLDB2	3/66
13_Member	GO Biological Processes	GO:1902903	regulation of supramolecular fiber organization	-2.53015	-0.468742	3925,10391,11013,22974,81624,90102	STMN1,CORO2B,TMSB15A,TPX2,DIAPH3,PHLDB2	6/402
13_Member	GO Biological Processes	GO:0051492	regulation of stress fiber assembly	-2.34026	-0.30071	3925,10391,90102	STMN1,CORO2B,PHLDB2	3/95
13_Member	GO Biological Processes	GO:0110020	regulation of actomyosin structure organization	-2.20809	-0.186803	3925,10391,90102	STMN1,CORO2B,PHLDB2	3/106
13_Member	GO Biological Processes	GO:0032231	regulation of actin filament bundle assembly	-2.19683	-0.178092	3925,10391,90102	STMN1,CORO2B,PHLDB2	3/107
13_Member	GO Biological Processes	GO:0010810	regulation of cell-substrate adhesion	-2.09457	-0.0833811	2192,4192,10391,90102	FBLN1,MDK,CORO2B,PHLDB2	4/224
14_Summary	GO Biological Processes	GO:0006275	regulation of DNA replication	-4.04663	-1.85559	983,990,79075,144455,157570,2305,51512,51514,10635,56154,81610	CDK1,CDC6,DSCC1,E2F7,ESCO2,FOXM1,GTSE1,DTL,RAD51AP1,TEX15,FAM83D	11/-
14_Member	GO Biological Processes	GO:0006275	regulation of DNA replication	-4.04663	-1.85559	983,990,79075,144455,157570	CDK1,CDC6,DSCC1,E2F7,ESCO2	5/128
14_Member	GO Biological Processes	GO:0042770	signal transduction in response to DNA damage	-3.75068	-1.58885	983,2305,51512,51514,144455	CDK1,FOXM1,GTSE1,DTL,E2F7	5/148
14_Member	GO Biological Processes	GO:0044773	mitotic DNA damage checkpoint signaling	-3.63662	-1.48869	983,51512,51514,144455	CDK1,GTSE1,DTL,E2F7	4/85
14_Member	GO Biological Processes	GO:0051052	regulation of DNA metabolic process	-3.38815	-1.26674	983,990,2305,10635,56154,79075,144455,157570	CDK1,CDC6,FOXM1,RAD51AP1,TEX15,DSCC1,E2F7,ESCO2	8/505
14_Member	GO Biological Processes	GO:0030330	DNA damage response, signal transduction by p53 class mediator	-3.33297	-1.21795	2305,51512,144455	FOXM1,GTSE1,E2F7	3/43
14_Member	GO Biological Processes	GO:0000077	DNA damage checkpoint signaling	-3.13817	-1.04367	983,51512,51514,144455	CDK1,GTSE1,DTL,E2F7	4/115
14_Member	GO Biological Processes	GO:0051054	positive regulation of DNA metabolic process	-2.40731	-0.351474	983,2305,10635,79075,144455	CDK1,FOXM1,RAD51AP1,DSCC1,E2F7	5/296
14_Member	GO Biological Processes	GO:0072331	signal transduction by p53 class mediator	-2.3531	-0.305484	2305,51512,144455	FOXM1,GTSE1,E2F7	3/94
14_Member	GO Biological Processes	GO:1902806	regulation of cell cycle G1/S phase transition	-2.12149	-0.107801	990,51512,81610,144455	CDC6,GTSE1,FAM83D,E2F7	4/220
15_Summary	GO Biological Processes	GO:0080135	regulation of cellular response to stress	-2.55325	-0.486203	2305,10391,10635,55872,56154,79968,220042	FOXM1,CORO2B,RAD51AP1,PBK,TEX15,WDR76,DDIAS	7/-
15_Member	GO Biological Processes	GO:0080135	regulation of cellular response to stress	-2.55325	-0.486203	2305,10391,10635,55872,56154,79968,220042	FOXM1,CORO2B,RAD51AP1,PBK,TEX15,WDR76,DDIAS	7/535
16_Summary	GO Biological Processes	GO:0045685	regulation of glial cell differentiation	-2.55035	-0.486135	983,4192,118738,79801,284403,9001	CDK1,MDK,ZNF488,SHCBP1,WDR62,HAP1	6/-
16_Member	GO Biological Processes	GO:0045685	regulation of glial cell differentiation	-2.55035	-0.486135	983,4192,118738	CDK1,MDK,ZNF488	3/80
16_Member	GO Biological Processes	GO:2000177	regulation of neural precursor cell proliferation	-2.36609	-0.313013	4192,79801,284403	MDK,SHCBP1,WDR62	3/93
16_Member	GO Biological Processes	GO:0050769	positive regulation of neurogenesis	-2.02966	-0.0234418	4192,9001,118738,284403	MDK,HAP1,ZNF488,WDR62	4/234
17_Summary	GO Biological Processes	GO:0007605	sensory perception of sound	-2.52454	-0.46593	332,1690,55584,81624	BIRC5,COCH,CHRNA9,DIAPH3	4/-
17_Member	GO Biological Processes	GO:0007605	sensory perception of sound	-2.52454	-0.46593	332,1690,55584,81624	BIRC5,COCH,CHRNA9,DIAPH3	4/169
17_Member	GO Biological Processes	GO:0050954	sensory perception of mechanical stimulus	-2.29603	-0.259141	332,1690,55584,81624	BIRC5,COCH,CHRNA9,DIAPH3	4/196
18_Summary	GO Biological Processes	GO:0071897	DNA biosynthetic process	-2.3531	-0.305484	5427,7083,51514	POLE2,TK1,DTL	3/-
18_Member	GO Biological Processes	GO:0071897	DNA biosynthetic process	-2.3531	-0.305484	5427,7083,51514	POLE2,TK1,DTL	3/94
19_Summary	GO Biological Processes	GO:0051302	regulation of cell division	-2.34356	-0.30071	332,990,4192,144455	BIRC5,CDC6,MDK,E2F7	4/-
19_Member	GO Biological Processes	GO:0051302	regulation of cell division	-2.34356	-0.30071	332,990,4192,144455	BIRC5,CDC6,MDK,E2F7	4/190
19_Member	GO Biological Processes	GO:0032465	regulation of cytokinesis	-2.34026	-0.30071	332,990,144455	BIRC5,CDC6,E2F7	3/95
19_Member	GO Biological Processes	GO:0051781	positive regulation of cell division	-2.29033	-0.256083	332,990,4192	BIRC5,CDC6,MDK	3/99
20_Summary	GO Biological Processes	GO:0051338	regulation of transferase activity	-2.22926	-0.20138	990,991,1033,4085,22974,79075	CDC6,CDC20,CDKN3,MAD2L1,TPX2,DSCC1	6/-
20_Member	GO Biological Processes	GO:0051338	regulation of transferase activity	-2.22926	-0.20138	990,991,1033,4085,22974,79075	CDC6,CDC20,CDKN3,MAD2L1,TPX2,DSCC1	6/464

## Sheet: M6 (89)
GroupID	Category	Term	Description	LogP	Log(q-value)	Genes	Symbols	InTerm_InList
1_Summary	GO Biological Processes	GO:0035239	tube morphogenesis	-6.04332	-1.79159	285,688,1435,1960,6299,7798,8322,8325,23462,30812,64399,168667,5784	ANGPT2,KLF5,CSF1,EGR3,SALL1,LUZP1,FZD4,FZD8,HEY1,SOX8,HHIP,BMPER,PTPN14	13/-
1_Member	GO Biological Processes	GO:0035239	tube morphogenesis	-6.04332	-1.79159	285,688,1435,1960,6299,7798,8322,8325,23462,30812,64399,168667	ANGPT2,KLF5,CSF1,EGR3,SALL1,LUZP1,FZD4,FZD8,HEY1,SOX8,HHIP,BMPER	12/694
1_Member	GO Biological Processes	GO:0001944	vasculature development	-4.41602	-1.06737	285,688,1960,5784,7798,8322,8325,23462,168667	ANGPT2,KLF5,EGR3,PTPN14,LUZP1,FZD4,FZD8,HEY1,BMPER	9/556
1_Member	GO Biological Processes	GO:0001525	angiogenesis	-4.1238	-0.976436	285,688,1960,8322,8325,23462,168667	ANGPT2,KLF5,EGR3,FZD4,FZD8,HEY1,BMPER	7/347
1_Member	GO Biological Processes	GO:0001568	blood vessel development	-3.7464	-0.795691	285,688,1960,7798,8322,8325,23462,168667	ANGPT2,KLF5,EGR3,LUZP1,FZD4,FZD8,HEY1,BMPER	8/534
1_Member	GO Biological Processes	GO:0048514	blood vessel morphogenesis	-3.48576	-0.649001	285,688,1960,8322,8325,23462,168667	ANGPT2,KLF5,EGR3,FZD4,FZD8,HEY1,BMPER	7/441
2_Summary	GO Biological Processes	GO:0031128	developmental induction	-5.57323	-1.62252	6299,22943,28996,30812,1303,1846,7798,343930,23462,64399	SALL1,DKK1,HIPK2,SOX8,COL12A1,DUSP4,LUZP1,MSGN1,HEY1,HHIP	10/-
2_Member	GO Biological Processes	GO:0031128	developmental induction	-5.57323	-1.62252	6299,22943,28996,30812	SALL1,DKK1,HIPK2,SOX8	4/33
2_Member	GO Biological Processes	GO:0048598	embryonic morphogenesis	-3.42149	-0.603979	1303,1846,6299,7798,22943,28996,30812,343930	COL12A1,DUSP4,SALL1,LUZP1,DKK1,HIPK2,SOX8,MSGN1	8/597
2_Member	GO Biological Processes	GO:0001704	formation of primary germ layer	-3.31458	-0.581355	1303,1846,22943,343930	COL12A1,DUSP4,DKK1,MSGN1	4/123
2_Member	GO Biological Processes	GO:0001706	endoderm formation	-3.19378	-0.52183	1303,1846,22943	COL12A1,DUSP4,DKK1	3/57
2_Member	GO Biological Processes	GO:0007369	gastrulation	-2.76411	-0.283231	1303,1846,22943,343930	COL12A1,DUSP4,DKK1,MSGN1	4/173
2_Member	GO Biological Processes	GO:0007492	endoderm development	-2.72072	-0.269324	1303,1846,22943	COL12A1,DUSP4,DKK1	3/83
2_Member	GO Biological Processes	GO:0009952	anterior/posterior pattern specification	-2.43844	-0.150496	22943,23462,28996,343930	DKK1,HEY1,HIPK2,MSGN1	4/213
2_Member	GO Biological Processes	GO:0003002	regionalization	-2.12508	0	22943,23462,28996,64399,343930	DKK1,HEY1,HIPK2,HHIP,MSGN1	5/413
3_Summary	GO Biological Processes	GO:0071805	potassium ion transmembrane transport	-4.99015	-1.28103	3746,3767,3777,3779,30820,126755,760,6373,7525,57761,7466,8671,23007,152519,8326	KCNC1,KCNJ11,KCNK3,KCNMB1,KCNIP1,LRRC38,CA2,CXCL11,YES1,TRIB3,WFS1,SLC4A4,PLCH1,NIPAL1,FZD9	15/-
3_Member	GO Biological Processes	GO:0071805	potassium ion transmembrane transport	-4.99015	-1.28103	3746,3767,3777,3779,30820,126755	KCNC1,KCNJ11,KCNK3,KCNMB1,KCNIP1,LRRC38	6/167
3_Member	GO Biological Processes	GO:0034762	regulation of transmembrane transport	-4.9307	-1.28103	760,3746,3767,3779,6373,7525,30820,57761,126755	CA2,KCNC1,KCNJ11,KCNMB1,CXCL11,YES1,KCNIP1,TRIB3,LRRC38	9/478
3_Member	GO Biological Processes	GO:0006813	potassium ion transport	-4.75116	-1.27264	3746,3767,3777,3779,30820,126755	KCNC1,KCNJ11,KCNK3,KCNMB1,KCNIP1,LRRC38	6/184
3_Member	GO Biological Processes	GO:0043269	regulation of monoatomic ion transport	-4.11423	-0.976436	760,3746,3767,3779,6373,7466,30820,126755	CA2,KCNC1,KCNJ11,KCNMB1,CXCL11,WFS1,KCNIP1,LRRC38	8/472
3_Member	GO Biological Processes	GO:1901379	regulation of potassium ion transmembrane transport	-3.87095	-0.821166	3746,3779,30820,126755	KCNC1,KCNMB1,KCNIP1,LRRC38	4/88
3_Member	GO Biological Processes	GO:0030001	metal ion transport	-3.86878	-0.821166	3746,3767,3777,3779,8671,23007,30820,126755,152519	KCNC1,KCNJ11,KCNK3,KCNMB1,SLC4A4,PLCH1,KCNIP1,LRRC38,NIPAL1	9/656
3_Member	GO Biological Processes	GO:1901381	positive regulation of potassium ion transmembrane transport	-3.75121	-0.795691	3746,3779,126755	KCNC1,KCNMB1,LRRC38	3/37
3_Member	GO Biological Processes	GO:0098662	inorganic cation transmembrane transport	-3.72401	-0.794493	3746,3767,3777,3779,8671,23007,30820,126755,152519	KCNC1,KCNJ11,KCNK3,KCNMB1,SLC4A4,PLCH1,KCNIP1,LRRC38,NIPAL1	9/686
3_Member	GO Biological Processes	GO:0098655	monoatomic cation transmembrane transport	-3.6545	-0.745189	3746,3767,3777,3779,8671,23007,30820,126755,152519	KCNC1,KCNJ11,KCNK3,KCNMB1,SLC4A4,PLCH1,KCNIP1,LRRC38,NIPAL1	9/701
3_Member	GO Biological Processes	GO:0043266	regulation of potassium ion transport	-3.57571	-0.704183	3746,3779,30820,126755	KCNC1,KCNMB1,KCNIP1,LRRC38	4/105
3_Member	GO Biological Processes	GO:0043268	positive regulation of potassium ion transport	-3.52606	-0.672269	3746,3779,126755	KCNC1,KCNMB1,LRRC38	3/44
3_Member	GO Biological Processes	GO:0043270	positive regulation of monoatomic ion transport	-3.40274	-0.603979	3746,3779,6373,7466,126755	KCNC1,KCNMB1,CXCL11,WFS1,LRRC38	5/210
3_Member	GO Biological Processes	GO:0034764	positive regulation of transmembrane transport	-3.39332	-0.603979	760,3746,3779,6373,126755	CA2,KCNC1,KCNMB1,CXCL11,LRRC38	5/211
3_Member	GO Biological Processes	GO:0098660	inorganic ion transmembrane transport	-3.31661	-0.581355	3746,3767,3777,3779,8671,23007,30820,126755,152519	KCNC1,KCNJ11,KCNK3,KCNMB1,SLC4A4,PLCH1,KCNIP1,LRRC38,NIPAL1	9/780
3_Member	GO Biological Processes	GO:0034765	regulation of monoatomic ion transmembrane transport	-3.25984	-0.553922	3746,3767,3779,6373,30820,126755	KCNC1,KCNJ11,KCNMB1,CXCL11,KCNIP1,LRRC38	6/345
3_Member	GO Biological Processes	GO:1904064	positive regulation of cation transmembrane transport	-3.08054	-0.452057	3746,3779,6373,126755	KCNC1,KCNMB1,CXCL11,LRRC38	4/142
3_Member	GO Biological Processes	GO:0034767	positive regulation of monoatomic ion transmembrane transport	-2.97076	-0.391124	3746,3779,6373,126755	KCNC1,KCNMB1,CXCL11,LRRC38	4/152
3_Member	GO Biological Processes	GO:0010959	regulation of metal ion transport	-2.91088	-0.340387	3746,3779,6373,7466,30820,126755	KCNC1,KCNMB1,CXCL11,WFS1,KCNIP1,LRRC38	6/403
3_Member	GO Biological Processes	GO:1904062	regulation of monoatomic cation transmembrane transport	-2.64364	-0.230818	3746,3779,6373,30820,126755	KCNC1,KCNMB1,CXCL11,KCNIP1,LRRC38	5/311
3_Member	GO Biological Processes	GO:0042391	regulation of membrane potential	-2.60772	-0.230818	3746,3767,3777,8326,8671,30820	KCNC1,KCNJ11,KCNK3,FZD9,SLC4A4,KCNIP1	6/463
4_Summary	GO Biological Processes	GO:0090287	regulation of cellular response to growth factor stimulus	-4.74622	-1.27264	1001,8322,22943,28996,57608,64399,81848,168667,1846,3814,4921,285,1960,3746,7525,57761	CDH3,FZD4,DKK1,HIPK2,JCAD,HHIP,SPRY4,BMPER,DUSP4,KISS1,DDR2,ANGPT2,EGR3,KCNC1,YES1,TRIB3	16/-
4_Member	GO Biological Processes	GO:0090287	regulation of cellular response to growth factor stimulus	-4.74622	-1.27264	1001,8322,22943,28996,57608,64399,81848,168667	CDH3,FZD4,DKK1,HIPK2,JCAD,HHIP,SPRY4,BMPER	8/384
4_Member	GO Biological Processes	GO:0043408	regulation of MAPK cascade	-3.1274	-0.466727	1846,3814,4921,22943,28996,57608,81848,168667	DUSP4,KISS1,DDR2,DKK1,HIPK2,JCAD,SPRY4,BMPER	8/662
4_Member	GO Biological Processes	GO:0090288	negative regulation of cellular response to growth factor stimulus	-3.10352	-0.453842	22943,28996,81848,168667	DKK1,HIPK2,SPRY4,BMPER	4/140
4_Member	GO Biological Processes	GO:0070848	response to growth factor	-2.86802	-0.320042	285,1960,3746,4921,7525,28996,168667	ANGPT2,EGR3,KCNC1,DDR2,YES1,HIPK2,BMPER	7/562
4_Member	GO Biological Processes	GO:0030514	negative regulation of BMP signaling pathway	-2.86395	-0.320042	22943,28996,168667	DKK1,HIPK2,BMPER	3/74
4_Member	GO Biological Processes	GO:0043410	positive regulation of MAPK cascade	-2.60307	-0.230818	3814,4921,22943,28996,57608,168667	KISS1,DDR2,DKK1,HIPK2,JCAD,BMPER	6/464
4_Member	GO Biological Processes	GO:0045766	positive regulation of angiogenesis	-2.5999	-0.230818	285,28996,57608,168667	ANGPT2,HIPK2,JCAD,BMPER	4/192
4_Member	GO Biological Processes	GO:1904018	positive regulation of vasculature development	-2.57564	-0.228857	285,28996,57608,168667	ANGPT2,HIPK2,JCAD,BMPER	4/195
4_Member	GO Biological Processes	GO:0090101	negative regulation of transmembrane receptor protein serine/threonine kinase signaling pathway	-2.49018	-0.182927	1001,22943,28996,168667	CDH3,DKK1,HIPK2,BMPER	4/206
4_Member	GO Biological Processes	GO:0043393	regulation of protein binding	-2.39688	-0.141892	22943,28996,57761	DKK1,HIPK2,TRIB3	3/108
4_Member	GO Biological Processes	GO:0071363	cellular response to growth factor stimulus	-2.32128	-0.0989306	285,1960,4921,7525,28996,168667	ANGPT2,EGR3,DDR2,YES1,HIPK2,BMPER	6/530
4_Member	GO Biological Processes	GO:0030510	regulation of BMP signaling pathway	-2.22992	-0.0195763	22943,28996,168667	DKK1,HIPK2,BMPER	3/124
5_Summary	GO Biological Processes	GO:0001666	response to hypoxia	-4.47656	-1.06992	285,3767,3777,3779,4921,8322,28996	ANGPT2,KCNJ11,KCNK3,KCNMB1,DDR2,FZD4,HIPK2	7/-
5_Member	GO Biological Processes	GO:0001666	response to hypoxia	-4.47656	-1.06992	285,3767,3777,3779,4921,8322,28996	ANGPT2,KCNJ11,KCNK3,KCNMB1,DDR2,FZD4,HIPK2	7/305
5_Member	GO Biological Processes	GO:0036293	response to decreased oxygen levels	-4.35317	-1.05568	285,3767,3777,3779,4921,8322,28996	ANGPT2,KCNJ11,KCNK3,KCNMB1,DDR2,FZD4,HIPK2	7/319
5_Member	GO Biological Processes	GO:0070482	response to oxygen levels	-4.1238	-0.976436	285,3767,3777,3779,4921,8322,28996	ANGPT2,KCNJ11,KCNK3,KCNMB1,DDR2,FZD4,HIPK2	7/347
5_Member	GO Biological Processes	GO:0071456	cellular response to hypoxia	-3.08054	-0.452057	3777,3779,4921,28996	KCNK3,KCNMB1,DDR2,HIPK2	4/142
5_Member	GO Biological Processes	GO:0036294	cellular response to decreased oxygen levels	-3.00284	-0.404319	3777,3779,4921,28996	KCNK3,KCNMB1,DDR2,HIPK2	4/149
5_Member	GO Biological Processes	GO:0071453	cellular response to oxygen levels	-2.83938	-0.320042	3777,3779,4921,28996	KCNK3,KCNMB1,DDR2,HIPK2	4/165
6_Summary	GO Biological Processes	GO:0048729	tissue morphogenesis	-4.28028	-1.02854	760,1435,6299,7798,22943,23462,30812,64399,343930,285,7466,168667,8322,400629	CA2,CSF1,SALL1,LUZP1,DKK1,HEY1,SOX8,HHIP,MSGN1,ANGPT2,WFS1,BMPER,FZD4,TEX19	14/-
6_Member	GO Biological Processes	GO:0048729	tissue morphogenesis	-4.28028	-1.02854	760,1435,6299,7798,22943,23462,30812,64399,343930	CA2,CSF1,SALL1,LUZP1,DKK1,HEY1,SOX8,HHIP,MSGN1	9/579
6_Member	GO Biological Processes	GO:0061138	morphogenesis of a branching epithelium	-2.81069	-0.314831	1435,6299,30812,64399	CSF1,SALL1,SOX8,HHIP	4/168
6_Member	GO Biological Processes	GO:0001763	morphogenesis of a branching structure	-2.71016	-0.269324	1435,6299,30812,64399	CSF1,SALL1,SOX8,HHIP	4/179
6_Member	GO Biological Processes	GO:0001822	kidney development	-2.66185	-0.236187	285,6299,7466,30812,168667	ANGPT2,SALL1,WFS1,SOX8,BMPER	5/308
6_Member	GO Biological Processes	GO:0060562	epithelial tube morphogenesis	-2.61374	-0.230818	1435,6299,7798,30812,64399	CSF1,SALL1,LUZP1,SOX8,HHIP	5/316
6_Member	GO Biological Processes	GO:0002009	morphogenesis of an epithelium	-2.61237	-0.230818	760,1435,6299,7798,30812,64399	CA2,CSF1,SALL1,LUZP1,SOX8,HHIP	6/462
6_Member	GO Biological Processes	GO:0072001	renal system development	-2.59606	-0.230818	285,6299,7466,30812,168667	ANGPT2,SALL1,WFS1,SOX8,BMPER	5/319
6_Member	GO Biological Processes	GO:0008406	gonad development	-2.30725	-0.0889431	6299,8322,30812,400629	SALL1,FZD4,SOX8,TEX19	4/232
6_Member	GO Biological Processes	GO:0045137	development of primary sexual characteristics	-2.27477	-0.0604649	6299,8322,30812,400629	SALL1,FZD4,SOX8,TEX19	4/237
6_Member	GO Biological Processes	GO:0048754	branching morphogenesis of an epithelial tube	-2.09367	0	1435,6299,64399	CSF1,SALL1,HHIP	3/139
6_Member	GO Biological Processes	GO:0072006	nephron development	-2.07674	0	285,6299,30812	ANGPT2,SALL1,SOX8	3/141
6_Member	GO Biological Processes	GO:0072073	kidney epithelium development	-2.06008	0	6299,30812,168667	SALL1,SOX8,BMPER	3/143
7_Summary	GO Biological Processes	GO:0120035	regulation of plasma membrane bounded cell projection organization	-3.89871	-0.821166	688,1809,4921,7798,8322,8499,22943,50807,374946	KLF5,DPYSL3,DDR2,LUZP1,FZD4,PPFIA2,DKK1,ASAP1,DRAXIN	9/-
7_Member	GO Biological Processes	GO:0120035	regulation of plasma membrane bounded cell projection organization	-3.89871	-0.821166	688,1809,4921,7798,8322,8499,22943,50807,374946	KLF5,DPYSL3,DDR2,LUZP1,FZD4,PPFIA2,DKK1,ASAP1,DRAXIN	9/650
7_Member	GO Biological Processes	GO:0031344	regulation of cell projection organization	-3.81478	-0.818314	688,1809,4921,7798,8322,8499,22943,50807,374946	KLF5,DPYSL3,DDR2,LUZP1,FZD4,PPFIA2,DKK1,ASAP1,DRAXIN	9/667
7_Member	GO Biological Processes	GO:0010975	regulation of neuron projection development	-2.67887	-0.246679	1809,4921,8322,8499,22943,374946	DPYSL3,DDR2,FZD4,PPFIA2,DKK1,DRAXIN	6/448
7_Member	GO Biological Processes	GO:0031345	negative regulation of cell projection organization	-2.63291	-0.230818	1809,7798,22943,374946	DPYSL3,LUZP1,DKK1,DRAXIN	4/188
7_Member	GO Biological Processes	GO:0120032	regulation of plasma membrane bounded cell projection assembly	-2.49018	-0.182927	688,1809,7798,50807	KLF5,DPYSL3,LUZP1,ASAP1	4/206
7_Member	GO Biological Processes	GO:0060491	regulation of cell projection assembly	-2.4752	-0.172851	688,1809,7798,50807	KLF5,DPYSL3,LUZP1,ASAP1	4/208
7_Member	GO Biological Processes	GO:0010977	negative regulation of neuron projection development	-2.16419	0	1809,22943,374946	DPYSL3,DKK1,DRAXIN	3/131
8_Summary	GO Biological Processes	GO:0110110	positive regulation of animal organ morphogenesis	-3.82388	-0.818314	1435,22943,30812,23462,221662,55544,8322,8530,374946,221336	CSF1,DKK1,SOX8,HEY1,RBM24,RBM38,FZD4,CST7,DRAXIN,BEND6	10/-
8_Member	GO Biological Processes	GO:0110110	positive regulation of animal organ morphogenesis	-3.82388	-0.818314	1435,22943,30812	CSF1,DKK1,SOX8	3/35
8_Member	GO Biological Processes	GO:0003197	endocardial cushion development	-3.33595	-0.581355	22943,23462,221662	DKK1,HEY1,RBM24	3/51
8_Member	GO Biological Processes	GO:0051147	regulation of muscle cell differentiation	-2.82019	-0.314831	22943,23462,55544,221662	DKK1,HEY1,RBM38,RBM24	4/167
8_Member	GO Biological Processes	GO:2000027	regulation of animal organ morphogenesis	-2.72072	-0.269324	1435,22943,30812	CSF1,DKK1,SOX8	3/83
8_Member	GO Biological Processes	GO:0051960	regulation of nervous system development	-2.65007	-0.23084	8322,8530,22943,23462,30812,374946	FZD4,CST7,DKK1,HEY1,SOX8,DRAXIN	6/454
8_Member	GO Biological Processes	GO:0045664	regulation of neuron differentiation	-2.57564	-0.228857	22943,23462,30812,221336	DKK1,HEY1,SOX8,BEND6	4/195
8_Member	GO Biological Processes	GO:0051153	regulation of striated muscle cell differentiation	-2.51557	-0.193255	22943,55544,221662	DKK1,RBM38,RBM24	3/98
8_Member	GO Biological Processes	GO:0060485	mesenchyme development	-2.20602	0	22943,23462,30812,221662	DKK1,HEY1,SOX8,RBM24	4/248
9_Summary	GO Biological Processes	GO:0060070	canonical Wnt signaling pathway	-3.57571	-0.704183	8322,8325,8326,22943,7466,28996,374946,1001,6299,2583,5577,7525	FZD4,FZD8,FZD9,DKK1,WFS1,HIPK2,DRAXIN,CDH3,SALL1,B4GALNT1,PRKAR2B,YES1	12/-
9_Member	GO Biological Processes	GO:0060070	canonical Wnt signaling pathway	-3.57571	-0.704183	8322,8325,8326,22943	FZD4,FZD8,FZD9,DKK1	4/105
9_Member	GO Biological Processes	GO:0035567	non-canonical Wnt signaling pathway	-3.36136	-0.586742	8322,8325,8326	FZD4,FZD8,FZD9	3/50
9_Member	GO Biological Processes	GO:0043523	regulation of neuron apoptotic process	-3.02223	-0.404319	7466,8326,22943,28996,374946	WFS1,FZD9,DKK1,HIPK2,DRAXIN	5/255
9_Member	GO Biological Processes	GO:0030177	positive regulation of Wnt signaling pathway	-2.97076	-0.391124	1001,6299,8326,22943	CDH3,SALL1,FZD9,DKK1	4/152
9_Member	GO Biological Processes	GO:0016055	Wnt signaling pathway	-2.8154	-0.314831	8322,8325,8326,22943,374946	FZD4,FZD8,FZD9,DKK1,DRAXIN	5/284
9_Member	GO Biological Processes	GO:0043524	negative regulation of neuron apoptotic process	-2.78256	-0.294256	7466,8326,28996,374946	WFS1,FZD9,HIPK2,DRAXIN	4/171
9_Member	GO Biological Processes	GO:0007610	behavior	-2.57323	-0.228857	2583,5577,7466,8322,8326,22943,28996	B4GALNT1,PRKAR2B,WFS1,FZD4,FZD9,DKK1,HIPK2	7/634
9_Member	GO Biological Processes	GO:0030111	regulation of Wnt signaling pathway	-2.42416	-0.150168	1001,6299,8326,22943,374946	CDH3,SALL1,FZD9,DKK1,DRAXIN	5/350
9_Member	GO Biological Processes	GO:0032526	response to retinoic acid	-2.41963	-0.150168	7525,8322,22943	YES1,FZD4,DKK1	3/106
9_Member	GO Biological Processes	GO:0060828	regulation of canonical Wnt signaling pathway	-2.04057	0	1001,8326,22943,374946	CDH3,FZD9,DKK1,DRAXIN	4/277
10_Summary	GO Biological Processes	GO:0071345	cellular response to cytokine stimulus	-3.28875	-0.568498	688,1435,1809,3562,3767,4921,6373,8322,81848,285	KLF5,CSF1,DPYSL3,IL3,KCNJ11,DDR2,CXCL11,FZD4,SPRY4,ANGPT2	10/-
10_Member	GO Biological Processes	GO:0071345	cellular response to cytokine stimulus	-3.28875	-0.568498	688,1435,1809,3562,3767,4921,6373,8322,81848	KLF5,CSF1,DPYSL3,IL3,KCNJ11,DDR2,CXCL11,FZD4,SPRY4	9/787
10_Member	GO Biological Processes	GO:0010812	negative regulation of cell-substrate adhesion	-3.00785	-0.404319	285,8322,81848	ANGPT2,FZD4,SPRY4	3/66
10_Member	GO Biological Processes	GO:1990830	cellular response to leukemia inhibitory factor	-2.43119	-0.150168	688,8322,81848	KLF5,FZD4,SPRY4	3/105
10_Member	GO Biological Processes	GO:1990823	response to leukemia inhibitory factor	-2.4082	-0.147687	688,8322,81848	KLF5,FZD4,SPRY4	3/107
10_Member	GO Biological Processes	GO:0010810	regulation of cell-substrate adhesion	-2.36094	-0.122038	285,1435,8322,81848	ANGPT2,CSF1,FZD4,SPRY4	4/224
10_Member	GO Biological Processes	GO:0019221	cytokine-mediated signaling pathway	-2.04974	0	1435,3562,4921,6373,8322	CSF1,IL3,DDR2,CXCL11,FZD4	5/431
11_Summary	GO Biological Processes	GO:0030278	regulation of ossification	-3.24935	-0.553922	1435,4921,8326,22943,23462,688,6299	CSF1,DDR2,FZD9,DKK1,HEY1,KLF5,SALL1	7/-
11_Member	GO Biological Processes	GO:0030278	regulation of ossification	-3.24935	-0.553922	1435,4921,8326,22943	CSF1,DDR2,FZD9,DKK1	4/128
11_Member	GO Biological Processes	GO:0070167	regulation of biomineral tissue development	-2.45466	-0.161964	4921,8326,23462	DDR2,FZD9,HEY1	3/103
11_Member	GO Biological Processes	GO:0040007	growth	-2.00955	0	688,1435,4921,6299,8326	KLF5,CSF1,DDR2,SALL1,FZD9	5/441
11_Member	GO Biological Processes	GO:0048589	developmental growth	-2.00955	0	688,1435,4921,6299,8326	KLF5,CSF1,DDR2,SALL1,FZD9	5/441
12_Summary	GO Biological Processes	GO:0007405	neuroblast proliferation	-3.19378	-0.52183	8326,23305,64399,1435,4921,8322,28996,168667	FZD9,ACSL6,HHIP,CSF1,DDR2,FZD4,HIPK2,BMPER	8/-
12_Member	GO Biological Processes	GO:0007405	neuroblast proliferation	-3.19378	-0.52183	8326,23305,64399	FZD9,ACSL6,HHIP	3/57
12_Member	GO Biological Processes	GO:0008283	cell population proliferation	-2.9015	-0.339964	1435,4921,8322,8326,23305,28996,64399,168667	CSF1,DDR2,FZD4,FZD9,ACSL6,HIPK2,HHIP,BMPER	8/718
12_Member	GO Biological Processes	GO:0061351	neural precursor cell proliferation	-2.4082	-0.147687	8326,23305,64399	FZD9,ACSL6,HHIP	3/107
13_Summary	GO Biological Processes	GO:0007189	adenylate cyclase-activating G protein-coupled receptor signaling pathway	-2.84908	-0.320042	2827,5577,6373,165082	GPR3,PRKAR2B,CXCL11,ADGRF3	4/-
13_Member	GO Biological Processes	GO:0007189	adenylate cyclase-activating G protein-coupled receptor signaling pathway	-2.84908	-0.320042	2827,5577,6373,165082	GPR3,PRKAR2B,CXCL11,ADGRF3	4/164
13_Member	GO Biological Processes	GO:0007188	adenylate cyclase-modulating G protein-coupled receptor signaling pathway	-2.19995	0	2827,5577,6373,165082	GPR3,PRKAR2B,CXCL11,ADGRF3	4/249
14_Summary	GO Biological Processes	GO:0003281	ventricular septum development	-2.84714	-0.320042	6299,7798,23462,688,1001,8322,30812,3767,22943,221662	SALL1,LUZP1,HEY1,KLF5,CDH3,FZD4,SOX8,KCNJ11,DKK1,RBM24	10/-
14_Member	GO Biological Processes	GO:0003281	ventricular septum development	-2.84714	-0.320042	6299,7798,23462	SALL1,LUZP1,HEY1	3/75
14_Member	GO Biological Processes	GO:0030855	epithelial cell differentiation	-2.5282	-0.195545	688,1001,6299,7798,8322,23462,30812	KLF5,CDH3,SALL1,LUZP1,FZD4,HEY1,SOX8	7/646
14_Member	GO Biological Processes	GO:0003279	cardiac septum development	-2.36359	-0.122038	6299,7798,23462	SALL1,LUZP1,HEY1	3/111
14_Member	GO Biological Processes	GO:0003231	cardiac ventricle development	-2.18256	0	6299,7798,23462	SALL1,LUZP1,HEY1	3/129
14_Member	GO Biological Processes	GO:0007507	heart development	-2.14262	0	3767,6299,7798,22943,23462,221662	KCNJ11,SALL1,LUZP1,DKK1,HEY1,RBM24	6/578
15_Summary	GO Biological Processes	GO:0030003	intracellular monoatomic cation homeostasis	-2.75297	-0.279388	760,2827,7466,8326,8671,80231,3767	CA2,GPR3,WFS1,FZD9,SLC4A4,TASL,KCNJ11	7/-
15_Member	GO Biological Processes	GO:0030003	intracellular monoatomic cation homeostasis	-2.75297	-0.279388	760,2827,7466,8326,8671,80231	CA2,GPR3,WFS1,FZD9,SLC4A4,TASL	6/433
15_Member	GO Biological Processes	GO:0055082	intracellular chemical homeostasis	-2.73561	-0.269324	760,2827,3767,7466,8326,8671,80231	CA2,GPR3,KCNJ11,WFS1,FZD9,SLC4A4,TASL	7/593
15_Member	GO Biological Processes	GO:0006873	intracellular monoatomic ion homeostasis	-2.70815	-0.269324	760,2827,7466,8326,8671,80231	CA2,GPR3,WFS1,FZD9,SLC4A4,TASL	6/442
15_Member	GO Biological Processes	GO:0051453	regulation of intracellular pH	-2.6204	-0.230818	760,8671,80231	CA2,SLC4A4,TASL	3/90
15_Member	GO Biological Processes	GO:0030641	regulation of cellular pH	-2.56678	-0.228857	760,8671,80231	CA2,SLC4A4,TASL	3/94
15_Member	GO Biological Processes	GO:0006885	regulation of pH	-2.41963	-0.150168	760,8671,80231	CA2,SLC4A4,TASL	3/106
15_Member	GO Biological Processes	GO:0055080	monoatomic cation homeostasis	-2.39363	-0.141892	760,2827,7466,8326,8671,80231	CA2,GPR3,WFS1,FZD9,SLC4A4,TASL	6/512
15_Member	GO Biological Processes	GO:0050801	monoatomic ion homeostasis	-2.35305	-0.118348	760,2827,7466,8326,8671,80231	CA2,GPR3,WFS1,FZD9,SLC4A4,TASL	6/522
15_Member	GO Biological Processes	GO:0019725	cellular homeostasis	-2.3281	-0.101673	760,2827,3767,7466,8326,8671,80231	CA2,GPR3,KCNJ11,WFS1,FZD9,SLC4A4,TASL	7/703
16_Summary	GO Biological Processes	GO:0072331	signal transduction by p53 class mediator	-2.56678	-0.228857	28996,55544,151126,2017,8326,57761	HIPK2,RBM38,ZNF385B,CTTN,FZD9,TRIB3	6/-
16_Member	GO Biological Processes	GO:0072331	signal transduction by p53 class mediator	-2.56678	-0.228857	28996,55544,151126	HIPK2,RBM38,ZNF385B	3/94
16_Member	GO Biological Processes	GO:0097190	apoptotic signaling pathway	-2.52167	-0.194213	2017,8326,28996,57761,151126	CTTN,FZD9,HIPK2,TRIB3,ZNF385B	5/332
17_Summary	GO Biological Processes	GO:0021675	nerve development	-2.49081	-0.182927	2583,3746,6299	B4GALNT1,KCNC1,SALL1	3/-
17_Member	GO Biological Processes	GO:0021675	nerve development	-2.49081	-0.182927	2583,3746,6299	B4GALNT1,KCNC1,SALL1	3/100
18_Summary	GO Biological Processes	GO:0090087	regulation of peptide transport	-2.46777	-0.170273	760,3767,3814,94121	CA2,KCNJ11,KISS1,SYTL4	4/-
18_Member	GO Biological Processes	GO:0090087	regulation of peptide transport	-2.46777	-0.170273	760,3767,3814,94121	CA2,KCNJ11,KISS1,SYTL4	4/209
19_Summary	GO Biological Processes	GO:0003013	circulatory system process	-2.36512	-0.122038	3777,3779,6542,7525,8671,80763	KCNK3,KCNMB1,SLC7A2,YES1,SLC4A4,SPX	6/-
19_Member	GO Biological Processes	GO:0003013	circulatory system process	-2.36512	-0.122038	3777,3779,6542,7525,8671,80763	KCNK3,KCNMB1,SLC7A2,YES1,SLC4A4,SPX	6/519
19_Member	GO Biological Processes	GO:0003018	vascular process in circulatory system	-2.03524	0	3779,6542,7525,8671	KCNMB1,SLC7A2,YES1,SLC4A4	4/278
20_Summary	GO Biological Processes	GO:0099173	postsynapse organization	-2.33127	-0.101673	2017,8326,8499	CTTN,FZD9,PPFIA2	3/-
20_Member	GO Biological Processes	GO:0099173	postsynapse organization	-2.33127	-0.101673	2017,8326,8499	CTTN,FZD9,PPFIA2	3/114

## Sheet: M7 (80)
GroupID	Category	Term	Description	LogP	Log(q-value)	Genes	Symbols	InTerm_InList
1_Summary	GO Biological Processes	GO:0002683	negative regulation of immune system process	-5.67564	-1.75286	246,347,634,1269,1511,2615,9370,54941,55024,55824,639,3553,54106,114548,1969,5140,55714	ALOX15,APOD,CEACAM1,CNR2,CTSG,LRRC32,ADIPOQ,RNF125,BANK1,PAG1,PRDM1,IL1B,TLR9,NLRP3,EPHA2,PDE3B,TENM3	17/-
1_Member	GO Biological Processes	GO:0002683	negative regulation of immune system process	-5.67564	-1.75286	246,347,634,1269,1511,2615,9370,54941,55024,55824	ALOX15,APOD,CEACAM1,CNR2,CTSG,LRRC32,ADIPOQ,RNF125,BANK1,PAG1	10/564
1_Member	GO Biological Processes	GO:0050865	regulation of cell activation	-5.11522	-1.72879	634,639,1269,1511,2615,3553,54106,55024,55824,114548	CEACAM1,PRDM1,CNR2,CTSG,LRRC32,IL1B,TLR9,BANK1,PAG1,NLRP3	10/653
1_Member	GO Biological Processes	GO:0001818	negative regulation of cytokine production	-5.09013	-1.72879	347,634,1969,2615,9370,54941,55024,114548	APOD,CEACAM1,EPHA2,LRRC32,ADIPOQ,RNF125,BANK1,NLRP3	8/389
1_Member	GO Biological Processes	GO:0007162	negative regulation of cell adhesion	-4.75202	-1.65322	347,634,1511,2615,5140,9370,55824	APOD,CEACAM1,CTSG,LRRC32,PDE3B,ADIPOQ,PAG1	7/312
1_Member	GO Biological Processes	GO:0002694	regulation of leukocyte activation	-4.61538	-1.59409	639,1269,1511,2615,3553,54106,55024,55824,114548	PRDM1,CNR2,CTSG,LRRC32,IL1B,TLR9,BANK1,PAG1,NLRP3	9/593
1_Member	GO Biological Processes	GO:0050866	negative regulation of cell activation	-4.53406	-1.56993	634,1269,1511,2615,55024,55824	CEACAM1,CNR2,CTSG,LRRC32,BANK1,PAG1	6/227
1_Member	GO Biological Processes	GO:0022407	regulation of cell-cell adhesion	-4.23357	-1.4132	634,1511,2615,3553,9370,55714,55824,114548	CEACAM1,CTSG,LRRC32,IL1B,ADIPOQ,TENM3,PAG1,NLRP3	8/513
1_Member	GO Biological Processes	GO:0051249	regulation of lymphocyte activation	-4.18669	-1.39735	639,1511,2615,3553,54106,55024,55824,114548	PRDM1,CTSG,LRRC32,IL1B,TLR9,BANK1,PAG1,NLRP3	8/521
1_Member	GO Biological Processes	GO:0002695	negative regulation of leukocyte activation	-3.70195	-1.14041	1269,1511,2615,55024,55824	CNR2,CTSG,LRRC32,BANK1,PAG1	5/204
1_Member	GO Biological Processes	GO:0022408	negative regulation of cell-cell adhesion	-3.65325	-1.1162	634,1511,2615,9370,55824	CEACAM1,CTSG,LRRC32,ADIPOQ,PAG1	5/209
1_Member	GO Biological Processes	GO:0050863	regulation of T cell activation	-3.22839	-0.851712	639,1511,2615,3553,55824,114548	PRDM1,CTSG,LRRC32,IL1B,PAG1,NLRP3	6/395
1_Member	GO Biological Processes	GO:0051250	negative regulation of lymphocyte activation	-2.9558	-0.687791	1511,2615,55024,55824	CTSG,LRRC32,BANK1,PAG1	4/173
1_Member	GO Biological Processes	GO:1903037	regulation of leukocyte cell-cell adhesion	-2.42407	-0.321556	1511,2615,3553,55824,114548	CTSG,LRRC32,IL1B,PAG1,NLRP3	5/395
1_Member	GO Biological Processes	GO:0050868	negative regulation of T cell activation	-2.26265	-0.215037	1511,2615,55824	CTSG,LRRC32,PAG1	3/136
1_Member	GO Biological Processes	GO:1903038	negative regulation of leukocyte cell-cell adhesion	-2.1064	-0.128826	1511,2615,55824	CTSG,LRRC32,PAG1	3/155
2_Summary	GO Biological Processes	GO:0009617	response to bacterium	-5.54273	-1.75286	1269,1511,1969,2672,3553,6833,9370,54106,55024,114548,497189,634,54941,163702,3556,4088,54331,246,1638,128506,6518,3937,2615	CNR2,CTSG,EPHA2,GFI1,IL1B,ABCC8,ADIPOQ,TLR9,BANK1,NLRP3,TIFAB,CEACAM1,RNF125,IFNLR1,IL1RAP,SMAD3,GNG2,ALOX15,DCT,OCSTAMP,SLC2A5,LCP2,LRRC32	23/-
2_Member	GO Biological Processes	GO:0009617	response to bacterium	-5.54273	-1.75286	1269,1511,1969,2672,3553,6833,9370,54106,55024,114548,497189	CNR2,CTSG,EPHA2,GFI1,IL1B,ABCC8,ADIPOQ,TLR9,BANK1,NLRP3,TIFAB	11/726
2_Member	GO Biological Processes	GO:0032496	response to lipopolysaccharide	-5.52747	-1.75286	1269,1511,2672,3553,6833,54106,114548,497189	CNR2,CTSG,GFI1,IL1B,ABCC8,TLR9,NLRP3,TIFAB	8/339
2_Member	GO Biological Processes	GO:0002237	response to molecule of bacterial origin	-5.32674	-1.72879	1269,1511,2672,3553,6833,54106,114548,497189	CNR2,CTSG,GFI1,IL1B,ABCC8,TLR9,NLRP3,TIFAB	8/361
2_Member	GO Biological Processes	GO:0071222	cellular response to lipopolysaccharide	-4.70084	-1.65322	1511,2672,3553,54106,114548,497189	CTSG,GFI1,IL1B,TLR9,NLRP3,TIFAB	6/212
2_Member	GO Biological Processes	GO:0071219	cellular response to molecule of bacterial origin	-4.5448	-1.56993	1511,2672,3553,54106,114548,497189	CTSG,GFI1,IL1B,TLR9,NLRP3,TIFAB	6/226
2_Member	GO Biological Processes	GO:0071216	cellular response to biotic stimulus	-4.28129	-1.42992	1511,2672,3553,54106,114548,497189	CTSG,GFI1,IL1B,TLR9,NLRP3,TIFAB	6/252
2_Member	GO Biological Processes	GO:0002831	regulation of response to biotic stimulus	-3.88561	-1.23078	634,2672,3553,54106,54941,114548,163702,497189	CEACAM1,GFI1,IL1B,TLR9,RNF125,NLRP3,IFNLR1,TIFAB	8/576
2_Member	GO Biological Processes	GO:0001819	positive regulation of cytokine production	-3.40494	-0.966118	3553,3556,4088,6833,9370,54106,114548	IL1B,IL1RAP,SMAD3,ABCC8,ADIPOQ,TLR9,NLRP3	7/514
2_Member	GO Biological Processes	GO:0071396	cellular response to lipid	-3.24911	-0.85723	1511,2672,3553,54106,54331,114548,497189	CTSG,GFI1,IL1B,TLR9,GNG2,NLRP3,TIFAB	7/546
2_Member	GO Biological Processes	GO:1901224	positive regulation of non-canonical NF-kappaB signal transduction	-3.15829	-0.809643	3553,54106,114548	IL1B,TLR9,NLRP3	3/66
2_Member	GO Biological Processes	GO:0050727	regulation of inflammatory response	-2.97556	-0.701549	246,3553,4088,9370,54106,114548	ALOX15,IL1B,SMAD3,ADIPOQ,TLR9,NLRP3	6/442
2_Member	GO Biological Processes	GO:0010720	positive regulation of cell development	-2.95054	-0.687791	1638,3553,9370,54106,114548,128506	DCT,IL1B,ADIPOQ,TLR9,NLRP3,OCSTAMP	6/447
2_Member	GO Biological Processes	GO:0022600	digestive system process	-2.91549	-0.668075	6518,54106,497189	SLC2A5,TLR9,TIFAB	3/80
2_Member	GO Biological Processes	GO:0045088	regulation of innate immune response	-2.7842	-0.5639	634,2672,54106,54941,114548,497189	CEACAM1,GFI1,TLR9,RNF125,NLRP3,TIFAB	6/482
2_Member	GO Biological Processes	GO:0002757	immune response-activating signaling pathway	-2.75986	-0.54555	3937,54106,55024,114548,497189	LCP2,TLR9,BANK1,NLRP3,TIFAB	5/330
2_Member	GO Biological Processes	GO:0050778	positive regulation of immune response	-2.68483	-0.501276	1511,3553,3937,54106,55024,114548,497189	CTSG,IL1B,LCP2,TLR9,BANK1,NLRP3,TIFAB	7/684
2_Member	GO Biological Processes	GO:0002819	regulation of adaptive immune response	-2.58218	-0.429579	246,634,3553,114548	ALOX15,CEACAM1,IL1B,NLRP3	4/219
2_Member	GO Biological Processes	GO:0002709	regulation of T cell mediated immunity	-2.56585	-0.421326	634,3553,114548	CEACAM1,IL1B,NLRP3	3/106
2_Member	GO Biological Processes	GO:1901222	regulation of non-canonical NF-kappaB signal transduction	-2.55431	-0.413165	3553,54106,114548	IL1B,TLR9,NLRP3	3/107
2_Member	GO Biological Processes	GO:0007586	digestion	-2.48743	-0.36923	6518,54106,497189	SLC2A5,TLR9,TIFAB	3/113
2_Member	GO Biological Processes	GO:0002764	immune response-regulating signaling pathway	-2.42407	-0.321556	3937,54106,55024,114548,497189	LCP2,TLR9,BANK1,NLRP3,TIFAB	5/395
2_Member	GO Biological Processes	GO:0002253	activation of immune response	-2.41943	-0.31998	3937,54106,55024,114548,497189	LCP2,TLR9,BANK1,NLRP3,TIFAB	5/396
2_Member	GO Biological Processes	GO:0002718	regulation of cytokine production involved in immune response	-2.35485	-0.276304	3553,54106,114548	IL1B,TLR9,NLRP3	3/126
2_Member	GO Biological Processes	GO:0002221	pattern recognition receptor signaling pathway	-2.33579	-0.261959	54106,114548,497189	TLR9,NLRP3,TIFAB	3/128
2_Member	GO Biological Processes	GO:0002703	regulation of leukocyte mediated immunity	-2.31698	-0.252768	634,3553,54106,114548	CEACAM1,IL1B,TLR9,NLRP3	4/260
2_Member	GO Biological Processes	GO:0070663	regulation of leukocyte proliferation	-2.24276	-0.203214	2615,3553,54106,128506	LRRC32,IL1B,TLR9,OCSTAMP	4/273
2_Member	GO Biological Processes	GO:0002702	positive regulation of production of molecular mediator of immune response	-2.2193	-0.183702	3553,54106,114548	IL1B,TLR9,NLRP3	3/141
2_Member	GO Biological Processes	GO:0002758	innate immune response-activating signaling pathway	-2.16946	-0.175606	54106,114548,497189	TLR9,NLRP3,TIFAB	3/147
2_Member	GO Biological Processes	GO:0050729	positive regulation of inflammatory response	-2.04686	-0.0873789	3553,54106,114548	IL1B,TLR9,NLRP3	3/163
2_Member	GO Biological Processes	GO:0070665	positive regulation of leukocyte proliferation	-2.01127	-0.0670353	3553,54106,128506	IL1B,TLR9,OCSTAMP	3/168
3_Summary	GO Biological Processes	GO:0071345	cellular response to cytokine stimulus	-5.20991	-1.72879	246,634,1511,1969,2690,3553,3556,5617,54941,128506,163702,1269,57338,146225	ALOX15,CEACAM1,CTSG,EPHA2,GHR,IL1B,IL1RAP,PRL,RNF125,OCSTAMP,IFNLR1,CNR2,JPH3,CMTM2	14/-
3_Member	GO Biological Processes	GO:0071345	cellular response to cytokine stimulus	-5.20991	-1.72879	246,634,1511,1969,2690,3553,3556,5617,54941,128506,163702	ALOX15,CEACAM1,CTSG,EPHA2,GHR,IL1B,IL1RAP,PRL,RNF125,OCSTAMP,IFNLR1	11/787
3_Member	GO Biological Processes	GO:0019221	cytokine-mediated signaling pathway	-4.76891	-1.65322	634,1511,1969,2690,3553,3556,5617,163702	CEACAM1,CTSG,EPHA2,GHR,IL1B,IL1RAP,PRL,IFNLR1	8/431
3_Member	GO Biological Processes	GO:0040011	locomotion	-3.41512	-0.969565	1269,1511,1969,3553,57338,146225	CNR2,CTSG,EPHA2,IL1B,JPH3,CMTM2	6/364
3_Member	GO Biological Processes	GO:0006935	chemotaxis	-2.69785	-0.506816	1269,1511,1969,3553,146225	CNR2,CTSG,EPHA2,IL1B,CMTM2	5/341
3_Member	GO Biological Processes	GO:0042330	taxis	-2.68683	-0.501276	1269,1511,1969,3553,146225	CNR2,CTSG,EPHA2,IL1B,CMTM2	5/343
3_Member	GO Biological Processes	GO:0060326	cell chemotaxis	-2.62567	-0.45804	1269,1511,1969,3553	CNR2,CTSG,EPHA2,IL1B	4/213
3_Member	GO Biological Processes	GO:0050830	defense response to Gram-positive bacterium	-2.30779	-0.249453	1511,1969,3553	CTSG,EPHA2,IL1B	3/131
3_Member	GO Biological Processes	GO:0030595	leukocyte chemotaxis	-2.21084	-0.182545	1269,1511,3553	CNR2,CTSG,IL1B	3/142
4_Summary	GO Biological Processes	GO:0032642	regulation of chemokine production	-5.07744	-1.72879	347,1969,3553,9370,54106,634,2672,5140,995,2690,3937,9928,6833,497189,1269,5617,55024,10486,8434,2982,57338,64101,55107	APOD,EPHA2,IL1B,ADIPOQ,TLR9,CEACAM1,GFI1,PDE3B,CDC25C,GHR,LCP2,KIF14,ABCC8,TIFAB,CNR2,PRL,BANK1,CAP2,RECK,GUCY1A1,JPH3,LRRC4,ANO1	23/-
4_Member	GO Biological Processes	GO:0032642	regulation of chemokine production	-5.07744	-1.72879	347,1969,3553,9370,54106	APOD,EPHA2,IL1B,ADIPOQ,TLR9	5/105
4_Member	GO Biological Processes	GO:0045833	negative regulation of lipid metabolic process	-4.86677	-1.65322	347,634,2672,3553,5140	APOD,CEACAM1,GFI1,IL1B,PDE3B	5/116
4_Member	GO Biological Processes	GO:0071637	regulation of monocyte chemotactic protein-1 production	-4.72438	-1.65322	347,3553,9370	APOD,IL1B,ADIPOQ	3/20
4_Member	GO Biological Processes	GO:0045859	regulation of protein kinase activity	-4.28879	-1.42992	634,995,2690,3553,3937,9370,9928	CEACAM1,CDC25C,GHR,IL1B,LCP2,ADIPOQ,KIF14	7/369
4_Member	GO Biological Processes	GO:0043549	regulation of kinase activity	-4.08994	-1.32957	634,995,2690,3553,3937,9370,9928	CEACAM1,CDC25C,GHR,IL1B,LCP2,ADIPOQ,KIF14	7/397
4_Member	GO Biological Processes	GO:0051048	negative regulation of secretion	-4.01297	-1.3053	634,3553,6833,9370,497189	CEACAM1,IL1B,ABCC8,ADIPOQ,TIFAB	5/175
4_Member	GO Biological Processes	GO:0050805	negative regulation of synaptic transmission	-3.7087	-1.14041	1269,3553,9370	CNR2,IL1B,ADIPOQ	3/43
4_Member	GO Biological Processes	GO:0051338	regulation of transferase activity	-3.67292	-1.12016	634,995,2690,3553,3937,9370,9928	CEACAM1,CDC25C,GHR,IL1B,LCP2,ADIPOQ,KIF14	7/464
4_Member	GO Biological Processes	GO:0045860	positive regulation of protein kinase activity	-3.64366	-1.1162	2690,3553,3937,9370,9928	GHR,IL1B,LCP2,ADIPOQ,KIF14	5/210
4_Member	GO Biological Processes	GO:0043123	positive regulation of canonical NF-kappaB signal transduction	-3.60581	-1.08647	3553,5617,9370,54106,497189	IL1B,PRL,ADIPOQ,TLR9,TIFAB	5/214
4_Member	GO Biological Processes	GO:0001932	regulation of protein phosphorylation	-3.55728	-1.07144	634,995,2690,3553,3937,9370,9928,55024	CEACAM1,CDC25C,GHR,IL1B,LCP2,ADIPOQ,KIF14,BANK1	8/644
4_Member	GO Biological Processes	GO:0019216	regulation of lipid metabolic process	-3.55232	-1.07144	347,634,2672,3553,5140,9370	APOD,CEACAM1,GFI1,IL1B,PDE3B,ADIPOQ	6/343
4_Member	GO Biological Processes	GO:0033674	positive regulation of kinase activity	-3.52344	-1.05703	2690,3553,3937,9370,9928	GHR,IL1B,LCP2,ADIPOQ,KIF14	5/223
4_Member	GO Biological Processes	GO:0042325	regulation of phosphorylation	-3.34142	-0.915754	634,995,2690,3553,3937,9370,9928,55024	CEACAM1,CDC25C,GHR,IL1B,LCP2,ADIPOQ,KIF14,BANK1	8/694
4_Member	GO Biological Processes	GO:0051347	positive regulation of transferase activity	-3.18989	-0.830248	2690,3553,3937,9370,9928	GHR,IL1B,LCP2,ADIPOQ,KIF14	5/264
4_Member	GO Biological Processes	GO:0032757	positive regulation of interleukin-8 production	-3.17768	-0.82357	3553,9370,54106	IL1B,ADIPOQ,TLR9	3/65
4_Member	GO Biological Processes	GO:1903531	negative regulation of secretion by cell	-3.14358	-0.805655	634,3553,6833,9370	CEACAM1,IL1B,ABCC8,ADIPOQ	4/154
4_Member	GO Biological Processes	GO:0001934	positive regulation of protein phosphorylation	-3.12215	-0.794689	2690,3553,3937,9370,9928,55024	GHR,IL1B,LCP2,ADIPOQ,KIF14,BANK1	6/414
4_Member	GO Biological Processes	GO:0046888	negative regulation of hormone secretion	-3.08372	-0.770433	3553,6833,9370	IL1B,ABCC8,ADIPOQ	3/70
4_Member	GO Biological Processes	GO:0043085	positive regulation of catalytic activity	-3.07769	-0.770433	1969,2690,3553,3937,9370,9928,10486	EPHA2,GHR,IL1B,LCP2,ADIPOQ,KIF14,CAP2	7/584
4_Member	GO Biological Processes	GO:0032722	positive regulation of chemokine production	-3.0307	-0.742754	3553,9370,54106	IL1B,ADIPOQ,TLR9	3/73
4_Member	GO Biological Processes	GO:0042327	positive regulation of phosphorylation	-3.00092	-0.722314	2690,3553,3937,9370,9928,55024	GHR,IL1B,LCP2,ADIPOQ,KIF14,BANK1	6/437
4_Member	GO Biological Processes	GO:0043122	regulation of canonical NF-kappaB signal transduction	-2.94188	-0.685777	3553,5617,9370,54106,497189	IL1B,PRL,ADIPOQ,TLR9,TIFAB	5/300
4_Member	GO Biological Processes	GO:0010562	positive regulation of phosphorus metabolic process	-2.73488	-0.532364	2690,3553,3937,9370,9928,55024	GHR,IL1B,LCP2,ADIPOQ,KIF14,BANK1	6/493
4_Member	GO Biological Processes	GO:0045937	positive regulation of phosphate metabolic process	-2.73488	-0.532364	2690,3553,3937,9370,9928,55024	GHR,IL1B,LCP2,ADIPOQ,KIF14,BANK1	6/493
4_Member	GO Biological Processes	GO:0043086	negative regulation of catalytic activity	-2.67043	-0.49058	634,2672,3553,8434,9370	CEACAM1,GFI1,IL1B,RECK,ADIPOQ	5/346
4_Member	GO Biological Processes	GO:0050804	modulation of chemical synaptic transmission	-2.62758	-0.45804	1269,2982,3553,9370,57338,64101	CNR2,GUCY1A1,IL1B,ADIPOQ,JPH3,LRRC4	6/518
4_Member	GO Biological Processes	GO:0099177	regulation of trans-synaptic signaling	-2.62342	-0.45804	1269,2982,3553,9370,57338,64101	CNR2,GUCY1A1,IL1B,ADIPOQ,JPH3,LRRC4	6/519
4_Member	GO Biological Processes	GO:0071900	regulation of protein serine/threonine kinase activity	-2.59653	-0.438215	995,2690,3553,9370	CDC25C,GHR,IL1B,ADIPOQ	4/217
4_Member	GO Biological Processes	GO:0032677	regulation of interleukin-8 production	-2.57751	-0.429579	3553,9370,54106	IL1B,ADIPOQ,TLR9	3/105
4_Member	GO Biological Processes	GO:0019217	regulation of fatty acid metabolic process	-2.53157	-0.403691	634,3553,9370	CEACAM1,IL1B,ADIPOQ	3/109
4_Member	GO Biological Processes	GO:0043405	regulation of MAP kinase activity	-2.53157	-0.403691	2690,3553,9370	GHR,IL1B,ADIPOQ	3/109
4_Member	GO Biological Processes	GO:0071902	positive regulation of protein serine/threonine kinase activity	-2.47665	-0.361638	2690,3553,9370	GHR,IL1B,ADIPOQ	3/114
4_Member	GO Biological Processes	GO:0031401	positive regulation of protein modification process	-2.4086	-0.312201	2690,3553,3937,9370,9928,55024	GHR,IL1B,LCP2,ADIPOQ,KIF14,BANK1	6/574
4_Member	GO Biological Processes	GO:0062014	negative regulation of small molecule metabolic process	-2.36451	-0.279673	634,2672,9370	CEACAM1,GFI1,ADIPOQ	3/125
4_Member	GO Biological Processes	GO:0046883	regulation of hormone secretion	-2.30529	-0.249453	3553,6833,9370,55107	IL1B,ABCC8,ADIPOQ,ANO1	4/262
4_Member	GO Biological Processes	GO:0006469	negative regulation of protein kinase activity	-2.26265	-0.215037	634,3553,9370	CEACAM1,IL1B,ADIPOQ	3/136
4_Member	GO Biological Processes	GO:0010565	regulation of ketone metabolic process	-2.20243	-0.182545	634,3553,9370	CEACAM1,IL1B,ADIPOQ	3/143
4_Member	GO Biological Processes	GO:0044092	negative regulation of molecular function	-2.20167	-0.182545	634,2672,3553,8434,9370,54106	CEACAM1,GFI1,IL1B,RECK,ADIPOQ,TLR9	6/634
4_Member	GO Biological Processes	GO:0033673	negative regulation of kinase activity	-2.1941	-0.182545	634,3553,9370	CEACAM1,IL1B,ADIPOQ	3/144
4_Member	GO Biological Processes	GO:0010721	negative regulation of cell development	-2.17779	-0.175606	634,3553,6833,9370	CEACAM1,IL1B,ABCC8,ADIPOQ	4/285
4_Member	GO Biological Processes	GO:0051348	negative regulation of transferase activity	-2.0183	-0.0697565	634,3553,9370	CEACAM1,IL1B,ADIPOQ	3/167
5_Summary	GO Biological Processes	GO:0035239	tube morphogenesis	-4.88616	-1.65322	347,634,639,1969,4088,5140,8434,27443,79600,113026,2690,6833,9370,5617,54331,128506,54106	APOD,CEACAM1,PRDM1,EPHA2,SMAD3,PDE3B,RECK,CECR2,TCTN1,PLCD3,GHR,ABCC8,ADIPOQ,PRL,GNG2,OCSTAMP,TLR9	17/-
5_Member	GO Biological Processes	GO:0035239	tube morphogenesis	-4.88616	-1.65322	347,634,639,1969,4088,5140,8434,27443,79600,113026	APOD,CEACAM1,PRDM1,EPHA2,SMAD3,PDE3B,RECK,CECR2,TCTN1,PLCD3	10/694
5_Member	GO Biological Processes	GO:0032868	response to insulin	-4.13363	-1.35902	634,1969,2690,5140,6833,9370	CEACAM1,EPHA2,GHR,PDE3B,ABCC8,ADIPOQ	6/268
5_Member	GO Biological Processes	GO:0032870	cellular response to hormone stimulus	-3.95895	-1.27541	634,1969,2690,5140,5617,9370,54331,128506	CEACAM1,EPHA2,GHR,PDE3B,PRL,ADIPOQ,GNG2,OCSTAMP	8/562
5_Member	GO Biological Processes	GO:0043434	response to peptide hormone	-3.86897	-1.23002	634,1969,2690,4088,5140,6833,9370	CEACAM1,EPHA2,GHR,SMAD3,PDE3B,ABCC8,ADIPOQ	7/431
5_Member	GO Biological Processes	GO:0048514	blood vessel morphogenesis	-3.80778	-1.18514	347,634,639,1969,5140,8434,113026	APOD,CEACAM1,PRDM1,EPHA2,PDE3B,RECK,PLCD3	7/441
5_Member	GO Biological Processes	GO:0032869	cellular response to insulin stimulus	-3.76215	-1.17099	634,1969,2690,5140,9370	CEACAM1,EPHA2,GHR,PDE3B,ADIPOQ	5/198
5_Member	GO Biological Processes	GO:0001525	angiogenesis	-3.52546	-1.05703	347,634,1969,5140,8434,113026	APOD,CEACAM1,EPHA2,PDE3B,RECK,PLCD3	6/347
5_Member	GO Biological Processes	GO:0001568	blood vessel development	-3.30624	-0.888191	347,634,639,1969,5140,8434,113026	APOD,CEACAM1,PRDM1,EPHA2,PDE3B,RECK,PLCD3	7/534
5_Member	GO Biological Processes	GO:0001944	vasculature development	-3.20264	-0.837392	347,634,639,1969,5140,8434,113026	APOD,CEACAM1,PRDM1,EPHA2,PDE3B,RECK,PLCD3	7/556
5_Member	GO Biological Processes	GO:0071375	cellular response to peptide hormone stimulus	-2.9483	-0.687791	634,1969,2690,5140,9370	CEACAM1,EPHA2,GHR,PDE3B,ADIPOQ	5/299
5_Member	GO Biological Processes	GO:1901699	cellular response to nitrogen compound	-2.87562	-0.640919	634,1969,2690,5140,9370,54106,54331	CEACAM1,EPHA2,GHR,PDE3B,ADIPOQ,TLR9,GNG2	7/633
6_Summary	GO Biological Processes	GO:0008015	blood circulation	-4.78339	-1.65322	634,1511,2982,4088,6334,6518,6833,9370,3553,347,2591,2632,252995	CEACAM1,CTSG,GUCY1A1,SMAD3,SCN8A,SLC2A5,ABCC8,ADIPOQ,IL1B,APOD,GALNT3,GBE1,FNDC5	13/-
6_Member	GO Biological Processes	GO:0008015	blood circulation	-4.78339	-1.65322	634,1511,2982,4088,6334,6518,6833,9370	CEACAM1,CTSG,GUCY1A1,SMAD3,SCN8A,SLC2A5,ABCC8,ADIPOQ	8/429
6_Member	GO Biological Processes	GO:0003013	circulatory system process	-4.19833	-1.39735	634,1511,2982,4088,6334,6518,6833,9370	CEACAM1,CTSG,GUCY1A1,SMAD3,SCN8A,SLC2A5,ABCC8,ADIPOQ	8/519
6_Member	GO Biological Processes	GO:0008217	regulation of blood pressure	-3.80341	-1.18514	1511,2982,4088,6518,9370	CTSG,GUCY1A1,SMAD3,SLC2A5,ADIPOQ	5/194
6_Member	GO Biological Processes	GO:0009743	response to carbohydrate	-2.8061	-0.579669	3553,4088,6518,9370	IL1B,SMAD3,SLC2A5,ADIPOQ	4/190
6_Member	GO Biological Processes	GO:0005975	carbohydrate metabolic process	-2.20761	-0.182545	347,2591,2632,6518,9370	APOD,GALNT3,GBE1,SLC2A5,ADIPOQ	5/445
6_Member	GO Biological Processes	GO:0045598	regulation of fat cell differentiation	-2.16946	-0.175606	4088,9370,252995	SMAD3,ADIPOQ,FNDC5	3/147
6_Member	GO Biological Processes	GO:0009746	response to hexose	-2.08368	-0.1107	4088,6518,9370	SMAD3,SLC2A5,ADIPOQ	3/158
6_Member	GO Biological Processes	GO:0034284	response to monosaccharide	-2.03248	-0.0752111	4088,6518,9370	SMAD3,SLC2A5,ADIPOQ	3/165
7_Summary	GO Biological Processes	GO:0051224	negative regulation of protein transport	-4.74352	-1.65322	347,3553,6833,9370,11142,634,54106,497189,4088,55107,2615,5617,163702,8434,55024	APOD,IL1B,ABCC8,ADIPOQ,PKIG,CEACAM1,TLR9,TIFAB,SMAD3,ANO1,LRRC32,PRL,IFNLR1,RECK,BANK1	15/-
7_Member	GO Biological Processes	GO:0051224	negative regulation of protein transport	-4.74352	-1.65322	347,3553,6833,9370,11142	APOD,IL1B,ABCC8,ADIPOQ,PKIG	5/123
7_Member	GO Biological Processes	GO:0051051	negative regulation of transport	-4.52063	-1.56993	347,634,3553,6833,9370,11142,54106,497189	APOD,CEACAM1,IL1B,ABCC8,ADIPOQ,PKIG,TLR9,TIFAB	8/467
7_Member	GO Biological Processes	GO:1904950	negative regulation of establishment of protein localization	-4.48792	-1.55841	347,3553,6833,9370,11142	APOD,IL1B,ABCC8,ADIPOQ,PKIG	5/139
7_Member	GO Biological Processes	GO:0033157	regulation of intracellular protein transport	-4.30251	-1.42992	347,3553,4088,9370,11142	APOD,IL1B,SMAD3,ADIPOQ,PKIG	5/152
7_Member	GO Biological Processes	GO:0090317	negative regulation of intracellular protein transport	-4.05502	-1.3218	347,9370,11142	APOD,ADIPOQ,PKIG	3/33
7_Member	GO Biological Processes	GO:0051223	regulation of protein transport	-3.75997	-1.17099	347,3553,4088,6833,9370,11142,55107	APOD,IL1B,SMAD3,ABCC8,ADIPOQ,PKIG,ANO1	7/449
7_Member	GO Biological Processes	GO:0008285	negative regulation of cell population proliferation	-3.64627	-1.1162	347,634,2615,3553,4088,5617,6833,9370,163702	APOD,CEACAM1,LRRC32,IL1B,SMAD3,PRL,ABCC8,ADIPOQ,IFNLR1	9/795
7_Member	GO Biological Processes	GO:0046822	regulation of nucleocytoplasmic transport	-3.56662	-1.07144	347,3553,4088,11142	APOD,IL1B,SMAD3,PKIG	4/119
7_Member	GO Biological Processes	GO:1903828	negative regulation of protein localization	-3.4968	-1.03745	347,3553,6833,9370,11142	APOD,IL1B,ABCC8,ADIPOQ,PKIG	5/226
7_Member	GO Biological Processes	GO:0032387	negative regulation of intracellular transport	-3.39094	-0.958753	347,9370,11142	APOD,ADIPOQ,PKIG	3/55
7_Member	GO Biological Processes	GO:0042306	regulation of protein import into nucleus	-3.25853	-0.85723	347,4088,11142	APOD,SMAD3,PKIG	3/61
7_Member	GO Biological Processes	GO:0070201	regulation of establishment of protein localization	-3.24442	-0.85723	347,3553,4088,6833,9370,11142,55107	APOD,IL1B,SMAD3,ABCC8,ADIPOQ,PKIG,ANO1	7/547
7_Member	GO Biological Processes	GO:0032386	regulation of intracellular transport	-3.12444	-0.794689	347,3553,4088,9370,11142	APOD,IL1B,SMAD3,ADIPOQ,PKIG	5/273
7_Member	GO Biological Processes	GO:0051248	negative regulation of protein metabolic process	-2.36409	-0.279673	347,634,3553,4088,8434,9370,55024	APOD,CEACAM1,IL1B,SMAD3,RECK,ADIPOQ,BANK1	7/782
7_Member	GO Biological Processes	GO:1900180	regulation of protein localization to nucleus	-2.17761	-0.175606	347,4088,11142	APOD,SMAD3,PKIG	3/146
8_Summary	GO Biological Processes	GO:0045765	regulation of angiogenesis	-4.33363	-1.42992	634,1969,3553,5140,5617,6833,8434,639,1511,2672,2690,9370,55107,497189,4088	CEACAM1,EPHA2,IL1B,PDE3B,PRL,ABCC8,RECK,PRDM1,CTSG,GFI1,GHR,ADIPOQ,ANO1,TIFAB,SMAD3	15/-
8_Member	GO Biological Processes	GO:0045765	regulation of angiogenesis	-4.33363	-1.42992	634,1969,3553,5140,5617,6833,8434	CEACAM1,EPHA2,IL1B,PDE3B,PRL,ABCC8,RECK	7/363
8_Member	GO Biological Processes	GO:1901342	regulation of vasculature development	-4.26668	-1.42992	634,1969,3553,5140,5617,6833,8434	CEACAM1,EPHA2,IL1B,PDE3B,PRL,ABCC8,RECK	7/372
8_Member	GO Biological Processes	GO:0007565	female pregnancy	-4.02468	-1.3053	639,3553,5617,6833,8434	PRDM1,IL1B,PRL,ABCC8,RECK	5/174
8_Member	GO Biological Processes	GO:0044703	multi-organism reproductive process	-3.793	-1.18472	639,3553,5617,6833,8434	PRDM1,IL1B,PRL,ABCC8,RECK	5/195
8_Member	GO Biological Processes	GO:0044706	multi-multicellular organism process	-3.71184	-1.14041	639,3553,5617,6833,8434	PRDM1,IL1B,PRL,ABCC8,RECK	5/203
8_Member	GO Biological Processes	GO:0010817	regulation of hormone levels	-3.23973	-0.85723	1511,2672,2690,3553,6833,9370,55107	CTSG,GFI1,GHR,IL1B,ABCC8,ADIPOQ,ANO1	7/548
8_Member	GO Biological Processes	GO:0016525	negative regulation of angiogenesis	-3.08166	-0.770433	1969,5140,5617,6833	EPHA2,PDE3B,PRL,ABCC8	4/160
8_Member	GO Biological Processes	GO:2000181	negative regulation of blood vessel morphogenesis	-3.06158	-0.759235	1969,5140,5617,6833	EPHA2,PDE3B,PRL,ABCC8	4/162
8_Member	GO Biological Processes	GO:1901343	negative regulation of vasculature development	-3.04177	-0.74428	1969,5140,5617,6833	EPHA2,PDE3B,PRL,ABCC8	4/164
8_Member	GO Biological Processes	GO:0051046	regulation of secretion	-2.90329	-0.664394	634,3553,5617,6833,9370,55107,497189	CEACAM1,IL1B,PRL,ABCC8,ADIPOQ,ANO1,TIFAB	7/626
8_Member	GO Biological Processes	GO:0051222	positive regulation of protein transport	-2.33472	-0.261959	3553,4088,6833,55107	IL1B,SMAD3,ABCC8,ANO1	4/257
8_Member	GO Biological Processes	GO:1903829	positive regulation of protein localization	-2.00481	-0.0643186	1969,3553,4088,6833,55107	EPHA2,IL1B,SMAD3,ABCC8,ANO1	5/499
8_Member	GO Biological Processes	GO:0051047	positive regulation of secretion	-2.00055	-0.0626813	3553,5617,6833,55107	IL1B,PRL,ABCC8,ANO1	4/321
9_Summary	GO Biological Processes	GO:0098657	import into cell	-4.07425	-1.32767	246,634,2690,3161,6518,6583,6833,30845,84230	ALOX15,CEACAM1,GHR,HMMR,SLC2A5,SLC22A4,ABCC8,EHD3,LRRC8C	9/-
9_Member	GO Biological Processes	GO:0098657	import into cell	-4.07425	-1.32767	246,634,2690,3161,6518,6583,6833,30845,84230	ALOX15,CEACAM1,GHR,HMMR,SLC2A5,SLC22A4,ABCC8,EHD3,LRRC8C	9/697
9_Member	GO Biological Processes	GO:0098739	import across plasma membrane	-3.03197	-0.742754	6518,6583,6833,84230	SLC2A5,SLC22A4,ABCC8,LRRC8C	4/165
9_Member	GO Biological Processes	GO:0006865	amino acid transport	-2.25384	-0.211623	6583,6833,84230	SLC22A4,ABCC8,LRRC8C	3/137
10_Summary	GO Biological Processes	GO:0008283	cell population proliferation	-3.97664	-1.28121	634,639,995,1638,1969,4088,9928,54331,202309	CEACAM1,PRDM1,CDC25C,DCT,EPHA2,SMAD3,KIF14,GNG2,GAPT	9/-
10_Member	GO Biological Processes	GO:0008283	cell population proliferation	-3.97664	-1.28121	634,639,995,1638,1969,4088,9928,54331,202309	CEACAM1,PRDM1,CDC25C,DCT,EPHA2,SMAD3,KIF14,GNG2,GAPT	9/718
11_Summary	GO Biological Processes	GO:0070372	regulation of ERK1 and ERK2 cascade	-3.8974	-1.23078	246,634,1969,3553,9370,54106,1269,3556,64386,114548,2690,55024,1638,6833,9928	ALOX15,CEACAM1,EPHA2,IL1B,ADIPOQ,TLR9,CNR2,IL1RAP,MMP25,NLRP3,GHR,BANK1,DCT,ABCC8,KIF14	15/-
11_Member	GO Biological Processes	GO:0070372	regulation of ERK1 and ERK2 cascade	-3.8974	-1.23078	246,634,1969,3553,9370,54106	ALOX15,CEACAM1,EPHA2,IL1B,ADIPOQ,TLR9	6/296
11_Member	GO Biological Processes	GO:0006954	inflammatory response	-3.88046	-1.23078	246,1269,1969,3553,3556,54106,64386,114548	ALOX15,CNR2,EPHA2,IL1B,IL1RAP,TLR9,MMP25,NLRP3	8/577
11_Member	GO Biological Processes	GO:0043408	regulation of MAPK cascade	-3.47729	-1.0249	246,634,1969,2690,3553,9370,54106,55024	ALOX15,CEACAM1,EPHA2,GHR,IL1B,ADIPOQ,TLR9,BANK1	8/662
11_Member	GO Biological Processes	GO:0032675	regulation of interleukin-6 production	-2.91916	-0.668075	3553,3556,54106,55024	IL1B,IL1RAP,TLR9,BANK1	4/177
11_Member	GO Biological Processes	GO:0032755	positive regulation of interleukin-6 production	-2.61322	-0.451389	3553,3556,54106	IL1B,IL1RAP,TLR9	3/102
11_Member	GO Biological Processes	GO:0070555	response to interleukin-1	-2.57751	-0.429579	2690,3553,3556	GHR,IL1B,IL1RAP	3/105
11_Member	GO Biological Processes	GO:0051960	regulation of nervous system development	-2.17177	-0.175606	1638,3553,3556,6833,9928	DCT,IL1B,IL1RAP,ABCC8,KIF14	5/454
11_Member	GO Biological Processes	GO:0043410	positive regulation of MAPK cascade	-2.13295	-0.146036	246,2690,3553,54106,55024	ALOX15,GHR,IL1B,TLR9,BANK1	5/464
12_Summary	GO Biological Processes	GO:0048634	regulation of muscle organ development	-3.59339	-1.08202	4088,57158,497189,2982,6833,30845,9370,3553,6334,57338	SMAD3,JPH2,TIFAB,GUCY1A1,ABCC8,EHD3,ADIPOQ,IL1B,SCN8A,JPH3	10/-
12_Member	GO Biological Processes	GO:0048634	regulation of muscle organ development	-3.59339	-1.08202	4088,57158,497189	SMAD3,JPH2,TIFAB	3/47
12_Member	GO Biological Processes	GO:0090257	regulation of muscle system process	-3.25021	-0.85723	2982,4088,6833,30845,497189	GUCY1A1,SMAD3,ABCC8,EHD3,TIFAB	5/256
12_Member	GO Biological Processes	GO:0044057	regulation of system process	-2.37227	-0.279673	2982,4088,6833,9370,30845,497189	GUCY1A1,SMAD3,ABCC8,ADIPOQ,EHD3,TIFAB	6/584
12_Member	GO Biological Processes	GO:0003012	muscle system process	-2.11592	-0.133702	2982,3553,6334,497189	GUCY1A1,IL1B,SCN8A,TIFAB	4/297
12_Member	GO Biological Processes	GO:0050905	neuromuscular process	-2.07621	-0.110036	6833,57338,497189	ABCC8,JPH3,TIFAB	3/159
13_Summary	GO Biological Processes	GO:1902105	regulation of leukocyte differentiation	-3.57271	-1.07144	634,639,9370,54106,114548,128506,4088,163702	CEACAM1,PRDM1,ADIPOQ,TLR9,NLRP3,OCSTAMP,SMAD3,IFNLR1	8/-
13_Member	GO Biological Processes	GO:1902105	regulation of leukocyte differentiation	-3.57271	-1.07144	634,639,9370,54106,114548,128506	CEACAM1,PRDM1,ADIPOQ,TLR9,NLRP3,OCSTAMP	6/340
13_Member	GO Biological Processes	GO:1903706	regulation of hemopoiesis	-3.00603	-0.722782	634,639,9370,54106,114548,128506	CEACAM1,PRDM1,ADIPOQ,TLR9,NLRP3,OCSTAMP	6/436
13_Member	GO Biological Processes	GO:0098586	cellular response to virus	-2.78221	-0.5639	4088,114548,163702	SMAD3,NLRP3,IFNLR1	3/89
13_Member	GO Biological Processes	GO:0002761	regulation of myeloid leukocyte differentiation	-2.31704	-0.252768	634,9370,128506	CEACAM1,ADIPOQ,OCSTAMP	3/130
13_Member	GO Biological Processes	GO:0032652	regulation of interleukin-1 production	-2.30779	-0.249453	634,4088,114548	CEACAM1,SMAD3,NLRP3	3/131
13_Member	GO Biological Processes	GO:0031348	negative regulation of defense response	-2.06173	-0.0977971	634,4088,9370,114548	CEACAM1,SMAD3,ADIPOQ,NLRP3	4/308
14_Summary	GO Biological Processes	GO:1901019	regulation of calcium ion transmembrane transporter activity	-3.30108	-0.888191	54106,57158,57338,9370,3553	TLR9,JPH2,JPH3,ADIPOQ,IL1B	5/-
14_Member	GO Biological Processes	GO:1901019	regulation of calcium ion transmembrane transporter activity	-3.30108	-0.888191	54106,57158,57338	TLR9,JPH2,JPH3	3/59
14_Member	GO Biological Processes	GO:0032409	regulation of transporter activity	-2.7091	-0.513706	9370,54106,57158,57338	ADIPOQ,TLR9,JPH2,JPH3	4/202
14_Member	GO Biological Processes	GO:0034762	regulation of transmembrane transport	-2.08031	-0.110036	3553,9370,54106,57158,57338	IL1B,ADIPOQ,TLR9,JPH2,JPH3	5/478
14_Member	GO Biological Processes	GO:0032412	regulation of monoatomic ion transmembrane transporter activity	-2.0043	-0.0643186	54106,57158,57338	TLR9,JPH2,JPH3	3/169
15_Summary	GO Biological Processes	GO:0098742	cell-cell adhesion via plasma-membrane adhesion molecules	-3.20477	-0.837392	634,1015,3556,55714,64101,3553	CEACAM1,CDH17,IL1RAP,TENM3,LRRC4,IL1B	6/-
15_Member	GO Biological Processes	GO:0098742	cell-cell adhesion via plasma-membrane adhesion molecules	-3.20477	-0.837392	634,1015,3556,55714,64101	CEACAM1,CDH17,IL1RAP,TENM3,LRRC4	5/262
15_Member	GO Biological Processes	GO:0098609	cell-cell adhesion	-2.49521	-0.373813	634,1015,3553,3556,55714,64101	CEACAM1,CDH17,IL1B,IL1RAP,TENM3,LRRC4	6/551
15_Member	GO Biological Processes	GO:0007156	homophilic cell adhesion via plasma membrane adhesion molecules	-2.01127	-0.0670353	634,1015,55714	CEACAM1,CDH17,TENM3	3/168
16_Summary	GO Biological Processes	GO:1901888	regulation of cell junction assembly	-3.14599	-0.805655	347,1969,3553,3556,4088,246,1015,54443,2591,2615,2690,3937	APOD,EPHA2,IL1B,IL1RAP,SMAD3,ALOX15,CDH17,ANLN,GALNT3,LRRC32,GHR,LCP2	12/-
16_Member	GO Biological Processes	GO:1901888	regulation of cell junction assembly	-3.14599	-0.805655	347,1969,3553,3556,4088	APOD,EPHA2,IL1B,IL1RAP,SMAD3	5/270
16_Member	GO Biological Processes	GO:0044089	positive regulation of cellular component biogenesis	-2.65275	-0.47656	246,1015,1969,3556,4088,54443	ALOX15,CDH17,EPHA2,IL1RAP,SMAD3,ANLN	6/512
16_Member	GO Biological Processes	GO:1901890	positive regulation of cell junction assembly	-2.4983	-0.373813	1969,3556,4088	EPHA2,IL1RAP,SMAD3	3/112
16_Member	GO Biological Processes	GO:0007167	enzyme-linked receptor protein signaling pathway	-2.21795	-0.183702	1969,2591,2615,2690,3937,4088	EPHA2,GALNT3,LRRC32,GHR,LCP2,SMAD3	6/629
17_Summary	GO Biological Processes	GO:0001775	cell activation	-3.10625	-0.783937	1015,1511,3553,3937,4088,54106,55024,202309	CDH17,CTSG,IL1B,LCP2,SMAD3,TLR9,BANK1,GAPT	8/-
17_Member	GO Biological Processes	GO:0001775	cell activation	-3.10625	-0.783937	1015,1511,3553,3937,4088,54106,55024,202309	CDH17,CTSG,IL1B,LCP2,SMAD3,TLR9,BANK1,GAPT	8/754
17_Member	GO Biological Processes	GO:0045321	leukocyte activation	-2.90329	-0.664394	1015,1511,3937,4088,54106,55024,202309	CDH17,CTSG,LCP2,SMAD3,TLR9,BANK1,GAPT	7/626
17_Member	GO Biological Processes	GO:0002274	myeloid leukocyte activation	-2.1064	-0.128826	1511,3937,54106	CTSG,LCP2,TLR9	3/155
18_Summary	GO Biological Processes	GO:0072657	protein localization to membrane	-2.83021	-0.599668	1969,9370,30845,55107,64101,283576	EPHA2,ADIPOQ,EHD3,ANO1,LRRC4,ZDHHC22	6/-
18_Member	GO Biological Processes	GO:0072657	protein localization to membrane	-2.83021	-0.599668	1969,9370,30845,55107,64101,283576	EPHA2,ADIPOQ,EHD3,ANO1,LRRC4,ZDHHC22	6/472
18_Member	GO Biological Processes	GO:0072659	protein localization to plasma membrane	-2.7407	-0.532364	1969,9370,30845,283576	EPHA2,ADIPOQ,EHD3,ZDHHC22	4/198
18_Member	GO Biological Processes	GO:1990778	protein localization to cell periphery	-2.45935	-0.348296	1969,9370,30845,283576	EPHA2,ADIPOQ,EHD3,ZDHHC22	4/237
18_Member	GO Biological Processes	GO:0051668	localization within membrane	-2.45702	-0.348296	1969,9370,30845,55107,64101,283576	EPHA2,ADIPOQ,EHD3,ANO1,LRRC4,ZDHHC22	6/561
19_Summary	GO Biological Processes	GO:0045785	positive regulation of cell adhesion	-2.70854	-0.513706	246,1511,1842,3553,4088,114548,347,634	ALOX15,CTSG,ECM2,IL1B,SMAD3,NLRP3,APOD,CEACAM1	8/-
19_Member	GO Biological Processes	GO:0045785	positive regulation of cell adhesion	-2.70854	-0.513706	246,1511,1842,3553,4088,114548	ALOX15,CTSG,ECM2,IL1B,SMAD3,NLRP3	6/499
19_Member	GO Biological Processes	GO:0010810	regulation of cell-substrate adhesion	-2.54695	-0.410501	246,347,1842,4088	ALOX15,APOD,ECM2,SMAD3	4/224
19_Member	GO Biological Processes	GO:0010811	positive regulation of cell-substrate adhesion	-2.35485	-0.276304	246,1842,4088	ALOX15,ECM2,SMAD3	3/126
19_Member	GO Biological Processes	GO:0009611	response to wounding	-2.19556	-0.182545	246,347,634,1511,4088	ALOX15,APOD,CEACAM1,CTSG,SMAD3	5/448
20_Summary	GO Biological Processes	GO:0050878	regulation of body fluid levels	-2.54497	-0.410501	634,1511,5617,55107,497189	CEACAM1,CTSG,PRL,ANO1,TIFAB	5/-
20_Member	GO Biological Processes	GO:0050878	regulation of body fluid levels	-2.54497	-0.410501	634,1511,5617,55107,497189	CEACAM1,CTSG,PRL,ANO1,TIFAB	5/370

## Sheet: M8 (86)
GroupID	Category	Term	Description	LogP	Log(q-value)	Genes	Symbols	InTerm_InList
1_Summary	GO Biological Processes	GO:0006954	inflammatory response	-4.4105	-0.38521	241,727,1990,2529,3240,3570,6622,54899,255061,3082,4907	ALOX5AP,C5,CELA1,FUT7,HP,IL6R,SNCA,PXK,TAC4,HGF,NT5E	11/-
1_Member	GO Biological Processes	GO:0006954	inflammatory response	-4.4105	-0.38521	241,727,1990,2529,3240,3570,6622,54899,255061	ALOX5AP,C5,CELA1,FUT7,HP,IL6R,SNCA,PXK,TAC4	9/577
1_Member	GO Biological Processes	GO:0050727	regulation of inflammatory response	-2.06652	0	241,2529,3082,4907,6622	ALOX5AP,FUT7,HGF,NT5E,SNCA	5/442
2_Summary	GO Biological Processes	GO:0002685	regulation of leukocyte migration	-4.23112	-0.38521	727,2529,2841,3570,8174,83483,3082,4680,5175,56920,255061,1441,1489	C5,FUT7,GPR18,IL6R,MADCAM1,PLVAP,HGF,CEACAM6,PECAM1,SEMA3G,TAC4,CSF3R,CTF1	13/-
2_Member	GO Biological Processes	GO:0002685	regulation of leukocyte migration	-4.23112	-0.38521	727,2529,2841,3570,8174,83483	C5,FUT7,GPR18,IL6R,MADCAM1,PLVAP	6/236
2_Member	GO Biological Processes	GO:2000147	positive regulation of cell motility	-4.11758	-0.38521	2529,3082,3570,4680,5175,8174,56920,83483,255061	FUT7,HGF,IL6R,CEACAM6,PECAM1,MADCAM1,SEMA3G,PLVAP,TAC4	9/630
2_Member	GO Biological Processes	GO:0040017	positive regulation of locomotion	-4.03489	-0.38521	2529,3082,3570,4680,5175,8174,56920,83483,255061	FUT7,HGF,IL6R,CEACAM6,PECAM1,MADCAM1,SEMA3G,PLVAP,TAC4	9/646
2_Member	GO Biological Processes	GO:0030335	positive regulation of cell migration	-3.50881	-0.251489	2529,3082,3570,4680,5175,8174,56920,83483	FUT7,HGF,IL6R,CEACAM6,PECAM1,MADCAM1,SEMA3G,PLVAP	8/600
2_Member	GO Biological Processes	GO:0050900	leukocyte migration	-3.19977	-0.251489	1441,2529,3570,5175,8174	CSF3R,FUT7,IL6R,PECAM1,MADCAM1	5/241
2_Member	GO Biological Processes	GO:0002687	positive regulation of leukocyte migration	-3.02633	-0.205961	2529,3570,8174,83483	FUT7,IL6R,MADCAM1,PLVAP	4/152
2_Member	GO Biological Processes	GO:0071674	mononuclear cell migration	-2.36233	0	2529,3570,5175	FUT7,IL6R,PECAM1	3/115
2_Member	GO Biological Processes	GO:0050731	positive regulation of peptidyl-tyrosine phosphorylation	-2.35184	0	1489,3570,5175	CTF1,IL6R,PECAM1	3/116
2_Member	GO Biological Processes	GO:0097529	myeloid leukocyte migration	-2.20531	0	1441,3570,5175	CSF3R,IL6R,PECAM1	3/131
3_Summary	GO Biological Processes	GO:0010507	negative regulation of autophagy	-3.80004	-0.284336	3082,6622,26191,90427,3240,5271,10114,54899,84059,84166,575,1489,3570,5175,9077,55765	HGF,SNCA,PTPN22,BMF,HP,SERPINB8,HIPK3,PXK,ADGRV1,NLRC5,ADGRB1,CTF1,IL6R,PECAM1,DIRAS3,INAVA	16/-
3_Member	GO Biological Processes	GO:0010507	negative regulation of autophagy	-3.80004	-0.284336	3082,6622,26191,90427	HGF,SNCA,PTPN22,BMF	4/95
3_Member	GO Biological Processes	GO:0044092	negative regulation of molecular function	-3.34999	-0.251489	3240,5271,6622,10114,26191,54899,84059,84166	HP,SERPINB8,SNCA,HIPK3,PTPN22,PXK,ADGRV1,NLRC5	8/634
3_Member	GO Biological Processes	GO:0043086	negative regulation of catalytic activity	-3.33287	-0.251489	3240,5271,6622,10114,26191,84059	HP,SERPINB8,SNCA,HIPK3,PTPN22,ADGRV1	6/346
3_Member	GO Biological Processes	GO:0009895	negative regulation of catabolic process	-3.21113	-0.251489	575,3082,3240,6622,26191,90427	ADGRB1,HGF,HP,SNCA,PTPN22,BMF	6/365
3_Member	GO Biological Processes	GO:0042325	regulation of phosphorylation	-3.09374	-0.210131	1489,3570,5175,6622,9077,10114,26191,84166	CTF1,IL6R,PECAM1,SNCA,DIRAS3,HIPK3,PTPN22,NLRC5	8/694
3_Member	GO Biological Processes	GO:0001932	regulation of protein phosphorylation	-2.62004	-0.0117531	1489,3570,5175,6622,9077,10114,26191	CTF1,IL6R,PECAM1,SNCA,DIRAS3,HIPK3,PTPN22	7/644
3_Member	GO Biological Processes	GO:0071900	regulation of protein serine/threonine kinase activity	-2.46314	0	6622,9077,10114,26191	SNCA,DIRAS3,HIPK3,PTPN22	4/217
3_Member	GO Biological Processes	GO:0043549	regulation of kinase activity	-2.25797	0	6622,9077,10114,26191,84166	SNCA,DIRAS3,HIPK3,PTPN22,NLRC5	5/397
3_Member	GO Biological Processes	GO:0031401	positive regulation of protein modification process	-2.22828	0	1489,3570,5175,6622,26191,55765	CTF1,IL6R,PECAM1,SNCA,PTPN22,INAVA	6/574
3_Member	GO Biological Processes	GO:0006469	negative regulation of protein kinase activity	-2.16054	0	6622,10114,26191	SNCA,HIPK3,PTPN22	3/136
3_Member	GO Biological Processes	GO:0033673	negative regulation of kinase activity	-2.09257	0	6622,10114,26191	SNCA,HIPK3,PTPN22	3/144
4_Summary	GO Biological Processes	GO:0098609	cell-cell adhesion	-3.75792	-0.284336	4680,4907,5175,5271,8174,9369,54538,84059,54360,55765,6559	CEACAM6,NT5E,PECAM1,SERPINB8,MADCAM1,NRXN3,ROBO4,ADGRV1,CYTL1,INAVA,SLC12A3	11/-
4_Member	GO Biological Processes	GO:0098609	cell-cell adhesion	-3.75792	-0.284336	4680,4907,5175,5271,8174,9369,54538,84059	CEACAM6,NT5E,PECAM1,SERPINB8,MADCAM1,NRXN3,ROBO4,ADGRV1	8/551
4_Member	GO Biological Processes	GO:0001894	tissue homeostasis	-3.27448	-0.251489	4907,5175,54360,55765,84059	NT5E,PECAM1,CYTL1,INAVA,ADGRV1	5/232
4_Member	GO Biological Processes	GO:0060249	anatomical structure homeostasis	-3.27448	-0.251489	4907,5175,54360,55765,84059	NT5E,PECAM1,CYTL1,INAVA,ADGRV1	5/232
4_Member	GO Biological Processes	GO:0007159	leukocyte cell-cell adhesion	-3.23724	-0.251489	4907,5175,8174	NT5E,PECAM1,MADCAM1	3/57
4_Member	GO Biological Processes	GO:0048871	multicellular organismal-level homeostasis	-2.01369	0	4907,5175,6559,54360,55765,84059	NT5E,PECAM1,SLC12A3,CYTL1,INAVA,ADGRV1	6/638
5_Summary	GO Biological Processes	GO:0009617	response to bacterium	-3.65564	-0.251489	575,3240,3394,3570,6622,26191,55765,57115,84166,727,8547	ADGRB1,HP,IRF8,IL6R,SNCA,PTPN22,INAVA,PGLYRP4,NLRC5,C5,FCN3	11/-
5_Member	GO Biological Processes	GO:0009617	response to bacterium	-3.65564	-0.251489	575,3240,3394,3570,6622,26191,55765,57115,84166	ADGRB1,HP,IRF8,IL6R,SNCA,PTPN22,INAVA,PGLYRP4,NLRC5	9/726
5_Member	GO Biological Processes	GO:0045087	innate immune response	-2.73329	-0.0726207	575,727,3394,6622,8547,55765,57115,84166	ADGRB1,C5,IRF8,SNCA,FCN3,INAVA,PGLYRP4,NLRC5	8/791
5_Member	GO Biological Processes	GO:0042742	defense response to bacterium	-2.632	-0.013731	575,3240,3394,3570,57115	ADGRB1,HP,IRF8,IL6R,PGLYRP4	5/324
6_Summary	GO Biological Processes	GO:0007218	neuropeptide signaling pathway	-3.49642	-0.251489	181,4988,5368,53831,255061,6622,9369	AGRP,OPRM1,PNOC,GPR84,TAC4,SNCA,NRXN3	7/-
6_Member	GO Biological Processes	GO:0007218	neuropeptide signaling pathway	-3.49642	-0.251489	181,4988,5368,53831	AGRP,OPRM1,PNOC,GPR84	4/114
6_Member	GO Biological Processes	GO:0019233	sensory perception of pain	-3.05102	-0.205961	4988,5368,255061	OPRM1,PNOC,TAC4	3/66
6_Member	GO Biological Processes	GO:0030534	adult behavior	-3.02633	-0.205961	181,4988,6622,9369	AGRP,OPRM1,SNCA,NRXN3	4/152
7_Summary	GO Biological Processes	GO:0006935	chemotaxis	-3.36619	-0.251489	727,1441,3082,3570,56920,116173	C5,CSF3R,HGF,IL6R,SEMA3G,CMTM5	6/-
7_Member	GO Biological Processes	GO:0006935	chemotaxis	-3.36619	-0.251489	727,1441,3082,3570,56920,116173	C5,CSF3R,HGF,IL6R,SEMA3G,CMTM5	6/341
7_Member	GO Biological Processes	GO:0042330	taxis	-3.3528	-0.251489	727,1441,3082,3570,56920,116173	C5,CSF3R,HGF,IL6R,SEMA3G,CMTM5	6/343
7_Member	GO Biological Processes	GO:0040011	locomotion	-3.21736	-0.251489	727,1441,3082,3570,56920,116173	C5,CSF3R,HGF,IL6R,SEMA3G,CMTM5	6/364
7_Member	GO Biological Processes	GO:0060326	cell chemotaxis	-2.49198	0	727,1441,3082,3570	C5,CSF3R,HGF,IL6R	4/213
8_Summary	GO Biological Processes	GO:0008037	cell recognition	-3.1829	-0.251489	575,5175,8547,54538,3394,6559,6570,6622,8522	ADGRB1,PECAM1,FCN3,ROBO4,IRF8,SLC12A3,SLC18A1,SNCA,GAS7	9/-
8_Member	GO Biological Processes	GO:0008037	cell recognition	-3.1829	-0.251489	575,5175,8547,54538	ADGRB1,PECAM1,FCN3,ROBO4	4/138
8_Member	GO Biological Processes	GO:0098657	import into cell	-3.08166	-0.210131	575,3394,5175,6559,6570,6622,8522,8547	ADGRB1,IRF8,PECAM1,SLC12A3,SLC18A1,SNCA,GAS7,FCN3	8/697
8_Member	GO Biological Processes	GO:0006909	phagocytosis	-2.95388	-0.164542	575,3394,5175,8547	ADGRB1,IRF8,PECAM1,FCN3	4/159
8_Member	GO Biological Processes	GO:0006897	endocytosis	-2.48397	0	575,3394,5175,6622,8522,8547	ADGRB1,IRF8,PECAM1,SNCA,GAS7,FCN3	6/508
9_Summary	GO Biological Processes	GO:0001819	positive regulation of cytokine production	-3.18101	-0.251489	727,3082,3394,3570,11148,26191,55765,241,6622,8547,84166,4988,9402,10114	C5,HGF,IRF8,IL6R,HHLA2,PTPN22,INAVA,ALOX5AP,SNCA,FCN3,NLRC5,OPRM1,GRAP2,HIPK3	14/-
9_Member	GO Biological Processes	GO:0001819	positive regulation of cytokine production	-3.18101	-0.251489	727,3082,3394,3570,11148,26191,55765	C5,HGF,IRF8,IL6R,HHLA2,PTPN22,INAVA	7/514
9_Member	GO Biological Processes	GO:0032103	positive regulation of response to external stimulus	-2.84281	-0.122556	241,3570,6622,8547,26191,55765,84166	ALOX5AP,IL6R,SNCA,FCN3,PTPN22,INAVA,NLRC5	7/588
9_Member	GO Biological Processes	GO:0032675	regulation of interleukin-6 production	-2.78265	-0.0949209	3082,3570,26191,55765	HGF,IL6R,PTPN22,INAVA	4/177
9_Member	GO Biological Processes	GO:0031349	positive regulation of defense response	-2.74996	-0.0780116	241,6622,8547,26191,55765,84166	ALOX5AP,SNCA,FCN3,PTPN22,INAVA,NLRC5	6/449
9_Member	GO Biological Processes	GO:0043408	regulation of MAPK cascade	-2.55355	0	3082,3570,4988,9402,10114,26191,55765	HGF,IL6R,OPRM1,GRAP2,HIPK3,PTPN22,INAVA	7/662
9_Member	GO Biological Processes	GO:0002253	activation of immune response	-2.26252	0	727,8547,11148,26191,55765	C5,FCN3,HHLA2,PTPN22,INAVA	5/396
10_Summary	GO Biological Processes	GO:0001568	blood vessel development	-3.08402	-0.210131	1284,1306,4017,4092,5175,9369,54538,91522,169611,6768	COL4A2,COL15A1,LOXL2,SMAD7,PECAM1,NRXN3,ROBO4,COL23A1,OLFML2A,ST14	10/-
10_Member	GO Biological Processes	GO:0001568	blood vessel development	-3.08402	-0.210131	1284,1306,4017,4092,5175,9369,54538	COL4A2,COL15A1,LOXL2,SMAD7,PECAM1,NRXN3,ROBO4	7/534
10_Member	GO Biological Processes	GO:0001944	vasculature development	-2.98229	-0.177716	1284,1306,4017,4092,5175,9369,54538	COL4A2,COL15A1,LOXL2,SMAD7,PECAM1,NRXN3,ROBO4	7/556
10_Member	GO Biological Processes	GO:0030198	extracellular matrix organization	-2.90894	-0.162064	1284,1306,4017,91522,169611	COL4A2,COL15A1,LOXL2,COL23A1,OLFML2A	5/280
10_Member	GO Biological Processes	GO:0043062	extracellular structure organization	-2.9021	-0.162064	1284,1306,4017,91522,169611	COL4A2,COL15A1,LOXL2,COL23A1,OLFML2A	5/281
10_Member	GO Biological Processes	GO:0045229	external encapsulating structure organization	-2.89529	-0.162064	1284,1306,4017,91522,169611	COL4A2,COL15A1,LOXL2,COL23A1,OLFML2A	5/282
10_Member	GO Biological Processes	GO:0048514	blood vessel morphogenesis	-2.78928	-0.0949209	1284,1306,4017,4092,9369,54538	COL4A2,COL15A1,LOXL2,SMAD7,NRXN3,ROBO4	6/441
10_Member	GO Biological Processes	GO:0001525	angiogenesis	-2.50416	0	1284,1306,4017,9369,54538	COL4A2,COL15A1,LOXL2,NRXN3,ROBO4	5/347
10_Member	GO Biological Processes	GO:0035239	tube morphogenesis	-2.44087	0	1284,1306,4017,4092,6768,9369,54538	COL4A2,COL15A1,LOXL2,SMAD7,ST14,NRXN3,ROBO4	7/694
11_Summary	GO Biological Processes	GO:0030098	lymphocyte differentiation	-2.90894	-0.162064	2529,2841,3394,3570,26191,6622,84941,4092,4680,11148,3082,727	FUT7,GPR18,IRF8,IL6R,PTPN22,SNCA,HSH2D,SMAD7,CEACAM6,HHLA2,HGF,C5	12/-
11_Member	GO Biological Processes	GO:0030098	lymphocyte differentiation	-2.90894	-0.162064	2529,2841,3394,3570,26191	FUT7,GPR18,IRF8,IL6R,PTPN22	5/280
11_Member	GO Biological Processes	GO:0046632	alpha-beta T cell differentiation	-2.77845	-0.0949209	2529,2841,3570	FUT7,GPR18,IL6R	3/82
11_Member	GO Biological Processes	GO:0030217	T cell differentiation	-2.69569	-0.049958	2529,2841,3570,26191	FUT7,GPR18,IL6R,PTPN22	4/187
11_Member	GO Biological Processes	GO:0045321	leukocyte activation	-2.68891	-0.049958	2529,2841,3394,3570,6622,26191,84941	FUT7,GPR18,IRF8,IL6R,SNCA,PTPN22,HSH2D	7/626
11_Member	GO Biological Processes	GO:0022409	positive regulation of cell-cell adhesion	-2.55848	0	2529,3570,4092,4680,11148	FUT7,IL6R,SMAD7,CEACAM6,HHLA2	5/337
11_Member	GO Biological Processes	GO:0042110	T cell activation	-2.54747	0	2529,2841,3570,26191,84941	FUT7,GPR18,IL6R,PTPN22,HSH2D	5/339
11_Member	GO Biological Processes	GO:0046649	lymphocyte activation	-2.50078	0	2529,2841,3394,3570,26191,84941	FUT7,GPR18,IRF8,IL6R,PTPN22,HSH2D	6/504
11_Member	GO Biological Processes	GO:0022407	regulation of cell-cell adhesion	-2.46318	0	2529,3570,4092,4680,11148,26191	FUT7,IL6R,SMAD7,CEACAM6,HHLA2,PTPN22	6/513
11_Member	GO Biological Processes	GO:1903131	mononuclear cell differentiation	-2.43626	0	2529,2841,3394,3570,26191	FUT7,GPR18,IRF8,IL6R,PTPN22	5/360
11_Member	GO Biological Processes	GO:0046631	alpha-beta T cell activation	-2.34144	0	2529,2841,3570	FUT7,GPR18,IL6R	3/117
11_Member	GO Biological Processes	GO:0001818	negative regulation of cytokine production	-2.29478	0	2841,3082,3570,4092,26191	GPR18,HGF,IL6R,SMAD7,PTPN22	5/389
11_Member	GO Biological Processes	GO:0001775	cell activation	-2.24668	0	2529,2841,3394,3570,6622,26191,84941	FUT7,GPR18,IRF8,IL6R,SNCA,PTPN22,HSH2D	7/754
11_Member	GO Biological Processes	GO:0002688	regulation of leukocyte chemotaxis	-2.24251	0	727,2841,3570	C5,GPR18,IL6R	3/127
11_Member	GO Biological Processes	GO:0002521	leukocyte differentiation	-2.13174	0	2529,2841,3394,3570,26191	FUT7,GPR18,IRF8,IL6R,PTPN22	5/426
12_Summary	GO Biological Processes	GO:0098869	cellular oxidant detoxification	-2.63562	-0.013731	241,3240,26034	ALOX5AP,HP,IPCEF1	3/-
12_Member	GO Biological Processes	GO:0098869	cellular oxidant detoxification	-2.63562	-0.013731	241,3240,26034	ALOX5AP,HP,IPCEF1	3/92
12_Member	GO Biological Processes	GO:1990748	cellular detoxification	-2.33113	0	241,3240,26034	ALOX5AP,HP,IPCEF1	3/118
12_Member	GO Biological Processes	GO:0097237	cellular response to toxic substance	-2.23309	0	241,3240,26034	ALOX5AP,HP,IPCEF1	3/128
12_Member	GO Biological Processes	GO:0098754	detoxification	-2.05218	0	241,3240,26034	ALOX5AP,HP,IPCEF1	3/149
13_Summary	GO Biological Processes	GO:0000902	cell morphogenesis	-2.40033	0	575,3082,6768,8522,9369,54538,56920	ADGRB1,HGF,ST14,GAS7,NRXN3,ROBO4,SEMA3G	7/-
13_Member	GO Biological Processes	GO:0000902	cell morphogenesis	-2.40033	0	575,3082,6768,8522,9369,54538,56920	ADGRB1,HGF,ST14,GAS7,NRXN3,ROBO4,SEMA3G	7/706
14_Summary	GO Biological Processes	GO:0002683	negative regulation of immune system process	-2.26458	0	727,2841,4092,10234,26191,84166,3082,4907	C5,GPR18,SMAD7,LRRC17,PTPN22,NLRC5,HGF,NT5E	8/-
14_Member	GO Biological Processes	GO:0002683	negative regulation of immune system process	-2.26458	0	727,2841,4092,10234,26191,84166	C5,GPR18,SMAD7,LRRC17,PTPN22,NLRC5	6/564
14_Member	GO Biological Processes	GO:0032102	negative regulation of response to external stimulus	-2.05462	0	727,2841,3082,4907,84166	C5,GPR18,HGF,NT5E,NLRC5	5/445

## Sheet: M9 (126)
GroupID	Category	Term	Description	LogP	Log(q-value)	Genes	Symbols	InTerm_InList
1_Summary	GO Biological Processes	GO:0045765	regulation of angiogenesis	-4.68059	-1.23338	718,2013,5740,7052,28514,90993,116844,153090,641700	C3,EMP2,PTGIS,TGM2,DLL1,CREB3L1,LRG1,DAB2IP,ECSCR	9/-
1_Member	GO Biological Processes	GO:0045765	regulation of angiogenesis	-4.68059	-1.23338	718,2013,5740,7052,28514,90993,116844,153090,641700	C3,EMP2,PTGIS,TGM2,DLL1,CREB3L1,LRG1,DAB2IP,ECSCR	9/363
1_Member	GO Biological Processes	GO:1901342	regulation of vasculature development	-4.59726	-1.23338	718,2013,5740,7052,28514,90993,116844,153090,641700	C3,EMP2,PTGIS,TGM2,DLL1,CREB3L1,LRG1,DAB2IP,ECSCR	9/372
1_Member	GO Biological Processes	GO:0045766	positive regulation of angiogenesis	-3.82174	-0.834455	718,2013,5740,7052,28514,116844	C3,EMP2,PTGIS,TGM2,DLL1,LRG1	6/192
1_Member	GO Biological Processes	GO:1904018	positive regulation of vasculature development	-3.78516	-0.834455	718,2013,5740,7052,28514,116844	C3,EMP2,PTGIS,TGM2,DLL1,LRG1	6/195
1_Member	GO Biological Processes	GO:1903670	regulation of sprouting angiogenesis	-2.62334	-0.00714357	7052,28514,90993	TGM2,DLL1,CREB3L1	3/64
2_Summary	GO Biological Processes	GO:0070848	response to growth factor	-4.64833	-1.23338	864,2261,3036,3248,3397,4091,6352,23111,81501,116844,153090	RUNX3,FGFR3,HAS1,HPGD,ID1,SMAD6,CCL5,SPART,DCSTAMP,LRG1,DAB2IP	11/-
2_Member	GO Biological Processes	GO:0070848	response to growth factor	-4.64833	-1.23338	864,2261,3036,3248,3397,4091,6352,23111,81501,116844,153090	RUNX3,FGFR3,HAS1,HPGD,ID1,SMAD6,CCL5,SPART,DCSTAMP,LRG1,DAB2IP	11/562
2_Member	GO Biological Processes	GO:0071363	cellular response to growth factor stimulus	-4.1378	-0.996889	2261,3036,3248,3397,4091,6352,23111,81501,116844,153090	FGFR3,HAS1,HPGD,ID1,SMAD6,CCL5,SPART,DCSTAMP,LRG1,DAB2IP	10/530
2_Member	GO Biological Processes	GO:0071559	response to transforming growth factor beta	-3.14493	-0.355593	864,3248,3397,81501,116844	RUNX3,HPGD,ID1,DCSTAMP,LRG1	5/170
2_Member	GO Biological Processes	GO:0141091	transforming growth factor beta receptor superfamily signaling pathway	-3.04437	-0.278017	3248,3397,4091,23111,116844	HPGD,ID1,SMAD6,SPART,LRG1	5/179
2_Member	GO Biological Processes	GO:0007178	cell surface receptor protein serine/threonine kinase signaling pathway	-2.91894	-0.235402	3248,3397,4091,23111,116844	HPGD,ID1,SMAD6,SPART,LRG1	5/191
2_Member	GO Biological Processes	GO:0071560	cellular response to transforming growth factor beta stimulus	-2.32488	0	3248,3397,81501,116844	HPGD,ID1,DCSTAMP,LRG1	4/163
2_Member	GO Biological Processes	GO:0007179	transforming growth factor beta receptor signaling pathway	-2.046	0	3248,3397,116844	HPGD,ID1,LRG1	3/103
3_Summary	GO Biological Processes	GO:0006636	unsaturated fatty acid biosynthetic process	-4.64724	-1.23338	5740,8644,9536,83401,3248,4048,1621,1718,4353,51733,718,84649,3034	PTGIS,AKR1C3,PTGES,ELOVL3,HPGD,LTA4H,DBH,DHCR24,MPO,UPB1,C3,DGAT2,HAL	13/-
3_Member	GO Biological Processes	GO:0006636	unsaturated fatty acid biosynthetic process	-4.64724	-1.23338	5740,8644,9536,83401	PTGIS,AKR1C3,PTGES,ELOVL3	4/40
3_Member	GO Biological Processes	GO:0006693	prostaglandin metabolic process	-4.64724	-1.23338	3248,5740,8644,9536	HPGD,PTGIS,AKR1C3,PTGES	4/40
3_Member	GO Biological Processes	GO:0006692	prostanoid metabolic process	-4.60404	-1.23338	3248,5740,8644,9536	HPGD,PTGIS,AKR1C3,PTGES	4/41
3_Member	GO Biological Processes	GO:0046456	icosanoid biosynthetic process	-4.2256	-1.01526	4048,5740,8644,9536	LTA4H,PTGIS,AKR1C3,PTGES	4/51
3_Member	GO Biological Processes	GO:0033559	unsaturated fatty acid metabolic process	-4.13468	-0.996889	3248,5740,8644,9536,83401	HPGD,PTGIS,AKR1C3,PTGES,ELOVL3	5/104
3_Member	GO Biological Processes	GO:0001516	prostaglandin biosynthetic process	-4.00077	-0.925127	5740,8644,9536	PTGIS,AKR1C3,PTGES	3/22
3_Member	GO Biological Processes	GO:0046457	prostanoid biosynthetic process	-4.00077	-0.925127	5740,8644,9536	PTGIS,AKR1C3,PTGES	3/22
3_Member	GO Biological Processes	GO:0006690	icosanoid metabolic process	-3.92794	-0.880323	3248,4048,5740,8644,9536	HPGD,LTA4H,PTGIS,AKR1C3,PTGES	5/115
3_Member	GO Biological Processes	GO:0044283	small molecule biosynthetic process	-3.84852	-0.834455	1621,1718,4048,4353,5740,8644,9536,51733,83401	DBH,DHCR24,LTA4H,MPO,PTGIS,AKR1C3,PTGES,UPB1,ELOVL3	9/466
3_Member	GO Biological Processes	GO:0046394	carboxylic acid biosynthetic process	-3.00358	-0.27036	4048,5740,8644,9536,51733,83401	LTA4H,PTGIS,AKR1C3,PTGES,UPB1,ELOVL3	6/274
3_Member	GO Biological Processes	GO:0016053	organic acid biosynthetic process	-2.97928	-0.259027	4048,5740,8644,9536,51733,83401	LTA4H,PTGIS,AKR1C3,PTGES,UPB1,ELOVL3	6/277
3_Member	GO Biological Processes	GO:0006633	fatty acid biosynthetic process	-2.79064	-0.140225	5740,8644,9536,83401	PTGIS,AKR1C3,PTGES,ELOVL3	4/121
3_Member	GO Biological Processes	GO:0006631	fatty acid metabolic process	-2.61543	-0.00714357	718,3248,5740,8644,9536,83401	C3,HPGD,PTGIS,AKR1C3,PTGES,ELOVL3	6/327
3_Member	GO Biological Processes	GO:0120254	olefinic compound metabolic process	-2.47373	0	5740,8644,83401,84649	PTGIS,AKR1C3,ELOVL3,DGAT2	4/148
3_Member	GO Biological Processes	GO:0019752	carboxylic acid metabolic process	-2.27816	0	718,3034,3248,4048,5740,8644,9536,51733,83401	C3,HAL,HPGD,LTA4H,PTGIS,AKR1C3,PTGES,UPB1,ELOVL3	9/783
3_Member	GO Biological Processes	GO:0072330	monocarboxylic acid biosynthetic process	-2.2518	0	5740,8644,9536,83401	PTGIS,AKR1C3,PTGES,ELOVL3	4/171
3_Member	GO Biological Processes	GO:0032787	monocarboxylic acid metabolic process	-2.20489	0	718,3034,3248,5740,8644,9536,83401	C3,HAL,HPGD,PTGIS,AKR1C3,PTGES,ELOVL3	7/525
4_Summary	GO Biological Processes	GO:0043065	positive regulation of apoptotic process	-4.59918	-1.23338	815,3248,3672,5654,5740,6352,7052,8644,8740,153090,641700	CAMK2A,HPGD,ITGA1,HTRA1,PTGIS,CCL5,TGM2,AKR1C3,TNFSF14,DAB2IP,ECSCR	11/-
4_Member	GO Biological Processes	GO:0043065	positive regulation of apoptotic process	-4.59918	-1.23338	815,3248,3672,5654,5740,6352,7052,8644,8740,153090,641700	CAMK2A,HPGD,ITGA1,HTRA1,PTGIS,CCL5,TGM2,AKR1C3,TNFSF14,DAB2IP,ECSCR	11/569
4_Member	GO Biological Processes	GO:0043068	positive regulation of programmed cell death	-4.48287	-1.23114	815,3248,3672,5654,5740,6352,7052,8644,8740,153090,641700	CAMK2A,HPGD,ITGA1,HTRA1,PTGIS,CCL5,TGM2,AKR1C3,TNFSF14,DAB2IP,ECSCR	11/586
5_Summary	GO Biological Processes	GO:0090288	negative regulation of cellular response to growth factor stimulus	-4.58202	-1.23338	4091,5654,7498,23111,90993,153090,9719,28514,116844	SMAD6,HTRA1,XDH,SPART,CREB3L1,DAB2IP,ADAMTSL2,DLL1,LRG1	9/-
5_Member	GO Biological Processes	GO:0090288	negative regulation of cellular response to growth factor stimulus	-4.58202	-1.23338	4091,5654,7498,23111,90993,153090	SMAD6,HTRA1,XDH,SPART,CREB3L1,DAB2IP	6/140
5_Member	GO Biological Processes	GO:0090287	regulation of cellular response to growth factor stimulus	-4.48977	-1.23114	4091,5654,7498,9719,23111,28514,90993,116844,153090	SMAD6,HTRA1,XDH,ADAMTSL2,SPART,DLL1,CREB3L1,LRG1,DAB2IP	9/384
5_Member	GO Biological Processes	GO:0030514	negative regulation of BMP signaling pathway	-2.44435	0	4091,5654,23111	SMAD6,HTRA1,SPART	3/74
5_Member	GO Biological Processes	GO:0017015	regulation of transforming growth factor beta receptor signaling pathway	-2.15756	0	4091,5654,9719,116844	SMAD6,HTRA1,ADAMTSL2,LRG1	4/182
5_Member	GO Biological Processes	GO:1903844	regulation of cellular response to transforming growth factor beta stimulus	-2.13301	0	4091,5654,9719,116844	SMAD6,HTRA1,ADAMTSL2,LRG1	4/185
6_Summary	GO Biological Processes	GO:0051896	regulation of phosphatidylinositol 3-kinase/protein kinase B signal transduction	-3.79175	-0.834455	2261,6352,7498,8644,9447,114897,153090,815,6695,7052,864,1621,116844	FGFR3,CCL5,XDH,AKR1C3,AIM2,C1QTNF1,DAB2IP,CAMK2A,SPOCK1,TGM2,RUNX3,DBH,LRG1	13/-
6_Member	GO Biological Processes	GO:0051896	regulation of phosphatidylinositol 3-kinase/protein kinase B signal transduction	-3.79175	-0.834455	2261,6352,7498,8644,9447,114897,153090	FGFR3,CCL5,XDH,AKR1C3,AIM2,C1QTNF1,DAB2IP	7/278
6_Member	GO Biological Processes	GO:0051336	regulation of hydrolase activity	-3.19452	-0.389946	815,2261,6352,6695,7052,7498,9447,153090	CAMK2A,FGFR3,CCL5,SPOCK1,TGM2,XDH,AIM2,DAB2IP	8/457
6_Member	GO Biological Processes	GO:0051345	positive regulation of hydrolase activity	-2.26543	0	2261,6352,7052,7498,9447	FGFR3,CCL5,TGM2,XDH,AIM2	5/271
6_Member	GO Biological Processes	GO:0050678	regulation of epithelial cell proliferation	-2.14624	0	864,1621,6352,7498,116844,153090	RUNX3,DBH,CCL5,XDH,LRG1,DAB2IP	6/409
6_Member	GO Biological Processes	GO:0051897	positive regulation of phosphatidylinositol 3-kinase/protein kinase B signal transduction	-2.09311	0	2261,6352,8644,114897	FGFR3,CCL5,AKR1C3,C1QTNF1	4/190
7_Summary	GO Biological Processes	GO:0045321	leukocyte activation	-3.55298	-0.638029	136,718,912,2013,6352,8740,10397,28514,50615,81501	ADORA2B,C3,CD1D,EMP2,CCL5,TNFSF14,NDRG1,DLL1,IL21R,DCSTAMP	10/-
7_Member	GO Biological Processes	GO:0045321	leukocyte activation	-3.55298	-0.638029	136,718,912,2013,6352,8740,10397,28514,50615,81501	ADORA2B,C3,CD1D,EMP2,CCL5,TNFSF14,NDRG1,DLL1,IL21R,DCSTAMP	10/626
7_Member	GO Biological Processes	GO:0001775	cell activation	-2.93125	-0.235813	136,718,912,2013,6352,8740,10397,28514,50615,81501	ADORA2B,C3,CD1D,EMP2,CCL5,TNFSF14,NDRG1,DLL1,IL21R,DCSTAMP	10/754
7_Member	GO Biological Processes	GO:0002274	myeloid leukocyte activation	-2.40221	0	136,6352,10397,81501	ADORA2B,CCL5,NDRG1,DCSTAMP	4/155
8_Summary	GO Biological Processes	GO:1900746	regulation of vascular endothelial growth factor signaling pathway	-3.54734	-0.638029	7498,28514,153090,1903,5624,864,1718,3604,3672,4091,9536,10397,9447,23111,23532,28959	XDH,DLL1,DAB2IP,S1PR3,PROC,RUNX3,DHCR24,TNFRSF9,ITGA1,SMAD6,PTGES,NDRG1,AIM2,SPART,PRAME,TMEM176B	16/-
8_Member	GO Biological Processes	GO:1900746	regulation of vascular endothelial growth factor signaling pathway	-3.54734	-0.638029	7498,28514,153090	XDH,DLL1,DAB2IP	3/31
8_Member	GO Biological Processes	GO:1902547	regulation of cellular response to vascular endothelial growth factor stimulus	-3.46581	-0.594289	7498,28514,153090	XDH,DLL1,DAB2IP	3/33
8_Member	GO Biological Processes	GO:0045601	regulation of endothelial cell differentiation	-3.03839	-0.278017	1903,5624,7498	S1PR3,PROC,XDH	3/46
8_Member	GO Biological Processes	GO:0030857	negative regulation of epithelial cell differentiation	-2.7899	-0.140225	1903,7498,28514	S1PR3,XDH,DLL1	3/56
8_Member	GO Biological Processes	GO:0008285	negative regulation of cell population proliferation	-2.76123	-0.12228	864,1718,3604,3672,4091,7498,9536,10397,28514,153090	RUNX3,DHCR24,TNFRSF9,ITGA1,SMAD6,XDH,PTGES,NDRG1,DLL1,DAB2IP	10/795
8_Member	GO Biological Processes	GO:0051898	negative regulation of phosphatidylinositol 3-kinase/protein kinase B signal transduction	-2.46103	0	7498,9447,153090	XDH,AIM2,DAB2IP	3/73
8_Member	GO Biological Processes	GO:0045596	negative regulation of cell differentiation	-2.44015	0	864,1903,4091,7498,23111,23532,28514,28959,153090	RUNX3,S1PR3,SMAD6,XDH,SPART,PRAME,DLL1,TMEM176B,DAB2IP	9/739
8_Member	GO Biological Processes	GO:0030856	regulation of epithelial cell differentiation	-2.22541	0	1903,5624,7498,28514	S1PR3,PROC,XDH,DLL1	4/174
9_Summary	GO Biological Processes	GO:0032088	negative regulation of NF-kappaB transcription factor activity	-3.48523	-0.595221	5740,9447,153090,284434,3397,815,6352,81501	PTGIS,AIM2,DAB2IP,NWD1,ID1,CAMK2A,CCL5,DCSTAMP	8/-
9_Member	GO Biological Processes	GO:0032088	negative regulation of NF-kappaB transcription factor activity	-3.48523	-0.595221	5740,9447,153090,284434	PTGIS,AIM2,DAB2IP,NWD1	4/79
9_Member	GO Biological Processes	GO:0043433	negative regulation of DNA-binding transcription factor activity	-3.43199	-0.578191	3397,5740,9447,153090,284434	ID1,PTGIS,AIM2,DAB2IP,NWD1	5/147
9_Member	GO Biological Processes	GO:0051090	regulation of DNA-binding transcription factor activity	-2.54441	0	815,3397,5740,9447,153090,284434	CAMK2A,ID1,PTGIS,AIM2,DAB2IP,NWD1	6/338
9_Member	GO Biological Processes	GO:0071356	cellular response to tumor necrosis factor	-2.40221	0	6352,9447,81501,153090	CCL5,AIM2,DCSTAMP,DAB2IP	4/155
9_Member	GO Biological Processes	GO:0071347	cellular response to interleukin-1	-2.39576	0	5740,6352,153090	PTGIS,CCL5,DAB2IP	3/77
9_Member	GO Biological Processes	GO:0034612	response to tumor necrosis factor	-2.16585	0	6352,9447,81501,153090	CCL5,AIM2,DCSTAMP,DAB2IP	4/181
9_Member	GO Biological Processes	GO:0070555	response to interleukin-1	-2.02328	0	5740,6352,153090	PTGIS,CCL5,DAB2IP	3/105
10_Summary	GO Biological Processes	GO:0050727	regulation of inflammatory response	-3.28918	-0.452413	136,718,5624,5740,6352,9447,9536,653361,815,912,1755,9582,153090	ADORA2B,C3,PROC,PTGIS,CCL5,AIM2,PTGES,NCF1,CAMK2A,CD1D,DMBT1,APOBEC3B,DAB2IP	13/-
10_Member	GO Biological Processes	GO:0050727	regulation of inflammatory response	-3.28918	-0.452413	136,718,5624,5740,6352,9447,9536,653361	ADORA2B,C3,PROC,PTGIS,CCL5,AIM2,PTGES,NCF1	8/442
10_Member	GO Biological Processes	GO:0045087	innate immune response	-2.25008	0	718,815,912,1755,6352,9447,9582,153090,653361	C3,CAMK2A,CD1D,DMBT1,CCL5,AIM2,APOBEC3B,DAB2IP,NCF1	9/791
11_Summary	GO Biological Processes	GO:0060428	lung epithelium development	-3.24963	-0.429257	4048,7477,9719,1755,8644,25984,28514,28999,80274	LTA4H,WNT7B,ADAMTSL2,DMBT1,AKR1C3,KRT23,DLL1,KLF15,SCUBE1	9/-
11_Member	GO Biological Processes	GO:0060428	lung epithelium development	-3.24963	-0.429257	4048,7477,9719	LTA4H,WNT7B,ADAMTSL2	3/39
11_Member	GO Biological Processes	GO:0030855	epithelial cell differentiation	-2.26312	0	1755,4048,7477,8644,25984,28514,28999,80274	DMBT1,LTA4H,WNT7B,AKR1C3,KRT23,DLL1,KLF15,SCUBE1	8/646
12_Summary	GO Biological Processes	GO:0030279	negative regulation of ossification	-3.01105	-0.27036	4091,5552,83999,5624,114897	SMAD6,SRGN,KREMEN1,PROC,C1QTNF1	5/-
12_Member	GO Biological Processes	GO:0030279	negative regulation of ossification	-3.01105	-0.27036	4091,5552,83999	SMAD6,SRGN,KREMEN1	3/47
12_Member	GO Biological Processes	GO:1903035	negative regulation of response to wounding	-2.11725	0	5624,83999,114897	PROC,KREMEN1,C1QTNF1	3/97
13_Summary	GO Biological Processes	GO:0045071	negative regulation of viral genome replication	-2.93262	-0.235813	6352,9582,388419	CCL5,APOBEC3B,BTBD17	3/-
13_Member	GO Biological Processes	GO:0045071	negative regulation of viral genome replication	-2.93262	-0.235813	6352,9582,388419	CCL5,APOBEC3B,BTBD17	3/50
13_Member	GO Biological Processes	GO:0045069	regulation of viral genome replication	-2.34921	0	6352,9582,388419	CCL5,APOBEC3B,BTBD17	3/80
13_Member	GO Biological Processes	GO:0048525	negative regulation of viral process	-2.15474	0	6352,9582,388419	CCL5,APOBEC3B,BTBD17	3/94
14_Summary	GO Biological Processes	GO:1905954	positive regulation of lipid localization	-2.90004	-0.228089	346,718,9536,114897,136,815,6352,9256,83849	APOC4,C3,PTGES,C1QTNF1,ADORA2B,CAMK2A,CCL5,TSPOAP1,SYT15	9/-
14_Member	GO Biological Processes	GO:1905954	positive regulation of lipid localization	-2.90004	-0.228089	346,718,9536,114897	APOC4,C3,PTGES,C1QTNF1	4/113
14_Member	GO Biological Processes	GO:1905952	regulation of lipid localization	-2.10099	0	346,718,9536,114897	APOC4,C3,PTGES,C1QTNF1	4/189
14_Member	GO Biological Processes	GO:1903530	regulation of secretion by cell	-2.01501	0	136,815,6352,9256,9536,83849,114897	ADORA2B,CAMK2A,CCL5,TSPOAP1,PTGES,SYT15,C1QTNF1	7/571
15_Summary	GO Biological Processes	GO:1901616	organic hydroxy compound catabolic process	-2.70362	-0.0751331	217,1621,8644,84649,1718	ALDH2,DBH,AKR1C3,DGAT2,DHCR24	5/-
15_Member	GO Biological Processes	GO:1901616	organic hydroxy compound catabolic process	-2.70362	-0.0751331	217,1621,8644	ALDH2,DBH,AKR1C3	3/60
15_Member	GO Biological Processes	GO:0034308	primary alcohol metabolic process	-2.16753	0	217,8644,84649	ALDH2,AKR1C3,DGAT2	3/93
15_Member	GO Biological Processes	GO:0006066	alcohol metabolic process	-2.00381	0	217,1621,1718,8644,84649	ALDH2,DBH,DHCR24,AKR1C3,DGAT2	5/314
16_Summary	GO Biological Processes	GO:0061448	connective tissue development	-2.53461	0	864,2261,7477,23111,84649	RUNX3,FGFR3,WNT7B,SPART,DGAT2	5/-
16_Member	GO Biological Processes	GO:0061448	connective tissue development	-2.53461	0	864,2261,7477,23111,84649	RUNX3,FGFR3,WNT7B,SPART,DGAT2	5/234
17_Summary	GO Biological Processes	GO:0072073	kidney epithelium development	-2.52722	0	4091,7477,28514,28999,3248,3397,153090,641700	SMAD6,WNT7B,DLL1,KLF15,HPGD,ID1,DAB2IP,ECSCR	8/-
17_Member	GO Biological Processes	GO:0072073	kidney epithelium development	-2.52722	0	4091,7477,28514,28999	SMAD6,WNT7B,DLL1,KLF15	4/143
17_Member	GO Biological Processes	GO:0001568	blood vessel development	-2.16601	0	3248,3397,4091,7477,28514,153090,641700	HPGD,ID1,SMAD6,WNT7B,DLL1,DAB2IP,ECSCR	7/534
17_Member	GO Biological Processes	GO:0001944	vasculature development	-2.07459	0	3248,3397,4091,7477,28514,153090,641700	HPGD,ID1,SMAD6,WNT7B,DLL1,DAB2IP,ECSCR	7/556
17_Member	GO Biological Processes	GO:0001822	kidney development	-2.03756	0	3248,4091,7477,28514,28999	HPGD,SMAD6,WNT7B,DLL1,KLF15	5/308
18_Summary	GO Biological Processes	GO:0050900	leukocyte migration	-2.47994	0	1621,2013,3672,6352,8740,4091,27076	DBH,EMP2,ITGA1,CCL5,TNFSF14,SMAD6,LYPD3	7/-
18_Member	GO Biological Processes	GO:0050900	leukocyte migration	-2.47994	0	1621,2013,3672,6352,8740	DBH,EMP2,ITGA1,CCL5,TNFSF14	5/241
18_Member	GO Biological Processes	GO:0097530	granulocyte migration	-2.20685	0	2013,3672,6352	EMP2,ITGA1,CCL5	3/90
18_Member	GO Biological Processes	GO:0031589	cell-substrate adhesion	-2.14114	0	2013,3672,4091,27076	EMP2,ITGA1,SMAD6,LYPD3	4/184
19_Summary	GO Biological Processes	GO:1901657	glycosyl compound metabolic process	-2.42792	0	7498,8644,51733,158067,5143	XDH,AKR1C3,UPB1,AK8,PDE4C	5/-
19_Member	GO Biological Processes	GO:1901657	glycosyl compound metabolic process	-2.42792	0	7498,8644,51733	XDH,AKR1C3,UPB1	3/75
19_Member	GO Biological Processes	GO:0009123	nucleoside monophosphate metabolic process	-2.39576	0	7498,51733,158067	XDH,UPB1,AK8	3/77
19_Member	GO Biological Processes	GO:0009261	ribonucleotide catabolic process	-2.24765	0	5143,7498,51733	PDE4C,XDH,UPB1	3/87
20_Summary	GO Biological Processes	GO:0043542	endothelial cell migration	-2.38003	0	2013,3397,6273	EMP2,ID1,S100A2	3/-
20_Member	GO Biological Processes	GO:0043542	endothelial cell migration	-2.38003	0	2013,3397,6273	EMP2,ID1,S100A2	3/78

[truncated: 6 more sheets: M10 (303), M11 (99), M12 (89), M13 (77), M14 (233), M15 (106)]
